# Supplementary material for: Comparative expression profiling reveals a role of the root apoplast in local phosphate response
Source: BMC Plant Biol. 2016 Apr 28;16:106. doi: 10.1186/s12870-016-0790-8 (PMC4849097; doi:10.1186/s12870-016-0790-8)
Supplement: Additional file 1: Table S1. — ATH1 dataset. Shown is the relative average expression value of all probe sets (B-G) and the linear fold change of all pairwise comparions (L-AC). (XLSX 9833 kb) [file 12870_2016_790_MOESM1_ESM.xlsx]

## Sheet: Table S1
Table S1, related to Figure 1. ATH1 dataset
Shown is the relative average expression value of all probe sets (B-G) and the linear fold change of all pairwise comparions (L-AC).
	relative expression (AV)										fold change		fold change		fold change		fold change		fold change		fold change		fold change		fold change		fold change
Probe Set ID	Col(-Pi)	Col(+Pi)	lpr1lpr2(-Pi)	lpr1lpr2(+Pi)	pdr2(-Pi)	pdr2(+Pi)	Representative Public ID	Gene Symbol	Gene Title	Target Description	Col-/+	P value	pdr2-/+	P value 2	lpr1lpr2-/+	P value 3	pdr2/Col+	P value 4	lpr1lpr2/Col+	P value 5	pdr2/Col-	P value 6	lpr1lpr2/Col-	P value 7	lpr1lpr2/pdr2+	P value 8	lpr1lpr2/pdr2-	P value 9	Gene Ontology Biological Process	Gene Ontology Cellular Component	Gene Ontology Molecular Function
245016_at	6.95769	6.99484	7.1869	7.13449	7.56471	7.23686	accD	accD	acetyl-CoA carboxylase beta subunit	carboxytransferase beta subunit	0.974582	0.911	1.25513	0.2	1.03699	0.874	1.18266	0.541	1.10164	0.681	1.52311	0.00432	1.17219	0.491	0.931501	0.689	0.769605	0.263	fatty acid biosynthetic process GO:0006633	acetyl-CoA carboxylase complex GO:0009317, chloroplast GO:0009507, plastid GO:0009536	acetyl-CoA carboxylase activity GO:0003989, transferase activity GO:0016740, ligase activity GO:0016874
261585_at	7.94465	7.63938	7.61993	7.5448	8.09721	7.49196	At1g01010	ANAC001	ANAC001 (Arabidopsis NAC domain containing protein 1); transcription factor	NAC domain protein, putative similar to NAC domain protein NAM GB: AAD17313 GI:4325282 from [Arabidopsis thaliana]; supported by cDNA: gi_16612276_gb_AF439834.1_AF439834	1.23565	0.193	1.52124	0.00416	1.05346	0.582	0.902864	0.392	0.936544	0.64	1.11154	0.39	0.798453	0.0769	1.0373	0.728	0.718331	0.00388	transcription, DNA-templated GO:0006351; regulation of transcription, DNA-templated GO:0006355; ER to Golgi vesicle-mediated transport GO:0006888; multicellular organismal development GO:0007275; amino acid import GO:0043090	nucleus GO:0005634	DNA binding GO:0003677, sequence-specific DNA binding transcription factor activity GO:0003700
261568_at	3.89587	4.01543	3.97937	3.88389	3.88971	3.84692	At1g01030	NGA3	NGA3 (NGATHA3); transcription factor	DNA-binding protein, putative similar to RAV1 GB:BAA34250 GI:3868857 from [Arabidopsis thaliana] (Nucleic Acids Res. 27 (2), 470-478 (1999))	0.920469	0.296	1.03011	0.738	1.06843	0.441	0.889762	0.227	0.912856	0.184	0.995744	0.955	1.05959	0.541	1.02596	0.793	1.06412	0.407	transcription, DNA-templated GO:0006351; regulation of transcription, DNA-templated GO:0006355; regulation of transcription, DNA-templated GO:0006355; flower development GO:0009908; leaf development GO:0048366	nucleus GO:0005634	DNA binding GO:0003677, sequence-specific DNA binding transcription factor activity GO:0003700
261584_at	8.09659	7.72403	7.65093	7.77141	8.12543	7.83051	At1g01040	DCL1	DCL1 (DICER-LIKE 1); ATP-dependent helicase/ double-stranded RNA binding / protein binding / ribonuclease III	CAF protein identical to RNA helicase/RNAseIII CAF protein GB:AAF03534 GI:6102610 from [Arabidopsis thaliana]; supported by cDNA: gi_11559644_gb_AF292940.1_AF292940	1.29465	0.0662	1.22682	0.0524	0.919884	0.542	1.0766	0.0787	1.03338	0.704	1.02019	0.88	0.734248	0.0933	0.959861	0.648	0.719715	0.0516	microtubule cytoskeleton organization GO:0000226, mitotic cell cycle GO:0000278, cytokinesis GO:0000910, cytokinesis by cell plate formation GO:0000911, DNA methylation GO:0006306, chromatin silencing GO:0006342, RNA processing GO:0006396, RNA processing GO:0006396, cell-cell signaling GO:0007267, virus induced gene silencing GO:0009616, virus induced gene silencing GO:0009616, gravitropism GO:00…	intracellular GO:0005622, nucleus GO:0005634, nucleus GO:0005634, nuclear dicing body GO:0010445	nucleotide binding GO:0000166; nucleic acid binding GO:0003676; DNA binding GO:0003677; RNA binding GO:0003723; double-stranded RNA binding GO:0003725; double-stranded RNA binding GO:0003725; helicase activity GO:0004386; nuclease activity GO:0004518; endonuclease activity GO:0004519; ribonuclease III activity GO:0004525; ribonuclease III activity GO:0004525; protein binding GO:0005515; ATP bindi…
261579_at	10.6149	10.5275	10.4758	10.5252	10.674	10.5536	At1g01050	AtPPa1	AtPPa1 (Arabidopsis thaliana pyrophosphorylase 1); inorganic diphosphatase	soluble inorganic pyrophosphatase, putative similar to soluble inorganic pyrophosphatase GB: AAD46520 GI:5669924 from [Populus tremula x Populus tremuloides];supported by full-length cDNA: Ceres:124537.	1.06245	0.0484	1.08709	0.0613	0.966362	0.386	1.01825	0.603	0.998435	0.949	1.04187	0.137	0.908141	0.0486	0.980538	0.6	0.871641	0.0142	RNA splicing, via endonucleolytic cleavage and ligation GO:0000394; phosphate-containing compound metabolic process GO:0006796; metabolic process GO:0008152; methionine biosynthetic process GO:0009086; lipid storage GO:0019915	nucleus GO:0005634, cytoplasm GO:0005737, cytoplasm GO:0005737, cytoplasm GO:0005737, cytosol GO:0005829, membrane GO:0016020	magnesium ion binding GO:0000287, inorganic diphosphatase activity GO:0004427, inorganic diphosphatase activity GO:0004427
261569_at	8.65078	7.87147	6.20368	6.19206	7.24458	6.76497	At1g01060	LHY	LHY (LATE ELONGATED HYPOCOTYL); DNA binding / transcription factor	DNA-binding protein, putative similar to DNA binding protein CCA1 from [Arabidopsis thaliana]	1.71631	0.00984	1.39436	0.109	1.00809	0.938	0.464422	0.00527	0.312211	0.00029	0.377304	0.00239	0.183379	0.000125	0.672257	0.0227	0.486026	0.00905	transcription, DNA-templated GO:0006351; regulation of transcription, DNA-templated GO:0006355; regulation of transcription, DNA-templated GO:0006355; circadian rhythm GO:0007623; circadian rhythm GO:0007623; response to cold GO:0009409; response to red or far red light GO:0009639; response to salt stress GO:0009651; response to salt stress GO:0009651; response to ethylene GO:0009723; response to…	nucleus GO:0005634	DNA binding GO:0003677, DNA binding GO:0003677, chromatin binding GO:0003682, sequence-specific DNA binding transcription factor activity GO:0003700, sequence-specific DNA binding transcription factor activity GO:0003700, transcription regulatory region DNA binding GO:0044212
261576_at	8.8235	8.63198	8.85674	8.94533	9.54017	8.76756	At1g01070	AT1G01070	nodulin MtN21 /EamA-like transporter family protein	unknown protein ;supported by full-length cDNA: Ceres:20749.	1.14197	0.448	1.70836	0.00425	0.940446	0.554	1.09853	0.411	1.24259	0.0913	1.64338	0.0303	1.02331	0.89	1.13113	0.238	0.622687	0.00828		membrane GO:0016020, integral component of membrane GO:0016021
261577_at	5.46991	5.38627	5.39817	5.12899	5.38257	5.25533	At1g01080	AT1G01080	RNA-binding (RRM/RBD/RNP motifs) family protein	ribonucleoprotein, putative similar to 33 KDA RIBONUCLEOPROTEIN GB:P19684 from [Nicotiana sylvestris];supported by full-length cDNA: Ceres:21739.	1.05969	0.67	1.09221	0.543	1.20512	0.0432	0.913233	0.283	0.836664	0.0676	0.941257	0.737	0.951492	0.704	0.916157	0.147	1.01087	0.942	phosphatidylglycerol biosynthetic process GO:0006655; stomatal complex morphogenesis GO:0010103; isopentenyl diphosphate biosynthetic process, methylerythritol 4-phosphate pathway GO:0019288	nucleus GO:0005634, chloroplast GO:0009507, chloroplast GO:0009507, chloroplast stroma GO:0009570, chloroplast envelope GO:0009941, viral nucleocapsid GO:0019013, ribonucleoprotein complex GO:0030529	nucleotide binding GO:0000166, nucleic acid binding GO:0003676, RNA binding GO:0003723
261583_at	11.8775	11.806	11.7731	11.7871	11.7539	11.9351	At1g01090	PDH-E1 ALPHA	PDH-E1 ALPHA (PYRUVATE DEHYDROGENASE E1 ALPHA); pyruvate dehydrogenase (acetyl-transferring)	pyruvate dehydrogenase E1 alpha subunit identical to pyruvate dehydrogenase E1 alpha subunit GB:AAB86803 GI:2454182 from [Arabidopsis thaliana]; supported by cDNA: gi_15450706_gb_AY052721.1_	1.05084	0.441	0.88194	0.00375	0.990341	0.858	1.09365	0.104	0.986972	0.781	0.917866	0.127	0.930146	0.317	0.902456	0.00382	1.01338	0.812	glycolytic process GO:0006096, metabolic process GO:0008152, metabolic process GO:0008152, oxidation-reduction process GO:0055114	mitochondrion GO:0005739, cytosol GO:0005829, chloroplast GO:0009507, plastid GO:0009536, chloroplast stroma GO:0009570, chloroplast envelope GO:0009941, intracellular membrane-bounded organelle GO:0043231	pyruvate dehydrogenase (acetyl-transferring) activity GO:0004739; pyruvate dehydrogenase (acetyl-transferring) activity GO:0004739; oxidoreductase activity GO:0016491; oxidoreductase activity, acting on the aldehyde or oxo group of donors, disulfide as acceptor GO:0016624
261578_at	12.734	12.7396	12.7201	12.7339	12.7801	12.8173	At1g01100	AT1G01100	60S acidic ribosomal protein P1-1	acidic ribosomal protein, putative similar to 60S ACIDIC RIBOSOMAL PROTEIN P1 GB:O23095 from [Arabidopsis thaliana];supported by full-length cDNA: Ceres:24367.	0.996167	0.936	0.97453	0.0592	0.990506	0.916	1.05537	0.0932	0.996048	0.926	1.03244	0.456	0.990388	0.917	0.943792	0.157	0.959264	0.623	translational elongation GO:0006414, translational elongation GO:0006414, plant-type cell wall organization GO:0009664, cell wall modification GO:0042545	intracellular GO:0005622, nucleus GO:0005634, cytoplasm GO:0005737, cytosol GO:0005829, ribosome GO:0005840, ribosome GO:0005840, plasma membrane GO:0005886, cytosolic ribosome GO:0022626, ribonucleoprotein complex GO:0030529	structural constituent of ribosome GO:0003735, structural constituent of ribosome GO:0003735
261580_at	6.63754	6.74555	6.57323	6.82169	6.54475	6.89657	At1g01110	IQD18	IQD18 (IQ-domain 18)	unknown protein ;supported by full-length cDNA: Ceres:148018.	0.927862	0.515	0.783594	0.0436	0.841795	0.014	1.11035	0.251	1.05419	0.425	0.937709	0.588	0.956407	0.666	0.949422	0.482	1.01994	0.777		nucleus GO:0005634	protein binding GO:0005515
261570_at	9.76533	9.46276	9.26868	9.1497	9.55052	9.30212	At1g01120	KCS1	KCS1 (3-KETOACYL-COA SYNTHASE 1); acyltransferase/ fatty acid elongase	fatty acid elongase 3-ketoacyl-CoA synthase 1 identical to GB:AAC99312 GI:4091810 from [Arabidopsis thaliana]	1.23334	0.148	1.18789	0.142	1.08596	0.196	0.894624	0.369	0.804931	0.117	0.861659	0.22	0.708748	0.00747	0.899742	0.127	0.822539	0.105	very long-chain fatty acid metabolic process GO:0000038, very long-chain fatty acid metabolic process GO:0000038, fatty acid biosynthetic process GO:0006633, metabolic process GO:0008152, lipid biosynthetic process GO:0008610, response to cold GO:0009409, response to cold GO:0009409, response to light stimulus GO:0009416, response to wounding GO:0009611, coumarin biosynthetic process GO:0009805, …	endoplasmic reticulum GO:0005783, membrane GO:0016020, membrane GO:0016020, integral component of membrane GO:0016021, cytosolic ribosome GO:0022626	catalytic activity GO:0003824; fatty acid elongase activity GO:0009922; transferase activity GO:0016740; transferase activity, transferring acyl groups GO:0016746; transferase activity, transferring acyl groups other than amino-acyl groups GO:0016747; icosanoyl-CoA synthase activity GO:0033807
261575_at	5.26385	5.3181	5.1705	5.0014	5.1012	5.11594	At1g01130	AT1G01130	hypothetical protein	hypothetical protein contains similarity to serine threonine kinase GB:CAA73067 GI:2632252 from (Sorghum bicolor)	0.963091	0.74	0.989837	0.895	1.12436	0.0104	0.869246	0.192	0.8029	0.0273	0.893386	0.286	0.937344	0.501	0.923674	0.328	1.0492	0.161
261581_at	4.58642	4.79673	4.8153	5.14026	5.9983	6.14545	At1g01140	CIPK9	CIPK9 (CBL-INTERACTING PROTEIN KINASE 9); ATP binding / kinase/ protein kinase/ protein serine/threonine kinase	serine/threonine kinase, putative similar to serine/threonine kinase GB:CAA73067.1 GI:2632252 from [Sorghum bicolor]; supported by cDNA: gi_14423523_gb_AF386999.1_AF386999	0.864349	0.207	0.903034	0.531	0.798317	0.199	2.54686	0.000372	1.26886	0.163	2.66084	0.00333	1.17193	0.212	0.498207	0.00783	0.440435	0.00595	protein phosphorylation GO:0006468, signal transduction GO:0007165, response to cold GO:0009409, response to wounding GO:0009611, response to salt stress GO:0009651, response to mannitol GO:0010555, phosphorylation GO:0016310, regulation of potassium ion transport GO:0043266, cellular response to potassium ion starvation GO:0051365, potassium ion homeostasis GO:0055075	nucleus GO:0005634, cytoplasm GO:0005737, plasma membrane GO:0005886	nucleotide binding GO:0000166; protein kinase activity GO:0004672; protein serine/threonine kinase activity GO:0004674; protein binding GO:0005515; ATP binding GO:0005524; kinase activity GO:0016301; transferase activity GO:0016740; transferase activity, transferring phosphorus-containing groups GO:0016772
261571_at	3.67828	3.52258	3.51919	3.50747	3.56522	3.53042	At1g01150	AT1G01150	homeodomain-like protein with RING/FYVE/PHD-type zinc finger domain	hypothetical protein predicted by genemark.hmm, contains Pfam profile:PF00249 Myb-like DNA-binding domain	1.11396	0.119	1.02441	0.648	1.00816	0.872	1.00545	0.882	0.989581	0.736	0.924625	0.293	0.895593	0.169	0.984218	0.703	0.968601	0.598		nucleus GO:0005634	DNA binding GO:0003677, chromatin binding GO:0003682, metal ion binding GO:0046872
261582_at	8.43268	8.38717	8.39318	8.38871	8.2727	8.4884	At1g01160	GIF2	SSXT protein-related / transcription co-activator-related	unknown protein ; supported by cDNA: gi_15294231_gb_AF410307.1_AF410307	1.03205	0.475	0.86113	0.288	1.00311	0.968	1.07269	0.437	1.00107	0.99	0.89504	0.328	0.972994	0.426	0.93323	0.541	1.0871	0.435	mitotic cell cycle GO:0000278; nuclear-transcribed mRNA catabolic process GO:0000956; transcription, DNA-templated GO:0006351; regulation of transcription, DNA-templated GO:0006355; RNA processing GO:0006396; cell proliferation GO:0008283; response to xenobiotic stimulus GO:0009410; vernalization response GO:0010048; post-translational protein modification GO:0043687; positive regulation of trans…	nucleus GO:0005634, nucleus GO:0005634	transcription coactivator activity GO:0003713, protein binding GO:0005515
261572_at	6.82609	6.69157	6.76186	7.01783	6.64253	6.30556	At1g01170	AT1G01170	hypothetical protein	unknown protein	1.09773	0.305	1.26311	0.0149	0.837421	0.0206	0.765243	0.00281	1.25376	0.00336	0.880533	0.225	0.956455	0.629	1.63838	0.000633	1.08622	0.202		mitochondrion GO:0005739, membrane GO:0016020
261573_at	4.15513	4.12644	4.02179	3.97481	4.09724	4.06095	At1g01180			hypothetical protein identical to hyothetical protein GB:AAF26464 GI:6715637 from (Arabidopsis thaliana)	1.02009	0.621	1.02547	0.734	1.0331	0.577	0.955624	0.414	0.900236	0.0218	0.960668	0.544	0.911722	0.19	0.94204	0.219	0.94905	0.536
261574_at	6.94271	6.8992	6.46899	6.57858	7.85202	6.61059	At1g01190	CYP78A8	CYP78A8; electron carrier/ heme binding / iron ion binding / monooxygenase/ oxygen binding	cytochrome P450, putative similar to cytochrome P450 GB:L23209 GI:349717 from (Zea mays)	1.03062	0.773	2.36433	0.000311	0.926852	0.274	0.81869	0.00792	0.800724	0.0151	1.87814	0.00549	0.720104	0.0312	0.978056	0.745	0.383413	0.000173	oxidation-reduction process GO:0055114		monooxygenase activity GO:0004497; iron ion binding GO:0005506; electron carrier activity GO:0009055; oxidoreductase activity GO:0016491; oxidoreductase activity, acting on paired donors, with incorporation or reduction of molecular oxygen GO:0016705; oxygen binding GO:0019825; heme binding GO:0020037; metal ion binding GO:0046872
261042_at	6.78112	6.66071	6.35957	6.32796	6.58327	6.38249	At1g01200	ATRABA3	ATRABA3 (ARABIDOPSIS RAB GTPASE HOMOLOG A3); GTP binding	GTP-binding protein, putative similar to GTP-binding protein GB:D12541 GI:303735 from [Pisum sativum]	1.08705	0.296	1.14931	0.145	1.02215	0.704	0.824612	0.0287	0.794025	0.0281	0.871844	0.187	0.746623	0.00598	0.962908	0.524	0.856372	0.113	transport GO:0006810, small GTPase mediated signal transduction GO:0007264, protein transport GO:0015031	nucleus GO:0005634, nucleus GO:0005634, endosome GO:0005768, Golgi apparatus GO:0005794, cell plate GO:0009504, endosome membrane GO:0010008, membrane GO:0016020	nucleotide binding GO:0000166, GTP binding GO:0005525, GTP binding GO:0005525
261043_at	8.10361	8.12536	8.13133	8.08772	8.15514	8.15312	At1g01220	FKGP	Bifunctional fucokinase/fucose pyrophosphorylase	hypothetical protein similar to unknown protein GB:AAF32477 GI:6957733 from [Arabidopsis thaliana]	0.985039	0.811	1.0014	0.95	1.03068	0.386	1.01943	0.709	0.974252	0.623	1.03636	0.422	1.0194	0.692	0.955682	0.0313	0.983628	0.659	carbohydrate metabolic process GO:0005975, metabolic process GO:0008152, phosphorylation GO:0016310, cellulose biosynthetic process GO:0030244, GDP-L-fucose salvage GO:0042352, Golgi vesicle transport GO:0048193	cytoplasm GO:0005737	nucleotide binding GO:0000166; catalytic activity GO:0003824; galactokinase activity GO:0004335; ATP binding GO:0005524; ATP binding GO:0005524; kinase activity GO:0016301; transferase activity GO:0016740; transferase activity, transferring phosphorus-containing groups GO:0016772; phosphotransferase activity, alcohol group as acceptor GO:0016773; metal ion binding GO:0046872; fucose-1-phosphate g…
261025_at	6.2113	6.36978	6.3119	6.2054	6.16607	6.2722	At1g01225	AT1G01225	NC domain-containing protein-like protein	Expressed protein ; supported by full-length cDNA: Ceres: 31323.	0.895968	0.27	0.929071	0.159	1.07661	0.0519	0.934604	0.121	0.892315	0.0232	0.969135	0.744	1.07222	0.454	0.954752	0.112	1.10637	0.0877	xylem development GO:0010089, cell wall macromolecule metabolic process GO:0044036	nucleus GO:0005634
261057_at	9.22071	9.20513	9.286	9.36637	9.29036	9.37988	At1g01230	AT1G01230	ORMDL family protein	hypothetical protein predicted by genemark.hmm; supported by full-length cDNA: Ceres: 13874.	1.01086	0.849	0.939833	0.0498	0.945819	0.549	1.12877	0.0228	1.11825	0.0698	1.04946	0.359	1.0463	0.64	0.990676	0.783	0.996986	0.973	protein folding GO:0006457, phosphatidylinositol biosynthetic process GO:0006661, heat acclimation GO:0010286	mitochondrion GO:0005739, endoplasmic reticulum GO:0005783, integral component of membrane GO:0016021
261026_at	8.56972	8.55576	8.90458	8.93749	8.69776	8.6109	At1g01240	AT1G01240	hypothetical protein	hypothetical protein predicted by genemark.hmm;supported by full-length cDNA: Ceres:34178.	1.00973	0.873	1.06206	0.554	0.977443	0.682	1.03896	0.459	1.30291	0.00788	1.09281	0.419	1.26125	0.0133	1.25405	0.0078	1.15414	0.21		mitochondrion GO:0005739
261059_at	4.3266	4.43643	4.36126	4.42997	4.27705	4.43086	At1g01250	AT1G01250	ethylene-responsive transcription factor ERF023	transcription factor TINY, putative similar to transcription factor TINY GB:CAA64359 GI:1246403 from [Arabidopsis thaliana];supported by full-length cDNA: Ceres:25524.	0.926693	0.145	0.898876	0.278	0.953487	0.432	0.996141	0.964	0.995532	0.939	0.96624	0.533	1.02432	0.597	0.99939	0.995	1.06011	0.401	transcription, DNA-templated GO:0006351; regulation of transcription, DNA-templated GO:0006355; regulation of transcription, DNA-templated GO:0006355; response to cold GO:0009409; response to water deprivation GO:0009414; response to abscisic acid GO:0009737; ethylene-activated signaling pathway GO:0009873	nucleus GO:0005634, nucleus GO:0005634	DNA binding GO:0003677, DNA binding GO:0003677, sequence-specific DNA binding transcription factor activity GO:0003700, sequence-specific DNA binding transcription factor activity GO:0003700
261050_at	7.84992	7.90958	7.77737	7.90402	7.82488	7.97202	At1g01260	AT1G01260	transcription factor bHLH13	transcription factor MYC7E, putative similar to transcription factor MYC7E GB:AAD15818 GI:4321762 from [Zea mays]	0.959487	0.429	0.903042	0.458	0.915958	0.446	1.04423	0.386	0.996153	0.963	0.982799	0.897	0.950961	0.585	0.953961	0.571	0.967605	0.829	transcription, DNA-templated GO:0006351; regulation of transcription, DNA-templated GO:0006355; jasmonic acid metabolic process GO:0009694; response to jasmonic acid GO:0009753	nucleus GO:0005634	DNA binding GO:0003677, sequence-specific DNA binding transcription factor activity GO:0003700, protein dimerization activity GO:0046983
261051_at	3.62424	3.73431	3.77405	3.60712	3.6501	3.70368	At1g01280	CYP703A2	CYP703A2 (CYTOCHROME P450, FAMILY 703, SUBFAMILY A, POLYPEPTIDE 2); oxidoreductase, acting on paired donors, with incorporation or reduction of molecular oxygen, NADH or NADPH as one donor, and incorporation of one atom of oxygen / oxygen binding	cytochrome P450, putative similar to cytochrome P450 GB:BAA92894 GI:7339658 from [ Petunia hybrida]	0.926542	0.41	0.963536	0.475	1.12267	0.353	0.978993	0.817	0.915611	0.4	1.01808	0.69	1.10943	0.363	0.935258	0.33	1.08972	0.453	pollen wall assembly GO:0010208, pollen exine formation GO:0010584, pollen exine formation GO:0010584, medium-chain fatty acid metabolic process GO:0051791, medium-chain fatty acid biosynthetic process GO:0051792, oxidation-reduction process GO:0055114, sporopollenin biosynthetic process GO:0080110, sporopollenin biosynthetic process GO:0080110		monooxygenase activity GO:0004497; iron ion binding GO:0005506; electron carrier activity GO:0009055; oxidoreductase activity GO:0016491; oxidoreductase activity, acting on paired donors, with incorporation or reduction of molecular oxygen GO:0016705; oxidoreductase activity, acting on paired donors, with incorporation or reduction of molecular oxygen, NAD(P)H as one donor, and incorporation of o…
261044_at	7.89268	8.00421	7.80012	7.91191	7.81649	8.08138	At1g01290	CNX3	CNX3 (COFACTOR OF NITRATE REDUCTASE AND XANTHINE DEHYDROGENASE 3); catalytic	molybdopterin biosynthesis CNX3 protein, putative similar to molybdopterin biosynthesis CNX3 protein GB:Q39056 from [Arabidopsis thaliana]	0.925606	0.338	0.832263	0.0884	0.925443	0.27	1.05495	0.579	0.938024	0.397	0.948559	0.446	0.937858	0.376	0.889168	0.203	0.988719	0.873	Mo-molybdopterin cofactor biosynthetic process GO:0006777, Mo-molybdopterin cofactor biosynthetic process GO:0006777	mitochondrion GO:0005739, mitochondrial matrix GO:0005759, chloroplast GO:0009507	catalytic activity GO:0003824
261055_at	9.42664	9.54969	9.50508	9.61836	9.54498	9.71845	At1g01300	AT1G01300	aspartyl protease family protein	chloroplast nucleoid DNA binding protein, putative similar to chloroplast nucleoid DNA binding protein GB:BAA22813 GI:2541876 from [Nicotiana tabacum];supported by full-length cDNA: Ceres:7567.	0.918245	0.369	0.886708	0.243	0.924483	0.0526	1.12409	0.128	1.04875	0.426	1.08549	0.48	1.05588	0.486	0.932976	0.121	0.972722	0.763	proteolysis GO:0006508, proteolysis GO:0006508, plant-type cell wall organization GO:0009664, cell wall modification GO:0042545, response to karrikin GO:0080167	extracellular region GO:0005576, plant-type cell wall GO:0009505, membrane GO:0016020	aspartic-type endopeptidase activity GO:0004190, peptidase activity GO:0008233
261045_at	4.47742	4.4286	4.2997	4.40424	4.2034	4.33368	At1g01310	AT1G01310	allergen V5/Tpx-1-related family protein	pathogenesis related protein, putative similar to pathogenesis related protein-1 GB:AAC25629 GI:3290004 from [Zea mays]	1.03442	0.64	0.913656	0.478	0.9301	0.501	0.936321	0.503	0.983254	0.788	0.827009	0.128	0.884094	0.299	1.05013	0.573	1.06903	0.632		extracellular region GO:0005576, extracellular region GO:0005576, extracellular region GO:0005576
261053_at	5.8262	5.52536	5.28258	5.5396	5.40232	5.3516	At1g01320	AT1G01320	tetratricopeptide repeat-containing protein	hypothetical protein predicted by genemark.hmm	1.23186	0.0407	1.03579	0.645	0.836815	0.143	0.886528	0.172	1.00992	0.905	0.745418	0.0125	0.686046	0.0151	1.13918	0.174	0.920352	0.415	mRNA modification GO:0016556	cytoplasm GO:0005737	protein binding GO:0005515
261054_at	3.92693	4.06856	3.90521	3.82391	3.89799	3.94286	At1g01330	AT1G01320	tetratricopeptide repeat-containing protein	hypothetical protein predicted by genemark.hmm	0.906497	0.448	0.969374	0.64	1.05797	0.489	0.916561	0.491	0.844022	0.235	0.980137	0.772	0.985059	0.832	0.920857	0.169	1.00502	0.955	mRNA modification GO:0016556	cytoplasm GO:0005737	protein binding GO:0005515
261027_at	7.47975	6.89902	7.13909	7.28053	6.79119	7.32223	At1g01340	ATCNGC10	ATCNGC10 (CYCLIC NUCLEOTIDE GATED CHANNEL 10); calmodulin binding / cyclic nucleotide binding / ion channel	cyclic nucleotide and calmodulin-regulated ion channel, putative similar to cyclic nucleotide and calmodulin-regulated ion channel GB:CAB40128 GI:4581201 from [Arabidopsis thaliana]; supported by cDNA: gi_8515882_gb_AF272002.1_AF272002	1.4956	0.0862	0.692057	0.000773	0.906618	0.358	1.34091	0.0181	1.3027	0.0505	0.620476	0.0449	0.789684	0.254	0.971506	0.719	1.27271	0.0264	transport GO:0006810, ion transport GO:0006811, transmembrane transport GO:0055085	plasma membrane GO:0005886, membrane GO:0016020, integral component of membrane GO:0016021	nucleotide binding GO:0000166, ion channel activity GO:0005216, ion channel activity GO:0005216, protein binding GO:0005515, calmodulin binding GO:0005516, cyclic nucleotide binding GO:0030551, cAMP binding GO:0030552, cGMP binding GO:0030553
261056_at	8.38398	8.53704	8.34026	8.32312	8.13494	7.92385	At1g01360	RCAR1	regulatory component of ABA receptor 1	hypothetical protein similar to hypothetical protein GB:CAB45785 GI:5262156 from [Arabidopsis thaliana];supported by full-length cDNA: Ceres:3998.	0.899339	0.391	1.15756	0.16	1.01195	0.891	0.653746	0.0154	0.862192	0.11	0.841453	0.134	0.970152	0.808	1.31885	0.024	1.15295	0.179	abscisic acid-activated signaling pathway GO:0009738	nucleus GO:0005634, cytoplasm GO:0005737, cytoplasm GO:0005737	receptor activity GO:0004872, protein binding GO:0005515, abscisic acid binding GO:0010427, protein homodimerization activity GO:0042803
261058_at	5.90882	6.18782	6.39047	6.41651	6.30316	6.51975	At1g01370	HTR12	HTR12; DNA binding	histone, putative similar to histone H3 GB:X17141 GI:10795 from [Tetrahymena pyriformis];supported by full-length cDNA: Ceres:24379.	0.824162	0.191	0.860595	0.0921	0.982114	0.828	1.25869	0.0646	1.17176	0.142	1.31434	0.063	1.39633	0.0459	0.930936	0.17	1.06239	0.555	cytokinesis by cell plate formation GO:0000911, DNA replication initiation GO:0006270, regulation of DNA replication GO:0006275, nucleosome assembly GO:0006334, methylation-dependent chromatin silencing GO:0006346, meiotic nuclear division GO:0007126, cell proliferation GO:0008283, double fertilization forming a zygote and endosperm GO:0009567, regulation of flower development GO:0009909, regulat…	chromosome, centromeric region GO:0000775; kinetochore GO:0000776; condensed chromosome kinetochore GO:0000777; chromatin GO:0000785; nucleosome GO:0000786; nucleus GO:0005634; nucleus GO:0005634; chromosome GO:0005694	DNA binding GO:0003677, DNA binding GO:0003677, protein binding GO:0005515, protein heterodimerization activity GO:0046982
257490_x_at	4.61404	4.74247	4.59259	4.55937	4.87664	4.79723	At1g01380	ETC1	ETC1 (ENHANCER OF TRY AND CPC 1); DNA binding / transcription factor	Myb homolog (CPC), putative similar to Myb homolog (CPC)GB:BAA21917 GI:2346966 from [Arabidopsis thaliana]	0.914824	0.0214	1.05658	0.619	1.02329	0.605	1.03869	0.313	0.880805	0.0131	1.19964	0.142	0.985241	0.71	0.847999	0.0177	0.821283	0.125	cell fate specification GO:0001708; transcription, DNA-templated GO:0006351; regulation of transcription, DNA-templated GO:0006355; multicellular organismal development GO:0007275; epidermal cell differentiation GO:0009913; root hair cell development GO:0080147; negative regulation of trichome patterning GO:1900033	nucleus GO:0005634	DNA binding GO:0003677, DNA binding GO:0003677, chromatin binding GO:0003682, sequence-specific DNA binding transcription factor activity GO:0003700
261046_at	3.77675	3.89633	3.91674	3.87104	3.79106	3.85545	At1g01390	AT1G01390	UDP-glycosyltransferase 72B2	flavonol 3-o-glucosyltransferase, putative similar to flavonol 3-o-glucosyltransferase GB:Q40287 from [Manihot esculenta]	0.920453	0.22	0.956352	0.435	1.03219	0.646	0.972057	0.595	0.982618	0.75	1.00997	0.875	1.1019	0.23	1.01086	0.866	1.09102	0.196	metabolic process GO:0008152	chloroplast GO:0009507	UDP-glycosyltransferase activity GO:0008194; transferase activity GO:0016740; transferase activity, transferring glycosyl groups GO:0016757; transferase activity, transferring hexosyl groups GO:0016758
261047_at	3.90572	3.83507	3.81486	3.83325	3.74761	3.7685	At1g01410	APUM22	APUM22 (Arabidopsis Pumilio 22); RNA binding / binding	hypothetical protein predicted by genemark.hmm	1.05019	0.454	0.985623	0.787	0.987334	0.664	0.954907	0.35	0.998741	0.977	0.896201	0.162	0.938967	0.281	1.0459	0.302	1.04772	0.333	regulation of translation GO:0006417	cytoplasm GO:0005737	RNA binding GO:0003723, binding GO:0005488
261048_at	5.28232	5.29601	5.45601	5.43319	5.34653	5.20759	At1g01420	UGT72B3	UGT72B3 (UDP-GLUCOSYL TRANSFERASE 72B3); UDP-glycosyltransferase/ quercetin 3-O-glucosyltransferase/ transferase, transferring glycosyl groups	flavonol 3-o-glucosyltransferase, putative similar to flavonol 3-o-glucosyltransferase GB:Q40287 from [Manihot esculenta]	0.990557	0.918	1.1011	0.373	1.01594	0.87	0.940554	0.392	1.09975	0.409	1.04551	0.712	1.12794	0.162	1.16926	0.163	1.07884	0.467	metabolic process GO:0008152	nucleus GO:0005634	UDP-glycosyltransferase activity GO:0008194; transferase activity GO:0016740; transferase activity, transferring glycosyl groups GO:0016757; transferase activity, transferring hexosyl groups GO:0016758; quercetin 3-O-glucosyltransferase activity GO:0080043
261049_at	8.99871	9.28067	9.11203	9.20277	8.72886	9.07927	At1g01430	TBL25	protein trichome birefringence-like 25	hypothetical protein similar to hypothetical protein GB:CAB80917 GI:7267605 from [Arabidopsis thaliana]	0.822475	0.000634	0.784362	0.0064	0.939041	0.195	0.869704	8.93e-05	0.947438	0.249	0.829403	0.02	1.08172	0.02	1.08938	0.104	1.30421	0.00454
261052_at	6.89765	6.98084	7.15476	7.21128	6.78666	6.91896	At1g01440	AT1G01440	hypothetical protein	hypothetical protein similar to hypothetical protein GB:CAB80918 GI:7267606 from [Arabidopsis thaliana]	0.943973	0.553	0.912371	0.308	0.961582	0.804	0.958019	0.372	1.17319	0.291	0.925947	0.526	1.19508	0.186	1.2246	0.196	1.29065	0.0706	cysteine biosynthetic process GO:0019344	nucleus GO:0005634
259435_at	4.17071	4.19288	4.20117	4.03474	4.17041	4.15132	At1g01450	AT1G01450	putative serine/threonine/tyrosine kinase	hypothetical protein similar to putative phytochrome GI:10645405 from [Arabidopsis thaliana]	0.98475	0.661	1.01332	0.791	1.12228	0.283	0.971605	0.3	0.896183	0.0106	0.999792	0.997	1.02134	0.836	0.922375	0.0388	1.02155	0.843	protein phosphorylation GO:0006468, phosphorylation GO:0016310	cytoplasm GO:0005737	protein kinase activity GO:0004672; protein serine/threonine/tyrosine kinase activity GO:0004712; protein tyrosine kinase activity GO:0004713; ATP binding GO:0005524; kinase activity GO:0016301; transferase activity, transferring phosphorus-containing groups GO:0016772
259425_at	3.72873	3.84689	3.74347	3.74389	3.81811	3.81577	At1g01460	PIPK11	PIPK11; 1-phosphatidylinositol-4-phosphate 5-kinase/ phosphatidylinositol phosphate kinase	4,5 PIP kinase, putative similar to 4,5 PIP kinase GI:2505883 from [Arabidopsis thaliana]	0.921357	0.052	1.00162	0.976	0.999702	0.992	0.978656	0.512	0.931095	0.125	1.06391	0.272	1.01027	0.481	0.951402	0.135	0.949578	0.342	phosphorylation GO:0016310, phosphatidylinositol metabolic process GO:0046488, phosphatidylinositol phosphorylation GO:0046854	nucleus GO:0005634	nucleotide binding GO:0000166, ATP binding GO:0005524, kinase activity GO:0016301, phosphatidylinositol phosphate kinase activity GO:0016307, 1-phosphatidylinositol-4-phosphate 5-kinase activity GO:0016308, transferase activity GO:0016740
259426_at	10.6483	10.4663	10.6204	10.7839	10.9346	10.818	At1g01470	LEA14	LEA14 (LATE EMBRYOGENESIS ABUNDANT 14)	hypothetical protein contains similarity to 1-phosphatidylinositol-4-phosphate 5-kinase(AtPIP5K1) GI:3702691 from [Arabidopsis thaliana]	1.13441	0.0438	1.08417	0.204	0.892894	0.324	1.276	0.00716	1.24619	0.0316	1.21949	0.0155	0.980872	0.834	0.976635	0.786	0.804327	0.0526	response to desiccation GO:0009269, response to desiccation GO:0009269, response to cold GO:0009409, response to water deprivation GO:0009414, response to wounding GO:0009611, response to high light intensity GO:0009644, response to abscisic acid GO:0009737, embryo development ending in seed dormancy GO:0009793, heat acclimation GO:0010286, defense response to fungus GO:0050832	cytosol GO:0005829
259439_at	6.19108	6.44349	6.27587	6.24023	6.22143	6.49791	At1g01480	ACS2	ACS2; 1-aminocyclopropane-1-carboxylate synthase	1-aminocyclopropane-1-carboxylate synthase (ACC synthase) almost identical to 1-aminocyclopropane-1-carboxylate synthase GI:166578 from [Arabidopsis thaliana]; supported by cDNA: gi_166579_gb_M95595.1_ATHACSC	0.839489	0.184	0.825603	0.164	1.02502	0.723	1.03844	0.768	0.868583	0.2	1.02126	0.846	1.06054	0.538	0.836432	0.128	1.03846	0.698	biosynthetic process GO:0009058, ethylene biosynthetic process GO:0009693, ethylene biosynthetic process GO:0009693, fruit ripening GO:0009835, 1-aminocyclopropane-1-carboxylate biosynthetic process GO:0042218	cytoplasm GO:0005737	catalytic activity GO:0003824, transferase activity GO:0016740, lyase activity GO:0016829, 1-aminocyclopropane-1-carboxylate synthase activity GO:0016847, 1-aminocyclopropane-1-carboxylate synthase activity GO:0016847, pyridoxal phosphate binding GO:0030170
259434_at	10.4741	10.4754	10.281	10.2583	10.6672	10.499	At1g01490	AT1G01490	heavy-metal-associated domain-containing protein	unknown protein	0.999104	0.991	1.12367	0.0584	1.01584	0.812	1.01644	0.835	0.86027	0.14	1.14317	0.032	0.874685	0.0475	0.846353	0.0543	0.765139	0.00378	metal ion transport GO:0030001	nucleus GO:0005634	metal ion binding GO:0046872, metal ion binding GO:0046872
259436_at	7.42093	7.44459	7.52226	7.53688	7.51435	7.4757	At1g01500	AT1G01500	Erythronate-4-phosphate dehydrogenase-like protein	hypothetical protein predicted by genemark.hmm;supported by full-length cDNA: Ceres:6115.	0.983731	0.808	1.02715	0.466	0.989914	0.716	1.0218	0.66	1.06606	0.219	1.0669	0.304	1.07276	0.249	1.04332	0.0346	1.0055	0.898		membrane GO:0016020, integral component of membrane GO:0016021
259438_at	9.33166	9.26909	9.2792	9.27228	9.37584	9.34371	At1g01510	AN	AN (ANGUSTIFOLIA); protein binding	unknown protein similar to putative dehydrogenase GI:1922246 from [Arabidopsis thaliana]; supported by cDNA: gi_15408534_dbj_AB032060.1_AB032060	1.04432	0.476	1.02252	0.54	1.00481	0.907	1.05308	0.101	1.00221	0.945	1.03109	0.635	0.964291	0.58	0.951695	0.235	0.935214	0.141	microtubule cytoskeleton organization GO:0000226, chromatin silencing GO:0006342, cell adhesion GO:0007155, multicellular organismal development GO:0007275, regulation of cell shape GO:0008360, leaf morphogenesis GO:0009965, leaf morphogenesis GO:0009965, trichome morphogenesis GO:0010090, trichome branching GO:0010091, regulation of epidermal cell division GO:0010482, histone phosphorylation GO:…	nucleus GO:0005634, cytoplasm GO:0005737, trans-Golgi network GO:0005802, cytosol GO:0005829, microtubule GO:0005874	nucleotide binding GO:0000166; protein binding GO:0005515; oxidoreductase activity, acting on the CH-OH group of donors, NAD or NADP as acceptor GO:0016616; identical protein binding GO:0042802; protein homodimerization activity GO:0042803; cofactor binding GO:0048037
259432_at	3.6823	3.70331	3.67947	3.70128	3.73527	3.52878	At1g01520	AT1G01520	transcription factor ASG4	myb-related protein, putative similar to myb-related protein GI:2505876 from [Arabidopsis thaliana]	0.985541	0.745	1.15387	0.0196	0.984994	0.803	0.886056	0.0182	0.998595	0.975	1.0374	0.477	0.998041	0.975	1.12701	0.0276	0.962063	0.543	transcription, DNA-templated GO:0006351; regulation of transcription, DNA-templated GO:0006355; response to salt stress GO:0009651	nucleus GO:0005634	DNA binding GO:0003677, DNA binding GO:0003677, chromatin binding GO:0003682, sequence-specific DNA binding transcription factor activity GO:0003700
259427_at	3.63893	3.76392	3.56732	3.68937	3.5358	3.63339	At1g01530	AGL28	AGL28 (AGAMOUS-LIKE 28); DNA binding / transcription factor	MADS-box transcription factor, putative similar to MADS-box transcription factor GI:6580943 from [Picea abies]	0.917005	0.339	0.934592	0.249	0.918878	0.058	0.913491	0.26	0.949637	0.447	0.931011	0.328	0.951577	0.457	1.03957	0.517	1.02209	0.413	transcription, DNA-templated GO:0006351; regulation of transcription, DNA-templated GO:0006355	nucleus GO:0005634	DNA binding GO:0003677, DNA binding GO:0003677, sequence-specific DNA binding transcription factor activity GO:0003700, protein dimerization activity GO:0046983
259437_at	8.15452	8.30312	8.11484	8.15957	8.28137	8.23542	At1g01540	AT1G01540	putative serine/threonine-protein kinase	protein serine/threonine kinase, putative similar to protein serine/threonine kinase GI:7248457 from [Lophopyrum elongatum]; supported by cDNA: gi_14194118_gb_AF367265.1_AF367265	0.902127	0.0575	1.03236	0.519	0.96947	0.517	0.954159	0.0764	0.90529	0.0347	1.0919	0.193	0.972869	0.607	0.948783	0.154	0.890984	0.105	protein phosphorylation GO:0006468, phosphorylation GO:0016310, protein autophosphorylation GO:0046777	plasma membrane GO:0005886, plasma membrane GO:0005886, membrane GO:0016020, integral component of membrane GO:0016021	nucleotide binding GO:0000166; protein kinase activity GO:0004672; protein serine/threonine kinase activity GO:0004674; protein serine/threonine kinase activity GO:0004674; protein tyrosine kinase activity GO:0004713; ATP binding GO:0005524; kinase activity GO:0016301; transferase activity GO:0016740; transferase activity, transferring phosphorus-containing groups GO:0016772
259440_at	10.4255	10.2958	10.4566	10.3724	10.4839	10.2274	At1g01550	BPS1	BPS1 (BYPASS 1)	hypothetical protein predicted by genemark.hmm; supported by cDNA: gi_16648870_gb_AY059805.1_	1.09402	0.132	1.19453	0.0527	1.0601	0.276	0.953689	0.186	1.05451	0.269	1.0413	0.619	1.02182	0.699	1.10572	0.0429	0.981286	0.807	protein targeting to vacuole GO:0006623, embryo development GO:0009790, root development GO:0048364, shoot system development GO:0048367	nucleus GO:0005634, plasma membrane GO:0005886, chloroplast GO:0009507, plastid GO:0009536
259428_at	4.78807	4.16366	4.42745	4.26864	4.13729	4.27452	At1g01560	ATMPK11	ATMPK11; MAP kinase/ kinase	MAP kinase, putative similar to MAP kinase 5 GI:4239889 from [Zea mays]	1.54158	0.45	0.90926	0.272	1.11636	0.297	1.07987	0.523	1.07548	0.514	0.636936	0.427	0.778829	0.653	0.995932	0.968	1.22277	0.0457	MAPK cascade GO:0000165; regulation of transcription, DNA-templated GO:0006355; protein phosphorylation GO:0006468; protein targeting to membrane GO:0006612; cell communication GO:0007154; signal transduction GO:0007165; signal transduction GO:0007165; response to cold GO:0009409; response to water deprivation GO:0009414; detection of external stimulus GO:0009581; detection of biotic stimulus GO:…	nucleus GO:0005634, cytosol GO:0005829	nucleotide binding GO:0000166; protein kinase activity GO:0004672; protein serine/threonine kinase activity GO:0004674; MAP kinase activity GO:0004707; MAP kinase activity GO:0004707; protein tyrosine kinase activity GO:0004713; protein binding GO:0005515; ATP binding GO:0005524; kinase activity GO:0016301; transferase activity GO:0016740; transferase activity, transferring phosphorus-containing …
259433_at	5.72755	5.88512	5.66839	5.54287	5.6188	5.68351	At1g01570	AT1G01570	hypothetical protein	hypothetical protein predicted by genscan+	0.89653	0.0221	0.956135	0.452	1.0909	0.479	0.869579	0.000937	0.78881	0.000178	0.927392	0.275	0.959825	0.738	0.907117	0.0119	1.03497	0.792		Golgi apparatus GO:0005794	transferase activity, transferring glycosyl groups GO:0016757
259429_at	6.92759	6.92656	6.56187	6.56347	6.93019	6.67791	At1g01600	CYP86A4	CYP86A4; fatty acid (omega-1)-hydroxylase/ oxygen binding	cytochrome P450, putative similar to cytochrome P450 GI:10442763 from [Triticum aestivum]	1.00072	0.994	1.19109	0.0878	0.998895	0.989	0.841685	0.0583	0.777499	0.054	1.0018	0.986	0.776083	0.0143	0.923742	0.34	0.774686	0.0284	fatty acid metabolic process GO:0006631, oxidation-reduction process GO:0055114		monooxygenase activity GO:0004497; iron ion binding GO:0005506; electron carrier activity GO:0009055; oxidoreductase activity GO:0016491; oxidoreductase activity, acting on paired donors, with incorporation or reduction of molecular oxygen GO:0016705; alkane 1-monooxygenase activity GO:0018685; oxygen binding GO:0019825; heme binding GO:0020037; metal ion binding GO:0046872
259430_at	9.62615	9.35618	8.73132	8.47432	9.05935	8.64408	At1g01610	GPAT4	GPAT4 (GLYCEROL-3-PHOSPHATE ACYLTRANSFERASE 4); 1-acylglycerol-3-phosphate O-acyltransferase/ acyltransferase	hypothetical protein similar to unknown protein GI:3335359 from [Arabidopsis thaliana]	1.20578	0.203	1.33355	0.131	1.19499	0.0363	0.610427	0.0162	0.542667	0.00525	0.675112	0.0601	0.537811	0.00138	0.888996	0.19	0.796624	0.19	very long-chain fatty acid metabolic process GO:0000038, polysaccharide biosynthetic process GO:0000271, lipid metabolic process GO:0006629, phosphatidylglycerol biosynthetic process GO:0006655, pattern specification process GO:0007389, metabolic process GO:0008152, metabolic process GO:0008152, regulation of cell size GO:0008361, phospholipid biosynthetic process GO:0008654, multidimensional cel…	chloroplast GO:0009507, membrane GO:0016020, integral component of membrane GO:0016021	transferase activity GO:0016740; transferase activity, transferring acyl groups GO:0016746; phosphatase activity GO:0016791; glycerol-3-phosphate 2-O-acyltransferase activity GO:0090447
259431_at	11.6363	11.7445	11.7627	11.8852	11.311	11.4156	At1g01620	PIP1C	PIP1C (PLASMA MEMBRANE INTRINSIC PROTEIN 1C); water channel	plasma membrane intrinsic protein 1c, putative similar to plasma membrane intrinsic protein 1c GI:472875 from [Arabidopsis thaliana]	0.927758	0.233	0.930085	0.303	0.918554	0.269	0.796178	0.013	1.1025	0.237	0.798175	0.0214	1.09157	0.142	1.38474	0.00344	1.36758	0.0131	acetyl-CoA metabolic process GO:0006084, transport GO:0006810, transport GO:0006810, iron ion transport GO:0006826, water transport GO:0006833, water transport GO:0006833, water transport GO:0006833, response to water deprivation GO:0009414, cellular response to iron ion starvation GO:0010106, sterol biosynthetic process GO:0016126, brassinosteroid biosynthetic process GO:0016132, transmembrane t…	plasma membrane GO:0005886, plasma membrane GO:0005886, plasma membrane GO:0005886, chloroplast GO:0009507, membrane GO:0016020, membrane GO:0016020, membrane GO:0016020, integral component of membrane GO:0016021	transporter activity GO:0005215, protein binding GO:0005515, water channel activity GO:0015250, water channel activity GO:0015250
261563_at	9.7626	9.74358	9.63618	9.70656	9.73688	9.72019	At1g01630	AT1G01630	protein sec fourteen-like protein-20	polyphosphoinositide binding protein, putative similar to polyphosphoinositide binding protein Ssh2p GB:AAB94599 GI:2739046 from [Glycine max];supported by full-length cDNA: Ceres:20163.	1.01327	0.795	1.01164	0.608	0.952384	0.379	0.983916	0.661	0.974667	0.612	0.982332	0.67	0.916103	0.155	0.990599	0.833	0.932579	0.105	transport GO:0006810, cysteine biosynthetic process GO:0019344	nucleus GO:0005634	transporter activity GO:0005215
261586_at	8.79745	8.57251	8.65459	8.85336	8.98266	8.80435	At1g01640	AT1G01640	BTB/POZ domain-containing protein	hypothetical protein predicted by genemark.hmm, contains Pfam profile:PF00651 BTB/POZ domain	1.16873	0.1	1.13156	0.377	0.87129	0.0997	1.17433	0.103	1.21491	0.102	1.13699	0.354	0.905719	0.0385	1.03455	0.663	0.796596	0.131	flower development GO:0009908, proximal/distal pattern formation GO:0009954, floral organ abscission GO:0010227, protein ubiquitination GO:0016567, flower morphogenesis GO:0048439	cytoplasm GO:0005737	protein binding GO:0005515
257484_at	9.56246	9.51968	9.32052	9.30609	9.55492	9.42528	At1g01650	SPPL4	signal peptide peptidase-like 4	unknown protein	1.0301	0.557	1.09402	0.267	1.01005	0.792	0.936665	0.192	0.862388	0.0404	0.994791	0.947	0.845607	0.00557	0.920701	0.0864	0.850035	0.0782	proteolysis GO:0006508	endosome GO:0005768, plasma membrane GO:0005886, endosome membrane GO:0010008, membrane GO:0016020, integral component of membrane GO:0016021	aspartic-type endopeptidase activity GO:0004190, peptidase activity GO:0008233, hydrolase activity GO:0016787
261587_at	5.61924	5.47597	5.84318	5.39631	5.5062	5.4681	At1g01660	AT1G01660	putative U-box domain-containing protein 55	hypothetical protein predicted by genemark.hmm	1.10441	0.367	1.02676	0.705	1.36308	0.0208	0.994561	0.956	0.946281	0.577	0.924641	0.348	1.16792	0.163	0.951456	0.539	1.26311	0.0366	protein ubiquitination GO:0016567	ubiquitin ligase complex GO:0000151, nucleus GO:0005634	ubiquitin-protein transferase activity GO:0004842, ligase activity GO:0016874
261588_at	5.5637	5.62406	5.6175	5.54979	5.53829	5.59027	At1g01670	AT1G01670	U-box domain-containing protein 56	hypothetical protein predicted by genemark.hmm	0.959024	0.684	0.964613	0.812	1.04805	0.428	0.976851	0.777	0.949822	0.563	0.982543	0.914	1.038	0.635	0.97233	0.583	1.05644	0.723	protein ubiquitination GO:0016567	ubiquitin ligase complex GO:0000151, nucleus GO:0005634	ubiquitin-protein transferase activity GO:0004842, ligase activity GO:0016874
261589_at	5.07757	5.34951	5.01291	5.0686	5.08135	5.17905	At1g01690	AT1G01695	phosphatidylinositol N-acetyglucosaminlytransferase subunit P-like protein	hypothetical protein predicted by genscan+	0.828205	0.191	0.934522	0.403	0.962133	0.414	0.888556	0.34	0.823074	0.108	1.00262	0.978	0.956172	0.628	0.926305	0.317	0.953673	0.401	embryo sac development GO:0009553, pollen development GO:0009555, meiotic DNA double-strand break formation GO:0042138, chiasma assembly GO:0051026	nucleus GO:0005634	transferase activity GO:0016740
261590_at	4.16106	3.98015	3.97284	4.04693	4.07138	4.05975	At1g01700	ROPGEF2	ROPGEF2; Rho guanyl-nucleotide exchange factor/ protein binding	hypothetical protein predicted by genemark.hmm	1.1336	0.149	1.00809	0.909	0.94994	0.16	1.05673	0.437	1.04738	0.491	0.93973	0.436	0.877685	0.0463	0.991152	0.85	0.933976	0.299		nucleus GO:0005634	guanyl-nucleotide exchange factor activity GO:0005085, Rho guanyl-nucleotide exchange factor activity GO:0005089, Rho guanyl-nucleotide exchange factor activity GO:0005089
261560_at	7.96729	7.84122	7.91988	7.98412	8.26684	8.01565	At1g01710	AT1G01710	acyl-CoA thioesterase family protein	acyl CoA thioesterase, putative similar to HIV-Nef associated acyl CoA thioesterase GB:AAB71665 GI:2318125 from [Homo sapiens]	1.09132	0.171	1.19018	0.141	0.956451	0.429	1.12852	0.124	1.10412	0.161	1.23076	0.0795	0.967672	0.502	0.978378	0.676	0.78624	0.0663	acyl-CoA metabolic process GO:0006637, acyl-CoA metabolic process GO:0006637	peroxisome GO:0005777	cyclic nucleotide binding GO:0030551, acyl-CoA hydrolase activity GO:0047617, acyl-CoA hydrolase activity GO:0047617
261564_at	9.52339	8.91725	9.10479	8.84225	9.62779	8.85315	At1g01720	ATAF1	ATAF1; transcription activator/ transcription factor	NAC domain protein, putative similar to NAC domain protein NAM GB:AAD17313 GI:4325282 from [Arabidopsis thaliana];supported by full-length cDNA: Ceres:20909.	1.52218	0.000919	1.71077	0.00634	1.19959	0.123	0.956538	0.659	0.949341	0.486	1.07505	0.322	0.748149	0.0222	0.992476	0.94	0.69592	0.0239	transcription, DNA-templated GO:0006351; regulation of transcription, DNA-templated GO:0006355; multicellular organismal development GO:0007275; response to water deprivation GO:0009414; response to wounding GO:0009611; response to wounding GO:0009611; response to fungus GO:0009620; jasmonic acid biosynthetic process GO:0009695; response to abscisic acid GO:0009737; response to jasmonic acid GO:0…	nucleus GO:0005634	DNA binding GO:0003677, sequence-specific DNA binding transcription factor activity GO:0003700
261535_at	6.05321	5.90202	6.13659	6.11116	6.41592	6.15803	At1g01725	AT1G01725	hypothetical protein	Expressed protein ; supported by full-length cDNA: Ceres: 5811.	1.11049	0.223	1.19573	0.0578	1.01779	0.839	1.19417	0.0518	1.156	0.093	1.28584	0.029	1.0595	0.542	0.968035	0.705	0.823973	0.0496	negative regulation of transcription, DNA-templated GO:0045892
261561_at	7.8803	7.75769	7.86151	7.79861	7.89827	7.77966	At1g01730	AT1G01730	hypothetical protein	unknown protein ;supported by full-length cDNA: Ceres:3365.	1.0887	0.0608	1.08569	0.123	1.04456	0.312	1.01534	0.696	1.02877	0.43	1.01254	0.767	0.98706	0.75	1.01323	0.748	0.974838	0.575		nucleus GO:0005634
261591_at	5.7322	5.84646	5.73877	5.70859	5.90955	5.89439	At1g01740	AT1G01740	tetratricopeptide repeat domain-containing protein kinase	protein kinase, putative similar to protein kinase GB:BAA24694 GI:2852447 from [Arabidopsis thaliana]	0.923858	0.238	1.01056	0.892	1.02114	0.804	1.03378	0.339	0.908863	0.102	1.1308	0.229	1.00457	0.961	0.879163	0.0565	0.888366	0.281	protein phosphorylation GO:0006468, phosphorylation GO:0016310	plasma membrane GO:0005886, plasma membrane GO:0005886	protein kinase activity GO:0004672; protein tyrosine kinase activity GO:0004713; ATP binding GO:0005524; kinase activity GO:0016301; transferase activity, transferring phosphorus-containing groups GO:0016772
261562_at	9.73731	9.94672	10.1134	9.84024	9.55513	9.46258	At1g01750	ADF11	ADF11 (ACTIN DEPOLYMERIZING FACTOR 11); actin binding	actin depolymerizing factor, putative similar to actin depolymerizing factor 4 GB:AAD09110 GI:4185511 from [Arabidopsis thaliana];supported by full-length cDNA: Ceres:545.	0.864891	0.302	1.06625	0.646	1.20847	0.297	0.714922	0.0388	0.92885	0.477	0.881369	0.417	1.29784	0.214	1.29923	0.033	1.47253	0.108	trichoblast differentiation GO:0010054, actin filament depolymerization GO:0030042	intracellular GO:0005622, intracellular GO:0005622, nucleus GO:0005634, actin cytoskeleton GO:0015629	actin binding GO:0003779
261592_at	5.89795	5.79969	5.46286	5.60827	5.37598	5.6781	At1g01760	AT1G01760	Adenosine-deaminase (editase) domain-containing protein	double-stranded RNA-specific editase, putative similar to double-stranded RNA-specific editase GB:AAF69673 GI:7770275 from [Danio rerio]	1.07048	0.469	0.811061	0.0455	0.904124	0.41	0.919172	0.23	0.87574	0.163	0.696422	0.019	0.739649	0.0585	0.952749	0.591	1.06207	0.588	RNA processing GO:0006396, RNA processing GO:0006396	nucleus GO:0005634	RNA binding GO:0003723, RNA binding GO:0003723, adenosine deaminase activity GO:0004000, adenosine deaminase activity GO:0004000
261558_at	6.53174	6.21761	6.47723	6.5198	6.75903	6.3368	At1g01770	AT1G01770	hypothetical protein	unknown protein	1.24327	0.109	1.33999	0.00314	0.970922	0.724	1.08613	0.377	1.23302	0.13	1.17063	0.12	0.962917	0.627	1.13524	0.198	0.822564	0.00676		nucleus GO:0005634
261559_at	8.50346	8.29355	8.7997	8.36728	8.05294	8.04816	At1g01780	AT1G01780	LIM domain-containing protein	LIM domain protein, putative similar to LIM domain protein PLIM-2 GB:AAD15745 GI:4321401 from [Helianthus annuus]	1.15661	0.0438	1.00332	0.957	1.3495	0.0549	0.843588	0.0385	1.05243	0.508	0.731783	0.00378	1.22794	0.11	1.24757	0.0203	1.67801	0.00947	membrane fusion GO:0061025, actin filament bundle assembly GO:0051017	cytoplasm GO:0005737	zinc ion binding GO:0008270, metal ion binding GO:0046872, actin filament binding GO:0051015
261536_at	7.67668	7.72733	7.66614	7.67463	7.56588	7.59376	At1g01790	KEA1	KEA1 (K EFFLUX ANTIPORTER 1); potassium ion transmembrane transporter/ potassium:hydrogen antiporter	K Efflux antiporter KEA1 identical to GB:AAD01191 GI:4101473 from [ Arabidopsis thaliana]; supported by cDNA: gi_4101472_gb_AF003382.1_AF003382	0.965505	0.644	0.980862	0.7	0.994133	0.802	0.911574	0.0791	0.964134	0.4	0.926074	0.361	0.992721	0.913	1.05766	0.0622	1.07197	0.211	transport GO:0006810, ion transport GO:0006811, cation transport GO:0006812, potassium ion transport GO:0006813, transmembrane transport GO:0055085	chloroplast GO:0009507, plastid GO:0009536, chloroplast envelope GO:0009941, membrane GO:0016020, integral component of membrane GO:0016021, chloroplast membrane GO:0031969	nucleotide binding GO:0000166, cation transmembrane transporter activity GO:0008324, potassium ion transmembrane transporter activity GO:0015079, antiporter activity GO:0015297, solute:proton antiporter activity GO:0015299, potassium:proton antiporter activity GO:0015386
261537_at	10.5232	10.4285	10.2723	10.3347	10.5099	10.2988	At1g01800	AT1G01800	Rossmann-fold NAD(P)-binding domain-containing protein	carbonyl reductase, putative similar to carbonyl reductase (NADPH) GB:CAA59088 GI:666087 from [Rattus norvegicus]; supported by cDNA: gi_13878160_gb_AF370343.1_AF370343	1.06787	0.185	1.15755	0.0123	0.957695	0.00437	0.914052	0.113	0.937047	0.152	0.990813	0.769	0.840367	0.000902	1.02516	0.379	0.848159	0.00227	very long-chain fatty acid metabolic process GO:0000038, metabolic process GO:0008152, response to cold GO:0009409, cuticle development GO:0042335, oxidation-reduction process GO:0055114	cytoplasm GO:0005737, plant-type cell wall GO:0009505	nucleotide binding GO:0000166, oxidoreductase activity GO:0016491, oxidoreductase activity GO:0016491
261534_at	8.19394	8.15664	8.40173	8.55928	8.39507	8.34787	At1g01820	PEX11C	PEX11C (PEROXIN 11C)	unknown protein ;supported by full-length cDNA: Ceres:28475.	1.02619	0.638	1.03326	0.237	0.896545	0.137	1.14174	0.00285	1.32193	0.0046	1.1496	0.0557	1.15492	0.0756	1.15782	0.0338	1.00462	0.92	peroxisome organization GO:0007031, systemic acquired resistance GO:0009627, peroxisome fission GO:0016559, peroxisome fission GO:0016559, peroxisome fission GO:0016559, regulation of defense response GO:0031347, regulation of peroxisome size GO:0044375	peroxisome GO:0005777, peroxisomal membrane GO:0005778, integral component of peroxisomal membrane GO:0005779, integral component of peroxisomal membrane GO:0005779, plasmodesma GO:0009506, membrane GO:0016020, integral component of membrane GO:0016021	protein binding GO:0005515, identical protein binding GO:0042802
261538_at	6.49215	6.53611	6.41091	6.42228	6.46469	6.55228	At1g01830	AT1G01830	armadillo/beta-catenin-like repeat-containing protein	unknown protein ; supported by cDNA: gi_16604588_gb_AY059739.1_	0.96999	0.724	0.941097	0.153	0.992149	0.915	1.01127	0.885	0.924135	0.438	0.981149	0.715	0.945247	0.35	0.913835	0.246	0.963408	0.402			binding GO:0005488, protein binding GO:0005515
261539_at	6.24776	6.5077	6.22456	6.2351	6.10583	6.33484	At1g01840	AT1G01840	hypothetical protein	hypothetical protein predicted by genemark.hmm; supported by cDNA: gi_16648713_gb_AY058133.1_	0.83512	0.15	0.853223	0.0291	0.992723	0.894	0.88708	0.302	0.827825	0.127	0.906309	0.11	0.984052	0.793	0.933202	0.284	1.08578	0.123		chloroplast GO:0009507
261652_at	5.96606	5.91331	5.86457	5.93274	5.97646	5.94073	At1g01860	PFC1	PFC1 (PALEFACE 1); mRNA (2'-O-methyladenosine-N6-)-methyltransferase	dimethyladenosine transferase, putative similar to dimethyladenosine transferase GB:AAC09322 GI:3005590 from [Arabidopsis thaliana]	1.03724	0.512	1.02508	0.616	0.953847	0.518	1.01919	0.747	1.01356	0.86	1.00724	0.868	0.932068	0.187	0.994478	0.936	0.925372	0.188	rRNA modification GO:0000154, response to cold GO:0009409, rRNA methylation GO:0031167, methylation GO:0032259	cytoplasm GO:0005737	rRNA (adenine-N6,N6-)-dimethyltransferase activity GO:0000179; methyltransferase activity GO:0008168; rRNA methyltransferase activity GO:0008649; mRNA (2'-O-methyladenosine-N6-)-methyltransferase activity GO:0016422; transferase activity GO:0016740
261653_at	6.34943	5.97491	6.17406	6.15384	6.10843	6.23447	At1g01900	SBTI1.1	SBTI1.1; serine-type endopeptidase	subtilisin-like serine protease, putative contains similarity to cucumisin-like serine protease GB:AAC18851 GI:3176874 from [Arabidopsis thaliana]	1.29641	0.0176	0.916344	0.403	1.01411	0.851	1.19711	0.138	1.13205	0.0396	0.846158	0.0514	0.885538	0.236	0.945645	0.584	1.04654	0.546	proteolysis GO:0006508, proteolysis GO:0006508, negative regulation of catalytic activity GO:0043086	extracellular region GO:0005576, cell wall GO:0005618, extracellular matrix GO:0031012, apoplast GO:0048046	serine-type endopeptidase activity GO:0004252, serine-type endopeptidase activity GO:0004252, peptidase activity GO:0008233, serine-type peptidase activity GO:0008236, hydrolase activity GO:0016787, identical protein binding GO:0042802
261627_at	9.83816	9.91692	9.94772	9.94088	9.77906	10.0042	At1g01910	AT1G01910	putative anion-transporting ATPase	arsA homolog (hASNA-I), putative similar to arsA homolog (hASNA-I) GB:U60276 GI:1616740 from [Homo sapiens]; supported by cDNA: gi_15293140_gb_AY051004.1_	0.946871	0.155	0.85549	0.0238	1.00475	0.903	1.06239	0.185	1.01674	0.668	0.959861	0.346	1.07889	0.0757	0.957031	0.231	1.12401	0.0712	ATP catabolic process GO:0006200, transport GO:0006810, anion transport GO:0006820, intra-Golgi vesicle-mediated transport GO:0006891, membrane fusion GO:0061025, proteasome-mediated ubiquitin-dependent protein catabolic process GO:0043161, proteasome assembly GO:0043248, protein insertion into ER membrane GO:0045048, response to misfolded protein GO:0051788, detoxification of arsenic-containing …	cytoplasm GO:0005737, endoplasmic reticulum GO:0005783, chloroplast GO:0009507, membrane GO:0016020	nucleotide binding GO:0000166, protein binding GO:0005515, ATP binding GO:0005524, ATP binding GO:0005524, hydrolase activity GO:0016787, ATPase activity GO:0016887, metal ion binding GO:0046872
261654_at	7.10974	6.97669	6.93096	6.98701	7.11943	7.0176	At1g01920	AT1G01920	SET domain-containing protein	hypothetical protein contains similarity to ribulose-1,5 bisphosphate carboxylase GB:L34291 GI:508550 from [Pisum sativum]	1.09661	0.46	1.07313	0.233	0.961893	0.52	1.02876	0.749	1.00718	0.933	1.00673	0.946	0.883449	0.272	0.979026	0.455	0.877541	0.136	embryo sac egg cell differentiation GO:0009560	nucleus GO:0005634	protein binding GO:0005515
261625_at	6.79934	6.90088	6.85687	6.9538	7.12357	7.02542	At1g01930	AT1G01930	zinc finger protein-like protein	hypothetical protein predicted by genemark.hmm;supported by full-length cDNA: Ceres:24737.	0.932041	0.475	1.0704	0.416	0.935017	0.0176	1.09016	0.32	1.03737	0.57	1.25199	0.0637	1.04068	0.594	0.951572	0.373	0.831219	0.0352	gravitropism GO:0009630	intracellular GO:0005622, cytoplasm GO:0005737	protein binding GO:0005515, zinc ion binding GO:0008270
261655_at	8.67846	8.79861	8.67373	8.72992	8.65388	8.944	At1g01940	AT1G01940	peptidyl-prolyl cis-trans isomerase-like 3	hypothetical protein predicted by genemark.hmm	0.920091	0.257	0.817833	0.0386	0.961802	0.553	1.10603	0.251	0.953502	0.491	0.983109	0.761	0.996728	0.96	0.862092	0.0551	1.01385	0.855	protein peptidyl-prolyl isomerization GO:0000413, protein folding GO:0006457, protein folding GO:0006457	nucleus GO:0005634	peptidyl-prolyl cis-trans isomerase activity GO:0003755, peptidyl-prolyl cis-trans isomerase activity GO:0003755, isomerase activity GO:0016853
261656_at	7.42132	7.57147	7.14605	7.15409	7.39624	7.31082	At1g01950	ARK2	armadillo/beta-catenin repeat family protein / kinesin motor family protein	unknown protein similar to kinesin-like protein GB:CAB41097 GI:5541717 from [Arabidopsis thaliana]	0.901155	0.186	1.061	0.561	0.99444	0.945	0.834712	0.111	0.748781	0.00852	0.982767	0.821	0.826292	0.0752	0.897053	0.315	0.840781	0.0792	microtubule-based movement GO:0007018, root development GO:0048364	cytoplasm GO:0005737, cytoskeleton GO:0005856, kinesin complex GO:0005871, microtubule GO:0005874, microtubule associated complex GO:0005875	nucleotide binding GO:0000166, microtubule motor activity GO:0003777, microtubule motor activity GO:0003777, binding GO:0005488, protein binding GO:0005515, ATP binding GO:0005524, microtubule binding GO:0008017
261621_at	9.69369	9.66545	9.53296	9.62622	9.78218	9.72263	At1g01960	EDA10	EDA10 (embryo sac development arrest 10); ARF guanyl-nucleotide exchange factor/ binding / guanyl-nucleotide exchange factor	hypothetical protein similar to guanine nucleotide exchange factor-like protein GB:CAB82690 GI:7329696 from [Arabidopsis thaliana]	1.01976	0.808	1.04214	0.402	0.937401	0.157	1.04043	0.242	0.973171	0.463	1.06326	0.498	0.894573	0.222	0.935357	0.0682	0.841352	0.0275	transport GO:0006810, megagametogenesis GO:0009561, protein transport GO:0015031, vesicle-mediated transport GO:0016192, regulation of ARF protein signal transduction GO:0032012, regulation of catalytic activity GO:0050790	intracellular GO:0005622, nucleus GO:0005634, nucleus GO:0005634, cytoplasm GO:0005737, cytosol GO:0005829, membrane GO:0016020	guanyl-nucleotide exchange factor activity GO:0005085, ARF guanyl-nucleotide exchange factor activity GO:0005086, ARF guanyl-nucleotide exchange factor activity GO:0005086, binding GO:0005488
261622_at	6.23174	6.20229	6.06779	6.01255	6.16678	6.18839	At1g01970	AT1G01970	pentatricopeptide repeat-containing protein	hypothetical protein predicted by genemark.hmm	1.02063	0.753	0.985139	0.806	1.03903	0.676	0.990412	0.862	0.876764	0.111	0.955976	0.528	0.892578	0.239	0.885252	0.074	0.933682	0.484		mitochondrion GO:0005739
261623_at	4.15137	4.07791	4.00369	4.03504	3.98635	3.9362	At1g01980	ATSEC1A	ATSEC1A; FAD binding / catalytic/ electron carrier/ oxidoreductase	hypothetical protein similar to reticuline oxidase-like protein GB:CAB45849 GI:5262223 from [Arabidopsis thaliana]	1.05224	0.0869	1.03537	0.704	0.978504	0.745	0.906447	0.0448	0.970725	0.103	0.891915	0.232	0.9027	0.189	1.07091	0.136	1.01209	0.909	oxidation-reduction process GO:0055114	Golgi apparatus GO:0005794, plasma membrane GO:0005886, chloroplast GO:0009507	catalytic activity GO:0003824; UDP-N-acetylmuramate dehydrogenase activity GO:0008762; electron carrier activity GO:0009055; oxidoreductase activity GO:0016491; oxidoreductase activity, acting on CH-OH group of donors GO:0016614; flavin adenine dinucleotide binding GO:0050660
261626_at	6.95262	7.07137	6.93715	6.96664	6.95197	6.97652	At1g01990	AT1G01990	hypothetical protein	unknown protein ; supported by cDNA: gi_12083293_gb_AF332443.1_AF332443	0.920984	0.283	0.983125	0.843	0.979765	0.81	0.93637	0.484	0.929978	0.399	0.999549	0.995	0.989333	0.884	0.993174	0.949	0.989779	0.853
261624_at	7.02756	7.05461	6.80957	6.74694	6.77207	6.68315	At1g02000	GAE2	GAE2 (UDP-D-GLUCURONATE 4-EPIMERASE 2); UDP-glucuronate 4-epimerase/ catalytic	nucleotide sugar epimerase, putative similar to nucleotide sugar epimerase GB:AAC18831 GI:3093975 from [Vibrio vulnificus];supported by full-length cDNA: Ceres:116833.	0.981427	0.841	1.06358	0.514	1.04437	0.407	0.773	0.0782	0.807946	0.0854	0.837704	0.0335	0.859762	0.00956	1.04521	0.603	1.02633	0.683	carbohydrate metabolic process GO:0005975, nucleotide-sugar metabolic process GO:0009225, cellular metabolic process GO:0044237	Golgi apparatus GO:0005794, membrane GO:0016020, integral component of membrane GO:0016021, Golgi cisterna membrane GO:0032580	nucleotide binding GO:0000166; catalytic activity GO:0003824; catalytic activity GO:0003824; isomerase activity GO:0016853; racemase and epimerase activity, acting on carbohydrates and derivatives GO:0016857; UDP-glucuronate 4-epimerase activity GO:0050378; coenzyme binding GO:0050662
264169_at	6.11994	6.13717	6.02046	6.08896	5.99359	5.89237	At1g02020	AT1G02020	nitroreductase family protein	hypothetical protein predicted by genscan	0.988125	0.885	1.07268	0.332	0.953626	0.142	0.843935	0.0905	0.967135	0.609	0.916149	0.248	0.933368	0.281	1.14598	0.0822	1.0188	0.624	metabolic process GO:0008152, oxidation-reduction process GO:0055114	nucleus GO:0005634, mitochondrion GO:0005739, chloroplast GO:0009507	oxidoreductase activity GO:0016491; oxidoreductase activity, acting on NAD(P)H, nitrogenous group as acceptor GO:0016657
264175_at	5.50264	5.63221	5.58194	5.84373	5.73167	5.50255	At1g02050	LAP6	Chalcone and stilbene synthase family protein	unknown protein Similar to rice chalcone synthase homolog, gp|U90341|2507617 and anther specific protein, gp|Y14507|2326772	0.914106	0.223	1.17211	0.0416	0.834048	0.062	0.914052	0.106	1.15791	0.00585	1.17205	0.0858	1.0565	0.575	1.26679	0.00342	0.901417	0.265	metabolic process GO:0008152, biosynthetic process GO:0009058, phenylpropanoid biosynthetic process GO:0009699, pollen exine formation GO:0010584, pollen exine formation GO:0010584, polyketide biosynthetic process GO:0030639, sporopollenin biosynthetic process GO:0080110	cytoplasm GO:0005737, endoplasmic reticulum GO:0005783	catalytic activity GO:0003824; transferase activity GO:0016740; transferase activity, transferring acyl groups GO:0016746; transferase activity, transferring acyl groups other than amino-acyl groups GO:0016747; tetraketide alpha-pyrone synthase activity GO:0090439
264167_at	4.04844	4.05309	4.03417	4.17263	4.1002	4.11058	At1g02060	AT1G02060	pentatricopeptide repeat-containing protein	unknown protein Location of EST gb|N95878	0.996783	0.948	0.992832	0.894	0.90849	0.0835	1.04065	0.395	1.08639	0.0334	1.03653	0.541	0.990156	0.87	1.04395	0.286	0.955264	0.455		mitochondrion GO:0005739, chloroplast GO:0009507, plastid GO:0009536
264151_at	3.86701	3.95039	3.82055	3.81778	3.87272	3.86604	At1g02070	AT1G02070	hypothetical protein	hypothetical protein predicted by genefinder ;supported by full-length cDNA: Ceres:1693.	0.943841	0.259	1.00464	0.955	1.00192	0.981	0.943209	0.349	0.912181	0.265	1.00397	0.957	0.968309	0.538	0.967104	0.722	0.96448	0.577
264168_at	10.3343	10.3313	10.1205	10.215	10.3401	10.2107	At1g02080	AT1G02080	CCR4-NOT transcription complex subunit 1 domain protein	unknown protein Similar to yeast general negative regulator of transcription subunit 1; Location of ESTs gb|T44328 and gb|AA395265	1.00208	0.978	1.0939	0.00264	0.93658	0.337	0.91977	0.0693	0.922525	0.0844	1.00405	0.951	0.862227	0.155	1.003	0.859	0.858751	0.0627	microtubule cytoskeleton organization GO:0000226, cytokinesis by cell plate formation GO:0000911, cell adhesion GO:0007155, trichome morphogenesis GO:0010090, actin nucleation GO:0045010	cytosol GO:0005829, membrane GO:0016020
264150_at	8.47657	8.57157	8.42857	8.33349	8.315	8.5561	At1g02090	FUS5	FUS5 (FUSCA 5); MAP kinase kinase	unknown protein similar to FUS5 protein of the COP9 complex, GB:AAC25563;supported by full-length cDNA: Ceres:40042.	0.936273	0.136	0.846101	0.00782	1.06812	0.231	0.989335	0.795	0.847875	0.0151	0.894052	0.0207	0.967277	0.477	0.857015	0.0347	1.0819	0.0601	mitotic G2 phase GO:0000085; multicellular organismal development GO:0007275; red, far-red light phototransduction GO:0009585; photomorphogenesis GO:0009640; photomorphogenesis GO:0009640; red or far-red light signaling pathway GO:0010017; COP9 signalosome assembly GO:0010387; cullin deneddylation GO:0010388; cullin deneddylation GO:0010388; protein ubiquitination GO:0016567; histone methylation …	nucleus GO:0005634, cytoplasm GO:0005737, cytosol GO:0005829, COP9 signalosome GO:0008180, COP9 signalosome GO:0008180	MAP kinase kinase activity GO:0004708, protein binding GO:0005515
264171_at	8.54164	8.46995	8.52651	8.57834	8.48694	8.61519	At1g02100	AT1G02100	Leucine carboxyl methyltransferase	hypothetical protein predicted by genscan	1.05095	0.363	0.914941	0.0543	0.964708	0.0921	1.10592	0.0224	1.07803	0.0584	0.962795	0.503	0.989565	0.817	0.974782	0.172	1.0278	0.458	methylation GO:0032259; photoperiodism, flowering GO:0048573	nucleus GO:0005634	methyltransferase activity GO:0008168, methyltransferase activity GO:0008168, transferase activity GO:0016740
264176_at	6.93745	6.93158	6.69375	6.78249	6.98685	6.86477	At1g02110	AT1G02110	hypothetical protein	bZIP-like protein similar to bZIP (leucine zipper) protein, GenBank Accession Number 600855	1.00408	0.964	1.08831	0.556	0.94034	0.525	0.954741	0.684	0.901819	0.26	1.03483	0.782	0.844572	0.144	0.944568	0.628	0.816143	0.154	mitotic G2 phase GO:0000085; photomorphogenesis GO:0009640; cullin deneddylation GO:0010388; protein ubiquitination GO:0016567; histone methylation GO:0016571; protein deubiquitination GO:0016579; positive regulation of transcription, DNA-templated GO:0045893	nucleus GO:0005634, plasma membrane GO:0005886
264172_at	8.70182	8.61761	8.63834	8.71482	8.81468	8.61131	At1g02120	VAD1	VAD1 (VASCULAR ASSOCIATED DEATH1)	unknown protein	1.06011	0.18	1.15138	0.0355	0.94837	0.0801	0.995647	0.934	1.0697	0.071	1.08137	0.0638	0.956949	0.246	1.07438	0.213	0.884945	0.00116	defense response to bacterium GO:0042742, negative regulation of programmed cell death GO:0043069	nucleus GO:0005634, endoplasmic reticulum GO:0005783
264122_at	9.05696	9.10494	9.12229	9.0009	9.13502	9.10904	At1g02130	ARA-5	ARA-5 (ARABIDOPSIS RAS 5); GTP binding	GTP-binding protein, ara-5 ras homolog; identical to gi|217840; supported by cDNA: gi_15450464_gb_AY052333.1_	0.967294	0.464	1.01817	0.689	1.08778	0.36	1.00285	0.912	0.930425	0.242	1.05559	0.369	1.04632	0.576	0.927785	0.223	0.991219	0.913	transport GO:0006810, ER to Golgi vesicle-mediated transport GO:0006888, ER to Golgi vesicle-mediated transport GO:0006888, small GTPase mediated signal transduction GO:0007264, protein transport GO:0015031, vesicle-mediated transport GO:0016192, response to cadmium ion GO:0046686	Golgi membrane GO:0000139, vacuole GO:0005773, Golgi apparatus GO:0005794, plasma membrane GO:0005886, membrane GO:0016020, trans-Golgi network membrane GO:0032588	nucleotide binding GO:0000166, GTP binding GO:0005525, GTP binding GO:0005525
264152_at	10.9501	11.0389	10.9658	10.9444	10.7892	10.9863	At1g02140	MAGO	MAGO (MAGO NASHI); protein binding	Mago Nashi-like protein similar to Mago Nashi, Genbank Accession Number U03559;supported by full-length cDNA: Ceres:35733.	0.940304	0.0976	0.872279	0.00481	1.01492	0.786	0.964258	0.0802	0.936619	0.229	0.8945	0.0306	1.01095	0.776	0.971336	0.543	1.13018	0.0257	mitotic nuclear division GO:0007067, sex determination GO:0007530, embryo development ending in seed dormancy GO:0009793, pollen tube guidance GO:0010183, positive regulation of gene expression GO:0010628	nucleus GO:0005634, nucleus GO:0005634, nucleus GO:0005634, nucleoplasm GO:0005654, nucleolus GO:0005730, chloroplast GO:0009507, nuclear speck GO:0016607, exon-exon junction complex GO:0035145	protein binding GO:0005515
264177_at	7.60508	7.63811	7.59693	7.65821	7.63468	7.75386	At1g02150	AT1G02150	pentatricopeptide repeat-containing protein	hypothetical protein contains Pfam profile: PF01535 PPR repeat	0.977368	0.681	0.92071	0.0743	0.958418	0.69	1.08354	0.0322	1.01403	0.77	1.02073	0.737	0.99437	0.959	0.935847	0.164	0.974176	0.801	rRNA processing GO:0006364; tRNA metabolic process GO:0006399; chloroplast organization GO:0009658; isopentenyl diphosphate biosynthetic process, methylerythritol 4-phosphate pathway GO:0019288; protein targeting to chloroplast GO:0045036	mitochondrion GO:0005739, chloroplast GO:0009507
264173_at	9.02963	8.86201	8.74307	8.65297	8.86853	8.76818	At1g02160	AT1G02160	Cox19 family protein (CHCH motif)	unknown protein	1.12321	0.04	1.07203	0.4	1.06444	0.354	0.937034	0.152	0.865116	0.0257	0.894343	0.211	0.819852	0.026	0.923249	0.186	0.916708	0.342	postreplication repair GO:0006301	mitochondrion GO:0005739
264178_at	8.67213	8.45882	8.50187	8.43384	8.51091	8.40463	At1g02170	AMC1	AMC1 (METACASPASE 1); cysteine-type endopeptidase	latex-abundant protein, putative similar to latex-abundant protein GI:4235430 from (Hevea brasiliensis)	1.15935	0.125	1.07645	0.135	1.04829	0.362	0.963139	0.618	0.982835	0.804	0.894268	0.0912	0.888683	0.125	1.02045	0.603	0.993755	0.904	proteolysis GO:0006508, proteolysis GO:0006508, protein targeting to membrane GO:0006612, membrane fusion GO:0061025, defense response GO:0006952, salicylic acid biosynthetic process GO:0009697, salicylic acid mediated signaling pathway GO:0009863, regulation of plant-type hypersensitive response GO:0010363, endoplasmic reticulum unfolded protein response GO:0030968, negative regulation of defens…		cysteine-type endopeptidase activity GO:0004197, protein binding GO:0005515, peptidase activity GO:0008233, cysteine-type peptidase activity GO:0008234, hydrolase activity GO:0016787
264179_at	4.9368	4.9779	5.10714	5.11909	5.10863	5.05842	At1g02180	AT1G02180	ferredoxin-like protein	hypothetical protein predicted by genemark.hmm	0.971915	0.583	1.03542	0.544	0.991751	0.947	1.0574	0.198	1.10281	0.188	1.12649	0.123	1.12532	0.343	1.04295	0.574	0.998966	0.993
264180_at	4.2399	4.21908	4.14643	4.21771	4.02156	4.24565	At1g02190	AT1G02190	protein CER1-like 1	hypothetical protein contains similarity to receptor-like protein glossy1 homolog GI:2213643 from (Oryza sativa)	1.01453	0.874	0.856139	0.221	0.951796	0.0397	1.01859	0.868	0.99905	0.99	0.859559	0.163	0.93727	0.302	0.98082	0.825	1.09041	0.289	fatty acid biosynthetic process GO:0006633, oxidation-reduction process GO:0055114	membrane GO:0016020, integral component of membrane GO:0016021	catalytic activity GO:0003824, iron ion binding GO:0005506, oxidoreductase activity GO:0016491
264147_at	4.21034	4.25014	4.19369	4.25018	4.12266	4.19911	At1g02200	CER1	CER1 (ECERIFERUM 1); octadecanal decarbonylase	receptor-like protein glossy1 (gl1), putative similar to receptor-like protein glossy1 (gl1) GI:1209703 from (Arabidopsis thaliana)	0.972794	0.659	0.948388	0.287	0.961599	0.564	0.965249	0.503	1.00003	1	0.941032	0.322	0.988524	0.802	1.03603	0.579	1.05047	0.362	fatty acid biosynthetic process GO:0006633, response to water deprivation GO:0009414, wax biosynthetic process GO:0010025, cuticle development GO:0042335, defense response to bacterium GO:0042742, alkane biosynthetic process GO:0043447, alkane biosynthetic process GO:0043447, aldehyde catabolic process GO:0046185, defense response to fungus GO:0050832, oxidation-reduction process GO:0055114	endoplasmic reticulum GO:0005783, endoplasmic reticulum membrane GO:0005789, membrane GO:0016020, integral component of membrane GO:0016021	iron ion binding GO:0005506, oxidoreductase activity GO:0016491, aldehyde decarbonylase activity GO:0071771
264146_at	5.03245	5.53718	5.54153	5.57376	4.9749	5.47384	At1g02205	CER1	CER1 (ECERIFERUM 1); octadecanal decarbonylase	hypothetical protein contains similarity to lipid transfer protein GI:498038 from (Senecio odorus)	0.704792	0.0135	0.707626	0.00367	0.977911	0.842	0.957043	0.658	1.02568	0.823	0.96089	0.386	1.42314	0.0124	1.07171	0.433	1.48107	0.0114	fatty acid biosynthetic process GO:0006633, response to water deprivation GO:0009414, wax biosynthetic process GO:0010025, cuticle development GO:0042335, defense response to bacterium GO:0042742, alkane biosynthetic process GO:0043447, alkane biosynthetic process GO:0043447, aldehyde catabolic process GO:0046185, defense response to fungus GO:0050832, oxidation-reduction process GO:0055114	endoplasmic reticulum GO:0005783, endoplasmic reticulum membrane GO:0005789, membrane GO:0016020, integral component of membrane GO:0016021	iron ion binding GO:0005506, oxidoreductase activity GO:0016491, aldehyde decarbonylase activity GO:0071771
264148_at	7.86178	6.85923	7.24674	7.4268	7.23082	6.71914	At1g02220	ANAC003	ANAC003 (Arabidopsis NAC domain containing protein 3); transcription factor	NAM (no apical meristem)-like protein, putative similar to NAM (no apical meristem)-like protein GI:9759589 from (Arabidopsis thaliana)	2.00353	0.0377	1.4257	0.0313	0.882666	0.245	0.907465	0.549	1.48203	0.0675	0.645748	0.0981	0.652915	0.0848	1.63315	0.00721	1.0111	0.921	transcription, DNA-templated GO:0006351; regulation of transcription, DNA-templated GO:0006355; multicellular organismal development GO:0007275; vegetative to reproductive phase transition of meristem GO:0010228; protein desumoylation GO:0016926; hydrogen peroxide biosynthetic process GO:0050665	nucleus GO:0005634	DNA binding GO:0003677, sequence-specific DNA binding transcription factor activity GO:0003700
264174_s_at	4.00123	4.04279	4.08898	4.05609	3.82676	4.03883	At1g02230	ANAC004	ANAC004 (Arabidopsis NAC domain containing protein 4); transcription factor	hypothetical protein	0.9716	0.551	0.863302	0.0891	1.02306	0.822	0.997256	0.937	1.00926	0.859	0.886098	0.17	1.06271	0.546	1.01203	0.847	1.19932	0.142	transcription, DNA-templated GO:0006351; regulation of transcription, DNA-templated GO:0006355; multicellular organismal development GO:0007275	nucleus GO:0005634	DNA binding GO:0003677, sequence-specific DNA binding transcription factor activity GO:0003700
264149_at	3.96006	3.86595	4.00978	3.92491	4.07908	3.99746	At1g02250	anac005	anac005 (Arabidopsis NAC domain containing protein 5); transcription factor	NAM (no apical meristem)-like protein, putative similar to NAM (no apical meristem)-like protein GI:5306267 from (Arabidopsis thaliana)	1.0674	0.349	1.05821	0.542	1.0606	0.0819	1.09544	0.257	1.04171	0.204	1.086	0.355	1.03507	0.602	0.950957	0.489	0.953104	0.462	transcription, DNA-templated GO:0006351; regulation of transcription, DNA-templated GO:0006355; multicellular organismal development GO:0007275	nucleus GO:0005634	DNA binding GO:0003677, sequence-specific DNA binding transcription factor activity GO:0003700
264170_at	8.15216	8.24563	8.17682	8.34962	8.34548	8.37249	At1g02260	AT1G02260	Divalent ion symporter	hypothetical protein	0.937266	0.195	0.981454	0.771	0.887123	0.0147	1.09191	0.141	1.07474	0.0269	1.14339	0.0711	1.01724	0.731	0.984271	0.775	0.889668	0.0491	citrate transport GO:0015746, transmembrane transport GO:0055085	integral component of membrane GO:0016021, integral component of membrane GO:0016021	transporter activity GO:0005215, citrate transmembrane transporter activity GO:0015137
264123_at	7.93593	7.95181	7.99653	7.9845	8.04146	8.07309	At1g02270	AT1G02270	calcium-binding endonuclease/exonuclease/phosphatase family protein	unknown protein ; supported by cDNA: gi_15450672_gb_AY052704.1_	0.989054	0.849	0.978315	0.863	1.00837	0.88	1.0877	0.316	1.02292	0.722	1.07589	0.534	1.0429	0.408	0.940444	0.371	0.96934	0.799	response to cold GO:0009409	nucleus GO:0005634, membrane GO:0016020, integral component of membrane GO:0016021	catalytic activity GO:0003824, calcium ion binding GO:0005509, calcium ion binding GO:0005509, metal ion binding GO:0046872
264121_at	7.69943	7.81695	7.76533	7.85799	7.6316	7.7736	At1g02280	TOC33	TOC33 (TRANSLOCON AT THE OUTER ENVELOPE MEMBRANE OF CHLOROPLASTS 33); GTP binding / GTPase/ protein binding	putative GTP-binding protein Carboxyl-terminal end highly similar to GTP-binding protein gb|U43377, location of EST gb|AA394770 and gb|R30089; supported by cDNA: gi_14596162_gb_AY042869.1_	0.921766	0.165	0.906264	0.0437	0.937796	0.543	0.970394	0.381	1.02885	0.598	0.954075	0.402	1.04674	0.658	1.06024	0.37	1.09713	0.334	GTP catabolic process GO:0006184, transport GO:0006810, intracellular protein transport GO:0006886, protein transport GO:0015031, protein targeting to chloroplast GO:0045036	chloroplast GO:0009507, plastid outer membrane GO:0009527, plastid GO:0009536, chloroplast outer membrane GO:0009707, chloroplast outer membrane GO:0009707, chloroplast envelope GO:0009941, membrane GO:0016020, integral component of membrane GO:0016021	nucleotide binding GO:0000166, GTPase activity GO:0003924, protein binding GO:0005515, GTP binding GO:0005525, GTP binding GO:0005525, GTP binding GO:0005525, P-P-bond-hydrolysis-driven protein transmembrane transporter activity GO:0015450, hydrolase activity GO:0016787, identical protein binding GO:0042802, protein homodimerization activity GO:0042803, metal ion binding GO:0046872
259441_at	5.3311	5.20338	5.67399	5.62393	5.33679	5.48782	At1g02300	AT1G02300	putative cathepsin B-like cysteine protease	cathepsin B-like cysteine protease, putative similar to cathepsin B-like cysteine proteinase GI:609175 from [Nicotiana rustica]	1.09257	0.0546	0.900608	0.517	1.03531	0.311	1.21794	0.247	1.33844	0.000782	1.00396	0.929	1.2683	0.00158	1.09894	0.545	1.2633	0.0084	proteolysis GO:0006508, proteolysis GO:0006508, regulation of catalytic activity GO:0050790	extracellular region GO:0005576	cysteine-type endopeptidase activity GO:0004197, peptidase activity GO:0008233, cysteine-type peptidase activity GO:0008234, cysteine-type peptidase activity GO:0008234
259416_at	10.8557	10.902	10.8698	10.9394	10.4985	10.37	At1g02305	AT1G02305	putative cathepsin B-like cysteine protease	Expressed protein ; supported by cDNA: gi_14532525_gb_AY039887.1_	0.968455	0.683	1.09315	0.248	0.952884	0.664	0.691593	0.00267	1.0263	0.708	0.78064	0.0375	1.0098	0.933	1.48397	0.00958	1.29355	0.0433	proteolysis GO:0006508, proteolysis GO:0006508, regulation of catalytic activity GO:0050790	extracellular region GO:0005576, vacuole GO:0005773, cytosol GO:0005829	cysteine-type endopeptidase activity GO:0004197, peptidase activity GO:0008233, cysteine-type peptidase activity GO:0008234, cysteine-type peptidase activity GO:0008234, hydrolase activity GO:0016787
259442_at	5.71092	5.47304	5.34363	5.23978	5.88944	5.35041	At1g02310	MAN1	mannan endo-1,4-beta-mannosidase 1	(1-4)-beta-mannan endohydrolase precursor, putative similar to (1-4)-beta-mannan endohydrolase precursor GI:9836826 from [Lycopersicon esculentum]	1.17926	0.317	1.453	0.0658	1.07464	0.586	0.91851	0.356	0.85071	0.189	1.13172	0.552	0.775235	0.184	0.926185	0.477	0.685005	0.0839	carbohydrate metabolic process GO:0005975; metabolic process GO:0008152; cellular response to phosphate starvation GO:0016036; galactolipid biosynthetic process GO:0019375; negative regulation of transcription, DNA-templated GO:0045892	extracellular region GO:0005576	catalytic activity GO:0003824; hydrolase activity, hydrolyzing O-glycosyl compounds GO:0004553; hydrolase activity, hydrolyzing O-glycosyl compounds GO:0004553; hydrolase activity GO:0016787; hydrolase activity, acting on glycosyl bonds GO:0016798; mannan endo-1,4-beta-mannosidase activity GO:0016985; cation binding GO:0043169
259413_at	3.51766	3.46934	3.45541	3.499	3.43292	3.40119	At1g02320	AT1G02320	hypothetical protein	hypothetical protein contains similarity to expansin	1.03406	0.226	1.02224	0.433	0.970237	0.595	0.953857	0.0547	1.02077	0.72	0.942953	0.119	0.957766	0.111	1.07015	0.255	1.01571	0.604		mitochondrion GO:0005739
259415_at	8.59061	8.57791	8.50819	8.42554	8.55217	8.58378	At1g02330	AT1G02330	hypothetical protein	hypothetical protein contains similarity to hepatocellular carcinoma-associated antigen 59 GI:7158847 from [Homo sapiens]; supported by cDNA: gi_13937156_gb_AF372932.1_AF372932	1.00885	0.922	0.978323	0.378	1.05897	0.476	1.00408	0.951	0.899772	0.205	0.973705	0.684	0.944475	0.543	0.896112	0.0464	0.969981	0.667		nucleus GO:0005634
259417_at	6.25993	5.99974	6.41385	6.06566	5.61622	5.57866	At1g02340	HFR1	HFR1 (LONG HYPOCOTYL IN FAR-RED); DNA binding / protein binding / transcription factor	unknown protein contains similarity to phytochrome interacting factor 3 GI:3929586 from [Arabidopsis thaliana]; supported by cDNA: gi_11870114_gb_AF324245.1_AF324245	1.19764	0.188	1.02638	0.88	1.27296	0.119	0.746866	0.196	1.04676	0.755	0.640063	0.0018	1.11258	0.327	1.40153	0.136	1.73824	0.00366	transcription, DNA-templated GO:0006351; regulation of transcription, DNA-templated GO:0006355; signal transduction GO:0007165; circadian rhythm GO:0007623; red, far-red light phototransduction GO:0009585; gravitropism GO:0009630; response to light intensity GO:0009642; abscisic acid-activated signaling pathway GO:0009738; blue light signaling pathway GO:0009785; red or far-red light signaling pa…	nucleus GO:0005634, nucleus GO:0005634, nucleus GO:0005634, cytosol GO:0005829	DNA binding GO:0003677, sequence-specific DNA binding transcription factor activity GO:0003700, transcription cofactor activity GO:0003712, protein binding GO:0005515, protein dimerization activity GO:0046983
259443_at	10.2051	10.2676	10.4862	10.6706	9.57287	10.2994	At1g02360	AT1G02360	putative chitinase	chitinase, putative similar to chitinase GI:1237025 from [Arachis hypogaea]	0.957618	0.905	0.60435	0.0445	0.880017	0.494	1.02228	0.824	1.3222	0.0217	0.645157	0.303	1.21506	0.629	1.29339	0.0979	1.88335	0.0405	respiratory burst involved in defense response GO:0002679, carbohydrate metabolic process GO:0005975, chitin catabolic process GO:0006032, amino acid transport GO:0006865, response to nitrate GO:0010167, response to chitin GO:0010200, nitrate transport GO:0015706, cell wall macromolecule catabolic process GO:0016998, defense response to fungus GO:0050832	extracellular region GO:0005576	chitinase activity GO:0004568, chitinase activity GO:0004568
259444_at	6.73927	7.11732	6.96911	7.016	6.83614	7.29328	At1g02370	AT1G02370	pentatricopeptide repeat-containing protein	hypothetical protein predicted by genscan+	0.769475	0.0458	0.72843	0.0184	0.968018	0.81	1.12971	0.0923	0.932182	0.449	1.06945	0.575	1.17271	0.294	0.82515	0.0669	1.09655	0.518	protein targeting to mitochondrion GO:0006626	mitochondrion GO:0005739
259418_at	4.82824	5.25809	5.13897	5.20939	4.92906	5.15374	At1g02390	GPAT2	GPAT2 (GLYCEROL-3-PHOSPHATE ACYLTRANSFERASE 2); acyltransferase	unknown protein ; supported by cDNA: gi_16930412_gb_AF419560.1_AF419560	0.74234	0.019	0.855787	0.404	0.952356	0.474	0.930221	0.61	0.966808	0.725	1.07238	0.62	1.24033	0.00825	1.03933	0.778	1.15661	0.307	lipid metabolic process GO:0006629, phosphatidylglycerol biosynthetic process GO:0006655, metabolic process GO:0008152, metabolic process GO:0008152, phospholipid biosynthetic process GO:0008654, CDP-diacylglycerol biosynthetic process GO:0016024	mitochondrion GO:0005739, membrane GO:0016020, integral component of membrane GO:0016021	glycerol-3-phosphate O-acyltransferase activity GO:0004366; transferase activity GO:0016740; transferase activity, transferring acyl groups GO:0016746; transferase activity, transferring acyl groups GO:0016746
259445_at	7.82519	8.18065	7.62938	7.80947	7.6646	7.7759	At1g02400	GA2OX6	GA2OX6 (GIBBERELLIN 2-OXIDASE 6); gibberellin 2-beta-dioxygenase	dioxygenase, putative similar to dioxygenase GI:1666096 from [Marah macrocarpus]	0.78162	0.149	0.925753	0.306	0.88265	0.469	0.755367	0.0061	0.77315	0.00748	0.894659	0.481	0.873085	0.539	1.02354	0.692	0.975886	0.887	response to red or far red light GO:0009639, gibberellin biosynthetic process GO:0009686, heat acclimation GO:0010286, gibberellin catabolic process GO:0045487, oxidation-reduction process GO:0055114	cytoplasm GO:0005737	oxidoreductase activity GO:0016491; oxidoreductase activity, acting on paired donors, with incorporation or reduction of molecular oxygen, 2-oxoglutarate as one donor, and incorporation of one atom each of oxygen into both donors GO:0016706; gibberellin 2-beta-dioxygenase activity GO:0045543; metal ion binding GO:0046872; dioxygenase activity GO:0051213; C-19 gibberellin 2-beta-dioxygenase activi…
259446_at	8.4463	8.49185	8.77669	8.78723	8.76102	8.79794	At1g02410	AT1G02410	cytochrome c oxidase assembly protein CtaG / Cox11	hypothetical protein contains similarity to cytochrome c oxidase assembly protein cox11 GI:1244782 from [Saccharomyces cerevisiae]	0.968918	0.746	0.974736	0.632	0.99272	0.879	1.23635	0.0139	1.22721	0.0388	1.24377	0.0729	1.25736	0.0389	0.992609	0.878	1.01092	0.837	methylglyoxal catabolic process to D-lactate GO:0019243	mitochondrion GO:0005739, mitochondrial inner membrane GO:0005743, chloroplast GO:0009507, membrane GO:0016020, integral component of membrane GO:0016021	copper ion binding GO:0005507
259414_at	5.69273	5.95924	5.91952	5.78273	5.56933	5.90157	At1g02420	AT1G02420	pentatricopeptide repeat-containing protein	hypothetical protein contains Pfam profile: PF01535 PPR repeat	0.831328	0.133	0.794302	0.0238	1.09945	0.239	0.960813	0.714	0.884843	0.352	0.91802	0.227	1.17023	0.00556	0.920932	0.322	1.27473	0.0155		mitochondrion GO:0005739
259447_s_at	6.47626	6.79621	6.69921	6.84095	6.45805	6.6763	At1g02430	ATARFD1A	ATARFD1A (ADP-ribosylation factor D1A); GTP binding	ADP-ribosylation factor, putative similar to ADP-ribosylation factor GI:166586 from [Arabidopsis thaliana]	0.801095	0.193	0.859606	0.206	0.906422	0.268	0.920245	0.394	1.0315	0.78	0.987458	0.938	1.16712	0.279	1.1209	0.168	1.18194	0.19	intracellular protein transport GO:0006886, small GTPase mediated signal transduction GO:0007264	intracellular GO:0005622, Golgi apparatus GO:0005794	nucleotide binding GO:0000166, GTP binding GO:0005525, GTP binding GO:0005525
260904_at	4.9365	4.97018	4.71645	4.92059	4.68126	4.92718	At1g02450	NIMIN1	NIMIN1 (NIM1-INTERACTING 1); protein binding	unknown protein	0.976927	0.892	0.843277	0.145	0.868058	0.228	0.970636	0.653	0.96621	0.758	0.837847	0.371	0.858536	0.388	0.995441	0.965	1.02469	0.813	MAPK cascade GO:0000165; response to hypoxia GO:0001666; regulation of transcription, DNA-templated GO:0006355; protein targeting to membrane GO:0006612; detection of biotic stimulus GO:0009595; response to bacterium GO:0009617; salicylic acid biosynthetic process GO:0009697; systemic acquired resistance, salicylic acid mediated signaling pathway GO:0009862; jasmonic acid mediated signaling pathw…	nucleus GO:0005634, nucleus GO:0005634	protein binding GO:0005515
260903_at	6.50063	6.73284	6.41648	6.52566	6.65196	6.52545	At1g02460	AT1G02460	pectin lyase-like superfamily protein	polygalacturonase PG1, putative similar to polygalacturonase PG1 GB:AAD46483 GI:5669846 from (Glycine max)	0.851327	0.138	1.09165	0.188	0.927116	0.372	0.866102	0.121	0.866228	0.192	1.11059	0.221	0.943343	0.448	1.00015	0.999	0.849406	0.0759	carbohydrate metabolic process GO:0005975, carbohydrate metabolic process GO:0005975, metabolic process GO:0008152	extracellular region GO:0005576	polygalacturonase activity GO:0004650; polygalacturonase activity GO:0004650; hydrolase activity GO:0016787; hydrolase activity, acting on glycosyl bonds GO:0016798; lyase activity GO:0016829
260933_at	4.76897	4.88353	4.62536	4.72601	4.63203	4.68204	At1g02470	AT1G02470	SRPBCC ligand-binding domain-containing protein	hypothetical protein contains non-consensus splice sites.; supported by full-length cDNA: Ceres:29906.	0.923661	0.27	0.965927	0.544	0.932618	0.381	0.869649	0.101	0.89656	0.112	0.909443	0.117	0.905254	0.268	1.03094	0.62	0.995394	0.949		chloroplast GO:0009507
260916_at	6.19542	6.28094	6.04835	6.15833	6.49361	6.11856	At1g02475	AT1G02475	SRPBCC ligand-binding domain-containing protein	predicted protein ; supported by cDNA: gi_13878058_gb_AF370292.1_AF370292	0.942444	0.537	1.29688	0.0104	0.926602	0.32	0.893552	0.257	0.918528	0.331	1.2296	0.0279	0.903087	0.27	1.02795	0.689	0.734454	0.00701		nucleus GO:0005634
260911_at	4.15976	4.15222	4.13421	4.16266	4.07527	4.10872	At1g02490	AT1G02490	hypothetical protein	hypothetical protein predicted by genemark.hmm	1.00525	0.908	0.977083	0.84	0.980475	0.721	0.9703	0.788	1.00726	0.872	0.943118	0.295	0.982445	0.75	1.0381	0.742	1.0417	0.491
260913_at	12.6982	12.6045	12.5625	12.5564	12.6152	12.6528	At1g02500	SAM1	SAM1 (S-ADENOSYLMETHIONINE SYNTHETASE 1); methionine adenosyltransferase	s-adenosylmethionine synthetase identical to s-adenosylmethionine synthetase GB:P23686 from [Arabidopsis thaliana]; supported by full-length cDNA: Ceres: 37800.	1.06716	0.187	0.974273	0.115	1.00431	0.935	1.03407	0.453	0.9672	0.565	0.944067	0.017	0.91024	0.0555	0.935333	0.159	0.964169	0.326	gluconeogenesis GO:0006094, glycolytic process GO:0006096, S-adenosylmethionine biosynthetic process GO:0006556, S-adenosylmethionine biosynthetic process GO:0006556, polyamine catabolic process GO:0006598, one-carbon metabolic process GO:0006730, water transport GO:0006833, hyperosmotic response GO:0006972, Golgi organization GO:0007030, vacuole organization GO:0007033, response to temperature s…	cell wall GO:0005618, cytoplasm GO:0005737, cytosol GO:0005829, plasma membrane GO:0005886, membrane GO:0016020	nucleotide binding GO:0000166, methionine adenosyltransferase activity GO:0004478, methionine adenosyltransferase activity GO:0004478, methionine adenosyltransferase activity GO:0004478, ATP binding GO:0005524, transferase activity GO:0016740, metal ion binding GO:0046872
260932_s_at	8.49295	8.46579	8.33831	8.30453	7.91227	8.25501	At1g02530	PGP12	PGP12 (P-GLYCOPROTEIN 12); ATPase, coupled to transmembrane movement of substances	hypothetical protein contains similarity to multidrug resistance protein 3 GB:P23174 from [Cricetulus griseus]	1.019	0.925	0.788539	0.0252	1.02369	0.885	0.864072	0.171	0.894244	0.415	0.668647	0.0856	0.898358	0.629	1.03492	0.771	1.34355	0.0754	ATP catabolic process GO:0006200, transport GO:0006810, transmembrane transport GO:0055085	nucleus GO:0005634, plasma membrane GO:0005886, plasma membrane GO:0005886, plasmodesma GO:0009506, membrane GO:0016020, integral component of membrane GO:0016021	nucleotide binding GO:0000166; ATP binding GO:0005524; ATPase activity GO:0016887; nucleoside-triphosphatase activity GO:0017111; ATPase activity, coupled to transmembrane movement of substances GO:0042626; ATPase activity, coupled to transmembrane movement of substances GO:0042626
260906_at	3.8118	3.70211	3.64267	3.76327	3.63934	3.625	At1g02540	AT1G02540	hypothetical protein	hypothetical protein predicted by genemark.hmm	1.07899	0.511	1.00999	0.751	0.919806	0.181	0.947954	0.574	1.0433	0.657	0.887328	0.144	0.889377	0.204	1.10058	0.0615	1.00231	0.963		cytoplasm GO:0005737
260931_at	4.88173	4.96923	4.82092	4.87837	4.96762	4.8921	At1g02550	AT1G02550	plant invertase/pectin methylesterase inhibitor domain-containing protein	hypothetical protein predicted by genemark.hmm	0.94115	0.565	1.05374	0.587	0.960961	0.634	0.947941	0.559	0.938962	0.516	1.06134	0.588	0.958727	0.653	0.990528	0.921	0.903314	0.256	negative regulation of catalytic activity GO:0043086	chloroplast GO:0009507	enzyme inhibitor activity GO:0004857, pectinesterase activity GO:0030599, pectinesterase inhibitor activity GO:0046910
260912_at	9.6177	9.59192	9.65382	9.6841	9.60426	9.7364	At1g02560	CLPP5	CLPP5 (NUCLEAR ENCODED CLP PROTEASE 5); serine-type endopeptidase	ATP-dependent Clp protease proteolytic subunit (ClpP5) identical to nClpP1 GB:BAA82065 GI:5360579 from [Arabidopsis thaliana];supported by full-length cDNA: Ceres:106825.	1.01803	0.56	0.912477	0.199	0.979234	0.725	1.10533	0.00333	1.06598	0.0257	0.990731	0.892	1.02536	0.696	0.964397	0.184	1.03495	0.684	maltose metabolic process GO:0000023, proteolysis GO:0006508, starch biosynthetic process GO:0019252	chloroplast GO:0009507, chloroplast GO:0009507, plastid stroma GO:0009532, chloroplast thylakoid GO:0009534, plastid GO:0009536, chloroplast stroma GO:0009570, thylakoid GO:0009579, chloroplastic endopeptidase Clp complex GO:0009840, chloroplast envelope GO:0009941	nucleotide binding GO:0000166, serine-type endopeptidase activity GO:0004252, ATP binding GO:0005524, peptidase activity GO:0008233, serine-type peptidase activity GO:0008236, hydrolase activity GO:0016787
260907_at	5.35232	5.50323	5.67728	5.57389	5.12314	5.19426	At1g02570	AT1G02575	hypothetical protein	hypothetical protein predicted by genscan+	0.900684	0.112	0.951901	0.7	1.07429	0.53	0.807219	0.0258	1.0502	0.395	0.853121	0.236	1.25263	0.0971	1.30101	0.0115	1.46829	0.0589		mitochondrion GO:0005739
260908_at	4.49577	4.59209	4.53041	4.43262	4.32203	4.41244	At1g02580	MEA	MEA (MEDEA); sequence-specific DNA binding / transcription factor	maternal embryogenesis control protein (MEDEA), putative similar to MEDEA GB:AAC39446 GI:3089625 from [Arabidopsis thaliana]	0.935416	0.348	0.939258	0.337	1.07013	0.144	0.882915	0.149	0.895357	0.156	0.886542	0.0689	1.0243	0.547	1.01409	0.714	1.15539	0.0695	regulation of gene expression by genetic imprinting GO:0006349; regulation of gene expression by genetic imprinting GO:0006349; transcription, DNA-templated GO:0006351; regulation of transcription, DNA-templated GO:0006355; multicellular organismal development GO:0007275; response to absence of light GO:0009646; vernalization response GO:0010048; histone methylation GO:0016571; methylation GO:003…	nucleus GO:0005634, nucleus GO:0005634, PcG protein complex GO:0031519	chromatin binding GO:0003682, sequence-specific DNA binding transcription factor activity GO:0003700, protein binding GO:0005515, methyltransferase activity GO:0008168, transferase activity GO:0016740, histone-lysine N-methyltransferase activity GO:0018024, sequence-specific DNA binding GO:0043565
260930_at	5.50925	5.62524	5.26441	5.43466	5.44267	5.38189	At1g02620	AT1G02620	Ras-related small GTP-binding protein	GTP-binding protein Sar1, putative similar to GTP-binding protein Sar1 GB:O04834 from [Arabidopsis thaliana]	0.922748	0.442	1.04303	0.611	0.888693	0.263	0.844783	0.197	0.876251	0.358	0.954902	0.437	0.843911	0.00515	1.03725	0.74	0.883768	0.106	purine nucleobase transport GO:0006863, intracellular protein transport GO:0006886	intracellular GO:0005622	nucleotide binding GO:0000166, GTP binding GO:0005525
260914_at	8.2354	8.23362	9.04237	9.34936	7.73314	8.26753	At1g02640	BXL2	BXL2 (BETA-XYLOSIDASE 2); hydrolase, hydrolyzing O-glycosyl compounds	beta-xylosidase, putative similar to beta-xylosidase GB:Z84377 GI:2102655 from [Aspergillus niger]; supported by cDNA: gi_14194120_gb_AF367266.1_AF367266	1.00123	0.988	0.690454	0.0871	0.808325	0.105	1.02378	0.828	2.16706	0.0029	0.706003	0.0807	1.74953	0.000199	2.11672	0.0038	2.47808	0.00359	carbohydrate metabolic process GO:0005975, metabolic process GO:0008152, response to arsenic-containing substance GO:0046685	extracellular region GO:0005576, proteinaceous extracellular matrix GO:0005578, plant-type cell wall GO:0009505	hydrolase activity, hydrolyzing O-glycosyl compounds GO:0004553; hydrolase activity, hydrolyzing O-glycosyl compounds GO:0004553; hydrolase activity GO:0016787; hydrolase activity, acting on glycosyl bonds GO:0016798
260915_at	6.24203	5.83169	5.96236	5.90068	6.30624	5.94908	At1g02660	AT1G02660	alpha/beta-Hydrolases superfamily protein	hypothetical protein similar to hypothetical protein GB:CAB83109 GI:7362739 from [Arabidopsis thaliana]; supported by cDNA: gi_15081706_gb_AY048246.1_	1.329	0.065	1.28091	0.0594	1.04368	0.6	1.08477	0.3	1.04898	0.596	1.04551	0.751	0.82378	0.144	0.967013	0.696	0.787921	0.0587	lipid metabolic process GO:0006629, lipid metabolic process GO:0006629	extracellular region GO:0005576	triglyceride lipase activity GO:0004806, triglyceride lipase activity GO:0004806, hydrolase activity GO:0016787
260909_at	4.75167	4.78348	4.8014	4.6769	4.64388	4.78189	At1g02670	AT1G02670	P-loop containing nucleoside triphosphate hydrolases superfamily protein	hypothetical protein predicted by genemark.hmm	0.978193	0.724	0.908772	0.265	1.09013	0.177	0.998904	0.985	0.928787	0.214	0.928013	0.39	1.03507	0.599	0.929806	0.373	1.11536	0.116	DNA repair GO:0006281	nucleus GO:0005634	nucleic acid binding GO:0003676, DNA binding GO:0003677, DNA binding GO:0003677, helicase activity GO:0004386, helicase activity GO:0004386, ATP binding GO:0005524, ATP binding GO:0005524
260929_at	6.45418	6.44195	6.72513	6.69401	6.84563	6.85302	At1g02680	TAF13	TAF13 (TBP-ASSOCIATED FACTOR 13); DNA binding / RNA polymerase II transcription factor	transcription factor TFIID, putative similar to transcription factor TFIID GB:X84003 GI:791052 from [Homo sapiens]	1.00851	0.804	0.994887	0.962	1.02181	0.705	1.32967	0.0267	1.19091	0.0241	1.31171	0.014	1.20661	0.00726	0.895639	0.312	0.919873	0.25	RNA splicing, via endonucleolytic cleavage and ligation GO:0000394; DNA-templated transcription, initiation GO:0006352; transcription from RNA polymerase II promoter GO:0006366; transcription from RNA polymerase II promoter GO:0006366; embryo development ending in seed dormancy GO:0009793; endosperm development GO:0009960; seed development GO:0048316	nucleus GO:0005634, transcription factor complex GO:0005667	DNA binding GO:0003677, protein heterodimerization activity GO:0046982
260910_at	8.88108	9.0301	9.01502	9.14288	8.90049	9.21604	At1g02690	IMPA-6	IMPA-6 (IMPORTIN ALPHA ISOFORM 6); binding / protein transporter	importin alpha, putative similar to importin alpha GB:AAC27644 GI:3342556 from [Arabidopsis thaliana]	0.901861	0.291	0.803541	0.00718	0.915187	0.515	1.13756	0.0782	1.08131	0.271	1.01354	0.872	1.09729	0.537	0.950552	0.229	1.08262	0.565	microtubule cytoskeleton organization GO:0000226, cytokinesis by cell plate formation GO:0000911, DNA replication GO:0006260, DNA methylation GO:0006306, N-terminal protein myristoylation GO:0006499, protein import into nucleus GO:0006606, transport GO:0006810, intracellular protein transport GO:0006886, mitotic nuclear division GO:0007067, synapsis GO:0007129, reciprocal meiotic recombination GO…	nucleus GO:0005634, cytoplasm GO:0005737, cytoplasm GO:0005737	binding GO:0005488, protein binding GO:0005515, protein transporter activity GO:0008565, protein transporter activity GO:0008565
260917_at	4.22267	4.38678	4.2692	4.10631	4.30309	4.43002	At1g02700	AT1G02700	hypothetical protein	unknown protein similar to hypothetical protein GB:CAB80707 GI:7268598 from [Arabidopsis thaliana]; supported by cDNA: gi_15810578_gb_AY056328.1_	0.89248	0.328	0.915776	0.236	1.11953	0.307	1.03042	0.792	0.823322	0.167	1.05732	0.377	1.03278	0.709	0.799014	0.0398	0.976787	0.803	protein folding GO:0006457; response to heat GO:0009408; response to high light intensity GO:0009644; terpenoid biosynthetic process GO:0016114; response to hydrogen peroxide GO:0042542; positive regulation of transcription, DNA-templated GO:0045893
260905_at	6.18974	6.20654	6.12943	6.03928	5.96864	6.03386	At1g02710	AT1G02710	glycine-rich protein	hypothetical protein predicted by genemark.hmm	0.988421	0.851	0.955801	0.708	1.06448	0.385	0.887193	0.156	0.890534	0.12	0.857914	0.222	0.959062	0.545	1.00377	0.967	1.1179	0.317
260928_at	6.76725	6.81589	6.7099	6.64181	6.76558	6.60055	At1g02720	GATL5	GATL5 (GALACTURONOSYLTRANSFERASE 5); polygalacturonate 4-alpha-galacturonosyltransferase/ transferase, transferring glycosyl groups / transferase, transferring hexosyl groups	hypothetical protein similar to putative glycosyl transferase GB:CAB80706 GI:7268597 from [Arabidopsis thaliana]	0.96685	0.668	1.12119	0.135	1.04833	0.202	0.861343	0.0584	0.886335	0.0415	0.99884	0.989	0.961027	0.59	1.02902	0.578	0.962142	0.48	carbohydrate biosynthetic process GO:0016051, pectin biosynthetic process GO:0045489	Golgi membrane GO:0000139, Golgi apparatus GO:0005794, membrane GO:0016020, integral component of membrane GO:0016021	transferase activity GO:0016740; transferase activity, transferring glycosyl groups GO:0016757; transferase activity, transferring glycosyl groups GO:0016757; transferase activity, transferring hexosyl groups GO:0016758; polygalacturonate 4-alpha-galacturonosyltransferase activity GO:0047262
262109_at	7.58713	7.58103	7.91495	7.92972	7.75543	7.94486	At1g02730	ATCSLD5	ATCSLD5; 1,4-beta-D-xylan synthase/ cellulose synthase	hypothetical protein similar to cellulose synthase catalytic subunit GB:AAC39336 GI:2827143 from (Arabidopsis thaliana)	1.00423	0.96	0.876953	0.132	0.989816	0.914	1.28683	0.0287	1.2734	0.0534	1.12374	0.179	1.25512	0.041	0.98956	0.853	1.11692	0.327	microtubule cytoskeleton organization GO:0000226, polysaccharide biosynthetic process GO:0000271, double-strand break repair via homologous recombination GO:0000724, cytokinesis by cell plate formation GO:0000911, response to osmotic stress GO:0006970, response to water deprivation GO:0009414, response to salt stress GO:0009651, plant-type cell wall biogenesis GO:0009832, leaf morphogenesis GO:00…	Golgi membrane GO:0000139, Golgi apparatus GO:0005794, Golgi apparatus GO:0005794, membrane GO:0016020, integral component of membrane GO:0016021	transferase activity GO:0016740; transferase activity, transferring glycosyl groups GO:0016757; cellulose synthase (UDP-forming) activity GO:0016760; glucosyltransferase activity GO:0046527; mannan synthase activity GO:0051753
262108_at	6.82315	6.61134	6.59828	6.50707	6.78346	6.56376	At1g02740	AT1G02740	MRG family protein	unknown protein similar to unknown protein GB:AAF02891 GI:6056427 from (Arabidopsis thaliana)	1.15814	0.191	1.16449	0.0377	1.06526	0.0998	0.96756	0.719	0.930275	0.446	0.972869	0.684	0.855674	0.0308	0.961465	0.261	0.879536	0.0606		nucleus GO:0005634, nucleus GO:0005634
262107_at	7.28153	7.13942	7.18174	7.22818	7.42355	7.25989	At1g02750	AT1G02750	protein DEHYDRATION-INDUCED 19-like protein 2	hypothetical protein predicted by genemark.hmm	1.10352	0.366	1.12012	0.141	0.968326	0.785	1.08709	0.161	1.06346	0.267	1.10345	0.398	0.933168	0.644	0.978256	0.759	0.845685	0.194	autophagy GO:0006914, response to water deprivation GO:0009414	intracellular GO:0005622, nucleus GO:0005634, cytoplasm GO:0005737	zinc ion binding GO:0008270
262117_at	13.1833	13.2477	13.2282	13.2202	13.1138	13.2455	At1g02780	emb2386	emb2386 (embryo defective 2386); structural constituent of ribosome	ribosomal protein L19, putative similar to ribosomal protein L19 GI:36127 from [Homo sapiens];supported by full-length cDNA: Ceres:2906.	0.956349	0.408	0.912769	0.00324	1.00554	0.876	0.998516	0.966	0.981159	0.627	0.953014	0.284	1.03162	0.536	0.982616	0.413	1.08248	0.0607	RNA methylation GO:0001510, gluconeogenesis GO:0006094, glycolytic process GO:0006096, translation GO:0006412, translation GO:0006412, response to salt stress GO:0009651, embryo development ending in seed dormancy GO:0009793, ribosome biogenesis GO:0042254, response to cadmium ion GO:0046686	intracellular GO:0005622, nucleolus GO:0005730, cytoplasm GO:0005737, cytosol GO:0005829, ribosome GO:0005840, ribosome GO:0005840, plasma membrane GO:0005886, plasmodesma GO:0009506, membrane GO:0016020, cytosolic large ribosomal subunit GO:0022625, cytosolic ribosome GO:0022626, ribonucleoprotein complex GO:0030529	structural constituent of ribosome GO:0003735, structural constituent of ribosome GO:0003735
262122_at	4.51058	4.55787	4.72018	4.65671	4.68577	4.72069	At1g02790	PGA4	PGA4 (POLYGALACTURONASE 4); polygalacturonase	polygalacturonase, putative similar to polygalacturonase GI:288611 from [Zea mays]; supported by cDNA: gi_16226534_gb_AF428425.1_AF428425	0.967749	0.808	0.976083	0.754	1.04497	0.645	1.11947	0.412	1.07091	0.617	1.12911	0.191	1.15637	0.176	0.956621	0.598	1.02414	0.789	carbohydrate metabolic process GO:0005975, carbohydrate metabolic process GO:0005975, metabolic process GO:0008152	extracellular region GO:0005576, cell wall GO:0005618	polygalacturonase activity GO:0004650; polygalacturonase activity GO:0004650; hydrolase activity GO:0016787; hydrolase activity, acting on glycosyl bonds GO:0016798; galacturan 1,4-alpha-galacturonidase activity GO:0047911
262121_at	5.16696	5.20984	4.92032	5.0121	4.95262	5.03394	At1g02800	ATCEL2	ATCEL2; cellulase/ hydrolase, hydrolyzing O-glycosyl compounds	endo-1,4-beta-glucanase precursor, putative similar to endo-1,4-beta-glucanase precursor GI:924622 from [Lycopersicon esculentum]; supported by cDNA: gi_3132890_gb_AF034573.1_AF034573	0.970718	0.741	0.945194	0.11	0.938362	0.265	0.885212	0.141	0.871916	0.145	0.861936	0.0615	0.842853	0.0475	0.98498	0.717	0.97786	0.611	polysaccharide catabolic process GO:0000272, carbohydrate metabolic process GO:0005975, pattern specification process GO:0007389, metabolic process GO:0008152, response to nematode GO:0009624, determination of bilateral symmetry GO:0009855, polarity specification of adaxial/abaxial axis GO:0009944, meristem initiation GO:0010014, xylem and phloem pattern formation GO:0010051, specification of flo…	extracellular region GO:0005576	catalytic activity GO:0003824; hydrolase activity, hydrolyzing O-glycosyl compounds GO:0004553; hydrolase activity, hydrolyzing O-glycosyl compounds GO:0004553; cellulase activity GO:0008810; hydrolase activity GO:0016787; hydrolase activity, acting on glycosyl bonds GO:0016798
262105_at	8.91337	8.56809	8.82457	8.53445	8.74138	8.67628	At1g02810	AT1G02810	pectinesterase 7	pectin esterase, putative similar to pectin esterase GI:1213628 from [Prunus persica]	1.27039	0.0167	1.04615	0.626	1.22275	0.042	1.07787	0.325	0.976949	0.782	0.887618	0.213	0.940309	0.251	0.906366	0.247	1.05936	0.521	cell wall modification GO:0042545, negative regulation of catalytic activity GO:0043086, pectin catabolic process GO:0045490	extracellular region GO:0005576, cell wall GO:0005618, plant-type cell wall GO:0009505	enzyme inhibitor activity GO:0004857, hydrolase activity GO:0016787, pectinesterase activity GO:0030599, pectinesterase activity GO:0030599, aspartyl esterase activity GO:0045330
262115_at	4.56394	4.56572	5.05965	4.63978	4.37283	4.64017	At1g02813	AT1G02813	hypothetical protein	Expressed protein ; supported by full-length cDNA: Ceres: 1632.	0.998771	0.993	0.830854	0.0406	1.3378	0.0104	1.05296	0.624	1.05268	0.644	0.875931	0.221	1.41001	0.0165	0.999734	0.998	1.60973	0.000299	pollen exine formation GO:0010584	extracellular region GO:0005576
262116_at	8.76561	9.07808	9.16508	9.03379	8.60159	8.90748	At1g02816	AT1G02816	hypothetical protein	Expressed protein ; supported by full-length cDNA: Ceres: 28445.	0.80526	0.0167	0.808941	0.0109	1.09527	0.229	0.888472	0.00989	0.969769	0.444	0.892534	0.168	1.31903	0.022	1.0915	0.0644	1.47785	0.0055		extracellular region GO:0005576, vacuole GO:0005773, vacuolar membrane GO:0005774
262113_at	4.69515	4.82834	4.46744	4.61578	4.64392	4.6484	At1g02820	AT1G02820	late embryogenesis abundant 3-like protein	late embryogenis abundant protein, putative similar to late embryogenis abundant protein 5 GI:2981167 from [Nicotiana tabacum];supported by full-length cDNA: Ceres:96540.	0.911813	0.221	0.996903	0.975	0.902289	0.347	0.882738	0.162	0.863006	0.0886	0.965115	0.691	0.853993	0.172	0.977648	0.609	0.884861	0.385	response to stress GO:0006950, embryo development GO:0009790	chloroplast GO:0009507
262132_at	3.80477	3.8687	3.86203	3.87769	3.88068	3.89004	At1g02830	AT1G02830	large subunit ribosomal protein L22e	ribosomal protein L22, putative similar to ribosomal protein L22 GI:710294 from [Rattus norvegicus]	0.956654	0.537	0.993535	0.929	0.989201	0.864	1.0149	0.85	1.00625	0.941	1.05403	0.426	1.04048	0.374	0.991476	0.893	0.987151	0.857	translation GO:0006412	intracellular GO:0005622, ribosome GO:0005840, ribosome GO:0005840, chloroplast GO:0009507, cytosolic large ribosomal subunit GO:0022625, ribonucleoprotein complex GO:0030529	structural constituent of ribosome GO:0003735
262110_at	10.4718	10.3518	10.2119	10.327	10.332	10.3483	At1g02840	SR1	SR1; RNA binding / nucleic acid binding / nucleotide binding	SF2/ASF-like splicing modulator Srp30, putative similar to SF2/ASF-like splicing modulator Srp30 GI:4775270 from [Arabidopsis thaliana];supported by full-length cDNA: Ceres:19681.	1.08675	0.264	0.988713	0.759	0.923331	0.21	0.997594	0.934	0.982965	0.357	0.907598	0.225	0.835151	0.0924	0.985336	0.613	0.920177	0.223	mRNA splicing, via spliceosome GO:0000398; nuclear-transcribed mRNA catabolic process GO:0000956; mRNA processing GO:0006397; RNA splicing GO:0008380	nucleus GO:0005634, nucleus GO:0005634, nuclear speck GO:0016607, viral nucleocapsid GO:0019013, ribonucleoprotein complex GO:0030529, interchromatin granule GO:0035061	nucleotide binding GO:0000166, nucleic acid binding GO:0003676, RNA binding GO:0003723, protein binding GO:0005515
262118_at	9.40834	8.42266	8.69782	8.70906	9.92577	8.48728	At1g02850	BGLU11	BGLU11 (BETA GLUCOSIDASE 11); catalytic/ cation binding / hydrolase, hydrolyzing O-glycosyl compounds	beta-glucosidase, putative similar to beta-glucosidase GI:5030906 from [Polygonum tinctorium]; supported by cDNA: gi_15146265_gb_AY049274.1_	1.98025	0.0281	2.71037	0.00499	0.992238	0.944	1.04581	0.847	1.21959	0.412	1.4314	0.0888	0.611098	0.00224	1.16617	0.348	0.426924	0.00441	carbohydrate metabolic process GO:0005975, metabolic process GO:0008152	extracellular region GO:0005576	catalytic activity GO:0003824; hydrolase activity, hydrolyzing O-glycosyl compounds GO:0004553; hydrolase activity, hydrolyzing O-glycosyl compounds GO:0004553; beta-glucosidase activity GO:0008422; hydrolase activity GO:0016787; hydrolase activity, acting on glycosyl bonds GO:0016798; cation binding GO:0043169
262114_at	7.37389	7.62773	8.19298	8.29603	7.55536	7.73959	At1g02860	NLA	NLA (nitrogen limitation adaptation); ubiquitin-protein ligase	unknown protein contains similarity to peroxin-2 GI:6103008 from [Pichia pastoris];supported by full-length cDNA: Ceres:96370.	0.838663	0.355	0.88012	0.0907	0.931067	0.636	1.08062	0.404	1.5892	0.00417	1.13404	0.469	1.76429	0.0496	1.47063	0.000307	1.55576	0.0399	phosphate ion transport GO:0006817, plant-type hypersensitive response GO:0009626, systemic acquired resistance GO:0009627, salicylic acid biosynthetic process GO:0009697, response to salicylic acid GO:0009751, response to nitrate GO:0010167, regulation of salicylic acid metabolic process GO:0010337, cellular response to phosphate starvation GO:0016036, protein ubiquitination GO:0016567, defense …	nucleus GO:0005634, nucleus GO:0005634, nuclear speck GO:0016607	ubiquitin-protein transferase activity GO:0004842, protein binding GO:0005515, zinc ion binding GO:0008270, ligase activity GO:0016874, metal ion binding GO:0046872
262112_at	9.7574	9.89962	9.76856	9.70266	9.45366	9.78323	At1g02870	AT1G02870	hypothetical protein	unknown protein ;supported by full-length cDNA: Ceres:5556.	0.906124	0.343	0.795772	0.00266	1.04674	0.516	0.922494	0.22	0.872383	0.0904	0.810149	0.0595	1.00776	0.939	0.945679	0.244	1.24392	0.0223		nucleus GO:0005634
262130_at	8.69541	8.61403	8.59516	8.75714	8.65243	8.66577	At1g02890	AT1G02890	AAA-type ATPase family protein	hypothetical protein predicted by genemark.hmm	1.05803	0.111	0.990797	0.867	0.893795	0.0438	1.03652	0.381	1.10429	0.076	0.970652	0.553	0.932874	0.0378	1.06538	0.214	0.96108	0.457	gravitropism GO:0009630		nucleotide binding GO:0000166, protein binding GO:0005515, ATP binding GO:0005524, ATPase activity GO:0016887, nucleoside-triphosphatase activity GO:0017111
262131_at	11.387	11.5618	11.4182	11.4676	10.9245	11.3263	At1g02900	RALF1	RALF1 (RAPID ALKALINIZATION FACTOR 1); signal transducer	hypothetical protein predicted by genemark.hmm	0.885882	0.216	0.756909	0.00166	0.966291	0.54	0.849371	0.0223	0.936798	0.169	0.725713	0.015	1.02183	0.821	1.10293	0.0428	1.40803	0.00308	cell-cell signaling GO:0007267, calcium-mediated signaling GO:0019722	extracellular region GO:0005576, apoplast GO:0048046	signal transducer activity GO:0004871, hormone activity GO:0005179, hormone activity GO:0005179
262104_at	6.83714	6.7727	6.83305	6.81226	6.78347	6.62125	At1g02910	LPA1	LPA1 (LOW PSII ACCUMULATION1); binding	hypothetical protein predicted by genemark.hmm	1.04567	0.541	1.119	0.378	1.01451	0.785	0.900345	0.196	1.0278	0.54	0.963482	0.759	0.997171	0.971	1.14156	0.155	1.03497	0.744	thylakoid membrane organization GO:0010027, photosystem II oxygen evolving complex assembly GO:0010270	chloroplast GO:0009507, chloroplast GO:0009507	protein binding GO:0005515
262119_s_at	11.8058	9.4707	12.3815	12.1415	11.2945	12.3991	At1g02930	ATGSTF6	ATGSTF6 (GLUTATHIONE S-TRANSFERASE); copper ion binding / glutathione binding / glutathione transferase	glutathione S-transferase, putative similar to glutathione S-transferase GI:860955 from [Hyoscyamus muticus]; supported by cDNA: gi_15215607_gb_AY050332.1_	5.04599	0.019	0.465038	0.11	1.18098	0.638	7.61237	0.000429	6.368	0.000607	0.701555	0.543	1.49038	0.471	0.836534	0.53	2.1244	0.15	response to stress GO:0006950; defense response GO:0006952; response to oxidative stress GO:0006979; response to oxidative stress GO:0006979; toxin catabolic process GO:0009407; response to water deprivation GO:0009414; response to toxic substance GO:0009636; response to salt stress GO:0009651; defense response to fungus, incompatible interaction GO:0009817; defense response to bacterium GO:00427…	cell wall GO:0005618, nucleus GO:0005634, cytoplasm GO:0005737, cytoplasm GO:0005737, cytoplasm GO:0005737, mitochondrion GO:0005739, vacuole GO:0005773, cytosol GO:0005829, plasmodesma GO:0009506	glutathione transferase activity GO:0004364, copper ion binding GO:0005507, protein binding GO:0005515, transferase activity GO:0016740, glutathione binding GO:0043295, cobalt ion binding GO:0050897, camalexin binding GO:2001147, quercitrin binding GO:2001227
262103_at	3.75666	3.68093	3.7333	3.69594	3.78872	3.78805	At1g02940	GSTF5	GSTF5 (GLUTATHIONE S-TRANSFERASE (CLASS PHI) 5); glutathione transferase	glutathione S-transferase, putative similar to glutathione S-transferase GI:860955 from [Hyoscyamus muticus]	1.05389	0.104	1.00047	0.994	1.02623	0.386	1.07708	0.244	1.01046	0.7	1.02247	0.511	0.983935	0.575	0.938147	0.31	0.962309	0.286	toxin catabolic process GO:0009407, toxin catabolic process GO:0009407, response to toxic substance GO:0009636	cytoplasm GO:0005737, cytoplasm GO:0005737, mitochondrion GO:0005739, cytosol GO:0005829	glutathione transferase activity GO:0004364, protein binding GO:0005515, transferase activity GO:0016740
262120_at	7.384	7.37788	7.4583	7.31754	7.41001	7.17358	At1g02950	ATGSTF4	ATGSTF4 (GLUTATHIONE S-TRANSFERASE F4); glutathione transferase	glutathione-S-transferase, putative similar to glutathione-S-transferase GI:169887 from [Silene vulgaris]; supported by cDNA: gi_11878270_gb_AF320055.1_AF320055	1.00425	0.979	1.17807	0.355	1.10249	0.285	0.867963	0.314	0.959039	0.746	1.01819	0.924	1.05285	0.683	1.10493	0.319	1.03404	0.837	toxin catabolic process GO:0009407, toxin catabolic process GO:0009407, response to toxic substance GO:0009636	cytoplasm GO:0005737, cytoplasm GO:0005737, cytosol GO:0005829	glutathione transferase activity GO:0004364, protein binding GO:0005515, transferase activity GO:0016740
262111_at	7.19847	7.25335	7.27544	7.20081	7.39103	7.26019	At1g02960	AT1G02960	hypothetical protein	hypothetical protein predicted by genemark.hmm;supported by full-length cDNA: Ceres:116121.	0.962679	0.709	1.09494	0.0896	1.05309	0.632	1.00475	0.763	0.964236	0.679	1.14279	0.261	1.05479	0.656	0.959677	0.641	0.923	0.319		nucleus GO:0005634
262106_at	6.25857	6.54663	6.47036	6.5123	6.47912	6.59725	At1g02970	WEE1	WEE1 (ARABIDOPSIS WEE1 KINASE HOMOLOG); kinase/ protein kinase	hypothetical protein similar to Wee1-like protein GI:5821717 from [Zea mays]	0.819001	0.123	0.921384	0.441	0.971349	0.641	1.0357	0.714	0.976481	0.667	1.16518	0.231	1.15812	0.237	0.942818	0.533	0.993945	0.936	DNA replication checkpoint GO:0000076, mitotic M phase GO:0000087, mitotic cell cycle GO:0000278, nuclear division GO:0000280, double-strand break repair via homologous recombination GO:0000724, cytokinesis by cell plate formation GO:0000911, DNA replication GO:0006260, DNA-dependent DNA replication GO:0006261, DNA replication initiation GO:0006270, regulation of DNA replication GO:0006275, DNA m…	nucleus GO:0005634	nucleotide binding GO:0000166; protein kinase activity GO:0004672; protein kinase activity GO:0004672; protein serine/threonine kinase activity GO:0004674; protein tyrosine kinase activity GO:0004713; non-membrane spanning protein tyrosine kinase activity GO:0004715; protein binding GO:0005515; ATP binding GO:0005524; kinase activity GO:0016301; transferase activity GO:0016740; transferase activi…
262102_at	4.74192	4.71494	4.41334	4.54198	4.47733	4.45965	At1g02980	CUL2	CUL2 (CULLIN 2); ubiquitin protein ligase binding	hypothetical protein contains similarity to cullin-4A GI:3599676 from [Homo sapiens]	1.01887	0.868	1.01233	0.835	0.914693	0.0307	0.837815	0.081	0.887017	0.118	0.832437	0.115	0.79632	0.0663	1.05873	0.323	0.956613	0.267	ubiquitin-dependent protein catabolic process GO:0006511	chloroplast envelope GO:0009941, SCF ubiquitin ligase complex GO:0019005, cullin-RING ubiquitin ligase complex GO:0031461	protein binding GO:0005515, ubiquitin protein ligase binding GO:0031625
263170_at	7.96839	7.87621	7.89954	8.02599	8.0768	8.01767	At1g03000	PEX6	PEX6 (PEROXIN 6); ATP binding / ATPase/ nucleoside-triphosphatase/ nucleotide binding	putative peroxisome assembly factor-2 Belongs to PF|00004 ATPases associated with various cellular activities	1.06598	0.375	1.04184	0.332	0.916085	0.202	1.10302	0.0995	1.1094	0.0444	1.07804	0.265	0.953395	0.574	1.00578	0.901	0.88438	0.0812	fatty acid beta-oxidation GO:0006635, transport GO:0006810, peroxisome organization GO:0007031, protein transport GO:0015031, protein import into peroxisome matrix GO:0016558	cytoplasm GO:0005737, chloroplast GO:0009507	nucleotide binding GO:0000166, protein binding GO:0005515, ATP binding GO:0005524, ATPase activity GO:0016887, nucleoside-triphosphatase activity GO:0017111
263169_at	4.15549	4.11408	4.30035	4.26682	4.36687	4.2592	At1g03010	AT1G03010	phototropic-responsive NPH3 family protein	hypothetical protein similar to unknown protein GB:AAC63640	1.02912	0.73	1.07749	0.469	1.02352	0.734	1.10582	0.0826	1.11168	0.147	1.15779	0.265	1.10562	0.285	1.0053	0.946	0.954942	0.623	response to light stimulus GO:0009416, response to light stimulus GO:0009416, pollen tube growth GO:0009860, protein ubiquitination GO:0016567	plasma membrane GO:0005886	signal transducer activity GO:0004871, signal transducer activity GO:0004871, protein binding GO:0005515
263168_at	4.37728	4.2605	4.20541	4.25302	4.19813	4.30579	At1g03020	AT1G03020	monothiol glutaredoxin-S1	putative glutaredoxin Strong similarity to gb|Z49699 glutaredoxin from Ricinus communis	1.08431	0.154	0.928096	0.181	0.967535	0.311	1.03189	0.495	0.994828	0.896	0.883226	0.0677	0.88769	0.0392	0.964087	0.452	1.00505	0.882	cell redox homeostasis GO:0045454, anther development GO:0048653	cytoplasm GO:0005737	arsenate reductase (glutaredoxin) activity GO:0008794; electron carrier activity GO:0009055; protein disulfide oxidoreductase activity GO:0015035; metal ion binding GO:0046872; iron-sulfur cluster binding GO:0051536; 2 iron, 2 sulfur cluster binding GO:0051537
263167_at	7.39944	7.30813	7.46941	7.54211	7.58172	7.48011	At1g03030	AT1G03030	nucleoside/nucleotide kinase domain-containing protein	unknown protein Belongs to PF|01121 Uncharacterized protein family UPF0038 containing ATP/GTP binding domain. ESTs gb|AA585719, gb|AA728503 and gb|T22272 come from this gene	1.06534	0.29	1.07297	0.388	0.950853	0.433	1.12661	0.0298	1.17608	0.0521	1.13467	0.197	1.04969	0.39	1.04391	0.418	0.925105	0.385	metabolic process GO:0008152, biosynthetic process GO:0009058, phosphorylation GO:0016310	cytoplasm GO:0005737, chloroplast GO:0009507	nucleotide binding GO:0000166; ATP binding GO:0005524; ATP binding GO:0005524; kinase activity GO:0016301; kinase activity GO:0016301; transferase activity GO:0016740; phosphotransferase activity, alcohol group as acceptor GO:0016773; hydrolase activity GO:0016787
263117_at	8.02799	7.98216	7.91835	7.92788	8.3177	7.87387	At1g03040	AT1G03040	transcription factor bHLH7	putative lipoamide dehydrogenase component of the pyruvate dehydrogenase complex E3, contains PF|00010 helix-loop-helix DNA-binding domain. ESTs gb|T45640 and gb|T22783 come from this gene; supported by cDNA: gi_15450778_gb_AY054469.1_	1.03228	0.637	1.36021	0.0567	0.993416	0.884	0.927686	0.238	0.963073	0.405	1.2224	0.17	0.926818	0.297	1.03815	0.595	0.758198	0.0577	transcription, DNA-templated GO:0006351; regulation of transcription, DNA-templated GO:0006355	nucleus GO:0005634	DNA binding GO:0003677, sequence-specific DNA binding transcription factor activity GO:0003700, protein dimerization activity GO:0046983
263166_at	4.068	3.95128	3.80463	3.81809	3.79182	3.78537	At1g03050	AT1G03050	putative clathrin assembly protein	putative protein destination factor Similar to clathrin assembly protein gb|AF041374 (CALM) from Rattus norvegicus	1.08426	0.53	1.00448	0.954	0.990717	0.693	0.891363	0.296	0.911809	0.339	0.825775	0.126	0.833142	0.0969	1.02294	0.662	1.00892	0.885	endocytosis GO:0006897, clathrin coat assembly GO:0048268	nucleus GO:0005634, Golgi apparatus GO:0005794, coated pit GO:0005905, membrane GO:0016020, clathrin coat GO:0030118, clathrin-coated vesicle GO:0030136, cytoplasmic vesicle GO:0031410	phospholipid binding GO:0005543, 1-phosphatidylinositol binding GO:0005545, clathrin binding GO:0030276
263115_at	4.34254	4.29589	4.26325	4.19237	4.3322	4.23066	At1g03055	AT1G03055	inhibition of secondary bud outgrowth protein D27-like protein	Expressed protein ; supported by cDNA: gi_14488101_gb_AF389299.1_AF389299	1.03287	0.386	1.07292	0.366	1.05036	0.149	0.955796	0.19	0.93076	0.097	0.992857	0.925	0.94652	0.116	0.973806	0.369	0.95333	0.53	secondary shoot formation GO:0010223, strigolactone biosynthetic process GO:1901601	nucleus GO:0005634, chloroplast GO:0009507, plastid GO:0009536	isomerase activity GO:0016853, metal ion binding GO:0046872
263165_at	7.74346	7.74035	7.73514	7.80123	7.78722	7.82783	At1g03060	SPI	WD/BEACH domain protein SPIRRIG	putataive transport protein Similar to gb|U70015 lysosomal trafficking regulator from Mus musculus and contains 2 PF|00400 WD40, G-beta repeats. ESTs gb|T43386 and gb|AA395236 come from this gene	1.00216	0.979	0.972243	0.473	0.955225	0.401	1.06252	0.18	1.0431	0.315	1.0308	0.704	0.99425	0.948	0.981727	0.629	0.964542	0.503	vacuole organization GO:0007033, signal transduction GO:0007165, response to abscisic acid GO:0009737, multidimensional cell growth GO:0009825, trichome morphogenesis GO:0010090	nucleus GO:0005634	binding GO:0005488, protein binding GO:0005515
263164_at	7.33502	7.66521	7.33474	7.42226	7.03935	6.9358	At1g03070	AT1G03070	BRZ-INSENSITIVE-LONG HYPOCOTYLS 4-like protein	putative glutamate/aspartate-binding peptide Belongs to the PF|01027 Uncharacterized protein family UPF0005 with 7 transmembrane domains	0.79543	0.17	1.07441	0.695	0.941136	0.856	0.603148	0.0135	0.845014	0.239	0.814692	0.325	0.999802	1	1.40101	0.00343	1.22722	0.591	protein folding GO:0006457, response to heat GO:0009408, response to high light intensity GO:0009644, response to hydrogen peroxide GO:0042542	integral component of membrane GO:0016021	glutamate binding GO:0016595
263112_at	7.97053	8.0562	7.70543	7.90275	8.24268	8.05322	At1g03080	AT1G03080	kinase interacting (KIP1-like) protein	unknown protein Strong similarity to gi|2244833 centromere protein homolog from Arabidopsis thaliana chromosome 4 contig gb|Z97337. ESTs gb|T20765 and gb|AA586277 come from this gene	0.942351	0.397	1.14034	0.032	0.872171	0.152	0.997938	0.979	0.899098	0.172	1.2076	0.000679	0.83214	0.0734	0.900956	0.0507	0.689085	0.00908	protein targeting to membrane GO:0006612, positive regulation of flavonoid biosynthetic process GO:0009963, regulation of plant-type hypersensitive response GO:0010363, phosphorylation GO:0016310	plasma membrane GO:0005886	kinase activity GO:0016301
263118_at	8.29145	7.79474	8.38245	8.62984	8.68587	8.42675	At1g03090	MCCA	MCCA; methylcrotonoyl-CoA carboxylase	putative 3-methylcrotonyl-CoA carboxylase ESTs gb|H35836, gb|AA651295 and gb|AA721862 come from this gene; supported by cDNA: gi_533706_gb_U12536.1_ATU12536	1.41099	0.00474	1.19675	0.137	0.842416	0.0386	1.54972	0.00155	1.78398	0.00129	1.31441	0.0506	1.06511	0.203	1.15117	0.0791	0.81033	0.0901	leucine catabolic process GO:0006552, metabolic process GO:0008152, response to sucrose GO:0009744, response to fructose GO:0009750	mitochondrion GO:0005739, mitochondrion GO:0005739, mitochondrial matrix GO:0005759, cytosolic ribosome GO:0022626	nucleotide binding GO:0000166, catalytic activity GO:0003824, biotin carboxylase activity GO:0004075, methylcrotonoyl-CoA carboxylase activity GO:0004485, ATP binding GO:0005524, ligase activity GO:0016874, metal ion binding GO:0046872, cobalt ion binding GO:0050897
263143_at	5.72729	5.81238	5.91667	5.89689	5.73559	5.98156	At1g03100	AT1G03100	pentatricopeptide repeat-containing protein	hypothetical protein Contains PF|00637 Clathrin 7-fold repeat. EST gb|AA721862 comes from this gene	0.942725	0.541	0.843248	0.00399	1.01381	0.435	1.12442	0.131	1.06033	0.381	1.00577	0.938	1.14028	0.123	0.943003	0.103	1.13374	0.00187		mitochondrion GO:0005739
263119_at	8.5933	8.82098	8.67783	8.62294	8.35669	8.78088	At1g03110	AT1G03110	tRNA modification protein 82	hypothetical protein predicted by genefinder, contains 2 PF|00400 WD40, G-beta repeats; supported by cDNA: gi_13877930_gb_AF370228.1_AF370228	0.854005	0.0666	0.745255	0.0302	1.03878	0.701	0.972585	0.717	0.87173	0.0271	0.848735	0.119	1.06034	0.604	0.896303	0.14	1.24932	0.122	RNA methylation GO:0001510, tRNA modification GO:0006400, 7-methylguanosine metabolic process GO:0008618	cytoplasm GO:0005737	nucleotide binding GO:0000166, protein binding GO:0005515
263114_at	6.12327	6.29488	6.34189	6.29715	5.98828	6.0196	At1g03130	PSAD-2	PSAD-2 (photosystem I subunit D-2)	putative photosystem I reaction center subunit II precursor Strong similarity to gb|X14017 from Spinacia oleracea. ESTs gb|R30423, gb|T42998, gb|Z18178, gb|T14133, gb|N65521, gb|T42498, gb|T41918, gb|N38024, gb|R65109, gb|T43849, gb|AA394388, gb|T20925 and;supported by full-length cDNA: Ceres:2757.	0.887854	0.183	0.978531	0.806	1.0315	0.755	0.826289	0.0139	1.00158	0.983	0.910678	0.406	1.16362	0.192	1.21214	0.0744	1.27775	0.0607	photosynthesis GO:0015979; photosynthesis GO:0015979; photosynthesis GO:0015979; photosynthesis, light reaction GO:0019684; cellular cation homeostasis GO:0030003; regulation of protein dephosphorylation GO:0035304; divalent metal ion transport GO:0070838	chloroplast GO:0009507, chloroplast GO:0009507, photosystem I GO:0009522, chloroplast thylakoid GO:0009534, chloroplast thylakoid membrane GO:0009535, plastid GO:0009536, photosystem I reaction center GO:0009538, photosystem I reaction center GO:0009538, thylakoid GO:0009579, chloroplast envelope GO:0009941, membrane GO:0016020
263116_s_at	9.94737	9.84537	9.75567	9.8482	9.90489	9.83999	At1g03140	AT1G03140, AT1G54590	splicing factor Prp18-like protein, splicing factor Prp18 domain-containing protein	unknown protein Similar to gb|U51990 pre-mRNA-splicing factor hPrp18 from Homo sapiens. ESTs gb|T46391 and gb|AA721815 come from this gene; supported by cDNA: gi_15293172_gb_AY051020.1_	1.07326	0.298	1.04601	0.144	0.937879	0.0245	0.996276	0.942	1.00196	0.97	0.970987	0.531	0.875577	0.0244	1.00571	0.794	0.90174	0.0111	RNA splicing GO:0008380, RNA splicing GO:0008380	nucleus GO:0005634, spliceosomal complex GO:0005681, spliceosomal complex GO:0005681
263113_at	8.73417	8.85242	8.84487	8.84305	8.79065	8.96761	At1g03150	AT1G03150	peptide alpha-N-acetyltransferase	unknown protein Belongs to PF|00583 Acetyltransfersase (GNAT) family; supported by full-length cDNA: Ceres: 10117.	0.9213	0.272	0.884566	0.0309	1.00126	0.983	1.08311	0.101	0.993528	0.856	1.03993	0.576	1.07976	0.376	0.917289	0.124	1.0383	0.482	long-chain fatty acid metabolic process GO:0001676, defense response to insect GO:0002213, fatty acid biosynthetic process GO:0006633, metabolic process GO:0008152		N-acetyltransferase activity GO:0008080, N-acetyltransferase activity GO:0008080, transferase activity GO:0016740
263163_at	4.88958	4.92692	5.14387	5.07967	5.02007	5.03584	At1g03160	FZL	FZL (FZO-LIKE); GTP binding / GTPase/ thiamin-phosphate diphosphorylase	fructokinase, putative predicted by genefinder	0.974451	0.64	0.989131	0.944	1.0455	0.75	1.07842	0.485	1.11168	0.0489	1.09466	0.484	1.19274	0.261	1.03085	0.767	1.0896	0.639	rRNA processing GO:0006364; thiamine biosynthetic process GO:0009228; embryo development ending in seed dormancy GO:0009793; chloroplast relocation GO:0009902; thylakoid membrane organization GO:0010027; thylakoid membrane organization GO:0010027; photosystem II assembly GO:0010207; vegetative to reproductive phase transition of meristem GO:0010228; vegetative to reproductive phase transition of …	chloroplast GO:0009507, chloroplast membrane GO:0031969	catalytic activity GO:0003824, GTPase activity GO:0003924, thiamine-phosphate diphosphorylase activity GO:0004789, GTP binding GO:0005525
264363_at	4.18763	4.21097	4.1687	4.22378	4.33333	4.23099	At1g03170	AT1G03170	protein FANTASTIC FOUR 2	hypothetical protein predicted by genefinder;supported by full-length cDNA: Ceres:36143.	0.983948	0.778	1.07352	0.204	0.962544	0.736	1.01397	0.805	1.00891	0.934	1.10627	0.103	0.986967	0.847	0.995016	0.962	0.892158	0.134	regulation of meristem growth GO:0010075	nucleus GO:0005634
264358_at	7.00158	6.98643	6.95423	6.85124	6.9464	6.90643	At1g03180	AT1G03180	hypothetical protein	hypothetical protein predicted by genefinder	1.01056	0.901	1.02809	0.506	1.074	0.154	0.946057	0.421	0.910548	0.236	0.962469	0.57	0.967708	0.601	0.962467	0.388	1.00544	0.897		nucleus GO:0005634, mitochondrion GO:0005739
264356_at	7.64522	7.46539	7.41201	7.40169	7.60549	7.47623	At1g03190	UVH6	UVH6 (ULTRAVIOLET HYPERSENSITIVE 6); ATP binding / ATP-dependent DNA helicase/ ATP-dependent helicase/ DNA binding / hydrolase, acting on acid anhydrides, in phosphorus-containing anhydrides / nucleic acid binding	putative DNA repair protein Strong similarity to gb|U04968 nucleotide excision repair protein (ERCC2) from Cricetulus grisseus; supported by cDNA: gi_6503085_gb_AF188623.1_AF188623	1.13275	0.118	1.09373	0.284	1.00717	0.95	1.00755	0.938	0.956813	0.646	0.972839	0.437	0.850742	0.13	0.949646	0.602	0.874494	0.211	RNA splicing, via endonucleolytic cleavage and ligation GO:0000394; double-strand break repair via homologous recombination GO:0000724; nucleobase-containing compound metabolic process GO:0006139; DNA repair GO:0006281; nucleotide-excision repair GO:0006289; transcription, DNA-templated GO:0006351; regulation of transcription, DNA-templated GO:0006355; transcription from RNA polymerase II promote…	nucleus GO:0005634, nucleus GO:0005634	nucleotide binding GO:0000166; nucleic acid binding GO:0003676; DNA binding GO:0003677; ATP-dependent DNA helicase activity GO:0004003; helicase activity GO:0004386; protein binding GO:0005515; ATP binding GO:0005524; ATP-dependent helicase activity GO:0008026; hydrolase activity GO:0016787; hydrolase activity, acting on acid anhydrides GO:0016817; hydrolase activity, acting on acid anhydrides, i…
264355_at	9.36642	9.27323	9.28864	9.3308	9.26115	9.29689	At1g03210	AT1G03210	Phenazine biosynthesis PhzC/PhzF protein	unknown protein similar to PHZF, catalyzing the hydroxylation of phenazine-1-carboxylic acid to2-hydroxy-phenazine-1-carboxylic acid; ESTs gb|H37641 and gb|AA651422 come from this gene	1.06673	0.11	0.975533	0.326	0.971202	0.536	1.01653	0.649	1.04071	0.487	0.929628	0.019	0.947513	0.00959	1.02378	0.629	1.01924	0.354	biosynthetic process GO:0009058, biosynthetic process GO:0009058	nucleus GO:0005634	catalytic activity GO:0003824, catalytic activity GO:0003824
264365_s_at	12.0831	11.8764	12.1611	12.1752	11.7678	11.7583	At1g03220	AT1G03220, AT1G03230	aspartyl protease-like protein, aspartyl protease-like protein	unknown protein Strong similarity to gb|D14550 extracellular dermal glycoprotein (EDGP) precursor from Daucus carota. ESTs gb|H37281, gb|T44167, gb|T21813, gb|N38437, gb|Z26470, gb|R65072, gb|N76373, gb|F15470, gb|Z35182, gb|H76373, gb|Z34678 and gb|Z35387 come from this	1.15408	0.162	1.0066	0.899	0.990254	0.902	0.921407	0.232	1.23014	0.0062	0.803656	0.0472	1.05551	0.634	1.33506	0.00353	1.31339	0.0225	proteolysis GO:0006508, response to salt stress GO:0009651	extracellular region GO:0005576, cell wall GO:0005618, Golgi apparatus GO:0005794, cytosol GO:0005829, plasma membrane GO:0005886, plant-type cell wall GO:0009505, plasmodesma GO:0009506, membrane GO:0016020	aspartic-type endopeptidase activity GO:0004190, peptidase activity GO:0008233
264354_s_at	4.07791	4.09202	4.1727	4.39313	4.15679	4.07424	At1g03240	AT1G03200, AT1G03240	hypothetical protein, hypothetical protein	unknown protein similar to Lambda-PRL2 Arabidopsis thaliana cDNA clone GB:R30041	0.99027	0.94	1.05889	0.589	0.858304	0.382	0.987754	0.924	1.2321	0.177	1.0562	0.603	1.0679	0.685	1.24737	0.0981	1.01109	0.946
264366_at	7.31069	7.28709	7.41517	7.3304	7.33292	7.1973	At1g03250	AT1G03250	hypothetical protein	unknown protein EST gb|N96383 comes from this gene;supported by full-length cDNA: Ceres:40461.	1.01649	0.904	1.09856	0.142	1.06052	0.292	0.939664	0.253	1.03048	0.616	1.01553	0.911	1.07511	0.591	1.09664	0.0894	1.05867	0.376		nucleus GO:0005634
264353_at	7.14661	7.08216	7.03499	7.00332	7.0848	7.09288	At1g03260	AT1G03260	SNARE associated Golgi protein family	hypothetical protein predicted by genscan	1.04568	0.279	0.994417	0.913	1.0222	0.338	1.00746	0.896	0.946816	0.126	0.958064	0.193	0.925549	0.0594	0.939808	0.28	0.966061	0.0793		cytosol GO:0005829, plasma membrane GO:0005886
264352_at	5.19048	5.19258	5.05186	4.94859	5.25458	5.23766	At1g03270	AT1G03270	CBS domain-containing protein	unknown protein Strong similarity to gi|2244780 hypothetical protein from Arabidopsis thaliana chromosome 4 contig gb|Z97335	0.998547	0.993	1.01179	0.901	1.0742	0.271	1.03175	0.757	0.844411	0.0202	1.04543	0.756	0.90839	0.535	0.818429	0.0872	0.868913	0.06		plasma membrane GO:0005886, membrane GO:0016020, integral component of membrane GO:0016021
264368_at	8.67864	8.6251	8.65185	8.64533	8.65807	8.63682	At1g03280	AT1G03280	transcription initiation factor TFIIE alpha subunit	hypothetical protein Contains similarity to transcription initiation factor IIE, alpha subunit gb|X63468 from Homo sapiens; supported by cDNA: gi_15810380_gb_AY056229.1_	1.03781	0.469	1.01484	0.703	1.00453	0.797	1.00815	0.861	1.01412	0.715	0.985838	0.737	0.981601	0.613	1.00592	0.837	0.995703	0.89	RNA splicing, via endonucleolytic cleavage and ligation GO:0000394; nuclear-transcribed mRNA catabolic process GO:0000956; transcription from RNA polymerase II promoter GO:0006366; transcription initiation from RNA polymerase II promoter GO:0006367; translational initiation GO:0006413; protein N-linked glycosylation GO:0006487; regulation of mitotic cell cycle GO:0007346; vernalization response G…	nucleus GO:0005634, transcription factor TFIIE complex GO:0005673	translation initiation factor activity GO:0003743, sequence-specific DNA binding GO:0043565
264362_at	7.35604	7.21197	7.27573	7.47276	7.64223	7.37196	At1g03290	AT1G03290	hypothetical protein	unknown protein ESTs gb|H36966, gb|R65511, gb|T42324 and gb|T20569 come from this gene	1.10502	0.473	1.20603	0.0613	0.872343	0.0974	1.11728	0.344	1.19814	0.188	1.21941	0.125	0.94585	0.541	1.07237	0.28	0.77566	0.0317	N-terminal protein myristoylation GO:0006499	extracellular region GO:0005576
264361_at	4.30033	4.30703	4.20194	4.43643	4.27679	4.37563	At1g03300	ATDUF1	hypothetical protein	unknown protein Strong similarity to T08I13.7 gi|2275201 unknown protein from Arabidopsis thaliana BAC gb|AC002337. EST gb|Z17450 comes from this gene	0.995365	0.948	0.933782	0.216	0.849985	0.105	1.0487	0.506	1.09384	0.295	0.983813	0.756	0.934076	0.387	1.04305	0.568	0.949445	0.436		nucleus GO:0005634, nucleus GO:0005634	RNA binding GO:0003723
264360_at	6.75125	6.66463	6.54123	6.56659	7.04637	6.52356	At1g03310	DBE1	isoamylase, putative / starch debranching enzyme, putative	putative isoamylase Similar to gi|1652733 glycogen operon protein GlgX from Synechocystis sp. genome gb|D90908. ESTs gb|H36690, gb|AA712462, gb|AA651230 and gb|N95932 come from this gene	1.06189	0.366	1.43675	0.0651	0.982572	0.78	0.906849	0.374	0.934305	0.16	1.22698	0.165	0.864521	0.118	1.03028	0.789	0.704592	0.0383	maltose metabolic process GO:0000023, carbohydrate metabolic process GO:0005975, carbohydrate metabolic process GO:0005975, amylopectin biosynthetic process GO:0010021, starch biosynthetic process GO:0019252, glucosinolate biosynthetic process GO:0019761, positive regulation of catalytic activity GO:0043085	chloroplast GO:0009507, chloroplast GO:0009507, plastid GO:0009536	catalytic activity GO:0003824; hydrolase activity, hydrolyzing O-glycosyl compounds GO:0004553; alpha-amylase activity GO:0004556; isoamylase activity GO:0019156; isoamylase activity GO:0019156; cation binding GO:0043169
264359_at	4.25815	4.16342	4.10716	4.17125	4.1744	4.10763	At1g03320	AT1G03320	hypothetical protein	hypothetical protein predicted by genefinder	1.06787	0.622	1.04737	0.536	0.956545	0.55	0.96207	0.723	1.00545	0.963	0.943606	0.584	0.900631	0.304	1.04509	0.622	0.954457	0.405		nucleus GO:0005634
264364_at	10.7588	10.7179	10.5783	10.5907	10.6628	10.7527	At1g03330	AT1G03330	Small nuclear ribonucleoprotein family protein	unknown protein Similar to gb|U85207 snRNP core Sm protein homolog Sm-X5 from Mus musculus. EST gb|AA612141 comes from this gene;supported by full-length cDNA: Ceres:18060.	1.02877	0.278	0.939637	0.287	0.991428	0.861	1.02441	0.564	0.915606	0.0292	0.93565	0.173	0.88237	0.0462	0.89379	0.0388	0.943055	0.366	mRNA processing GO:0006397	nucleus GO:0005634, nucleus GO:0005634, small nucleolar ribonucleoprotein complex GO:0005732, cytosol GO:0005829, viral nucleocapsid GO:0019013, ribonucleoprotein complex GO:0030529
264367_at	8.92796	9.07256	8.89339	8.94681	8.88067	8.9104	At1g03350	AT1G03350	BSD domain-containing protein	unknown protein ESTs gb|T21276, gb|T45403, and gb|AA586113 come from this gene; supported by cDNA: gi_15293190_gb_AY051029.1_	0.904633	0.04	0.979606	0.628	0.963651	0.564	0.893685	0.0118	0.916527	0.147	0.967752	0.505	0.976322	0.64	1.02556	0.645	1.00886	0.868		cytoplasm GO:0005737
264357_at	7.77034	7.76843	7.64289	7.74162	7.49275	7.89966	At1g03360	ATRRP4	ATRRP4 (ARABIDOPSIS THALIANA RIBOSOMAL RNA PROCESSING 4); RNA binding / exonuclease	hypothetical protein Similar to hypothetical protein SPAC2F7.14c gi|1052797 from Schizosaccharomyces pombe cosmid gb|Z50142	1.00133	0.991	0.754236	0.0354	0.933853	0.615	1.09523	0.331	0.98159	0.819	0.824966	0.172	0.915448	0.584	0.896244	0.145	1.10968	0.506	translation GO:0006412, megagametogenesis GO:0009561	exosome (RNase complex) GO:0000178, intracellular GO:0005622, ribosome GO:0005840	RNA binding GO:0003723, structural constituent of ribosome GO:0003735, exonuclease activity GO:0004527
264351_at	7.77674	7.99758	8.10213	8.12185	7.82031	7.81989	At1g03370	AT1G03370	C2 calcium/lipid-binding and GRAM domain containing protein	unknown protein Contains similarity to gb|AB011110 KIAA0538 protein from Homo sapiens brain and to phospholipid-binding domain C2 PF|00168. ESTs gb|AA585988 and gb|T04384 come from this gene	0.858069	0.283	1.00029	0.997	0.986421	0.837	0.884116	0.263	1.08996	0.465	1.03066	0.775	1.253	0.0615	1.23283	0.0225	1.21573	0.0361		nucleus GO:0005634, membrane GO:0016020, integral component of membrane GO:0016021	protein binding GO:0005515
264828_at	7.02472	6.79786	7.06923	7.17	7.15994	6.97051	At1g03380	ATATG18G	AtATG18g	hypothetical protein predicted by genscan	1.17028	0.148	1.14031	0.125	0.932535	0.0907	1.12713	0.195	1.29427	0.00362	1.09826	0.307	1.03133	0.73	1.14829	0.103	0.939057	0.155	transport GO:0006810, autophagy GO:0006914, protein transport GO:0015031, response to starvation GO:0042594	vacuole GO:0005773, vacuolar membrane GO:0005774, membrane GO:0016020, pre-autophagosomal structure membrane GO:0034045	protein binding GO:0005515
264827_at	4.0527	4.09809	4.10516	3.97662	4.00763	4.03965	At1g03390	AT1G03390	HXXXD-type acyl-transferase-like protein	hypothetical protein similar to anthranilate N-hydroxycinnamoyl/benzoyltransferase	0.969029	0.323	0.978049	0.731	1.09319	0.237	0.960302	0.344	0.91925	0.239	0.969241	0.598	1.03703	0.35	0.957251	0.543	1.06994	0.311		cytoplasm GO:0005737	transferase activity GO:0016740; transferase activity, transferring acyl groups other than amino-acyl groups GO:0016747
264843_at	4.75954	4.73157	4.5567	4.70381	4.26189	4.5703	At1g03400	AT1G03400	1-aminocyclopropane-1-carboxylate oxidase-like 4	putative 1-aminocyclopropane-1-carboxylate oxidase similar to ESTs emb|Z34690, gb|T04168, gb|H37738, gb|T76913, gb|T43801, amd gb|T21964; supported by cDNA: gi_15146295_gb_AY049289.1_	1.01958	0.785	0.80753	0.111	0.903056	0.0763	0.89424	0.282	0.980944	0.699	0.708259	0.0157	0.868837	0.0934	1.09696	0.393	1.22672	0.0254	oxidation-reduction process GO:0055114	cytoplasm GO:0005737	1-aminocyclopropane-1-carboxylate oxidase activity GO:0009815; oxidoreductase activity GO:0016491; oxidoreductase activity, acting on paired donors, with incorporation or reduction of molecular oxygen, 2-oxoglutarate as one donor, and incorporation of one atom each of oxygen into both donors GO:0016706; metal ion binding GO:0046872
264826_at	5.32327	5.80188	5.42954	5.56238	5.49208	5.54513	At1g03410	2A6	2A6; oxidoreductase	putative 1-aminocyclopropane-1-carboxylate oxidase similar to ESTs emb|Z34690, gb|T04168, gb|H37738, gb|T76913, gb|T43801, amd gb|T21964	0.717669	0.0107	0.963894	0.769	0.912036	0.431	0.836975	0.0894	0.847041	0.0594	1.12413	0.358	1.07645	0.545	1.01203	0.899	0.957579	0.757	oxidation-reduction process GO:0055114	cytoplasm GO:0005737	oxidoreductase activity GO:0016491; oxidoreductase activity, acting on paired donors, with incorporation or reduction of molecular oxygen, 2-oxoglutarate as one donor, and incorporation of one atom each of oxygen into both donors GO:0016706; metal ion binding GO:0046872
264824_at	8.83844	8.99051	8.91636	9.03285	8.92537	9.01567	At1g03420	2A6	1-aminocyclopropane-1-carboxylate oxidase-like 5	unknown protein similar to gb|T45484, emb|Z30724, and emb|Z30531	0.899956	0.305	0.939328	0.147	0.92243	0.151	1.01759	0.813	1.02978	0.717	1.06211	0.419	1.05549	0.462	1.01198	0.774	0.993774	0.89	oxidation-reduction process GO:0055114	cytoplasm GO:0005737	oxidoreductase activity GO:0016491; oxidoreductase activity, acting on paired donors, with incorporation or reduction of molecular oxygen, 2-oxoglutarate as one donor, and incorporation of one atom each of oxygen into both donors GO:0016706
264838_at	7.85102	7.74135	7.95029	8.01742	8.02821	8.03094	At1g03430	AHP5	AHP5 (HISTIDINE-CONTAINING PHOSPHOTRANSFER FACTOR 5); histidine phosphotransfer kinase	putative AHP2 similar to GB:BAA36336;supported by full-length cDNA: Ceres:452.	1.07898	0.534	0.99811	0.974	0.954532	0.155	1.22229	0.106	1.21089	0.0953	1.13068	0.192	1.07123	0.405	0.990672	0.832	0.947419	0.286	phosphorelay signal transduction system GO:0000160; phosphorelay signal transduction system GO:0000160; MAPK cascade GO:0000165; regulation of transcription, DNA-templated GO:0006355; protein targeting to membrane GO:0006612; response to bacterium GO:0009617; cytokinin-activated signaling pathway GO:0009736; cytokinin-activated signaling pathway GO:0009736; systemic acquired resistance, salicylic…	nucleus GO:0005634, cytoplasm GO:0005737, cytosol GO:0005829	signal transducer activity GO:0004871, protein binding GO:0005515, histidine phosphotransfer kinase activity GO:0009927, histidine phosphotransfer kinase activity GO:0009927, protein histidine kinase binding GO:0043424
264840_at	5.12085	5.04807	5.10014	5.09768	5.00598	5.13513	At1g03440	AT1G03440	leucine-rich repeat-containing protein	unknown protein similar to leucine-rich repeat protein GB:AAC79105; supported by cDNA: gi_12083225_gb_AF332409.1_AF332409	1.05174	0.329	0.914368	0.248	1.00171	0.973	1.0622	0.411	1.03498	0.281	0.923468	0.159	0.985753	0.82	0.974374	0.714	1.06745	0.237	signal transduction GO:0007165, phosphorylation GO:0016310	mitochondrion GO:0005739	protein binding GO:0005515, kinase activity GO:0016301
264823_at	5.99469	6.01054	5.78939	5.6711	5.70598	5.78803	At1g03445	BSU1	BSU1 (BRI1 SUPPRESSOR 1); protein serine/threonine phosphatase	putative serine/threonine protein phosphatase	0.989077	0.881	0.944712	0.629	1.08545	0.529	0.857075	0.205	0.79035	0.0225	0.818631	0.0632	0.867357	0.305	0.922148	0.397	1.05952	0.694	lipid transport GO:0006869, brassinosteroid mediated signaling pathway GO:0009742, regulation of protein localization GO:0032880	nucleus GO:0005634, nucleus GO:0005634	phosphoprotein phosphatase activity GO:0004721, protein serine/threonine phosphatase activity GO:0004722, protein serine/threonine phosphatase activity GO:0004722, iron ion binding GO:0005506, protein binding GO:0005515, hydrolase activity GO:0016787, manganese ion binding GO:0030145, metal ion binding GO:0046872
264822_at	6.67508	6.98888	6.97074	7.1468	6.70221	6.7039	At1g03457	AT1G03457	RNA recognition motif-containing protein	putative ribonucleoprotein	0.804521	0.0279	0.998824	0.993	0.885118	0.358	0.820757	0.0231	1.11568	0.361	1.01898	0.883	1.22745	0.0664	1.35933	0.0294	1.20458	0.242		viral nucleocapsid GO:0019013, ribonucleoprotein complex GO:0030529	nucleotide binding GO:0000166, nucleic acid binding GO:0003676, RNA binding GO:0003723, RNA binding GO:0003723
264821_at	5.9398	5.95262	5.72782	6.12097	5.79155	5.85462	At1g03470	AT1G03470	kinase interacting (KIP1-like) protein	hypothetical protein predicted by genefinder	0.991151	0.777	0.957224	0.351	0.761465	0.0168	0.934324	0.00702	1.12377	0.0287	0.902342	0.104	0.863352	0.0907	1.20276	0.00502	0.956791	0.58	phosphorylation GO:0016310	nucleus GO:0005634, vacuolar membrane GO:0005774, nuclear membrane GO:0031965	kinase activity GO:0016301
264820_at	6.77429	6.94356	7.16873	7.20861	6.99338	7.14975	At1g03475	LIN2	LIN2 (LESION INITIATION 2); coproporphyrinogen oxidase	putative coproporphyrinogen III oxidase similar to GB:S39523 and ESTs gb|AA586260 and dbj|D48620; supported by cDNA: gi_14624991_dbj_AB044394.1_AB044394	0.889293	0.389	0.897283	0.31	0.972738	0.238	1.15363	0.225	1.20168	0.128	1.164	0.262	1.31443	0.0239	1.04165	0.218	1.12924	0.254	rRNA processing GO:0006364; porphyrin-containing compound biosynthetic process GO:0006779; protoporphyrinogen IX biosynthetic process GO:0006782; heme biosynthetic process GO:0006783; aromatic amino acid family biosynthetic process GO:0009073; leaf morphogenesis GO:0009965; chlorophyll biosynthetic process GO:0015995; methylglyoxal catabolic process to D-lactate GO:0019243; cysteine biosynthetic …	chloroplast GO:0009507, chloroplast GO:0009507, plastid GO:0009536, chloroplast stroma GO:0009570, apoplast GO:0048046	coproporphyrinogen oxidase activity GO:0004109, coproporphyrinogen oxidase activity GO:0004109, coproporphyrinogen oxidase activity GO:0004109, oxidoreductase activity GO:0016491, protein homodimerization activity GO:0042803
264829_at	3.99368	4.05863	4.11424	4.00357	3.95949	4.01375	At1g03490	ANAC006	ANAC006 (Arabidopsis NAC domain containing protein 6); transcription factor	hypothetical protein predicted by genscan	0.955981	0.595	0.963085	0.726	1.07974	0.0914	0.969376	0.685	0.962555	0.475	0.97658	0.833	1.08716	0.301	0.992963	0.909	1.11323	0.293	transcription, DNA-templated GO:0006351; regulation of transcription, DNA-templated GO:0006355; multicellular organismal development GO:0007275	nucleus GO:0005634	DNA binding GO:0003677, sequence-specific DNA binding transcription factor activity GO:0003700
265091_s_at	3.72288	3.81136	3.61419	3.57673	3.76854	3.69649	At1g03495	AT1G03495, AT1G03940	coumaroyl-CoA:anthocyanidin 3-O-glucoside-6 -O-coumaroyltransferase 2, coumaroyl-CoA:anthocyanidin 3-O-glucoside-6 -O-coumaroyltransferase 1	hypothetical protein similar to Anthocyanin 5-aromatic acyltransferase GB:BAA74428	0.940511	0.235	1.05121	0.526	1.02631	0.199	0.923462	0.202	0.849902	0.013	1.03216	0.658	0.927431	0.0525	0.920343	0.0992	0.898537	0.164		cytoplasm GO:0005737	transferase activity GO:0016740; transferase activity, transferring acyl groups GO:0016746; transferase activity, transferring acyl groups other than amino-acyl groups GO:0016747
264819_at	4.41209	4.5526	4.49588	4.46324	4.4241	4.51364	At1g03510	AT1G03510	pentatricopeptide repeat-containing protein	hypothetical protein similar to membrane associated salt inducible protein isolog; similar to F21B7.16 and F21B7.18	0.907193	0.197	0.939817	0.369	1.02288	0.706	0.973357	0.735	0.939936	0.387	1.00836	0.869	1.0598	0.35	0.965664	0.663	1.05102	0.247		mitochondrion GO:0005739
264844_at	6.65894	6.79364	6.80896	6.90765	6.78771	6.6504	At1g03520	AT1G03520	core-2/I-branching beta-1,6-N-acetylglucosaminyltransferase-like protein	putative glycosylation enzyme ; supported by cDNA: gi_15292806_gb_AY050837.1_	0.910855	0.59	1.09985	0.0551	0.933883	0.0657	0.905481	0.494	1.08223	0.575	1.09336	0.408	1.10959	0.345	1.1952	0.00826	1.01484	0.596	carbohydrate biosynthetic process GO:0016051	nucleus GO:0005634, membrane GO:0016020, membrane GO:0016020	acetylglucosaminyltransferase activity GO:0008375; acetylglucosaminyltransferase activity GO:0008375; transferase activity GO:0016740; transferase activity, transferring glycosyl groups GO:0016757
264818_at	8.15491	8.38121	8.10925	8.07618	7.83776	8.33021	At1g03530	NAF1	NAF1 (NUCLEAR ASSEMBLY FACTOR 1)	hypothetical protein similar to hypothetical protein GB:O14360	0.854825	0.336	0.710818	0.0144	1.02319	0.82	0.965266	0.469	0.809423	0.0248	0.802654	0.241	0.968848	0.854	0.838549	0.0238	1.20706	0.177	pseudouridine synthesis GO:0001522, protein import into nucleus GO:0006606, snRNA pseudouridine synthesis GO:0031120, ribosome biogenesis GO:0042254	nucleus GO:0005634, plasmodesma GO:0009506	snoRNA binding GO:0030515
264817_at	5.43636	5.72907	5.3745	5.41519	5.37049	5.40733	At1g03540	AT1G03540	pentatricopeptide repeat-containing protein	hypothetical protein similar to membrane associated salt inducible protein isolog; similar to F21B7.16 and F21B7.21	0.816365	0.177	0.974788	0.63	0.97219	0.709	0.8001	0.157	0.804475	0.153	0.955367	0.28	0.958031	0.58	1.00547	0.904	1.00279	0.972		mitochondrion GO:0005739
264835_at	7.70709	7.72995	7.80301	7.80985	7.82125	7.584	At1g03550	AT1G03550	secretory carrier-associated membrane protein 2	unknown protein similar to unknown protein GB:AAD20911;supported by full-length cDNA: Ceres:30006.	0.984278	0.879	1.17874	0.0243	0.99527	0.975	0.90378	0.103	1.05695	0.499	1.08234	0.461	1.06875	0.684	1.16947	0.0558	0.987443	0.929	transport GO:0006810, membrane fusion GO:0061025, protein transport GO:0015031, vesicle-mediated transport GO:0016192	plasma membrane GO:0005886, membrane GO:0016020, integral component of membrane GO:0016021, transport vesicle membrane GO:0030658, cytoplasmic vesicle GO:0031410	transmembrane transporter activity GO:0022857
264816_at	6.19969	6.2428	6.26251	6.38891	6.44717	6.44888	At1g03560	AT1G03560	pentatricopeptide repeat-containing protein	hypothetical protein similar to membrane associated salt inducible protein isolog; similar to F21B7.18 and F21B7.21	0.970559	0.766	0.998819	0.979	0.916118	0.455	1.15355	0.139	1.10658	0.314	1.18713	0.063	1.04451	0.715	0.959284	0.494	0.879857	0.268		mitochondrion GO:0005739
264833_at	8.34865	8.13539	8.22974	8.14324	8.38131	8.08182	At1g03590	AT1G03590	putative protein phosphatase 2C 1	putative protein phosphatase similar to GB:AAB97706	1.15931	0.00768	1.2307	0.019	1.06179	0.18	0.963552	0.519	1.00546	0.887	1.02289	0.532	0.920881	0.0571	1.04349	0.502	0.900273	0.0295	metabolic process GO:0008152	plasma membrane GO:0005886	catalytic activity GO:0003824, phosphoprotein phosphatase activity GO:0004721, protein serine/threonine phosphatase activity GO:0004722, hydrolase activity GO:0016787, metal ion binding GO:0046872
264837_at	6.52136	6.48085	6.69328	6.71781	6.42352	5.86174	At1g03600	PSB27	photosystem II Psb27 protein	unknown protein similar to ESTs emb|Z27038, gb|AA451546, emb|Z29876, gb|T45359 and gb|R90316;supported by full-length cDNA: Ceres:111449.	1.02848	0.727	1.47609	0.017	0.98314	0.729	0.651073	0.00593	1.17851	0.0662	0.934431	0.513	1.12656	0.111	1.8101	0.00161	1.20561	0.0694	rRNA processing GO:0006364; plastid organization GO:0009657; photosystem II repair GO:0010206; photosystem II assembly GO:0010207; photosynthesis, light reaction GO:0019684; regulation of protein dephosphorylation GO:0035304	chloroplast GO:0009507, chloroplast GO:0009507, chloroplast thylakoid GO:0009534, chloroplast thylakoid membrane GO:0009535, plastid GO:0009536, chloroplast thylakoid lumen GO:0009543, thylakoid GO:0009579, chloroplast photosystem II GO:0030095
264836_at	8.00539	7.79761	8.0094	7.81953	7.86795	7.55592	At1g03610	AT1G03610	hypothetical protein	unknown protein similar to hypothetical protein GB:AAD11584;supported by full-length cDNA: Ceres:123030.	1.15491	0.249	1.24146	0.064	1.14066	0.227	0.845755	0.109	1.01531	0.865	0.909134	0.435	1.00279	0.982	1.20048	0.0743	1.10301	0.382		nucleus GO:0005634
264815_at	4.7069	4.6336	4.62478	4.56367	4.69708	4.75002	At1g03620	AT1G03620	ELMO/CED-12 family protein	hypothetical protein similar to hypothetical protein GB:AAC27479	1.05212	0.415	0.963969	0.805	1.04327	0.535	1.08404	0.526	0.952686	0.515	0.993213	0.947	0.944666	0.311	0.878827	0.351	0.951121	0.611	phagocytosis GO:0006909, determination of bilateral symmetry GO:0009855, polarity specification of adaxial/abaxial axis GO:0009944, meristem initiation GO:0010014, regulation of meristem growth GO:0010075	cytoplasm GO:0005737, cytoskeleton GO:0005856
264839_at	4.37695	4.42906	4.45018	4.35467	4.29265	4.27623	At1g03630	POR C	POR C (PROTOCHLOROPHYLLIDE OXIDOREDUCTASE); NADPH dehydrogenase/ oxidoreductase/ protochlorophyllide reductase	putative protochlorophyllide reductase similar to protochlorophyllide reductase precusor; similar to ESTs gb|R30630, gb|T46162, emb|Z26728, gb|AA042736, and gb|AA042730;supported by full-length cDNA: Ceres:7573.	0.964523	0.436	1.01145	0.748	1.06844	0.44	0.899483	0.0334	0.949746	0.351	0.943247	0.232	1.05207	0.526	1.05588	0.232	1.11537	0.218	maltose metabolic process GO:0000023; polysaccharide catabolic process GO:0000272; starch metabolic process GO:0005982; pentose-phosphate shunt GO:0006098; rRNA processing GO:0006364; unsaturated fatty acid biosynthetic process GO:0006636; phosphatidylglycerol biosynthetic process GO:0006655; metabolic process GO:0008152; aromatic amino acid family biosynthetic process GO:0009073; response to blu…	chloroplast GO:0009507, chloroplast GO:0009507, chloroplast GO:0009507, chloroplast thylakoid GO:0009534, chloroplast thylakoid membrane GO:0009535, plastid GO:0009536, chloroplast envelope GO:0009941, membrane GO:0016020, chloroplast membrane GO:0031969	nucleotide binding GO:0000166, NADPH dehydrogenase activity GO:0003959, oxidoreductase activity GO:0016491, oxidoreductase activity GO:0016491, protochlorophyllide reductase activity GO:0016630, protochlorophyllide reductase activity GO:0016630
264832_at	7.63318	7.76209	8.00936	8.09392	6.99085	7.66672	At1g03660	AT1G03660	Ankyrin-repeat containing protein	unknown unknown	0.914518	0.49	0.625955	0.00659	0.943076	0.769	0.936034	0.435	1.2586	0.065	0.640681	0.0249	1.29791	0.264	1.34461	0.0202	2.02582	0.021	transcription factor import into nucleus GO:0042991
264845_at	7.43604	7.4272	7.60572	7.58353	7.62313	7.63113	At1g03675	ATHM1	ATHM1; enzyme activator	putative thioredoxin-m similar to thioredoxin m-type precursor; similar to ESTs gb|T13714, gb|H76398, gb|N37762, gb|AA042639, gb|T21104, emb|Z30901; supported by cDNA: gi_6539607_gb_AF095749.1_AF095749	1.00614	0.953	0.994473	0.945	1.0155	0.738	1.15183	0.0803	1.11445	0.014	1.13847	0.292	1.12481	0.319	0.967549	0.611	0.988006	0.855	maltose metabolic process GO:0000023; pentose-phosphate shunt GO:0006098; regulation of carbohydrate metabolic process GO:0006109; rRNA processing GO:0006364; glycerol ether metabolic process GO:0006662; response to oxidative stress GO:0006979; response to cold GO:0009409; response to cold GO:0009409; plastid organization GO:0009657; leaf morphogenesis GO:0009965; thylakoid membrane organization …	chloroplast GO:0009507, chloroplast GO:0009507, chloroplast thylakoid GO:0009534, plastid GO:0009536, chloroplast stroma GO:0009570, thylakoid GO:0009579, chloroplast envelope GO:0009941, stromule GO:0010319, apoplast GO:0048046	enzyme inhibitor activity GO:0004857, enzyme activator activity GO:0008047, electron carrier activity GO:0009055, protein disulfide oxidoreductase activity GO:0015035
264831_at	6.71614	6.75681	6.8572	6.81916	6.83769	7.0004	At1g03687	AT1G03687	DTW domain-containing protein	hypothetical protein predicted by genscan	0.972199	0.782	0.89335	0.0298	1.02672	0.653	1.18393	0.00272	1.04416	0.31	1.08791	0.438	1.10272	0.397	0.881944	0.0254	1.01362	0.812
264842_at	6.81758	6.62788	6.35823	6.13542	6.40907	6.4306	At1g03700	AT1G03700	hypothetical protein	hypothetical protein predicted by genscan; supported by cDNA: gi_15028214_gb_AY045930.1_	1.14052	0.408	0.985184	0.908	1.16701	0.275	0.872193	0.302	0.710811	0.00265	0.753401	0.126	0.727316	0.153	0.81497	0.159	0.965377	0.791		plasma membrane GO:0005886, membrane GO:0016020, integral component of membrane GO:0016021
264830_at	4.23324	4.2343	3.98773	4.04037	4.05057	4.2418	At1g03710	AT1G03710	cystatin/monellin-related protein	hypothetical protein predicted by genefinder	0.999271	0.991	0.875857	0.0817	0.964169	0.619	1.00521	0.912	0.874222	0.152	0.881066	0.142	0.843513	0.0233	0.869688	0.125	0.957379	0.449		nucleus GO:0005634	cysteine-type endopeptidase inhibitor activity GO:0004869
264825_at	5.10253	5.14257	4.75501	4.64768	4.64005	4.82	At1g03720	AT1G03720	cysteine proteinases superfamily protein	hypothetical protein predicted by genscan	0.972627	0.826	0.882734	0.247	1.07723	0.0948	0.799643	0.165	0.709617	0.0347	0.725738	0.0108	0.785934	0.0128	0.887417	0.2	1.08295	0.255	proteolysis GO:0006508		cysteine-type peptidase activity GO:0008234
264834_at	8.35192	8.13291	8.15008	8.04545	8.19925	7.97688	At1g03730	AT1G03730	hypothetical protein	unknown protein similar to ESTs gb|AA605440 and gb|H37232;supported by full-length cDNA: Ceres:30716.	1.16394	0.116	1.16665	0.06	1.07522	0.383	0.897491	0.0655	0.941174	0.156	0.899581	0.287	0.869441	0.235	1.04867	0.234	0.966496	0.72	ethylene biosynthetic process GO:0009693	chloroplast GO:0009507
264841_at	6.7261	6.83672	6.88781	6.9671	6.67575	6.73233	At1g03740	AT1G03740	protein kinase domain-containing protein	putative protein kinase similar to (Z71703), cdc2-like protein kinase; similar to ESTs gb|T20748, gb|T20464, and emb|Z17761; supported by cDNA: gi_14532735_gi_13430451	0.926191	0.721	0.961541	0.696	0.946522	0.51	0.930197	0.426	1.09458	0.119	0.9657	0.873	1.11861	0.62	1.17672	0.0908	1.15834	0.198	response to molecule of bacterial origin GO:0002237, protein phosphorylation GO:0006468, phosphorylation GO:0016310	nucleus GO:0005634	nucleotide binding GO:0000166; protein kinase activity GO:0004672; protein serine/threonine kinase activity GO:0004674; protein tyrosine kinase activity GO:0004713; ATP binding GO:0005524; kinase activity GO:0016301; transferase activity, transferring phosphorus-containing groups GO:0016772
265088_at	6.39593	6.25629	6.20736	6.2364	6.36396	6.24853	At1g03750	SWI2	SWI2 (SWITCH 2); ATP binding / DNA binding / helicase/ nucleic acid binding	hypothetical protein similar to DNA Helicases and DNA repair proteins	1.10163	0.391	1.08329	0.38	0.980069	0.788	0.994634	0.968	0.986309	0.912	0.978078	0.515	0.877472	0.0303	0.991629	0.935	0.897138	0.0824		nucleus GO:0005634, membrane GO:0016020	nucleic acid binding GO:0003676, DNA binding GO:0003677, helicase activity GO:0004386, helicase activity GO:0004386, ATP binding GO:0005524
265087_at	6.29936	6.24269	6.30485	6.27808	6.35138	6.44108	At1g03760	AT1G03760	Prefoldin chaperone subunit family protein	hypothetical protein predicted by genefinder	1.04006	0.637	0.939717	0.166	1.01872	0.672	1.14742	0.048	1.02483	0.624	1.03672	0.633	1.00381	0.962	0.893166	0.0441	0.96826	0.449	protein folding GO:0006457; protein folding GO:0006457; embryo sac egg cell differentiation GO:0009560; photoperiodism, flowering GO:0048573	nucleus GO:0005634, prefoldin complex GO:0016272, prefoldin complex GO:0016272	unfolded protein binding GO:0051082
265086_at	5.70469	5.38394	5.43099	5.58238	6.03861	5.67529	At1g03770	RING1B	RING1B (RING 1B); protein binding / zinc ion binding	hypothetical protein contains Zinc finger,C3HC4 type (RING finger), motif	1.24898	0.0388	1.28638	0.0581	0.90038	0.563	1.22379	0.00227	1.14746	0.217	1.26043	0.12	0.827195	0.29	0.937632	0.546	0.656279	0.0633	cell fate determination GO:0001709; DNA recombination GO:0006310; transcription, DNA-templated GO:0006351; regulation of transcription, DNA-templated GO:0006355; sister chromatid cohesion GO:0007062; meiotic nuclear division GO:0007126; reciprocal meiotic recombination GO:0007131; maintenance of floral meristem identity GO:0010076; maintenance of inflorescence meristem identity GO:0010077; vegeta…	nucleus GO:0005634, nucleus GO:0005634, PRC1 complex GO:0035102	protein binding GO:0005515, zinc ion binding GO:0008270, zinc ion binding GO:0008270, ligase activity GO:0016874, metal ion binding GO:0046872
265085_at	6.82685	6.82679	7.08495	7.20423	6.98507	7.16081	At1g03780	TPX2	targeting protein-related	hypothetical protein predicted by genscan	1.00004	1	0.885315	0.322	0.920651	0.487	1.26052	0.0437	1.29903	0.0287	1.11591	0.513	1.19591	0.31	1.03055	0.757	1.07169	0.603	mitotic M phase GO:0000087, microtubule cytoskeleton organization GO:0000226, nuclear division GO:0000280, cytokinesis by cell plate formation GO:0000911, DNA replication initiation GO:0006270, regulation of DNA replication GO:0006275, DNA methylation GO:0006306, chromatin silencing GO:0006342, cell cycle GO:0007049, mitotic nuclear division GO:0007067, cell proliferation GO:0008283, regulation o…	nucleus GO:0005634, nucleus GO:0005634, nucleoplasm GO:0005654, cytoplasm GO:0005737, spindle GO:0005819, cytoskeleton GO:0005856, microtubule GO:0005874, phragmoplast GO:0009524, chloroplast envelope GO:0009941	microtubule binding GO:0008017
265084_at	4.24432	4.26354	4.29026	4.13913	4.29214	4.15383	At1g03790	SOM	SOM (SOMNUS); nucleic acid binding / transcription factor	hypothetical protein contains Cys3His zinc finger domain	0.986769	0.891	1.10062	0.117	1.11045	0.0562	0.926773	0.49	0.917378	0.43	1.0337	0.214	1.03236	0.0417	0.989863	0.871	0.998703	0.954	transcription, DNA-templated GO:0006351; regulation of transcription, DNA-templated GO:0006355; regulation of transcription, DNA-templated GO:0006355; negative regulation of seed germination GO:0010187	nucleus GO:0005634, nucleus GO:0005634	nucleic acid binding GO:0003676, nucleic acid binding GO:0003676, DNA binding GO:0003677, sequence-specific DNA binding transcription factor activity GO:0003700, zinc ion binding GO:0008270, metal ion binding GO:0046872
265083_at	7.58846	7.46672	7.03477	7.17691	7.27374	7.21758	At1g03820	AT1G03820	hypothetical protein	hypothetical protein predicted by genefinder	1.08805	0.42	1.0397	0.816	0.906177	0.25	0.841398	0.269	0.818009	0.038	0.804008	0.152	0.681276	0.0181	0.972202	0.831	0.847349	0.243		chloroplast GO:0009507
265082_at	6.46749	6.62387	6.29804	6.37755	6.55347	6.67269	At1g03830	AT1G03830	guanylate-binding protein	hypothetical protein predicted by genefinder	0.897273	0.347	0.920687	0.393	0.946379	0.524	1.03441	0.69	0.843043	0.0956	1.06141	0.61	0.889181	0.314	0.814996	0.128	0.837738	0.0217	GTP catabolic process GO:0006184, mitotic recombination GO:0006312, immune response GO:0006955, embryo sac egg cell differentiation GO:0009560, transcription factor import into nucleus GO:0042991	nucleus GO:0005634	GTPase activity GO:0003924, GTPase activity GO:0003924, GTP binding GO:0005525, GTP binding GO:0005525
265081_at	8.08422	7.82968	8.11774	8.01234	8.32455	8.35311	At1g03840	MGP	MGP (Magpie); nucleic acid binding / protein binding / transcription factor/ zinc ion binding	hypothetical protein contains Zinc finger,C2H2 type,domain	1.19295	0.185	0.980398	0.818	1.07579	0.358	1.43737	0.00143	1.13498	0.0622	1.18127	0.265	1.02351	0.858	0.789619	0.00415	0.866447	0.222	transcription, DNA-templated GO:0006351; regulation of transcription, DNA-templated GO:0006355; regulation of transcription, DNA-templated GO:0006355	intracellular GO:0005622, nucleus GO:0005634, nucleus GO:0005634	nucleic acid binding GO:0003676, DNA binding GO:0003677, sequence-specific DNA binding transcription factor activity GO:0003700, protein binding GO:0005515, zinc ion binding GO:0008270, zinc ion binding GO:0008270, metal ion binding GO:0046872
265067_at	9.39572	9.99154	10.6936	10.5929	9.4079	9.94134	At1g03850	AT1G03850	glutaredoxin ATGRXS13	hypothetical protein predicted by genefinder;supported by full-length cDNA: Ceres:271253.	0.661668	0.058	0.690904	0.151	1.07236	0.634	0.965804	0.769	1.51711	0.0106	1.00848	0.974	2.45876	0.00836	1.57082	0.00189	2.43808	0.0208	response to cytokinin GO:0009735, response to nitrate GO:0010167, nitrate transport GO:0015706, cell redox homeostasis GO:0045454, defense response to fungus GO:0050832, response to photooxidative stress GO:0080183	nucleus GO:0005634, cytoplasm GO:0005737, mitochondrion GO:0005739	electron carrier activity GO:0009055; protein disulfide oxidoreductase activity GO:0015035; metal ion binding GO:0046872; iron-sulfur cluster binding GO:0051536; 2 iron, 2 sulfur cluster binding GO:0051537
265037_at	10.4922	10.6048	10.5686	10.5918	10.3524	10.7437	At1g03860	ATPHB2	ATPHB2 (PROHIBITIN 2)	putative prohibitin 2 B-cell receptor associated protein;supported by full-length cDNA: Ceres:6208.	0.924941	0.16	0.762444	0.00934	0.983999	0.645	1.10109	0.118	0.991059	0.835	0.907644	0.154	1.05434	0.239	0.900073	0.104	1.16162	0.0261	karyogamy GO:0000741, ubiquitin-dependent protein catabolic process GO:0006511, nucleotide biosynthetic process GO:0009165, embryo sac egg cell differentiation GO:0009560, photorespiration GO:0009853, response to misfolded protein GO:0051788, proteasome core complex assembly GO:0080129	cell wall GO:0005618, mitochondrion GO:0005739, mitochondrion GO:0005739, mitochondrial inner membrane GO:0005743, mitochondrial respiratory chain complex I GO:0005747, vacuole GO:0005773, vacuolar membrane GO:0005774, chloroplast GO:0009507, chloroplast GO:0009507, plastid GO:0009536, membrane GO:0016020, integral component of membrane GO:0016021
265066_at	11.2137	11.7883	11.8832	11.8344	11.1027	11.4836	At1g03870	FLA9	FLA9 (FASCICLIN-LIKE ARABINOOGALACTAN 9)	unknown protein location of ESTs est VBVBD05, gb|Z30807 and VBVBD05 , gb|Z30808;supported by full-length cDNA: Ceres:39763.	0.671466	3.37e-05	0.767926	0.00149	1.03442	0.599	0.809621	0.00385	1.03244	0.12	0.925927	0.0116	1.59052	0.00153	1.27521	0.00184	1.71775	0.000822		plasma membrane GO:0005886, plasma membrane GO:0005886, membrane GO:0016020, anchored component of membrane GO:0031225, anchored component of plasma membrane GO:0046658
265095_at	4.52356	4.59811	4.6499	4.56261	4.70487	4.66967	At1g03880	CRU2	CRU2 (CRUCIFERIN 2); nutrient reservoir	putative cruciferin 12S seed storage protein identical to 12S seed storage protein, gi|808937	0.949641	0.443	1.0247	0.777	1.06238	0.431	1.05086	0.348	0.975691	0.721	1.13391	0.233	1.09152	0.256	0.928473	0.225	0.962617	0.702	photomorphogenesis GO:0009640, gibberellin biosynthetic process GO:0009686, response to abscisic acid GO:0009737, embryo development ending in seed dormancy GO:0009793, seed germination GO:0009845, seed germination GO:0009845, regulation of flower development GO:0009909, meristem structural organization GO:0009933, seed dormancy process GO:0010162, sugar mediated signaling pathway GO:0010182, veg…	protein storage vacuole GO:0000326, vacuole GO:0005773	nutrient reservoir activity GO:0045735, nutrient reservoir activity GO:0045735, nutrient reservoir activity GO:0045735
265094_at	4.14028	4.24499	4.08312	3.9445	3.92127	3.90097	At1g03890	AT1G03890	12S seed storage protein CRD	putative cruciferin 12S seed storage protein highly similar to Brassica napus cruciferin storage protein, gi|762919, arabidopsis 12S seed storage protein, gi|808937 and others. Location of ESTs YAY049-3' end, gb|Z26364 and YAY049-5' end, gb|Z26363	0.92999	0.395	1.01418	0.893	1.10085	0.252	0.78784	0.107	0.811974	0.0782	0.859158	0.0318	0.961154	0.517	1.03063	0.795	1.11872	0.109	seed maturation GO:0010431	protein storage vacuole GO:0000326, extracellular region GO:0005576, vacuole GO:0005773	nutrient reservoir activity GO:0045735, nutrient reservoir activity GO:0045735, nutrient reservoir activity GO:0045735
265043_at	10.5623	10.5803	10.5355	10.5441	10.5605	10.4901	At1g03900	ATNAP4	ATNAP4 (Arabidopsis thaliana non-intrinsic ABC protein 4); ATPase, coupled to transmembrane movement of substances / transporter	Expressed protein ; supported by cDNA: gi_14596174_gb_AY042875.1_	0.987622	0.704	1.05002	0.212	0.994011	0.854	0.939416	0.199	0.97523	0.432	0.998766	0.952	0.981539	0.594	1.03812	0.342	0.982752	0.572	cell morphogenesis GO:0000902, extracellular transport GO:0006858, endocytosis GO:0006897, cell growth GO:0016049, Golgi vesicle transport GO:0048193	cytoplasm GO:0005737, membrane GO:0016020	transporter activity GO:0005215; ATPase activity, coupled to transmembrane movement of substances GO:0042626
265093_at	8.40818	8.08467	8.08086	7.91152	8.2693	7.91846	At1g03905	AT1G03905	ABC transporter I family member 19	unknown protein similar to NBD-like protein GB:AAD20643	1.25137	0.000685	1.27531	0.022	1.12454	0.14	0.891179	0.149	0.886905	0.0654	0.908229	0.031	0.797017	0.00956	0.995205	0.953	0.877551	0.0722	ATP catabolic process GO:0006200, transport GO:0006810	cytoplasm GO:0005737, plasma membrane GO:0005886	nucleotide binding GO:0000166, ATP binding GO:0005524, ATPase activity GO:0016887, nucleoside-triphosphatase activity GO:0017111
265092_at	9.86223	9.90789	9.70039	9.69345	9.68398	9.75488	At1g03910	AT1G03910	hypothetical protein	hypothetical protein predicted by genscan	0.968846	0.606	0.952045	0.571	1.00482	0.891	0.899371	0.181	0.86188	0.0348	0.883774	0.163	0.893884	0.0673	0.958314	0.497	1.01144	0.869	nuclear-transcribed mRNA catabolic process GO:0000956, embryo development ending in seed dormancy GO:0009793, protein maturation GO:0051604	nucleus GO:0005634	protein binding GO:0005515, protein binding GO:0005515
265038_at	7.44289	7.47936	7.64028	7.58588	8.11852	7.85628	At1g03920	AT1G03920	putative serine/threonine protein kinase	putative protein kinase highly similar to Mesembryanthemum crystallinum protein kinase, gi|457689 and Nicotiana tabacum protein kinase gi|506534;supported by full-length cDNA: Ceres:110932.	0.975042	0.644	1.19933	0.149	1.03843	0.678	1.29857	0.0132	1.07663	0.067	1.59728	0.00808	1.14662	0.218	0.829089	0.0379	0.717857	0.0471	protein phosphorylation GO:0006468, phosphorylation GO:0016310	nucleus GO:0005634, cytosol GO:0005829, plasma membrane GO:0005886	nucleotide binding GO:0000166; protein kinase activity GO:0004672; protein serine/threonine kinase activity GO:0004674; protein tyrosine kinase activity GO:0004713; ATP binding GO:0005524; kinase activity GO:0016301; transferase activity GO:0016740; transferase activity, transferring phosphorus-containing groups GO:0016772
265045_s_at	5.81966	5.81455	5.81927	5.71045	5.79162	5.73011	At1g03930	ADK1	ADK1 (dual specificity kinase 1); kinase/ protein serine/threonine/tyrosine kinase	putative protein kinase, ADK1 dual specificity kinase 1; Location of ESTs 184A2XP 3', gb|AA651408 and est 184A2T7, gb|H37603. 99%+ identity with arabidopsis cDNA gb|U48779, alignment with this cDNA gives alternate splicing with eleventh exon becoming last exon and the last nucleotide	1.00355	0.979	1.04356	0.689	1.07835	0.588	0.94315	0.677	0.930386	0.619	0.980757	0.842	0.999735	0.999	0.986466	0.92	1.01935	0.86	protein phosphorylation GO:0006468, signal transduction GO:0007165, phosphorylation GO:0016310	nucleus GO:0005634, cytoplasm GO:0005737, cytoplasm GO:0005737	nucleotide binding GO:0000166; protein kinase activity GO:0004672; protein serine/threonine kinase activity GO:0004674; protein serine/threonine/tyrosine kinase activity GO:0004712; ATP binding GO:0005524; kinase activity GO:0016301; transferase activity, transferring phosphorus-containing groups GO:0016772
265044_at	8.15948	8.01922	8.32506	8.22161	8.09449	8.10617	At1g03950	VPS2.3	VPS2.3 (VACUOLAR PROTEIN SORTING-ASSOCIATED PROTEIN 2.3)	hypothetical protein Similar to human BC-2 protein; Similar to human BC-2 protein, gi|2828147; supported by cDNA: gi_15529227_gb_AY052238.1_	1.1021	0.599	0.991939	0.946	1.07434	0.616	1.06212	0.557	1.1506	0.232	0.955956	0.816	1.12162	0.581	1.0833	0.325	1.1733	0.367	transport GO:0006810, protein transport GO:0015031, vesicle-mediated transport GO:0016192	ESCRT III complex GO:0000815, endosome GO:0005768
265090_at	4.89352	4.76666	4.85593	4.77988	4.85006	4.86545	At1g03960	AT1G03960	calcium-binding EF-hand-containing protein	putative protein phosphatase 2A Highly similar to protein phosphatase 2A regulatory subunit and human protein phosphatase 2A 72 kDa regulatory subunit, gi|190222	1.09192	0.397	0.989387	0.901	1.05412	0.501	1.07088	0.313	1.00921	0.875	0.970323	0.793	0.974279	0.814	0.942414	0.287	1.00408	0.969		nucleus GO:0005634	calcium ion binding GO:0005509, calcium ion binding GO:0005509, metal ion binding GO:0046872
265040_at	7.94216	7.73109	7.70384	7.63636	7.8614	7.52821	At1g03970	GBF4	GBF4; DNA binding / sequence-specific DNA binding / transcription factor	G-box binding factor, GBF4 Identical to Arabidopsis thaliana G-box-binding factor 4, gb|U01823;supported by full-length cDNA: Ceres:36980.	1.15755	0.141	1.25979	0.0359	1.04788	0.541	0.868819	0.164	0.936453	0.368	0.945555	0.477	0.84773	0.122	1.07785	0.279	0.896543	0.258	transcription, DNA-templated GO:0006351; regulation of transcription, DNA-templated GO:0006355	nucleus GO:0005634, chloroplast GO:0009507	DNA binding GO:0003677, sequence-specific DNA binding transcription factor activity GO:0003700, sequence-specific DNA binding transcription factor activity GO:0003700, sequence-specific DNA binding GO:0043565, sequence-specific DNA binding GO:0043565, protein dimerization activity GO:0046983
265065_at	5.06388	5.16489	5.20181	5.47037	5.14781	5.54959	At1g03980	ATPCS2	ATPCS2 (phytochelatin synthase 2); glutathione gamma-glutamylcysteinyltransferase	putative phytochelatin synthase	0.932379	0.353	0.756922	0.0314	0.830151	0.0102	1.30559	0.056	1.23583	0.0412	1.0599	0.241	1.10033	0.0396	0.946564	0.577	1.03814	0.259	response to metal ion GO:0010038, phytochelatin biosynthetic process GO:0046938, phytochelatin biosynthetic process GO:0046938, phytochelatin biosynthetic process GO:0046938	chloroplast GO:0009507	transferase activity GO:0016740; transferase activity, transferring acyl groups GO:0016746; glutathione gamma-glutamylcysteinyltransferase activity GO:0016756; glutathione gamma-glutamylcysteinyltransferase activity GO:0016756; glutathione gamma-glutamylcysteinyltransferase activity GO:0016756; metal ion binding GO:0046872
265099_at	4.99124	5.14833	4.96629	4.94634	5.0776	5.13936	At1g03990	AT1G03990	long-chain-alcohol oxidase FAO1	unknown protein Location of EST 248L9T7, gb|AA713296	0.896831	0.352	0.958094	0.657	1.01392	0.882	0.993806	0.955	0.869353	0.302	1.06169	0.544	0.982857	0.806	0.874771	0.176	0.925744	0.46	oxidation-reduction process GO:0055114, oxidation-reduction process GO:0055114	membrane GO:0016020, integral component of membrane GO:0016021	oxidoreductase activity GO:0016491; oxidoreductase activity, acting on CH-OH group of donors GO:0016614; long-chain-alcohol oxidase activity GO:0046577; long-chain-alcohol oxidase activity GO:0046577; flavin adenine dinucleotide binding GO:0050660
265039_at	6.92526	6.74779	6.93589	6.87269	6.98616	7.03902	At1g04000	AT1G04000	hypothetical protein	unknown protein Location of ESTs 203I24T7, gb|H76794 and 203I24XP, gb|AA605510;supported by full-length cDNA: Ceres:9756.	1.1309	0.128	0.964023	0.321	1.04478	0.496	1.22369	0.0113	1.09044	0.226	1.04312	0.491	1.0074	0.912	0.891107	0.107	0.965757	0.404		nucleus GO:0005634
265098_at	6.08317	6.1487	5.97693	5.86818	5.92655	5.8515	At1g04010	PSAT1	phospholipid sterol acyl transferase 1	unknown protein	0.955599	0.218	1.0534	0.456	1.07829	0.118	0.813833	0.0227	0.823298	0.00533	0.897123	0.0569	0.929	0.0957	1.01163	0.836	1.03553	0.538	lipid metabolic process GO:0006629, lipid metabolic process GO:0006629, steroid metabolic process GO:0008202, leaf senescence GO:0010150, sterol catabolic process GO:0016127, sterol esterification GO:0034434, sterol esterification GO:0034434	endoplasmic reticulum GO:0005783, membrane GO:0016020, integral component of membrane GO:0016021, organelle membrane GO:0031090, intracellular membrane-bounded organelle GO:0043231	phosphatidylcholine-sterol O-acyltransferase activity GO:0004607; phosphatidylcholine-sterol O-acyltransferase activity GO:0004607; O-acyltransferase activity GO:0008374; transferase activity GO:0016740; transferase activity, transferring acyl groups GO:0016746; phosphatidylethanolamine-sterol O-acyltransferase activity GO:0080095; phosphatidate-sterol O-acyltransferase activity GO:0080096
265097_at	7.89535	8.05506	8.14694	8.01492	8.23159	8.21207	At1g04020	BARD1	BARD1 (BREAST CANCER ASSOCIATED RING 1); DNA binding / transcription coactivator	unknown protein	0.895207	0.106	1.01362	0.842	1.09582	0.3	1.11498	0.199	0.972563	0.678	1.26246	0.00563	1.19052	0.0666	0.87227	0.105	0.943011	0.48	mitotic cell cycle GO:0000278, double-strand break repair via homologous recombination GO:0000724, DNA replication GO:0006260, DNA-dependent DNA replication GO:0006261, regulation of DNA replication GO:0006275, DNA repair GO:0006281, DNA methylation GO:0006306, cell proliferation GO:0008283, pollen development GO:0009555, regulation of meristem structural organization GO:0009934, leaf morphogenes…	intracellular GO:0005622, intracellular GO:0005622, nucleus GO:0005634	DNA binding GO:0003677, transcription coactivator activity GO:0003713, ubiquitin-protein transferase activity GO:0004842, protein binding GO:0005515, zinc ion binding GO:0008270, metal ion binding GO:0046872
265096_at	5.73112	5.7601	5.78789	6.05169	5.67014	5.76945	At1g04030	AT1G04030	hypothetical protein	unknown protein Location of ESTs 40C3TT, gb|AA728590 and40C3T7, gb|T04573	0.980115	0.866	0.933482	0.522	0.832889	0.235	1.0065	0.947	1.22399	0.128	0.958614	0.738	1.04013	0.787	1.21608	0.102	1.08504	0.579		nucleus GO:0005634
265042_at	11.8123	12.2583	12.1519	12.247	11.625	11.7749	At1g04040	AT1G04040	HAD superfamily, subfamily IIIB acid phosphatase	unknown protein Similar to acid phosphatase; Location of ESTs 110C2T7 , gb|T42036, and 110C2XP, gb|AI100245; supported by cDNA: gi_13926197_gb_AF370572.1_AF370572	0.734097	0.00127	0.901309	0.238	0.936222	0.465	0.715297	0.00138	0.99221	0.863	0.878227	0.148	1.2654	0.0414	1.38713	0.00467	1.44086	0.0182	polysaccharide biosynthetic process GO:0000271, multidimensional cell growth GO:0009825, plant-type cell wall biogenesis GO:0009832, cell tip growth GO:0009932, regulation of hormone levels GO:0010817, cell growth GO:0016049, cellulose metabolic process GO:0030243, anthocyanin accumulation in tissues in response to UV light GO:0043481, root hair elongation GO:0048767, cell wall organization GO:00…	cell wall GO:0005618, vacuole GO:0005773, vacuolar membrane GO:0005774, plant-type cell wall GO:0009505, plasmodesma GO:0009506	acid phosphatase activity GO:0003993, acid phosphatase activity GO:0003993
257404_at	6.36714	6.36222	6.09288	6.28892	6.29166	6.37637	At1g04050	SUVR1	SUVR1 (ARABIDOPSIS HOMOLOG OF SU(VAR)3-9 1); histone-lysine N-methyltransferase/ zinc ion binding	hypothetical protein predicted by genscan	1.00341	0.974	0.942971	0.231	0.872948	0.18	1.00985	0.914	0.950457	0.558	0.949024	0.453	0.826877	0.132	0.941182	0.175	0.871292	0.184	determination of bilateral symmetry GO:0009855, organ morphogenesis GO:0009887, xylem and phloem pattern formation GO:0010051, chromatin modification GO:0016568, methylation GO:0032259, histone lysine methylation GO:0034968, flower morphogenesis GO:0048439, petal formation GO:0048451, sepal formation GO:0048453, negative regulation of biological process GO:0048519	nucleus GO:0005634, nucleus GO:0005634, chromosome GO:0005694, nucleolus GO:0005730	protein binding GO:0005515, methyltransferase activity GO:0008168, zinc ion binding GO:0008270, transferase activity GO:0016740, histone-lysine N-methyltransferase activity GO:0018024
265089_at	4.51649	4.45839	4.45186	4.34874	4.60169	4.59498	At1g04060	SUVR1	SUVR1 (ARABIDOPSIS HOMOLOG OF SU(VAR)3-9 1); histone-lysine N-methyltransferase/ zinc ion binding	hypothetical protein similar to hypothetical protein GB:AAC16755	1.04109	0.676	1.00466	0.972	1.07409	0.564	1.09931	0.373	0.926816	0.45	1.06084	0.65	0.956193	0.711	0.843091	0.247	0.901358	0.405	determination of bilateral symmetry GO:0009855, organ morphogenesis GO:0009887, xylem and phloem pattern formation GO:0010051, chromatin modification GO:0016568, methylation GO:0032259, histone lysine methylation GO:0034968, flower morphogenesis GO:0048439, petal formation GO:0048451, sepal formation GO:0048453, negative regulation of biological process GO:0048519	nucleus GO:0005634, nucleus GO:0005634, chromosome GO:0005694, nucleolus GO:0005730	protein binding GO:0005515, methyltransferase activity GO:0008168, zinc ion binding GO:0008270, transferase activity GO:0016740, histone-lysine N-methyltransferase activity GO:0018024
265041_at	7.65563	7.83305	7.80423	7.77309	7.62964	8.04988	At1g04070	TOM22-I	TOM22-I (TRANSLOCASE OF OUTER MEMBRANE 22-I); P-P-bond-hydrolysis-driven protein transmembrane transporter	unknown protein Contains similarity to hypothetical mitochondrial import receptor subunit gb Z98597 from S. pombe. ESTs gb|T45575 and gb|Z26435 and gb|AA394576 come from this gene;supported by full-length cDNA: Ceres:23106.	0.884279	0.0715	0.747301	0.0191	1.02182	0.592	1.16217	0.14	0.959286	0.227	0.982146	0.687	1.1085	0.137	0.825427	0.0662	1.12865	0.0314	protein targeting to mitochondrion GO:0006626, transport GO:0006810, protein transport GO:0015031	mitochondrion GO:0005739, mitochondrial outer membrane GO:0005741, mitochondrial outer membrane translocase complex GO:0005742, membrane GO:0016020, integral component of membrane GO:0016021	P-P-bond-hydrolysis-driven protein transmembrane transporter activity GO:0015450
265036_at	9.64142	9.59197	9.47575	9.59381	9.65438	9.73661	At1g04080	PRP39	PRP39; binding	unknown protein Contains similarity to pre-mRNA processing protein PRP39 gb L29224 from S. cerevisiae. ESTs gb|R64908 and gb|T88158, gb|N38703 and gb|AA651043 come from this gene;supported by full-length cDNA: Ceres:3916.	1.03487	0.659	0.944593	0.48	0.921427	0.198	1.10545	0.158	1.00127	0.969	1.00902	0.921	0.891515	0.245	0.905758	0.12	0.883545	0.175	RNA processing GO:0006396, mRNA processing GO:0006397, regulation of timing of transition from vegetative to reproductive phase GO:0048510	intracellular GO:0005622, nucleus GO:0005634, nucleus GO:0005634, cytosol GO:0005829
264320_at	4.66164	4.65043	4.57172	4.54362	4.6334	4.54332	At1g04090	AT1G04090	hypothetical protein	unknown protein	1.0078	0.821	1.06443	0.432	1.01967	0.836	0.928447	0.144	0.928639	0.361	0.980613	0.784	0.939576	0.36	1.00021	0.998	0.958152	0.647
264328_at	6.39729	6.40436	6.43017	6.31978	6.30077	6.0521	At1g04100	IAA10	IAA10; transcription factor	putative IAA1 protein Match to IAA10 protein gb|U18412 from A. thaliana; supported by cDNA: gi_12083201_gb_AF332396.1_AF332396	0.995108	0.97	1.18811	0.191	1.07952	0.107	0.783358	0.105	0.943058	0.392	0.935288	0.585	1.02305	0.845	1.20387	0.167	1.09384	0.067	respiratory burst involved in defense response GO:0002679; transcription, DNA-templated GO:0006351; regulation of transcription, DNA-templated GO:0006355; response to auxin GO:0009733; auxin-activated signaling pathway GO:0009734; response to chitin GO:0010200; response to chitin GO:0010200; intracellular signal transduction GO:0035556	nucleus GO:0005634	sequence-specific DNA binding transcription factor activity GO:0003700, protein dimerization activity GO:0046983
264319_at	4.1153	4.03646	4.02645	3.98486	3.86504	4.07051	At1g04110	SDD1	SDD1 (STOMATAL DENSITY AND DISTRIBUTION); serine-type endopeptidase	subtilisin-like serine protease, putative contains similarity to subtilisin-like protease GI:3687307 from [Lycopersicon esculentum]	1.05617	0.535	0.867254	0.126	1.02925	0.588	1.02388	0.78	0.964866	0.637	0.840742	0.0828	0.940267	0.383	0.942358	0.29	1.11838	0.205	proteolysis GO:0006508, proteolysis GO:0006508, metabolic process GO:0008152, stomatal complex morphogenesis GO:0010103, stomatal complex morphogenesis GO:0010103, regulation of cell proliferation GO:0042127, regulation of cell proliferation GO:0042127, negative regulation of catalytic activity GO:0043086	extracellular region GO:0005576, cell wall GO:0005618, plasma membrane GO:0005886, external side of plasma membrane GO:0009897, membrane GO:0016020, apoplast GO:0048046	serine-type endopeptidase activity GO:0004252, serine-type endopeptidase activity GO:0004252, serine-type endopeptidase activity GO:0004252, peptidase activity GO:0008233, serine-type peptidase activity GO:0008236, hydrolase activity GO:0016787, identical protein binding GO:0042802
264330_at	9.82988	9.78428	9.4853	9.53249	10.0153	9.73321	At1g04120	ATMRP5	ATMRP5; ATPase, coupled to transmembrane movement of substances / sulfonylurea receptor	multi-drug resistance protein Strong similarity to MRP-like ABC transporter gb|U92650 from A. thaliana and canalicular multi-drug resistance protein gb|L49379 from Rattus norvegicus; supported by cDNA: gi_10197657_gb_AF225908.1_AF225908	1.03211	0.739	1.21594	0.0295	0.967821	0.602	0.965222	0.695	0.839855	0.126	1.13714	0.119	0.787541	0.0117	0.870116	0.0263	0.692562	0.00696	microtubule cytoskeleton organization GO:0000226, cytokinesis by cell plate formation GO:0000911, ATP catabolic process GO:0006200, transport GO:0006810, ER to Golgi vesicle-mediated transport GO:0006888, response to salt stress GO:0009651, cellular potassium ion homeostasis GO:0030007, amino acid import GO:0043090, transmembrane transport GO:0055085	plant-type vacuole GO:0000325, vacuole GO:0005773, vacuolar membrane GO:0005774, plasma membrane GO:0005886, membrane GO:0016020, integral component of membrane GO:0016021	nucleotide binding GO:0000166; ATP binding GO:0005524; sulfonylurea receptor activity GO:0008281; xenobiotic-transporting ATPase activity GO:0008559; hydrolase activity GO:0016787; ATPase activity GO:0016887; nucleoside-triphosphatase activity GO:0017111; ATPase activity, coupled to transmembrane movement of substances GO:0042626; ATPase activity, coupled to transmembrane movement of substances G…
264331_at	7.2637	7.46887	7.29637	7.16889	7.43916	7.53931	At1g04130	AT1G04130	carboxylate clamp-tetratricopeptide repeat protein	hypothetical protein contains non-consensus donor splice site AT at exon 4 and acceptor splice site at exon5;Contains similarity to serine/threonine protein phosphatase gb|X83099 from S. cerevisiae; supported by cDNA: gi_15809805_gb_AY054170.1_	0.867434	0.338	0.932933	0.346	1.09238	0.547	1.05004	0.653	0.812265	0.157	1.12932	0.315	1.02291	0.883	0.773559	0.0309	0.905769	0.479		cytoplasm GO:0005737	protein binding GO:0005515, Hsp90 protein binding GO:0051879
264329_at	9.09349	9.15048	9.23661	9.19132	9.10851	9.2263	At1g04140	AT1G04140	transducin/WD-40 repeat-containing protein	unknown protein Contains similarity to neural cell adhesion molecule 2, large isoform precursor gb|M76710 from Xenopus laevis, and beta transducin from S. cerevisiae gb|Q05946. ESTs gb|N65081 gb|Z30910, gb|Z34190, gb|Z34611, gb|R30101, gb|H36304, and gb|N65606 come from	0.961267	0.374	0.921599	0.102	1.03189	0.447	1.05396	0.149	1.02871	0.415	1.01046	0.835	1.10429	0.0894	0.976047	0.593	1.09286	0.0574	protein glycosylation GO:0006486, protein N-linked glycosylation GO:0006487		nucleotide binding GO:0000166, protein binding GO:0005515
264325_at	5.05053	5.10935	4.92093	4.96554	4.95219	4.98478	At1g04150	AT1G04150	C2 calcium/lipid-binding plant phosphoribosyltransferase family protein	putative phosphoribosylanthranilate transferase	0.960051	0.524	0.977659	0.734	0.969549	0.645	0.917282	0.316	0.905131	0.297	0.934106	0.158	0.914086	0.00913	0.986753	0.871	0.978568	0.635			protein binding GO:0005515
264324_at	7.45991	7.46334	7.81039	7.40035	7.24589	7.41055	At1g04160	XIB	XIB (MYOSIN XI B); motor	myosin heavy chain MYA2 Strong similarity to myosin heavy chain gb|Z34293 from A. thaliana	0.997622	0.981	0.89214	0.0962	1.32872	0.00926	0.964069	0.697	0.957279	0.65	0.862134	0.0751	1.27499	0.0215	0.992957	0.834	1.47887	0.00605	actin filament-based movement GO:0030048, actin filament-based movement GO:0030048, root hair elongation GO:0048767, Golgi localization GO:0051645, mitochondrion localization GO:0051646, peroxisome localization GO:0060151	nucleus GO:0005634, cytoplasm GO:0005737, myosin complex GO:0016459	nucleotide binding GO:0000166, motor activity GO:0003774, motor activity GO:0003774, actin binding GO:0003779, protein binding GO:0005515, calmodulin binding GO:0005516, ATP binding GO:0005524
264327_at	10.6985	10.8748	10.6915	10.7133	10.5464	10.874	At1g04170	EIF2 GAMMA	EIF2 GAMMA; translation factor, nucleic acid binding / translation initiation factor	putative translation initiation factor eIF-2, gamma subunit similar to gb|U37354 from S. pombe. ESTs gb|T41979, gb|N37284 and gb|N37529 come from this gene;supported by full-length cDNA: Ceres:37699.	0.884991	0.217	0.796906	0.00228	0.985011	0.828	0.999439	0.986	0.894139	0.00187	0.899962	0.282	0.995192	0.966	0.89464	0.0244	1.10582	0.199	GTP catabolic process GO:0006184, translational initiation GO:0006413, pyrimidine ribonucleotide biosynthetic process GO:0009220	cytoplasm GO:0005737, cytosol GO:0005829	nucleotide binding GO:0000166; translation initiation factor activity GO:0003743; GTPase activity GO:0003924; GTP binding GO:0005525; translation factor activity, nucleic acid binding GO:0008135
264323_at	4.80345	4.85126	4.67456	4.7901	5.65923	5.24871	At1g04180	YUC9	flavin-containing monooxygenase YUCCA9	putative dimethylaniline monooxygenase	0.967408	0.753	1.32916	0.0982	0.923039	0.124	1.31718	0.0683	0.958497	0.661	1.80973	0.00824	0.914536	0.196	0.727686	0.0112	0.505343	0.00458	auxin biosynthetic process GO:0009851, oxidation-reduction process GO:0055114		monooxygenase activity GO:0004497; N,N-dimethylaniline monooxygenase activity GO:0004499; oxidoreductase activity GO:0016491; flavin adenine dinucleotide binding GO:0050660; NADP binding GO:0050661
264322_at	9.65748	9.84574	9.60562	9.61508	9.54433	9.87522	At1g04190	AT1G04190	carboxylate clamp-tetratricopeptide repeat protein	unknown protein Contains similarity to tetratricopeptide repeat protein gb|U46571 from home sapiens. EST gb|Z47802 and gb|Z48402 come from this gene	0.877662	0.051	0.795048	0.0433	0.99346	0.936	1.02064	0.804	0.852247	0.0079	0.924571	0.191	0.964692	0.688	0.835009	0.0639	1.04339	0.636	mitotic G2 phase GO:0000085, protein import into nucleus GO:0006606, photomorphogenesis GO:0009640, regulation of flower development GO:0009909, cullin deneddylation GO:0010388, histone lysine methylation GO:0034968	nucleus GO:0005634, cytosol GO:0005829	protein binding GO:0005515
264321_at	8.78958	8.51415	8.58169	8.42539	8.84533	8.58243	At1g04200	AT1G04200	hypothetical protein	unknown protein Contains similarity to gb|Z69902 from C. elegans	1.21036	0.0441	1.19988	0.00677	1.11443	0.0526	1.04847	0.461	0.940336	0.386	1.0394	0.459	0.865806	0.03	0.896865	0.0593	0.832988	0.00526	positive regulation of cell proliferation GO:0008284	nucleus GO:0005634
264318_at	10.0116	9.77008	9.10793	8.97513	9.77138	9.24924	At1g04220	KCS2	KCS2 (3-KETOACYL-COA SYNTHASE 2); fatty acid elongase	putative beta-ketoacyl-CoA synthase Strong similarity to beta-keto-Coa synthase gb|U37088 from Simmondsia chinensis	1.18224	0.216	1.43609	0.0486	1.09642	0.445	0.696963	0.044	0.576363	0.019	0.846615	0.235	0.534525	0.000549	0.826963	0.203	0.631366	0.0156	very long-chain fatty acid metabolic process GO:0000038, fatty acid biosynthetic process GO:0006633, response to osmotic stress GO:0006970, metabolic process GO:0008152, lipid biosynthetic process GO:0008610, response to cold GO:0009409, response to UV GO:0009411, response to wounding GO:0009611, flavonoid biosynthetic process GO:0009813, suberin biosynthetic process GO:0010345, cuticle developme…	nucleus GO:0005634, membrane GO:0016020, integral component of membrane GO:0016021	catalytic activity GO:0003824; fatty acid elongase activity GO:0009922; transferase activity GO:0016740; transferase activity, transferring acyl groups GO:0016746; transferase activity, transferring acyl groups other than amino-acyl groups GO:0016747
264326_at	7.30619	7.29352	7.13326	7.15894	7.34617	7.27	At1g04230	AT1G04230	hypothetical protein	unknown protein	1.00882	0.885	1.05422	0.416	0.982359	0.846	0.983825	0.79	0.91093	0.226	1.0281	0.658	0.887036	0.208	0.925907	0.187	0.862796	0.183		nucleus GO:0005634
263656_at	7.74313	7.83039	7.94789	7.82044	7.3516	7.3273	At1g04240	SHY2	SHY2 (SHORT HYPOCOTYL 2); transcription factor	putative auxin-induced protein AUX2-11 Match to Arabidopsis IAA3 (gb|U18406). EST gb|T04296 comes from this gene; supported by cDNA: gi_972910_gb_U18406.1_ATU18406	0.941306	0.133	1.01699	0.913	1.09236	0.173	0.705592	0.0304	0.993127	0.882	0.762323	0.0571	1.1525	0.0335	1.40751	0.0394	1.51183	0.0163	transcription, DNA-templated GO:0006351; regulation of transcription, DNA-templated GO:0006355; response to auxin GO:0009733; response to auxin GO:0009733; auxin-activated signaling pathway GO:0009734; response to brassinosteroid GO:0009741; lateral root development GO:0048527	nucleus GO:0005634, nucleus GO:0005634	sequence-specific DNA binding transcription factor activity GO:0003700, protein binding GO:0005515, protein dimerization activity GO:0046983
263664_at	10.6223	10.6933	10.5671	10.426	10.5517	10.338	At1g04250	AXR3	AXR3 (AUXIN RESISTANT 3); transcription factor	putative auxin-induced protein, IAA17/AXR3-1 Identical to Arabidopsis gb|AF040632 and gb|U49073 IAA17/AXR3 gene. ESTs gb|H36782 and gb|F14074 come from this gene;supported by full-length cDNA: Ceres:33613.	0.952014	0.557	1.1596	0.0542	1.10272	0.3	0.78174	0.00221	0.830921	0.00541	0.9522	0.606	0.962458	0.739	1.06291	0.131	1.01077	0.915	transcription, DNA-templated GO:0006351; regulation of transcription, DNA-templated GO:0006355; response to auxin GO:0009733; response to auxin GO:0009733; response to auxin GO:0009733; auxin-activated signaling pathway GO:0009734	nucleus GO:0005634, nucleus GO:0005634	sequence-specific DNA binding transcription factor activity GO:0003700, sequence-specific DNA binding transcription factor activity GO:0003700, protein binding GO:0005515, identical protein binding GO:0042802, protein dimerization activity GO:0046983
263660_at	8.58152	8.59134	8.68993	8.6592	8.50693	8.60945	At1g04260	MPI7	MPI7 (CAMV MOVEMENT PROTEIN INTERACTING PROTEIN 7); protein binding	unknown protein ESTs gb|N65789,gb|T04628 come from this gene;supported by full-length cDNA: Ceres:28606.	0.993217	0.886	0.931407	0.55	1.02153	0.68	1.01263	0.664	1.04816	0.291	0.949616	0.675	1.07804	0.226	1.03508	0.297	1.13523	0.334	transport GO:0006810, lipid transport GO:0006869, intra-Golgi vesicle-mediated transport GO:0006891, lithium ion transport GO:0010351, vesicle-mediated transport GO:0016192, vesicle-mediated transport GO:0016192, protein import into peroxisome matrix GO:0016558, modulation by virus of host morphology or physiology GO:0019048, transport of virus in multicellular host GO:0046739	cytoplasm GO:0005737, cytoplasm GO:0005737, endosome GO:0005768, endoplasmic reticulum GO:0005783, endosome membrane GO:0010008, membrane GO:0016020, integral component of membrane GO:0016021	protein binding GO:0005515
263667_at	12.7963	12.8494	12.8709	12.9296	12.8684	13.0156	At1g04270	RPS15	RPS15 (CYTOSOLIC RIBOSOMAL PROTEIN S15); structural constituent of ribosome	putative 40S ribosomal protein S15 Strong similarity to Oryza 40S ribosomal protein S15. ESTs gb|R29788,gb|ATTS0365 come from this gene; supported by cDNA: gi_15081657_gb_AY048221.1_	0.963868	0.363	0.903048	0.0611	0.960114	0.28	1.12205	0.00926	1.05714	0.154	1.05125	0.351	1.05302	0.232	0.942147	0.142	1.00168	0.969	translation GO:0006412, translation GO:0006412	cytoplasm GO:0005737, vacuolar membrane GO:0005774, Golgi apparatus GO:0005794, cytosol GO:0005829, ribosome GO:0005840, plasma membrane GO:0005886, plasmodesma GO:0009506, small ribosomal subunit GO:0015935, cytosolic ribosome GO:0022626, cytosolic small ribosomal subunit GO:0022627, cytosolic small ribosomal subunit GO:0022627, ribonucleoprotein complex GO:0030529	RNA binding GO:0003723, structural constituent of ribosome GO:0003735, structural constituent of ribosome GO:0003735
263661_at	8.02112	7.81091	7.9235	7.76463	8.16813	7.86604	At1g04290	AT1G04290	thioesterase-like protein	unknown protein EST gb|T45093 comes from this gene;supported by full-length cDNA: Ceres:8374.	1.15686	0.178	1.23293	0.00232	1.11641	0.0896	1.03895	0.621	0.968434	0.702	1.10727	0.173	0.934572	0.361	0.932127	0.233	0.844035	0.00441		peroxisome GO:0005777	hydrolase activity, acting on ester bonds GO:0016788; acyl-CoA hydrolase activity GO:0047617
263654_at	8.22267	8.07814	7.92656	8.00035	8.18736	8.06758	At1g04300	AT1G04300	MATH domain-containing protein	unknown protein	1.10537	0.321	1.08657	0.331	0.950137	0.575	0.992713	0.869	0.947514	0.453	0.975824	0.833	0.814449	0.118	0.954469	0.436	0.834627	0.142	gravitropism GO:0009630	nucleus GO:0005634, plasma membrane GO:0005886	protein binding GO:0005515
263653_at	6.68139	6.51785	6.54977	6.51785	6.81877	6.49821	At1g04310	ERS2	ERS2 (ETHYLENE RESPONSE SENSOR 2); ethylene binding / glycogen synthase kinase 3/ protein histidine kinase/ receptor	putative ethylene receptor (ERS2) EST gb|W43451 comes from this gene	1.12003	0.229	1.24881	0.145	1.02237	0.821	0.986481	0.88	1	1	1.09991	0.471	0.912806	0.376	1.01371	0.899	0.829892	0.182	phosphorelay signal transduction system GO:0000160, signal transduction GO:0007165, ethylene-activated signaling pathway GO:0009873, negative regulation of ethylene-activated signaling pathway GO:0010105, phosphorylation GO:0016310, signal transduction by phosphorylation GO:0023014	extracellular region GO:0005576, endoplasmic reticulum GO:0005783, endoplasmic reticulum membrane GO:0005789, membrane GO:0016020, integral component of membrane GO:0016021	phosphorelay sensor kinase activity GO:0000155, nucleotide binding GO:0000166, protein histidine kinase activity GO:0004673, protein serine/threonine kinase activity GO:0004674, signal transducer activity GO:0004871, receptor activity GO:0004872, protein binding GO:0005515, ATP binding GO:0005524, kinase activity GO:0016301, transferase activity GO:0016740, metal ion binding GO:0046872, ethylene …
263652_at	6.68984	6.422	6.47509	6.22707	5.53865	6.1299	At1g04330	AT1G04330	hypothetical protein	unknown protein EST gb|H76414 comes from this gene	1.204	0.202	0.663767	0.0225	1.18758	0.251	0.816711	0.246	0.873616	0.436	0.450254	0.000406	0.861698	0.145	1.06967	0.688	1.9138	0.000816		chloroplast GO:0009507
263651_at	10.0479	10.1698	10.0586	10.0043	9.88481	10.1477	At1g04340	AT1G04340	HR-like lesion-inducing protein-like protein	unknown protein Similar to Nicotiana lesion-inducing ORF (gb|U66269)	0.918981	0.287	0.833406	0.0243	1.03835	0.55	0.984788	0.836	0.891605	0.116	0.893085	0.0924	1.00742	0.921	0.905378	0.125	1.12802	0.107		chloroplast GO:0009507
263668_at	5.77926	6.01619	5.29587	5.31749	5.59262	5.64445	At1g04350	AT1G04350	1-aminocyclopropane-1-carboxylate oxidase-like 6	putative 1-aminocyclopropane-1-carboxylate oxidase Similar to Arabidopsis 2A6 (gb|X83096). EST gb|T76913 comes from this gene; supported by cDNA: gi_15292974_gb_AY050921.1_	0.848549	0.0688	0.964711	0.732	0.985123	0.892	0.772848	0.0597	0.616127	0.00159	0.878646	0.116	0.715293	0.0335	0.797217	0.0793	0.814085	0.12	chlorophyll catabolic process GO:0015996, oxidation-reduction process GO:0055114	cytoplasm GO:0005737	oxidoreductase activity GO:0016491; oxidoreductase activity, acting on paired donors, with incorporation or reduction of molecular oxygen, 2-oxoglutarate as one donor, and incorporation of one atom each of oxygen into both donors GO:0016706; oxidoreductase activity, acting on paired donors, with incorporation or reduction of molecular oxygen, 2-oxoglutarate as one donor, and incorporation of one …
263650_at	7.98683	7.52811	7.62614	7.48741	7.92868	7.50125	At1g04360	AT1G04360	RING-H2 finger protein ATL1	hypothetical protein predicted by genscan	1.37432	0.0977	1.34484	0.0608	1.10094	0.107	0.981552	0.88	0.972186	0.747	0.960496	0.798	0.778796	0.131	0.990458	0.923	0.810826	0.0626	protein ubiquitination GO:0016567	nucleus GO:0005634, membrane GO:0016020, integral component of membrane GO:0016021	protein binding GO:0005515, zinc ion binding GO:0008270, zinc ion binding GO:0008270, metal ion binding GO:0046872
263649_at	3.67259	3.55787	3.51569	3.44378	3.52989	3.53381	At1g04380	AT1G04380	1-aminocyclopropane-1-carboxylate oxidase-like protein 7	putative 1-aminocyclopropane-1-carboxylate oxidase Strong similarity to Arabidopsis 2A6 (gb|X83096)	1.08276	0.182	0.997287	0.964	1.05111	0.476	0.983463	0.779	0.923965	0.0401	0.905825	0.116	0.89695	0.225	0.939501	0.341	0.990202	0.881	positive regulation of transcription, DNA-templated GO:0045893; oxidation-reduction process GO:0055114	cytoplasm GO:0005737	oxidoreductase activity GO:0016491; oxidoreductase activity, acting on paired donors, with incorporation or reduction of molecular oxygen, 2-oxoglutarate as one donor, and incorporation of one atom each of oxygen into both donors GO:0016706; oxidoreductase activity, acting on paired donors, with incorporation or reduction of molecular oxygen, 2-oxoglutarate as one donor, and incorporation of one …
263648_at	5.67304	5.69711	5.8112	5.9301	5.90529	5.74376	At1g04390	AT1G04390	BTB/POZ domain-containing protein	hypothetical protein predicted by genscan	0.983454	0.9	1.11847	0.118	0.920892	0.501	1.03287	0.761	1.17527	0.183	1.17467	0.16	1.1005	0.512	1.13787	0.0149	0.936864	0.618	proximal/distal pattern formation GO:0009954, floral organ abscission GO:0010227, protein ubiquitination GO:0016567, flower morphogenesis GO:0048439	chloroplast GO:0009507	binding GO:0005488, protein binding GO:0005515
263669_at	10.1243	10.0107	10.3152	10.312	10.2119	9.97834	At1g04400	CRY2	CRY2 (CRYPTOCHROME 2); blue light photoreceptor/ protein homodimerization	putative cryptochrome 2 apoprotein Match to Arabidopsis photolysase (PHH1) gene (gb|X99061) and cryptochrome 2 apoprotein (CRY2) (gb|U43397). ESTs gb|W43661 and gb|Z25638 come from this gene; supported by cDNA: gi_1468974_gb_U62549.1_ATU62549	1.0819	0.214	1.17575	0.0505	1.0022	0.969	0.977828	0.726	1.23226	0.0108	1.06265	0.309	1.14147	0.0846	1.2602	0.0153	1.07418	0.252	DNA repair GO:0006281, chromatin organization GO:0006325, chromatin remodeling GO:0006338, response to water deprivation GO:0009414, response to light stimulus GO:0009416, response to blue light GO:0009637, phototropism GO:0009638, blue light signaling pathway GO:0009785, regulation of flower development GO:0009909, positive regulation of flower development GO:0009911, regulation of meristem grow…	nucleus GO:0005634, nucleus GO:0005634, vacuole GO:0005773	nucleotide binding GO:0000166, DNA photolyase activity GO:0003913, protein binding GO:0005515, ATP binding GO:0005524, photoreceptor activity GO:0009881, blue light photoreceptor activity GO:0009882, identical protein binding GO:0042802, protein homodimerization activity GO:0042803
263663_at	13.1866	13.1324	13.2026	13.1553	13.238	13.1301	At1g04410	AT1G04410	malate dehydrogenase	putative malate dehydrogenase similar to GB:AAB64290;supported by full-length cDNA: Ceres:40467.	1.03826	0.406	1.07768	0.129	1.0333	0.463	0.998383	0.964	1.01603	0.743	1.03629	0.477	1.01117	0.768	1.01767	0.655	0.975759	0.599	carbohydrate metabolic process GO:0005975, gluconeogenesis GO:0006094, glycolytic process GO:0006096, tricarboxylic acid cycle GO:0006099, malate metabolic process GO:0006108, water transport GO:0006833, hyperosmotic response GO:0006972, Golgi organization GO:0007030, response to temperature stimulus GO:0009266, response to salt stress GO:0009651, response to salt stress GO:0009651, response to z…	nucleus GO:0005634, cytoplasm GO:0005737, vacuole GO:0005773, vacuolar membrane GO:0005774, Golgi apparatus GO:0005794, cytosol GO:0005829, plasma membrane GO:0005886, plasmodesma GO:0009506, chloroplast GO:0009507, chloroplast stroma GO:0009570, membrane GO:0016020, apoplast GO:0048046	nucleotide binding GO:0000166; catalytic activity GO:0003824; oxidoreductase activity GO:0016491; malate dehydrogenase activity GO:0016615; malate dehydrogenase activity GO:0016615; oxidoreductase activity, acting on the CH-OH group of donors, NAD or NADP as acceptor GO:0016616; L-malate dehydrogenase activity GO:0030060
263678_at	6.54014	6.50911	6.45779	6.38323	6.2684	6.28993	At1g04420	AT1G04420	NAD(P)-linked oxidoreductase superfamily protein	hypothetical protein Similar to Babesia aldo-keto reductase (gb|M93122	1.02174	0.393	0.985188	0.828	1.05304	0.323	0.859055	0.0371	0.916442	0.145	0.828322	0.0156	0.944516	0.0272	1.0668	0.379	1.14028	0.0406	isopentenyl diphosphate biosynthetic process, methylerythritol 4-phosphate pathway GO:0019288	chloroplast GO:0009507, chloroplast GO:0009507, chloroplast stroma GO:0009570, chloroplast envelope GO:0009941	aldo-keto reductase (NADP) activity GO:0004033
263662_at	11.3148	11.4678	11.2834	11.2426	11.2252	11.2551	At1g04430	AT1G04430	putative methyltransferase PMT8	ankyrin-like protein EST gb|ATTS0956 comes from this gene;supported by full-length cDNA: Ceres:108617.	0.899386	0.146	0.979534	0.43	1.02866	0.499	0.862894	0.00686	0.855486	0.00312	0.939791	0.334	0.978447	0.757	0.991415	0.746	1.04113	0.34	polysaccharide biosynthetic process GO:0000271, multidimensional cell growth GO:0009825, cell tip growth GO:0009932, regulation of hormone levels GO:0010817, methylation GO:0032259, anthocyanin accumulation in tissues in response to UV light GO:0043481, root hair elongation GO:0048767, cell wall organization GO:0071555	Golgi membrane GO:0000139, endosome GO:0005768, vacuolar membrane GO:0005774, Golgi apparatus GO:0005794, Golgi apparatus GO:0005794, trans-Golgi network GO:0005802, membrane GO:0016020, integral component of membrane GO:0016021	methyltransferase activity GO:0008168, transferase activity GO:0016740
263657_at	9.59228	9.39887	9.63414	9.6931	9.6914	9.49753	At1g04440	CKL13	CKL13 (CASEIN KINASE LIKE 13); ATP binding / kinase/ protein kinase/ protein serine/threonine kinase	putative casein kinase I similar to GB:CAA55395	1.14346	0.115	1.14383	0.184	0.959954	0.496	1.07078	0.405	1.22623	0.0174	1.07112	0.427	1.02944	0.694	1.14518	0.0987	0.961082	0.635	protein phosphorylation GO:0006468, phosphorylation GO:0016310	cytoplasm GO:0005737	nucleotide binding GO:0000166; protein kinase activity GO:0004672; protein serine/threonine kinase activity GO:0004674; ATP binding GO:0005524; kinase activity GO:0016301; transferase activity, transferring phosphorus-containing groups GO:0016772
263659_at	3.87335	3.76001	3.83911	3.85703	3.86745	3.76348	At1g04470	AT1G04470	hypothetical protein	unknown protein EST gb|ATTS5672 comes from this gene	1.08173	0.313	1.07473	0.136	0.987653	0.777	1.00241	0.973	1.06957	0.395	0.995922	0.929	0.976546	0.549	1.067	0.0916	0.980544	0.704
263665_at	12.432	12.5348	12.4754	12.4995	12.3744	12.5934	At1g04480	AT1G04480, AT2G33370, emb2171	60S ribosomal protein L23, 60S ribosomal protein L23B, 60S ribosomal protein L23	putative putative 60S ribosomal protein L17 identical to GB:AAB80655; supported by full-length cDNA: Ceres: 4513.	0.931259	0.277	0.859168	0.0382	0.983418	0.875	1.04145	0.485	0.975833	0.818	0.96083	0.501	1.03049	0.626	0.936994	0.524	1.0725	0.312	RNA methylation GO:0001510, translation GO:0006412, translation GO:0006412, embryo development ending in seed dormancy GO:0009793	nucleolus GO:0005730, ribosome GO:0005840, ribosome GO:0005840, chloroplast GO:0009507, cytosolic large ribosomal subunit GO:0022625, ribonucleoprotein complex GO:0030529	structural constituent of ribosome GO:0003735, structural constituent of ribosome GO:0003735
263658_at	5.2206	4.88159	4.73573	4.75735	5.2483	4.63988	At1g04490	AT1G04490	hypothetical protein	unknown protein EST gb|T21788 comes from this gene	1.26489	0.0466	1.52459	0.0167	0.985126	0.653	0.845742	0.0911	0.917487	0.0903	1.01939	0.872	0.714562	0.0133	1.08483	0.339	0.700972	0.0122		nucleus GO:0005634
263655_at	3.84319	3.84346	3.7986	3.8108	3.90525	3.91963	At1g04500	AT1G04500	CCT motif-containing protein	hypothetical protein predicted by genefinder	0.999814	0.998	0.990081	0.89	0.991579	0.783	1.05422	0.34	0.977614	0.694	1.04395	0.587	0.969562	0.416	0.927337	0.0309	0.92874	0.346	plant-type cell wall modification GO:0009827, pollen tube growth GO:0009860	nucleus GO:0005634	protein binding GO:0005515
263666_at	8.82244	9.01927	8.99741	9.06047	8.95959	9.22406	At1g04510	MAC3A	MOS4-associated complex 3A	putative pre-mRNA splicing factor PRP19 similar to GB:AAB80652; supported by cDNA: gi_14532631_gb_AY039940.1_	0.872467	0.256	0.832508	0.0107	0.957235	0.504	1.15252	0.0881	1.02897	0.658	1.09973	0.355	1.12894	0.304	0.8928	0.095	1.02656	0.626	mitotic G2 phase GO:0000085, RNA methylation GO:0001510, gluconeogenesis GO:0006094, glycolytic process GO:0006096, mRNA processing GO:0006397, protein targeting to mitochondrion GO:0006626, defense response GO:0006952, RNA splicing GO:0008380, photomorphogenesis GO:0009640, response to salt stress GO:0009651, cullin deneddylation GO:0010388, protein ubiquitination GO:0016567, defense response to…	ubiquitin ligase complex GO:0000151, nucleus GO:0005634, nucleus GO:0005634, spliceosomal complex GO:0005681, nucleolus GO:0005730, Cul4-RING E3 ubiquitin ligase complex GO:0080008	nucleotide binding GO:0000166, ubiquitin-protein transferase activity GO:0004842, protein binding GO:0005515, ligase activity GO:0016874
263677_at	7.88667	8.02196	7.91428	7.79126	7.63966	7.89432	At1g04520	PDLP2	PDLP2 (PLASMODESMATA-LOCATED PROTEIN 2)	unknown protein	0.910492	0.365	0.838184	0.0266	1.08901	0.327	0.915328	0.107	0.852222	0.0173	0.842636	0.15	1.01932	0.873	0.931057	0.0599	1.20968	0.0964	plasmodesmata-mediated intercellular transport GO:0010497, transport of virus in multicellular host GO:0046739	extracellular region GO:0005576, plasmodesma GO:0009506
264609_at	7.81632	7.80024	7.89468	7.91927	7.91543	7.78705	At1g04530	AT1G04530	carboxylate clamp-tetratricopeptide repeat protein	unknown protein ;supported by full-length cDNA: Ceres:2935.	1.01121	0.925	1.09307	0.242	0.983104	0.817	0.990898	0.918	1.086	0.264	1.07111	0.518	1.05582	0.656	1.09598	0.184	0.985721	0.858		nucleus GO:0005634	protein binding GO:0005515
264601_at	5.48897	5.4996	5.15734	5.18857	5.28218	5.22821	At1g04540	AT1G04540	calcium-dependent lipid-binding domain-containing protein	hypothetical protein similar to hypothetical protein GB:AAB80650	0.992656	0.954	1.03812	0.668	0.978583	0.646	0.828521	0.132	0.806064	0.058	0.866463	0.24	0.794637	0.0758	0.972896	0.688	0.917104	0.263		membrane GO:0016020	protein binding GO:0005515
264605_at	6.33437	6.221	5.88278	5.90864	6.0251	5.92834	At1g04550	IAA12	IAA12 (AUXIN-INDUCED PROTEIN 12); transcription factor/ transcription repressor	putative auxin-induced protein, IAA12 similar to GB:S58498;supported by full-length cDNA: Ceres:40608.	1.08175	0.659	1.06936	0.34	0.982235	0.855	0.8164	0.294	0.805326	0.299	0.807049	0.0161	0.731239	0.00412	0.986436	0.88	0.906065	0.239	transcription, DNA-templated GO:0006351; regulation of transcription, DNA-templated GO:0006355; response to auxin GO:0009733; auxin-activated signaling pathway GO:0009734; embryonic pattern specification GO:0009880; xylem and phloem pattern formation GO:0010051; negative regulation of transcription, DNA-templated GO:0045892; root development GO:0048364	nucleus GO:0005634, nucleus GO:0005634	sequence-specific DNA binding transcription factor activity GO:0003700, protein binding GO:0005515, protein dimerization activity GO:0046983
264612_at	4.68029	4.84271	4.77284	4.91732	4.85052	4.83002	At1g04560	AT1G04560	AWPM-19-like family protein	unknown protein similar to GB:AAC37469; supported by cDNA: gi_15293292_gb_AY051080.1_	0.893523	0.166	1.01431	0.898	0.904708	0.00866	0.991244	0.93	1.05308	0.25	1.12524	0.213	1.06626	0.331	1.06238	0.523	0.947583	0.42		extracellular region GO:0005576
264614_s_at	5.4099	5.51373	5.4633	5.41749	5.35644	5.48989	At1g04580	AAO4	AAO4 (ARABIDOPSIS ALDEHYDE OXIDASE 4); aldehyde oxidase/ aryl-aldehyde oxidase	putative aldehyde oxidase similar to GB:BAA82672; supported by cDNA: gi_6759367_dbj_AB037271.1_AB037271	0.93056	0.543	0.911646	0.588	1.03226	0.77	0.983613	0.916	0.935469	0.629	0.963621	0.777	1.03771	0.649	0.951053	0.758	1.07688	0.536	abscisic acid biosynthetic process GO:0009688, auxin biosynthetic process GO:0009851, glucosinolate metabolic process GO:0019760, oxidation-reduction process GO:0055114	nucleus GO:0005634, cytoplasm GO:0005737, cytosol GO:0005829	catalytic activity GO:0003824; aldehyde oxidase activity GO:0004031; iron ion binding GO:0005506; electron carrier activity GO:0009055; oxidoreductase activity GO:0016491; oxidoreductase activity, acting on CH-OH group of donors GO:0016614; benzaldehyde dehydrogenase (NAD+) activity GO:0018479; aryl-aldehyde oxidase activity GO:0018488; metal ion binding GO:0046872; indole-3-acetaldehyde oxidase …
264615_at	9.15544	9.33269	9.0194	9.05468	9.02079	9.31512	At1g04590	AT1G04590	hypothetical protein	unknown protein ; supported by cDNA: gi_13430645_gb_AF360235.1_AF360235	0.884385	0.122	0.815455	0.0112	0.975843	0.836	0.987893	0.791	0.824725	0.0311	0.910895	0.223	0.910013	0.448	0.834832	0.0504	0.999032	0.993	mitotic cell cycle GO:0000278, RNA processing GO:0006396	chloroplast GO:0009507
264599_at	3.89501	3.89284	3.89702	3.87406	3.92136	3.96742	At1g04600	XIA	XIA (MYOSIN XI A); motor/ protein binding	putative myosin heavy chain similar to GB:AAC04899	1.00151	0.982	0.968578	0.0723	1.01605	0.577	1.05306	0.373	0.987065	0.814	1.01843	0.637	1.0014	0.976	0.937334	0.0202	0.983271	0.516	actin cytoskeleton organization GO:0030036, actin filament-based movement GO:0030048, actin filament-based movement GO:0030048, Golgi localization GO:0051645, mitochondrion localization GO:0051646, peroxisome localization GO:0060151	Golgi apparatus GO:0005794, myosin complex GO:0016459, myosin complex GO:0016459	nucleotide binding GO:0000166, motor activity GO:0003774, motor activity GO:0003774, actin binding GO:0003779, protein binding GO:0005515, calmodulin binding GO:0005516, ATP binding GO:0005524
264598_at	7.62254	8.12766	7.44472	7.66892	6.76959	7.50324	At1g04610	YUC3	flavin-containing monooxygenase YUCCA3	putative dimethylaniline monooxygenase similar to GB:AAC04900	0.704602	0.033	0.601379	0.00492	0.856071	0.0128	0.648681	0.00427	0.727618	0.00775	0.55365	0.00817	0.884034	0.268	1.12169	0.0938	1.59674	0.00468	auxin biosynthetic process GO:0009851, oxidation-reduction process GO:0055114	nucleus GO:0005634	monooxygenase activity GO:0004497; N,N-dimethylaniline monooxygenase activity GO:0004499; oxidoreductase activity GO:0016491; flavin adenine dinucleotide binding GO:0050660; NADP binding GO:0050661
264597_at	4.7335	4.68137	4.89704	5.15746	4.75618	4.96488	At1g04620	AT1G04620	7-hydroxymethyl chlorophyll a reductase	unknown protein	1.03679	0.568	0.865314	0.281	0.834846	0.0441	1.21716	0.187	1.39097	0.0143	1.01585	0.718	1.12004	0.0197	1.14281	0.348	1.10257	0.0718	chlorophyll metabolic process GO:0015994, chlorophyll cycle GO:0033354, oxidation-reduction process GO:0055114	chloroplast GO:0009507, chloroplast GO:0009507, plastid GO:0009536	oxidoreductase activity GO:0016491, metal ion binding GO:0046872, coenzyme F420 hydrogenase activity GO:0050454, iron-sulfur cluster binding GO:0051536, 7-hydroxymethyl chlorophyll a reductase activity GO:0090415
264596_at	3.78977	3.92651	3.82204	3.82397	3.86778	3.90351	At1g04630	AT1G04625	polynucleotidyl transferase, ribonuclease H-like superfamily protein	unknown protein similar to polygalacturonase GB:AAD25836	0.909571	0.138	0.975542	0.797	0.998665	0.981	0.984183	0.843	0.93139	0.282	1.05557	0.486	1.02262	0.642	0.946359	0.509	0.96879	0.674			nucleic acid binding GO:0003676
264613_at	6.39935	6.43167	6.72742	6.77127	6.60282	6.59258	At1g04640	LIP2	LIP2 (LIPOYLTRANSFERASE 2); lipoyltransferase	lipoyltransferase identical to GB:BAA78386; supported by cDNA: gi_4996285_dbj_AB020975.1_AB020975	0.977842	0.841	1.00712	0.911	0.970065	0.593	1.11799	0.23	1.2654	0.0295	1.15147	0.194	1.25534	0.0698	1.13185	0.0626	1.09021	0.24	sulfur amino acid metabolic process GO:0000096; pentose-phosphate shunt GO:0006098; rRNA processing GO:0006364; cellular protein modification process GO:0006464; glycine catabolic process GO:0006546; unsaturated fatty acid biosynthetic process GO:0006636; oxidoreduction coenzyme metabolic process GO:0006733; vitamin metabolic process GO:0006766; cellular amino acid biosynthetic process GO:0008652…	cytoplasm GO:0005737, cytoplasm GO:0005737, mitochondrion GO:0005739	catalytic activity GO:0003824; octanoyltransferase activity GO:0016415; transferase activity GO:0016740; transferase activity, transferring acyl groups GO:0016746; lipoyltransferase activity GO:0017118; lipoyl(octanoyl) transferase activity GO:0033819
264610_at	3.92143	3.90495	3.85051	3.77786	3.85196	3.74581	At1g04645	AT1G04645	self-incompatibility protein S1-like protein	Expressed protein ; supported by full-length cDNA: Ceres: 2265.	1.01149	0.914	1.07635	0.0664	1.05165	0.108	0.895558	0.217	0.915671	0.299	0.952987	0.534	0.952032	0.524	1.02246	0.45	0.998997	0.973
264604_at	4.81856	4.71393	4.73519	4.8686	5.06582	4.70458	At1g04650	AT1G04650	hypothetical protein	hypothetical protein predicted by genscan	1.07522	0.426	1.28453	0.0181	0.911677	0.387	0.99354	0.934	1.11316	0.142	1.18695	0.0827	0.943853	0.631	1.1204	0.0766	0.795192	0.0938
264606_at	7.18885	7.31339	7.08299	7.04308	7.04047	7.12277	At1g04660	AT1G04660	glycine-rich protein	unknown protein ;supported by full-length cDNA: Ceres:98340.	0.9173	0.507	0.944551	0.548	1.02805	0.411	0.876231	0.398	0.829146	0.172	0.902262	0.0883	0.92925	0.199	0.946264	0.542	1.02991	0.501
264603_at	3.71124	3.82208	3.71988	3.73781	3.76325	3.68493	At1g04670	AT1G04670	hypothetical protein	hypothetical protein predicted by genscan	0.926048	0.18	1.05579	0.535	0.987651	0.736	0.909312	0.211	0.94326	0.211	1.03671	0.622	1.00601	0.897	1.03733	0.619	0.970385	0.609
264611_at	9.76195	9.89735	9.94637	9.89665	9.36194	9.72261	At1g04680	AT1G04680	putative pectate lyase 1	putative pectate lyase A11 similar to GB:CAB36835;supported by full-length cDNA: Ceres:37952.	0.91042	0.155	0.778801	0.00228	1.03506	0.343	0.885931	0.0112	0.999521	0.989	0.757853	0.00911	1.13636	0.0798	1.12822	0.0347	1.49945	0.000159	polysaccharide biosynthetic process GO:0000271, pattern specification process GO:0007389, regulation of cell size GO:0008361, plant-type cell wall organization GO:0009664, multidimensional cell growth GO:0009825, plant-type cell wall biogenesis GO:0009832, auxin polar transport GO:0009926, cell tip growth GO:0009932, root morphogenesis GO:0010015, regulation of meristem growth GO:0010075, regulat…	extracellular region GO:0005576, membrane GO:0016020	lyase activity GO:0016829, pectate lyase activity GO:0030570, metal ion binding GO:0046872
264607_at	11.2368	11.3311	11.2654	11.2874	11.2897	11.3434	At1g04690	KAB1	KAB1 (POTASSIUM CHANNEL BETA SUBUNIT); oxidoreductase/ potassium channel	putative K+ channel, beta subunit similar to GB:AAA87294;supported by full-length cDNA: Ceres:23300.	0.936716	0.141	0.963483	0.457	0.984831	0.613	1.00854	0.729	0.970194	0.439	1.03736	0.526	1.02003	0.524	0.961976	0.24	0.98329	0.728	transport GO:0006810, ion transport GO:0006811, potassium ion transport GO:0006813, potassium ion transport GO:0006813, regulation of ion transmembrane transport GO:0034765, transmembrane transport GO:0055085	cytoplasm GO:0005737, cytosol GO:0005829, plasma membrane GO:0005886, plasmodesma GO:0009506, membrane GO:0016020	voltage-gated ion channel activity GO:0005244, potassium channel activity GO:0005267
264602_at	6.45666	6.70739	6.90625	6.53468	6.46438	6.39883	At1g04700	AT1G04700	PB1 domain-containing protein tyrosine kinase	putative Ser/Thr protein kinase similar to GB:AAC12844	0.840471	0.0144	1.04648	0.771	1.29376	0.109	0.807443	0.0621	0.88717	0.011	1.00536	0.969	1.36564	0.0733	1.09874	0.305	1.35836	0.155	protein phosphorylation GO:0006468, protein phosphorylation GO:0006468, phosphorylation GO:0016310	cytosol GO:0005829, plasma membrane GO:0005886	protein kinase activity GO:0004672; protein kinase activity GO:0004672; protein serine/threonine kinase activity GO:0004674; protein serine/threonine/tyrosine kinase activity GO:0004712; protein tyrosine kinase activity GO:0004713; protein binding GO:0005515; ATP binding GO:0005524; kinase activity GO:0016301; transferase activity, transferring phosphorus-containing groups GO:0016772
264608_at	7.56314	7.5579	7.42475	7.39476	7.48381	7.65326	At1g04710	PKT4	PKT4 (PEROXISOMAL 3-KETOACYL-COA THIOLASE 4); acetyl-CoA C-acyltransferase/ catalytic	putative acetyl-CoA acyltransferase Strong similarity to Cucumis acetyl-CoA acyltransferase (gb|D70895);supported by full-length cDNA: Ceres:125847.	1.00364	0.96	0.889183	0.0707	1.021	0.769	1.06834	0.16	0.893079	0.0591	0.946498	0.494	0.908528	0.315	0.835954	0.00587	0.959884	0.612	lipid metabolic process GO:0006629, fatty acid metabolic process GO:0006631, fatty acid biosynthetic process GO:0006633, metabolic process GO:0008152, oxylipin biosynthetic process GO:0031408	mitochondrion GO:0005739, vacuole GO:0005773, peroxisome GO:0005777	catalytic activity GO:0003824; acetyl-CoA C-acyltransferase activity GO:0003988; transferase activity GO:0016740; transferase activity, transferring acyl groups GO:0016746; transferase activity, transferring acyl groups other than amino-acyl groups GO:0016747
264600_at	6.15286	6.29629	6.16301	6.21912	6.22647	6.21253	At1g04730	CTF18	chromosome transmission fidelity protein 18	hypothetical protein predicted by genscan	0.905368	0.131	1.00971	0.919	0.96185	0.783	0.943597	0.442	0.94792	0.588	1.05234	0.545	1.00706	0.952	1.00458	0.963	0.956965	0.752	DNA-dependent DNA replication GO:0006261, sister chromatid cohesion GO:0007062, sister chromatid cohesion GO:0007062	nucleus GO:0005634, replication fork GO:0005657	nucleotide binding GO:0000166, ATP binding GO:0005524, ATPase activity GO:0016887, nucleoside-triphosphatase activity GO:0017111
264595_at	11.1	11.0042	10.9712	10.9721	11.0833	10.9839	At1g04750	VAMP721	VAMP721 (VESICLE-ASSOCIATED MEMBRANE PROTEIN 721)	putative vesicle-associated membrane protein, synaptobrevin 7B Strong similarity to Arabidopsis ATHSAR1 (gb|M90418). ESTs gb|T44122,gb|N65276,gb|AA041135 come from this gene	1.06864	0.0424	1.07138	0.0283	0.999402	0.937	0.985989	0.606	0.977949	0.271	0.98852	0.539	0.914589	0.00499	0.991847	0.694	0.925211	0.00139	transport GO:0006810, cell plate formation involved in plant-type cell wall biogenesis GO:0009920, protein transport GO:0015031, vesicle-mediated transport GO:0016192, protein targeting to plasma membrane GO:0072661	endosome GO:0005768, endosome GO:0005768, plasma membrane GO:0005886, plasma membrane GO:0005886, cell plate GO:0009504, plasmodesma GO:0009506, membrane GO:0016020, integral component of membrane GO:0016021
261178_at	6.07085	5.88786	6.12597	6.09413	6.07958	5.99368	At1g04760	ATVAMP726	ATVAMP726	synaptobrevin 7B, putative similar to GB: from [Arabidopsis thaliana]	1.13523	0.226	1.06135	0.477	1.02232	0.478	1.07611	0.504	1.1537	0.157	1.00607	0.925	1.03895	0.433	1.0721	0.326	1.03267	0.569	transport GO:0006810, protein transport GO:0015031, vesicle-mediated transport GO:0016192, petal formation GO:0048451, sepal formation GO:0048453	endosome GO:0005768, plasma membrane GO:0005886, chloroplast GO:0009507, membrane GO:0016020, integral component of membrane GO:0016021
261177_at	7.86157	8.23023	7.16479	7.09902	8.21406	7.72887	At1g04770	AT1G04770	tetratricopeptide repeat-containing protein	hypothetical protein predicted by genemark.hmm	0.7745	0.0877	1.39977	0.0437	1.04664	0.682	0.706439	0.0196	0.456532	0.00253	1.27676	0.141	0.616946	0.00845	0.646244	0.0232	0.483211	0.00161	chloroplast organization GO:0009658		protein binding GO:0005515
261176_at	8.88999	8.79424	8.72406	8.76891	8.87765	8.67183	At1g04780	AT1G04780	ankyrin repeat-containing protein	hypothetical protein predicted by genemark.hmm	1.06863	0.601	1.15334	0.12	0.969393	0.588	0.918654	0.375	0.982598	0.846	0.991478	0.941	0.891353	0.3	1.06961	0.386	0.899014	0.135		nucleus GO:0005634, plasma membrane GO:0005886	protein binding GO:0005515
261127_at	6.86459	6.91504	6.98606	6.91955	6.94186	6.97609	At1g04790	AT1G04790	RING/U-box domain-containing protein	unknown protein ; supported by cDNA: gi_15450835_gb_AY054498.1_	0.965635	0.561	0.976551	0.646	1.04718	0.0729	1.04322	0.453	1.00313	0.928	1.05501	0.364	1.08784	0.159	0.961565	0.404	1.03111	0.358	fatty acid beta-oxidation GO:0006635, protein import into peroxisome matrix GO:0016558	nucleus GO:0005634	protein binding GO:0005515, zinc ion binding GO:0008270, zinc ion binding GO:0008270, metal ion binding GO:0046872
261175_at	5.61457	5.69231	5.72018	5.64383	5.59305	5.55541	At1g04800	AT1G04800	glycine-rich protein	unknown protein	0.947539	0.494	1.02643	0.896	1.05435	0.587	0.909475	0.326	0.966953	0.66	0.985196	0.939	1.07595	0.463	1.0632	0.567	1.09212	0.655
261174_at	9.49931	9.42994	9.36962	9.29331	9.46362	9.53174	At1g04810	AT1G04810	26S proteasome regulatory subunit N2	26S proteasome regulatory subunit, putative similar to GB:AAC04490 from [Arabidopsis thaliana]	1.04925	0.269	0.953882	0.278	1.05431	0.48	1.07311	0.0988	0.909644	0.135	0.975568	0.584	0.914027	0.202	0.847672	0.0171	0.936918	0.375	gluconeogenesis GO:0006094, double-strand break repair GO:0006302, ubiquitin-dependent protein catabolic process GO:0006511, fatty acid beta-oxidation GO:0006635, cytoskeleton organization GO:0007010, toxin catabolic process GO:0009407, response to gamma radiation GO:0010332, proteasomal protein catabolic process GO:0010498, protein catabolic process GO:0030163, regulation of protein catabolic pr…	proteasome complex GO:0000502; proteasome complex GO:0000502; nucleus GO:0005634; cytosol GO:0005829; plasma membrane GO:0005886; proteasome regulatory particle, base subcomplex GO:0008540; proteasome regulatory particle, base subcomplex GO:0008540; chloroplast GO:0009507	binding GO:0005488, enzyme regulator activity GO:0030234
261129_at	11.609	11.7921	12.0783	12.0059	11.7436	11.9993	At1g04820	TUA4	TUA4; structural constituent of cytoskeleton	tubulin alpha-2/alpha-4 chain identical to SP:P29510 from [Arabidopsis thaliana]; supported by cDNA: gi_16648843_gb_AY058199.1_	0.880783	0.115	0.837553	0.000601	1.05148	0.542	1.15445	0.035	1.15969	0.138	1.09779	0.119	1.38444	0.00476	1.00454	0.951	1.26112	0.0033	acetyl-CoA metabolic process GO:0006084, gluconeogenesis GO:0006094, GTP catabolic process GO:0006184, cytoskeleton organization GO:0007010, microtubule-based process GO:0007017, microtubule-based process GO:0007017, microtubule-based movement GO:0007018, response to salt stress GO:0009651, proteasomal protein catabolic process GO:0010498, response to cadmium ion GO:0046686, protein polymerizatio…	cell wall GO:0005618, cytoplasm GO:0005737, vacuolar membrane GO:0005774, cytosol GO:0005829, cytoskeleton GO:0005856, microtubule GO:0005874, plasma membrane GO:0005886, chloroplast GO:0009507, chloroplast stroma GO:0009570, membrane GO:0016020, protein complex GO:0043234, tubulin complex GO:0045298	nucleotide binding GO:0000166, GTPase activity GO:0003924, structural molecule activity GO:0005198, structural constituent of cytoskeleton GO:0005200, GTP binding GO:0005525
261173_at	8.25396	8.17497	8.17641	8.20757	8.28617	8.20043	At1g04830	AT1G04830	RabGAP/TBC domain-containing protein	hypothetical protein predicted by genemark.hmm	1.05628	0.182	1.06123	0.149	0.978636	0.69	1.0178	0.42	1.02285	0.656	1.02258	0.633	0.94767	0.234	1.00496	0.923	0.926743	0.108	regulation of Rab GTPase activity GO:0032313, positive regulation of Rab GTPase activity GO:0032851	intracellular GO:0005622, cytoplasm GO:0005737	Rab GTPase activator activity GO:0005097
261172_at	4.34073	4.36524	4.34639	4.4063	4.18918	4.32259	At1g04840	AT1G04840	pentatricopeptide repeat-containing protein	hypothetical protein predicted by genemark.hmm	0.983156	0.792	0.911677	0.327	0.959327	0.283	0.970872	0.678	1.02887	0.337	0.900287	0.251	1.00394	0.954	1.05974	0.453	1.11513	0.122		chloroplast GO:0009507
261153_at	10.1996	10.024	10.0537	10.0324	10.3253	10.1436	At1g04850	AT1G04850	ubiquitin-associated (UBA)/TS-N domain-containing protein	unknown protein ;supported by full-length cDNA: Ceres:6672.	1.1294	0.0911	1.13422	0.0262	1.01488	0.676	1.0864	0.104	1.00578	0.883	1.09104	0.176	0.903795	0.127	0.925795	0.0176	0.828383	0.0139	protein glycosylation GO:0006486, protein targeting to vacuole GO:0006623	intracellular GO:0005622, cytoplasm GO:0005737, cytosol GO:0005829	protein binding GO:0005515, zinc ion binding GO:0008270, metal ion binding GO:0046872
261128_at	8.12325	8.35178	8.25022	8.36301	8.16747	8.33064	At1g04860	UBP2	UBP2 (UBIQUITIN-SPECIFIC PROTEASE 2); ubiquitin-specific protease	ubiquitin-specific protease 2 (UBP2) identical to GI:11993463; supported by cDNA: gi_11993462_gb_AF302659.1_AF302659	0.853505	0.0175	0.893059	0.0749	0.924799	0.157	0.985459	0.702	1.00782	0.789	1.03113	0.582	1.092	0.18	1.02269	0.59	1.05904	0.338	proteolysis GO:0006508, ubiquitin-dependent protein catabolic process GO:0006511, ubiquitin-dependent protein catabolic process GO:0006511	proteasome complex GO:0000502, nucleus GO:0005634, chloroplast GO:0009507	ubiquitin thiolesterase activity GO:0004221, ubiquitin-specific protease activity GO:0004843, ubiquitin-specific protease activity GO:0004843, peptidase activity GO:0008233, cysteine-type peptidase activity GO:0008234, zinc ion binding GO:0008270, hydrolase activity GO:0016787, metal ion binding GO:0046872
261130_at	10.2989	10.422	10.2545	10.2448	10.0731	10.3178	At1g04870	PRMT10	PRMT10; [myelin basic protein]-arginine N-methyltransferase/ histone-arginine N-methyltransferase/ methyltransferase/ protein-arginine omega-N asymmetric methyltransferase/ protein-arginine omega-N monomethyltransferase	unknown protein ; supported by cDNA: gi_16930706_gb_AF436837.1_AF436837	0.918208	0.205	0.843984	0.00861	1.00678	0.944	0.930294	0.078	0.884383	0.023	0.855093	0.057	0.969694	0.775	0.950648	0.332	1.13402	0.214	protein methylation GO:0006479; regulation of flower development GO:0009909; vegetative to reproductive phase transition of meristem GO:0010228; vegetative to reproductive phase transition of meristem GO:0010228; peptidyl-arginine methylation, to asymmetrical-dimethyl arginine GO:0019919; methylation GO:0032259; histone lysine methylation GO:0034968; histone arginine methylation GO:0034969; histo…	nucleus GO:0005634, cytoplasm GO:0005737, cytosol GO:0005829	methyltransferase activity GO:0008168, methyltransferase activity GO:0008168, histone-arginine N-methyltransferase activity GO:0008469, [myelin basic protein]-arginine N-methyltransferase activity GO:0016277, transferase activity GO:0016740, protein-arginine omega-N monomethyltransferase activity GO:0035241, protein-arginine omega-N asymmetric methyltransferase activity GO:0035242
261171_at	4.2891	4.44683	4.27888	4.35762	4.28592	4.44831	At1g04880	AT1G04880	high mobility group B protein 15	unknown protein	0.896434	0.126	0.893541	0.265	0.946886	0.55	1.00102	0.991	0.940032	0.383	0.997794	0.976	0.992938	0.933	0.939071	0.457	0.995134	0.961	chromatin assembly or disassembly GO:0006333; transcription, DNA-templated GO:0006351; regulation of transcription, DNA-templated GO:0006355	intracellular GO:0005622, nucleus GO:0005634	DNA binding GO:0003677, sequence-specific DNA binding transcription factor activity GO:0003700
261124_at	7.53524	7.66922	7.63457	7.67812	7.7197	7.87713	At1g04900	AT1G04900	hypothetical protein	hypothetical protein predicted by genemark.hmm;supported by full-length cDNA: Ceres:98874.	0.911314	0.176	0.896622	0.149	0.970263	0.705	1.15502	0.0933	1.00619	0.85	1.1364	0.0662	1.07127	0.478	0.871145	0.0955	0.942694	0.458		mitochondrion GO:0005739
261170_at	8.95037	9.00367	8.83564	8.84292	8.93722	8.91214	At1g04910	AT1G04910	O-fucosyltransferase-like protein	growth regulator protein similar to GB:X80301 from [Nicotiana tabacum]	0.963731	0.247	1.01753	0.607	0.994966	0.926	0.938525	0.141	0.89456	0.029	0.990921	0.71	0.923553	0.164	0.953155	0.243	0.932015	0.216		Golgi membrane GO:0000139, mitochondrion GO:0005739, endosome GO:0005768, Golgi apparatus GO:0005794, trans-Golgi network GO:0005802, membrane GO:0016020, integral component of membrane GO:0016021	transferase activity, transferring glycosyl groups GO:0016757
261169_at	4.36913	4.44502	4.33672	4.29772	4.28233	4.37959	At1g04920	ATSPS3F	ATSPS3F (sucrose phosphate synthase 3F); sucrose-phosphate synthase/ transferase, transferring glycosyl groups	sucrose-phosphate synthase, putative similar to GB:Y11795 from [Craterostigma plantagineum]	0.948757	0.552	0.93481	0.663	1.0274	0.176	0.955658	0.109	0.902937	0.0143	0.94161	0.731	0.977785	0.79	0.944832	0.0484	1.03842	0.805	response to hypoxia GO:0001666, sucrose metabolic process GO:0005985, sucrose biosynthetic process GO:0005986, biosynthetic process GO:0009058, galactolipid biosynthetic process GO:0019375	nucleus GO:0005634	transferase activity GO:0016740; transferase activity, transferring glycosyl groups GO:0016757; sucrose-phosphate synthase activity GO:0046524; sucrose-phosphate synthase activity GO:0046524
261152_at	6.35919	6.45974	6.20026	6.25755	6.07416	6.22457	At1g04930	AT1G04930	hydroxyproline-rich glycoprotein family protein	hypothetical protein predicted by genemark.hmm;supported by full-length cDNA: Ceres:154031.	0.932682	0.577	0.900994	0.447	0.961067	0.697	0.849589	0.244	0.869233	0.257	0.820724	0.173	0.895687	0.352	1.02312	0.837	1.09134	0.494	mitotic cell cycle GO:0000278	nucleus GO:0005634
261168_at	6.66514	6.9237	6.71398	6.72708	6.61062	6.97477	At1g04940	TIC20	TIC20 (TRANSLOCON AT THE INNER ENVELOPE MEMBRANE OF CHLOROPLASTS 20)	unknown protein	0.835925	0.0755	0.776922	0.0879	0.990962	0.938	1.03604	0.754	0.872592	0.135	0.962912	0.679	1.03443	0.774	0.842238	0.144	1.07427	0.595	protein targeting to mitochondrion GO:0006626, transport GO:0006810, photosystem II assembly GO:0010207, protein transport GO:0015031, protein import into chloroplast stroma GO:0045037, protein import into chloroplast stroma GO:0045037	nucleus GO:0005634, chloroplast GO:0009507, plastid inner membrane GO:0009528, plastid GO:0009536, chloroplast inner membrane GO:0009706, chloroplast inner membrane GO:0009706, membrane GO:0016020, integral component of membrane GO:0016021	protein binding GO:0005515, protein transporter activity GO:0008565
261126_at	6.94934	6.90919	6.75374	6.8292	6.91129	6.9422	At1g04950	TAF6	TAF6 (TBP-ASSOCIATED FACTOR 6); DNA binding / RNA polymerase II transcription factor/ transcription initiation factor	TATA binding protein-associated factor, putative similar to GB:CAA74021 from [Arabidopsis thaliana]; supported by cDNA: gi_15293056_gb_AY050962.1_	1.02822	0.805	0.978806	0.638	0.949036	0.565	1.02314	0.693	0.946065	0.363	0.97397	0.805	0.873206	0.333	0.924666	0.0517	0.896543	0.287	RNA splicing, via endonucleolytic cleavage and ligation GO:0000394; DNA-templated transcription, initiation GO:0006352; DNA-templated transcription, initiation GO:0006352; transcription from RNA polymerase II promoter GO:0006366; translational initiation GO:0006413; pollen tube growth GO:0009860; vernalization response GO:0010048; photoperiodism, flowering GO:0048573; regulation of sequence-speci…	nucleus GO:0005634, nucleus GO:0005634, nucleus GO:0005634	DNA binding GO:0003677, translation initiation factor activity GO:0003743, binding GO:0005488, protein heterodimerization activity GO:0046982
261155_at	9.01436	9.07636	9.19837	9.15198	8.96378	8.90507	At1g04960	AT1G04960	hypothetical protein	unknown protein ;supported by full-length cDNA: Ceres:39874.	0.957934	0.3	1.04153	0.471	1.03268	0.472	0.88805	0.0924	1.05382	0.285	0.965547	0.334	1.13604	0.0195	1.18667	0.0491	1.17658	0.00191		extracellular region GO:0005576
261154_at	8.99238	8.91819	8.97638	9.08148	9.002	8.88317	At1g04970	AT1G04970	lipid-binding serum glycoprotein family protein	unknown protein ;supported by full-length cDNA: Ceres:3807.	1.05277	0.375	1.08586	0.188	0.929741	0.0904	0.976016	0.502	1.11983	0.0157	1.00669	0.924	0.988967	0.848	1.14735	0.0118	0.982392	0.754		extracellular region GO:0005576, vacuole GO:0005773, vacuolar membrane GO:0005774	lipid binding GO:0008289, lipid binding GO:0008289
261167_at	8.85393	8.92775	9.06124	9.07295	9.46417	9.53316	At1g04980	ATPDIL2-2	ATPDIL2-2 (PDI-LIKE 2-2); protein disulfide isomerase	disulfide isomerase-related protein, putative similar to GB:AAB50217 from [Homo sapiens]	0.95012	0.524	0.953305	0.452	0.991911	0.878	1.52141	0.000291	1.10589	0.135	1.52651	0.00795	1.15453	0.11	0.726884	0.00488	0.75632	0.00516	protein folding GO:0006457, glycerol ether metabolic process GO:0006662, ER-nucleus signaling pathway GO:0006984, response to heat GO:0009408, systemic acquired resistance GO:0009627, response to high light intensity GO:0009644, response to endoplasmic reticulum stress GO:0034976, response to endoplasmic reticulum stress GO:0034976, response to hydrogen peroxide GO:0042542, cell redox homeostasis…	endoplasmic reticulum GO:0005783, endoplasmic reticulum lumen GO:0005788, plant-type cell wall GO:0009505, chloroplast GO:0009507	protein disulfide isomerase activity GO:0003756, electron carrier activity GO:0009055, protein disulfide oxidoreductase activity GO:0015035, isomerase activity GO:0016853
261179_at	8.06352	7.9444	7.92904	7.91891	7.94714	7.86859	At1g04985	AT1G04985	hypothetical protein	unknown protein	1.08608	0.0731	1.05596	0.576	1.00705	0.877	0.94881	0.117	0.982487	0.558	0.922499	0.43	0.910999	0.119	1.03549	0.408	0.987534	0.898		mitochondrion GO:0005739
261125_at	7.89843	7.37397	7.59178	7.4295	7.9906	7.55813	At1g04990	AT1G04990	zinc finger CCCH domain-containing protein 3	zinc finger protein 2, putative similar to GB:AAD33770 from [Arabidopsis thaliana]; supported by cDNA: gi_15081720_gb_AY048253.1_	1.4384	0.00181	1.34954	0.00221	1.11906	0.213	1.13616	0.0128	1.03924	0.628	1.06597	0.335	0.808518	0.0162	0.914697	0.321	0.758479	0.00184	circadian rhythm GO:0007623, nucleic acid phosphodiester bond hydrolysis GO:0090305	nucleus GO:0005634	nucleic acid binding GO:0003676, nucleic acid binding GO:0003676, DNA binding GO:0003677, RNA binding GO:0003723, nuclease activity GO:0004518, zinc ion binding GO:0008270, hydrolase activity GO:0016787, metal ion binding GO:0046872
265214_at	8.714	7.32618	8.5781	7.04849	8.56874	7.25499	At1g05000	AT1G05000	atypical dual-specificity phosphatase	unkown protein ESTs gb|H36249, gb|AA59732 and gb|AA651219 come from this gene	2.61683	0.00253	2.48587	0.00057	2.88708	0.000249	0.951852	0.626	0.824909	0.0789	0.904216	0.516	0.9101	0.552	0.866636	0.0625	1.00651	0.957	intracellular signal transduction GO:0035556, dephosphorylation GO:0016311, peptidyl-tyrosine dephosphorylation GO:0035335, negative regulation of MAP kinase activity GO:0043407	cytoplasm GO:0005737	phosphoprotein phosphatase activity GO:0004721, protein tyrosine phosphatase activity GO:0004725, hydrolase activity GO:0016787, phosphatase activity GO:0016791, phosphatase activity GO:0016791
265194_at	8.69768	8.6101	8.90881	8.90525	8.4679	8.69878	At1g05010	EFE	EFE (ETHYLENE-FORMING ENZYME); 1-aminocyclopropane-1-carboxylate oxidase	1-aminocyclopropane-1-carboxylate oxidase Identical to 1-aminocyclopropane-1-carboxylate oxidase (ACC oxidase) gb|X66719 (EAT1). ESTs gb|T43073, gb|T5714, gb|R90435, gb|R44023, gb|AA597926, gb|AI099676, gb|AA650810 and gb|29725 come from this gene	1.06258	0.769	0.852117	0.217	1.00247	0.988	1.06339	0.465	1.22701	0.149	0.852766	0.487	1.1576	0.534	1.15387	0.266	1.35746	0.108	MAPK cascade GO:0000165; protein targeting to membrane GO:0006612; defense response GO:0006952; detection of biotic stimulus GO:0009595; response to fungus GO:0009620; ethylene biosynthetic process GO:0009693; ethylene biosynthetic process GO:0009693; salicylic acid biosynthetic process GO:0009697; fruit ripening GO:0009835; systemic acquired resistance, salicylic acid mediated signaling pathway …	cytoplasm GO:0005737	1-aminocyclopropane-1-carboxylate oxidase activity GO:0009815; oxidoreductase activity GO:0016491; oxidoreductase activity, acting on paired donors, with incorporation or reduction of molecular oxygen, 2-oxoglutarate as one donor, and incorporation of one atom each of oxygen into both donors GO:0016706; L-ascorbic acid binding GO:0031418; metal ion binding GO:0046872
265213_at	5.07411	5.07082	5.2661	4.89512	4.72092	4.80752	At1g05020	AT1G05020	clathrin coat assembly protein AP180	clathrin protein family Similar to clathrin assembly protein gb|X68878 (AP180) from Rattus norvegicus. EST gb|W43552 comes from this gene	1.00228	0.982	0.941742	0.559	1.29323	0.0557	0.833178	0.153	0.885337	0.193	0.782851	0.0436	1.14234	0.294	1.0626	0.478	1.4592	0.0264	transport GO:0006810, endocytosis GO:0006897, protein transport GO:0015031, clathrin coat assembly GO:0048268	nucleus GO:0005634, Golgi apparatus GO:0005794, coated pit GO:0005905, membrane GO:0016020, clathrin coat GO:0030118, clathrin-coated vesicle GO:0030136, cytoplasmic vesicle GO:0031410	protein binding GO:0005515, phospholipid binding GO:0005543, 1-phosphatidylinositol binding GO:0005545, clathrin binding GO:0030276
265212_at	7.02601	7.01777	6.89444	6.93536	6.81995	6.85601	At1g05030	AT1G05030	putative plastidic glucose transporter 1	putative sugar transporter protein Similar to gb|U43629 integral membrane protein from Beta vulgaris and a member of sugar transporter family PF|00083	1.00573	0.717	0.97532	0.78	0.972039	0.535	0.893931	0.0294	0.944475	0.0526	0.866904	0.14	0.912839	0.0796	1.05654	0.224	1.05299	0.577	transport GO:0006810, carbohydrate transport GO:0008643, transmembrane transport GO:0055085	plasma membrane GO:0005886, chloroplast GO:0009507, plastid GO:0009536, membrane GO:0016020, membrane GO:0016020, integral component of membrane GO:0016021, chloroplast membrane GO:0031969	transporter activity GO:0005215, sugar:proton symporter activity GO:0005351, carbohydrate transmembrane transporter activity GO:0015144, transmembrane transporter activity GO:0022857, substrate-specific transmembrane transporter activity GO:0022891
265215_at	3.98738	4.06089	3.93718	3.91428	3.83376	3.887	At1g05040	AT1G05040	hypothetical protein	hypothetical protein predicted by genscan	0.950321	0.286	0.963768	0.614	1.016	0.793	0.886449	0.178	0.903367	0.126	0.898993	0.0215	0.965803	0.495	1.01908	0.803	1.07432	0.244		nucleus GO:0005634	protein binding GO:0005515
265218_at	8.10853	8.22174	8.15348	8.11109	8.02586	8.25339	At1g05050	GTF2H2	GTF2H2 (GENERAL TRANSCRIPTION FACTOR IIH 2); general RNA polymerase II transcription factor	putative transcription factor	0.924526	0.143	0.854093	0.0127	1.02982	0.725	1.02218	0.153	0.926168	0.0961	0.944307	0.358	1.03165	0.722	0.906072	0.0484	1.09249	0.323	RNA splicing, via endonucleolytic cleavage and ligation GO:0000394; DNA repair GO:0006281; nucleotide-excision repair GO:0006289; transcription, DNA-templated GO:0006351; regulation of transcription, DNA-templated GO:0006355; regulation of transcription from RNA polymerase II promoter GO:0006357; transcription from RNA polymerase II promoter GO:0006366; translational initiation GO:0006413	core TFIIH complex GO:0000439, nucleus GO:0005634, nucleus GO:0005634, holo TFIIH complex GO:0005675	translation initiation factor activity GO:0003743, protein binding GO:0005515, zinc ion binding GO:0008270
265192_at	7.41554	7.55155	7.64429	7.64748	7.13714	7.3772	At1g05060	AT1G05060	hypothetical protein	hypothetical protein predicted by genscan;supported by full-length cDNA: Ceres:37455.	0.91003	0.434	0.846715	0.0121	0.997787	0.982	0.886162	0.0358	1.06875	0.0348	0.824508	0.15	1.17182	0.316	1.20605	0.00947	1.42123	0.016	transcription factor import into nucleus GO:0042991	chloroplast GO:0009507
265193_at	8.34114	8.27687	8.19065	8.17759	8.23264	8.1102	At1g05070	AT1G05070	hypothetical protein	unknown protein ESTs gb|T144077 and gb|T43352 come from this gene; supported by full-length cDNA: Ceres: 13725.	1.04556	0.564	1.08858	0.112	1.0091	0.883	0.890893	0.124	0.933495	0.416	0.927549	0.257	0.900943	0.109	1.04782	0.425	0.971315	0.575	virus induced gene silencing GO:0009616, vegetative phase change GO:0010050	endosome GO:0005768, Golgi apparatus GO:0005794, trans-Golgi network GO:0005802
265217_s_at	7.62919	7.53939	7.56989	7.43323	7.69685	7.49191	At1g05090	AT1G05090, AT4G20720	dentin sialophosphoprotein-like protein, dentin sialophosphoprotein-related protein	unknown protein ESTs gb|H76594 and gb|H76252 come from this gene	1.06423	0.572	1.15264	0.289	1.09936	0.0353	0.967627	0.642	0.929062	0.225	1.04802	0.754	0.959728	0.68	0.960145	0.425	0.915756	0.473		nucleus GO:0005634
265216_at	5.91117	6.23821	6.11786	6.10796	6.02119	6.17337	At1g05100	MAPKKK18	MAPKKK18; ATP binding / kinase/ protein kinase/ protein serine/threonine kinase	putative NPK1-related MAP kinase similar to GB:BAA21855 from [Arabidopsis thaliana]	0.797175	0.0141	0.89989	0.000935	1.00688	0.946	0.956057	0.379	0.913679	0.418	1.07924	0.0775	1.15403	0.0279	0.955675	0.64	1.0693	0.0938	protein phosphorylation GO:0006468, phosphorylation GO:0016310		nucleotide binding GO:0000166; protein kinase activity GO:0004672; protein serine/threonine kinase activity GO:0004674; ATP binding GO:0005524; kinase activity GO:0016301; transferase activity, transferring phosphorus-containing groups GO:0016772
265191_at	6.92057	6.97184	7.03957	7.12885	7.1651	7.04812	At1g05120	AT1G05120	Helicase protein with RING/U-box domain	hypothetical protein Similar to Saccharomyces RAD16 (gb|X78993); The coding region for this hypothetical protein may extend beyond the end of the yUP8H12 sequence	0.965087	0.68	1.08446	0.109	0.939994	0.127	1.05429	0.267	1.11497	0.0558	1.1847	0.0992	1.08598	0.339	1.05755	0.154	0.916667	0.0934		nucleus GO:0005634	nucleic acid binding GO:0003676, DNA binding GO:0003677, DNA binding GO:0003677, helicase activity GO:0004386, protein binding GO:0005515, ATP binding GO:0005524, ATP binding GO:0005524, zinc ion binding GO:0008270, metal ion binding GO:0046872
264569_at	3.69396	3.73771	3.59849	3.63237	3.6804	3.59545	At1g05130			unknown protein EST gb|ATTS1136 comes from this gene	0.970135	0.666	1.06065	0.411	0.976792	0.776	0.906103	0.23	0.929588	0.39	0.990643	0.882	0.935967	0.377	1.02592	0.663	0.944808	0.538
264584_at	6.40332	6.38049	6.61709	6.63501	6.77396	6.48563	At1g05140	AT1G05140	peptidase M50 family protein	unknown protein Similar to Synechocystis hypothetical protein (gb|D90908); supported by cDNA: gi_15010609_gb_AY045606.1_	1.01595	0.859	1.22123	0.0638	0.987656	0.813	1.0756	0.363	1.19293	0.0442	1.29293	0.0456	1.15971	0.119	1.10909	0.187	0.896965	0.175	proteolysis GO:0006508, proteolysis GO:0006508, photosystem II assembly GO:0010207	plasma membrane GO:0005886, chloroplast GO:0009507, plastid GO:0009536, integral component of membrane GO:0016021	metalloendopeptidase activity GO:0004222, metalloendopeptidase activity GO:0004222, protein binding GO:0005515
264568_at	8.41708	8.57471	8.62647	8.6956	8.45747	8.64159	At1g05150	AT1G05150	Calcium-binding tetratricopeptide family protein	putative O-GlcNAc transferase similar to Rattus O-GlcNAc transferase (gb|U76557)	0.896499	0.17	0.880185	0.0888	0.953213	0.317	1.04745	0.441	1.0874	0.116	1.02839	0.701	1.15619	0.0905	1.03814	0.587	1.12427	0.0201	RNA splicing, via endonucleolytic cleavage and ligation GO:0000394; microtubule nucleation GO:0007020; methionine biosynthetic process GO:0009086	nucleus GO:0005634, endosome GO:0005768, Golgi apparatus GO:0005794, trans-Golgi network GO:0005802, plasma membrane GO:0005886, plasmodesma GO:0009506	calcium ion binding GO:0005509; protein binding GO:0005515; zinc ion binding GO:0008270; transferase activity, transferring glycosyl groups GO:0016757; metal ion binding GO:0046872
264586_at	6.47617	6.46476	6.36904	6.44961	6.56448	6.57178	At1g05160	CYP88A3	CYP88A3 (CYTOCHROME P450 88 A3); ent-kaurenoate oxidase/ oxygen binding	putative cytochrome P450 Similar to GB:AAC69934; supported by cDNA: gi_13021852_gb_AF318500.1_AF318500	1.00794	0.914	0.994955	0.953	0.945685	0.41	1.077	0.373	0.989553	0.831	1.06312	0.46	0.928431	0.4	0.918802	0.344	0.873304	0.0959	gibberellin biosynthetic process GO:0009686, oxidation-reduction process GO:0055114	endoplasmic reticulum GO:0005783, endoplasmic reticulum membrane GO:0005789, membrane GO:0016020, integral component of membrane GO:0016021	monooxygenase activity GO:0004497; iron ion binding GO:0005506; electron carrier activity GO:0009055; oxidoreductase activity GO:0016491; oxidoreductase activity, acting on paired donors, with incorporation or reduction of molecular oxygen GO:0016705; oxygen binding GO:0019825; heme binding GO:0020037; metal ion binding GO:0046872; ent-kaurenoate oxidase activity GO:0051777
264583_at	7.18333	7.50649	7.54601	7.73049	7.30515	7.62808	At1g05170	AT1G05170	putative beta-1,3-galactosyltransferase 2	putative AVR9 elicitor response protein similar to GB:AAC69935; supported by cDNA: gi_14488077_gb_AF389287.1_AF389287	0.799316	0.0416	0.799444	0.0377	0.879963	0.0101	1.08793	0.385	1.16797	0.0918	1.08811	0.233	1.28581	0.00314	1.07357	0.315	1.18169	0.0255	protein glycosylation GO:0006486	Golgi membrane GO:0000139, Golgi apparatus GO:0005794, membrane GO:0016020, integral component of membrane GO:0016021	galactosyltransferase activity GO:0008378; transferase activity GO:0016740; transferase activity, transferring glycosyl groups GO:0016757; transferase activity, transferring hexosyl groups GO:0016758
264585_at	9.45702	9.58468	9.56753	9.59323	9.64735	9.70259	At1g05180	AXR1	AXR1 (AUXIN RESISTANT 1); small protein activating enzyme	auxin-resistance protein AXR1 E1 ubiquitin-like activating enzyme; identical to GB:P42744; supported by cDNA: gi_15215701_gb_AY050379.1_	0.915319	0.3	0.962433	0.213	0.982344	0.593	1.08516	0.106	1.00595	0.91	1.14102	0.125	1.07961	0.297	0.927001	0.0771	0.946179	0.0837	mitotic G2 phase GO:0000085; DNA repair GO:0006281; metabolic process GO:0008152; response to water deprivation GO:0009414; photomorphogenesis GO:0009640; auxin-activated signaling pathway GO:0009734; response to cytokinin GO:0009735; leaf morphogenesis GO:0009965; auxin homeostasis GO:0010252; cullin deneddylation GO:0010388; protein ubiquitination GO:0016567; protein ubiquitination GO:0016567; …	nucleus GO:0005634, cytosol GO:0005829, plasma membrane GO:0005886	nucleotide binding GO:0000166, catalytic activity GO:0003824, ATP binding GO:0005524, small protein activating enzyme activity GO:0008641, small protein activating enzyme activity GO:0008641
264575_at	7.11047	7.1813	7.37239	7.44403	6.91616	7.15254	At1g05190	emb2394	emb2394 (embryo defective 2394); structural constituent of ribosome	putative chloroplast 50S ribosomal protein, L6 Similar to Mycobacterium RlpF (gb|Z84395). ESTs gb|T75785,gb|R30580,gb|T04698 come from this gene;supported by full-length cDNA: Ceres:1730.	0.952086	0.459	0.84887	0.0432	0.951555	0.567	0.980262	0.811	1.19974	0.0659	0.873991	0.0068	1.19907	0.0567	1.2239	0.0498	1.37195	0.0082	pentose-phosphate shunt GO:0006098; DNA-templated transcription, elongation GO:0006354; rRNA processing GO:0006364; translation GO:0006412; translation GO:0006412; plastid organization GO:0009657; embryo development ending in seed dormancy GO:0009793; photosystem II assembly GO:0010207; isopentenyl diphosphate biosynthetic process, methylerythritol 4-phosphate pathway GO:0019288	intracellular GO:0005622, ribosome GO:0005840, chloroplast GO:0009507, chloroplast GO:0009507, plastid GO:0009536, chloroplast stroma GO:0009570, chloroplast envelope GO:0009941, large ribosomal subunit GO:0015934, membrane GO:0016020, ribonucleoprotein complex GO:0030529	RNA binding GO:0003723, structural constituent of ribosome GO:0003735, structural constituent of ribosome GO:0003735, rRNA binding GO:0019843
264587_at	5.15502	5.34162	5.56383	5.74376	5.57613	5.89024	At1g05200	ATGLR3.4	ATGLR3.4; intracellular ligand-gated ion channel	putative ligand-gated ion channel protein Similar to Arabidopsis putative ion-channel PID:g2262157 (gb|AC002329); supported by cDNA: gi_5713180_gb_AF167355.1_AF167355	0.878671	0.0862	0.804348	0.228	0.882746	0.288	1.46268	0.052	1.32147	0.0325	1.33896	0.0272	1.32759	0.0222	0.903455	0.527	0.991512	0.943	transport GO:0006810, ion transport GO:0006811, calcium ion transport GO:0006816, calcium ion transport GO:0006816, cellular calcium ion homeostasis GO:0006874, response to stress GO:0006950, G-protein coupled receptor signaling pathway GO:0007186, response to light stimulus GO:0009416, response to wounding GO:0009611, calcium-mediated signaling GO:0019722, cellular cation homeostasis GO:0030003,…	extracellular region GO:0005576, plasma membrane GO:0005886, chloroplast GO:0009507, plastid GO:0009536, membrane GO:0016020, integral component of membrane GO:0016021, outer membrane-bounded periplasmic space GO:0030288	G-protein coupled GABA receptor activity GO:0004965, ionotropic glutamate receptor activity GO:0004970, transporter activity GO:0005215, intracellular ligand-gated ion channel activity GO:0005217, extracellular-glutamate-gated ion channel activity GO:0005234, calcium channel activity GO:0005262, protein binding GO:0005515, glutamate receptor activity GO:0008066, ligand-gated ion channel activity …
264579_at	10.1809	10.1399	10.0865	10.0883	10.1443	10.1731	At1g05205	AT1G05205	hypothetical protein	Expressed protein ; supported by full-length cDNA: Ceres: 108558.	1.02881	0.122	0.98029	0.543	0.998713	0.956	1.02323	0.434	0.96486	0.14	0.974973	0.28	0.936632	0.0191	0.942953	0.14	0.960675	0.0978	photorespiration GO:0009853	nucleus GO:0005634
264581_at	9.32712	9.50901	9.44289	9.43982	9.38427	9.48417	At1g05210	AT1G05210	putative transmembrane protein 97	hypothetical protein predicted by genefinder; supported by full-length cDNA: Ceres: 29808.	0.881551	0.189	0.933097	0.365	1.00213	0.964	0.982932	0.717	0.953176	0.345	1.04041	0.698	1.08355	0.367	0.969727	0.529	1.04147	0.577		integral component of membrane GO:0016021
264582_at	4.86823	4.94067	4.87518	4.85987	4.85446	4.68512	At1g05230	HDG2	HDG2 (HOMEODOMAIN GLABROUS 2); DNA binding / transcription factor	putative ovule-specific homeotic protein Strong similarity to Phalaenopsis homeobox protein (gb|U34743); supported by cDNA: gi_14334995_gb_AY037177.1_	0.951029	0.696	1.12454	0.173	1.01067	0.909	0.837666	0.265	0.945534	0.663	0.990498	0.704	1.00483	0.959	1.12877	0.147	1.01447	0.88	transcription, DNA-templated GO:0006351; regulation of transcription, DNA-templated GO:0006355; regulation of transcription, DNA-templated GO:0006355; trichome morphogenesis GO:0010090; stomatal complex morphogenesis GO:0010103; maintenance of floral organ identity GO:0048497	nucleus GO:0005634, nucleus GO:0005634, nucleus GO:0005634	DNA binding GO:0003677, sequence-specific DNA binding transcription factor activity GO:0003700, sequence-specific DNA binding transcription factor activity GO:0003700, sequence-specific DNA binding GO:0043565
264567_s_at	12.0202	11.6533	12.2786	11.8315	11.031	11.2048	At1g05250	AT1G05240, AT1G05250	peroxidase, Peroxidase superfamily protein	putative peroxidase ATP12a Strong similarity to Arabidopsis peroxidase ATP11A (gb|X98802)	1.2895	0.11	0.886489	0.389	1.3633	0.11	0.732782	0.0203	1.1314	0.244	0.503764	0.0114	1.19615	0.359	1.54398	0.00264	2.37443	0.00941	response to oxidative stress GO:0006979, plant-type cell wall organization GO:0009664, lignin metabolic process GO:0009808, hydrogen peroxide catabolic process GO:0042744, oxidation-reduction process GO:0055114	extracellular region GO:0005576, plant-type cell wall GO:0009505, plasmodesma GO:0009506	peroxidase activity GO:0004601, peroxidase activity GO:0004601, oxidoreductase activity GO:0016491, heme binding GO:0020037, metal ion binding GO:0046872
264577_at	11.0862	11.1278	11.2163	11.1787	11.0774	10.9923	At1g05260	RCI3	RCI3 (RARE COLD INDUCIBLE GENE 3); peroxidase	putative peroxidase Strong similarity to Arabidopsis peroxidase ATPEROX7A (gb|X98321);supported by full-length cDNA: Ceres:114862.	0.971539	0.691	1.0608	0.565	1.0264	0.657	0.910312	0.402	1.03593	0.679	0.993952	0.922	1.09442	0.0608	1.13799	0.248	1.10108	0.137	iron ion transport GO:0006826, response to oxidative stress GO:0006979, response to desiccation GO:0009269, response to cold GO:0009409, trichoblast differentiation GO:0010054, cellular response to iron ion starvation GO:0010106, response to nitrate GO:0010167, nitrate transport GO:0015706, brassinosteroid biosynthetic process GO:0016132, hyperosmotic salinity response GO:0042538, hydrogen peroxi…	extracellular region GO:0005576, endoplasmic reticulum GO:0005783	peroxidase activity GO:0004601, peroxidase activity GO:0004601, peroxidase activity GO:0004601, oxidoreductase activity GO:0016491, heme binding GO:0020037, metal ion binding GO:0046872
264566_at	7.42373	7.60102	7.62413	7.45722	7.29363	7.35052	At1g05270	AT1G05270	TraB family protein	hypothetical protein predicted by genefinder	0.884362	0.104	0.961334	0.745	1.12266	0.0322	0.840606	0.0724	0.905129	0.141	0.913769	0.439	1.14902	0.0294	1.07676	0.23	1.25745	0.0971		plasma membrane GO:0005886, integral component of mitochondrial outer membrane GO:0031307
264565_at	6.55945	7.17836	7.01616	6.92978	6.55881	6.84182	At1g05280	AT1G05280	hypothetical protein	hypothetical protein Similar to hypothetical protein PID|e327464 (gb|Z97338)	0.651162	0.0189	0.821873	0.061	1.0617	0.581	0.791937	0.0874	0.841724	0.213	0.999556	0.997	1.37241	0.029	1.06287	0.435	1.37302	0.0378			transferase activity, transferring glycosyl groups GO:0016757
264564_at	3.6337	3.56611	3.66971	3.62079	3.75131	3.64668	At1g05290	AT1G05290	CCT motif-containing protein	hypothetical protein predicted by genscan	1.04797	0.55	1.07521	0.308	1.03449	0.4	1.05744	0.412	1.03862	0.551	1.08493	0.325	1.02527	0.675	0.982209	0.694	0.945013	0.384	regulation of transcription, DNA-templated GO:0006355	nucleus GO:0005634	sequence-specific DNA binding transcription factor activity GO:0003700, protein binding GO:0005515
264574_at	7.99705	7.36823	8.57691	7.64124	8.41147	7.28422	At1g05300	ZIP5	ZIP5; cation transmembrane transporter/ metal ion transmembrane transporter	putative zinc transporter Similar to Arabidopsis Fe(II) transport protein (gb|U27590)	1.54631	0.0113	2.18441	0.000268	1.91278	0.00524	0.943437	0.529	1.20833	0.0849	1.33276	0.0243	1.4947	0.0351	1.28077	0.0254	1.12151	0.37	transport GO:0006810, ion transport GO:0006811, cation transport GO:0006812, zinc ion transport GO:0006829, oligopeptide transport GO:0006857, systemic acquired resistance GO:0009627, metal ion transport GO:0030001, response to endoplasmic reticulum stress GO:0034976, transmembrane transport GO:0055085, zinc ion transmembrane transport GO:0071577	plasma membrane GO:0005886, membrane GO:0016020, integral component of membrane GO:0016021	zinc ion transmembrane transporter activity GO:0005385, cation transmembrane transporter activity GO:0008324, metal ion transmembrane transporter activity GO:0046873, metal ion transmembrane transporter activity GO:0046873
264573_at	6.77836	6.86696	6.87816	7.06823	6.03431	6.19756	At1g05310	AT1G05310	putative pectinesterase 8	putative pectin methylesterase Similar to Prunus pectinesterase (gb|X95991)	0.940436	0.581	0.893011	0.685	0.876561	0.666	0.62877	0.0163	1.14971	0.158	0.597062	0.111	1.07162	0.824	1.82851	0.0027	1.79483	0.192	cell wall modification GO:0042545, pectin catabolic process GO:0045490	extracellular region GO:0005576, cell wall GO:0005618, plant-type cell wall GO:0009505	hydrolase activity GO:0016787, pectinesterase activity GO:0030599, pectinesterase activity GO:0030599, aspartyl esterase activity GO:0045330
264572_at	8.99883	9.13634	9.22223	9.24195	8.91664	8.91861	At1g05320	AT1G05320	hypothetical protein	unknown protein ESTs gb|AA042402,gb|ATTS1380 come from this gene	0.909092	0.273	0.998638	0.987	0.986424	0.905	0.859921	0.0519	1.07595	0.407	0.944623	0.564	1.16748	0.211	1.25122	0.0597	1.23592	0.097		cytoplasm GO:0005737
264571_at	3.76341	3.8904	3.85605	3.72447	3.74107	3.78157	At1g05330	AT1G05330	hypothetical protein	hypothetical protein predicted by genefinder	0.915743	0.504	0.972318	0.768	1.0955	0.22	0.927342	0.569	0.891351	0.367	0.984633	0.867	1.06632	0.437	0.961189	0.567	1.08296	0.417		cytoplasm GO:0005737
264580_at	9.24622	7.49776	9.49291	8.10012	7.8308	8.78471	At1g05340	AT1G05340	hypothetical protein	unknown protein EST gb|ATTS0295 comes from this gene;supported by full-length cDNA: Ceres:20380.	3.36	0.00389	0.51623	0.00402	2.62587	0.00689	2.44012	0.000382	1.51819	0.0129	0.3749	0.0105	1.18648	0.545	0.62218	0.00237	3.16481	0.00517	response to chitin GO:0010200	nucleus GO:0005634, nucleus GO:0005634, cytoplasm GO:0005737
264570_at	8.88439	8.9236	8.84782	8.81338	8.87774	8.9093	At1g05350	AT1G05350	NAD(P)-binding Rossmann-fold superfamily protein	unknown protein Similar to Caenorhabditis unknown protein T03F1.1 (gb|U88169	0.973185	0.521	0.978359	0.749	1.02416	0.368	0.990138	0.868	0.926447	0.0283	0.995403	0.931	0.974974	0.553	0.935675	0.28	0.979477	0.65	N-terminal protein myristoylation GO:0006499, ER to Golgi vesicle-mediated transport GO:0006888, amino acid import GO:0043090, oxidation-reduction process GO:0055114	cytoplasm GO:0005737, cytosol GO:0005829	nucleotide binding GO:0000166; catalytic activity GO:0003824; catalytic activity GO:0003824; ATP binding GO:0005524; oxidoreductase activity, acting on the CH-OH group of donors, NAD or NADP as acceptor GO:0016616; metal ion binding GO:0046872; cofactor binding GO:0048037
264576_at	8.20985	8.30797	8.37572	8.23519	8.28559	8.25006	At1g05360	AT1G05360	hypothetical protein	unknown protein Similar to Arabidopsis hypothetical protein PID:e326839 (gb|Z97337;supported by full-length cDNA: Ceres:107636.	0.934253	0.323	1.02494	0.551	1.10231	0.0579	0.960654	0.433	0.950807	0.304	1.0539	0.389	1.12184	0.111	0.98975	0.849	1.06446	0.0167		endoplasmic reticulum GO:0005783, chloroplast GO:0009507
264578_at	5.68275	5.51963	5.44022	5.5197	5.47206	5.45518	At1g05370	AT1G05370	Sec14p-like phosphatidylinositol transfer family protein	hypothetical protein predicted by genemark.hmm	1.11971	0.4	1.01177	0.858	0.946398	0.276	0.956304	0.747	1.00005	1	0.864122	0.0202	0.845258	0.0109	1.04574	0.457	0.978171	0.693		nucleus GO:0005634
261383_at	7.89222	7.92258	7.81735	7.8196	7.95841	7.92221	At1g05380	AT1G05380	Acyl-CoA N-acyltransferase with RING/FYVE/PHD-type zinc finger protein	hypothetical protein predicted by genemark.hmm	0.979177	0.409	1.0254	0.438	0.99844	0.906	0.999744	0.991	0.931108	0.00313	1.04694	0.21	0.949425	0.0909	0.931346	0.0249	0.906855	0.0158	regulation of transcription, DNA-templated GO:0006355	nucleus GO:0005634, nucleus GO:0005634, nucleus GO:0005634	DNA binding GO:0003677; protein binding GO:0005515; zinc ion binding GO:0008270; transferase activity GO:0016740; transferase activity, transferring acyl groups GO:0016746; metal ion binding GO:0046872
261388_at	5.27892	5.4519	5.52637	5.45056	5.35756	5.48841	At1g05385	LPA19	LOW PSII accumulation 19 protein	Expressed protein ; supported by cDNA: gi_13877958_gb_AF370242.1_AF370242	0.887013	0.115	0.913296	0.534	1.05396	0.339	1.02563	0.832	0.999073	0.986	1.05602	0.594	1.18711	0.0461	0.974107	0.828	1.12413	0.245	pentose-phosphate shunt GO:0006098, photosystem II assembly GO:0010207	chloroplast GO:0009507, chloroplast GO:0009507, plastid GO:0009536, chloroplast thylakoid lumen GO:0009543, thylakoid GO:0009579
261380_at	4.99117	5.09501	4.88527	4.94546	4.90654	4.88839	At1g05400	AT1G05400	hypothetical protein	hypothetical protein predicted by genemark.hmm	0.930558	0.0452	1.01266	0.875	0.959136	0.235	0.866569	0.0741	0.901532	0.0214	0.943026	0.319	0.929219	0.0519	1.04035	0.545	0.985359	0.798		mitochondrion GO:0005739, peroxisome GO:0005777
261387_at	7.47065	7.57568	7.38699	7.42235	7.43944	7.55156	At1g05410	AT1G05410	hypothetical protein	hypothetical protein predicted by genemark.hmm;supported by full-length cDNA: Ceres:38810.	0.929784	0.367	0.925224	0.344	0.975784	0.63	0.98342	0.833	0.899173	0.171	0.978597	0.772	0.943659	0.368	0.914333	0.141	0.964298	0.637		nucleus GO:0005634
261386_at	7.41899	7.39296	7.53797	7.4834	7.58352	7.58097	At1g05430	AT1G05430	hypothetical protein	unknown protein ;supported by full-length cDNA: Ceres:27918.	1.01821	0.818	1.00177	0.979	1.03855	0.748	1.13919	0.0135	1.0647	0.382	1.1208	0.274	1.08597	0.516	0.934607	0.335	0.968922	0.787
261384_at	5.25641	5.31117	5.7874	5.51167	5.27941	5.68818	At1g05440	AT1G05440	C-8 sterol isomerase	hypothetical protein predicted by genemark.hmm	0.962757	0.634	0.753265	0.0529	1.21061	0.282	1.29865	0.00982	1.14909	0.00591	1.01607	0.896	1.44491	0.0942	0.88484	0.114	1.42207	0.116	microtubule cytoskeleton organization GO:0000226, cytokinesis by cell plate formation GO:0000911, DNA replication initiation GO:0006270, regulation of DNA replication GO:0006275, DNA methylation GO:0006306, chromatin silencing GO:0006342, methylation-dependent chromatin silencing GO:0006346, ergosterol biosynthetic process GO:0006696, cell proliferation GO:0008283, regulation of flower developmen…	nucleus GO:0005634, endoplasmic reticulum GO:0005783	C-8 sterol isomerase activity GO:0000247, isomerase activity GO:0016853
261385_at	5.94913	5.41887	4.8295	4.94439	4.66672	5.11131	At1g05450	AT1G05450	protease inhibitor/seed storage/LTP family protein	lipid-transfer protein, putative similar to lipid-transfer protein GI:6782436 from [Nicotiana glauca];supported by full-length cDNA: Ceres:32438.	1.44418	0.00885	0.734798	0.0533	0.923457	0.463	0.808003	0.16	0.719722	0.0139	0.411111	0.000119	0.460214	0.00132	0.890742	0.391	1.11944	0.277	proteolysis GO:0006508	mitochondrion GO:0005739, plasma membrane GO:0005886, anchored component of membrane GO:0031225	peptidase activity GO:0008233
261381_at	6.09676	6.2276	6.27193	6.27726	6.3838	6.43759	At1g05460	SDE3	SDE3 (SILENCING DEFECTIVE); RNA helicase	hypothetical protein predicted by genemark.hmm	0.9133	0.542	0.963398	0.367	0.996318	0.981	1.15669	0.103	1.03502	0.636	1.22013	0.181	1.1291	0.549	0.894815	0.043	0.925391	0.616	virus induced gene silencing GO:0009616, gene silencing by RNA GO:0031047, posttranscriptional gene silencing by RNA GO:0035194	cytoplasm GO:0005737	nucleotide binding GO:0000166, RNA helicase activity GO:0003724, helicase activity GO:0004386, protein binding GO:0005515, ATP binding GO:0005524, hydrolase activity GO:0016787
261382_at	5.45362	5.19237	5.5108	5.56322	5.66743	5.7419	At1g05470	CVP2	CVP2 (COTYLEDON VASCULAR PATTERN 2); hydrolase/ inositol trisphosphate phosphatase	hypothetical protein contains similarity to synaptojanin 2 isoform beta GI:3241985 from [Mus musculus]	1.19852	0.0329	0.949695	0.492	0.964317	0.8	1.46361	0.00113	1.29312	0.1	1.15975	0.124	1.04043	0.653	0.883514	0.382	0.897117	0.258	response to abscisic acid GO:0009737, abscisic acid-activated signaling pathway GO:0009738, auxin metabolic process GO:0009850, determination of bilateral symmetry GO:0009855, organ morphogenesis GO:0009887, polarity specification of adaxial/abaxial axis GO:0009944, meristem initiation GO:0010014, xylem and phloem pattern formation GO:0010051, xylem and phloem pattern formation GO:0010051, procam…	cytoplasm GO:0005737	inositol-polyphosphate 5-phosphatase activity GO:0004445; hydrolase activity GO:0016787; inositol trisphosphate phosphatase activity GO:0046030; inositol-1,4,5-trisphosphate 5-phosphatase activity GO:0052658; inositol-1,3,4,5-tetrakisphosphate 5-phosphatase activity GO:0052659
263204_at	4.65633	4.65765	4.57119	4.54868	4.60232	4.53357	At1g05480	chr31	chr31 (chromatin remodeling 31); ATP binding / DNA binding / helicase/ nucleic acid binding	hypothetical protein contains similarity to zinc finger helicase GI:2306766 from (Homo sapiens)	0.999084	0.983	1.04881	0.517	1.01572	0.821	0.917587	0.0247	0.927248	0.0115	0.963256	0.641	0.942691	0.471	1.01053	0.734	0.97865	0.82		nucleus GO:0005634	nucleotide binding GO:0000166, nucleic acid binding GO:0003676, DNA binding GO:0003677, helicase activity GO:0004386, ATP binding GO:0005524, hydrolase activity GO:0016787
263203_at	4.5909	4.52235	4.46855	4.50121	4.37085	4.48662	At1g05490	chr31	chr31 (chromatin remodeling 31); ATP binding / DNA binding / helicase/ nucleic acid binding	hypothetical protein predicted by genemark.hmm	1.04867	0.413	0.922886	0.174	0.977612	0.798	0.975542	0.399	0.985457	0.786	0.858531	0.0823	0.918685	0.369	1.01016	0.832	1.07007	0.47		nucleus GO:0005634	nucleotide binding GO:0000166, nucleic acid binding GO:0003676, DNA binding GO:0003677, helicase activity GO:0004386, ATP binding GO:0005524, hydrolase activity GO:0016787
263205_at	8.75764	8.78724	8.75899	8.6812	8.67608	8.71693	At1g05500	NTMC2T2.1	NTMC2T2.1	Ca2+-dependent lipid-binding protein, putative similar to Ca2+-dependent lipid-binding protein (CLB1) GI:2789434 from (Lycopersicon esculentum)	0.979693	0.724	0.972084	0.498	1.0554	0.555	0.952429	0.299	0.929133	0.449	0.945031	0.338	1.00093	0.986	0.975541	0.782	1.05915	0.207	sterol biosynthetic process GO:0016126, pentacyclic triterpenoid biosynthetic process GO:0019745	endoplasmic reticulum GO:0005783, plasma membrane GO:0005886, plasma membrane GO:0005886, plasmodesma GO:0009506, endomembrane system GO:0012505, membrane GO:0016020, integral component of membrane GO:0016021	protein binding GO:0005515, lipid binding GO:0008289, metal ion binding GO:0046872
263175_at	5.21375	5.39543	5.20402	5.12089	5.08071	5.19776	At1g05510	AT1G05510	hypothetical protein	hypothetical protein similar to unknown protein GI:4105683 from (Oryza sativa)	0.881675	0.266	0.92207	0.338	1.05931	0.207	0.871957	0.281	0.826716	0.107	0.911907	0.166	0.993278	0.9	0.948115	0.476	1.08923	0.159	response to abscisic acid GO:0009737
263185_at	8.84388	8.92794	8.8627	8.9075	8.93921	9.00197	At1g05520	AT1G05520	sec23/sec24-like transport protein	transport protein, putative similar to transport protein GI:7268121 from (Arabidopsis thaliana); supported by cDNA: gi_15912296_gb_AY056426.1_	0.943398	0.581	0.957434	0.563	0.969426	0.553	1.05265	0.202	0.985931	0.815	1.06831	0.594	1.01313	0.895	0.936616	0.246	0.948348	0.485	transport GO:0006810, intracellular protein transport GO:0006886, ER to Golgi vesicle-mediated transport GO:0006888, protein transport GO:0015031	cytoplasm GO:0005737, cytosol GO:0005829, COPII vesicle coat GO:0030127	transporter activity GO:0005215, zinc ion binding GO:0008270
263176_at	5.41657	6.03904	5.82362	5.85317	5.65583	5.83134	At1g05530	UGT75B2	UGT75B2 (UDP-GLUCOSYL TRANSFERASE 75B2); UDP-glucosyltransferase/ UDP-glycosyltransferase/ abscisic acid glucosyltransferase/ transferase, transferring glycosyl groups	UDP-glucose:indole-3-acetate beta-D-glucosyltransferase, putative similar to UDP-glucose:indole-3-acetate beta-D-glucosyltransferase GI:2149127 from (Arabidopsis thaliana)	0.649556	0.0021	0.885457	0.452	0.979724	0.675	0.865913	0.181	0.879118	0.0561	1.18039	0.274	1.32597	0.00847	1.01525	0.884	1.12333	0.382	metabolic process GO:0008152	cytoplasm GO:0005737	UDP-glycosyltransferase activity GO:0008194; abscisic acid glucosyltransferase activity GO:0010294; transferase activity GO:0016740; transferase activity, transferring glycosyl groups GO:0016757; transferase activity, transferring hexosyl groups GO:0016758; UDP-glucosyltransferase activity GO:0035251; UDP-glucosyltransferase activity GO:0035251; indole-3-acetate beta-glucosyltransferase activity …
263177_at	5.62	5.81356	5.59262	5.65776	5.64731	5.73422	At1g05540	AT1G05540	hypothetical protein	hypothetical protein predicted by genemark.hmm	0.874445	0.208	0.941537	0.501	0.955853	0.481	0.946489	0.634	0.897632	0.304	1.01911	0.756	0.9812	0.746	0.948381	0.476	0.962802	0.635		mitochondrion GO:0005739
263178_at	4.02662	4.1112	4.00181	3.99493	4.01305	4.08286	At1g05550	AT1G05550	hypothetical protein	hypothetical protein predicted by genemark.hmm	0.94306	0.276	0.952764	0.711	1.00478	0.913	0.980551	0.734	0.922568	0.158	0.99064	0.941	0.982949	0.697	0.940867	0.149	0.992236	0.953
263184_at	6.27479	5.89273	6.37205	6.07572	7.05031	5.86092	At1g05560	UGT75B1	UGT75B1 (UDP-GLUCOSYLTRANSFERASE 75B1); UDP-glucose:4-aminobenzoate acylglucosyltransferase/ UDP-glucosyltransferase/ UDP-glycosyltransferase/ abscisic acid glucosyltransferase/ transferase, transferring glycosyl groups	UDP-glucose:indole-3-acetate beta-D-glucosyltransferase, putative similar to UDP-glucose:indole-3-acetate beta-D-glucosyltransferase GI:2149127 from (Arabidopsis thaliana); supported by cDNA: gi_13661274_gb_AF196777.1_AF196777	1.3032	0.18	2.28056	0.0108	1.22801	0.344	0.978194	0.855	1.13524	0.582	1.71181	0.0689	1.06974	0.646	1.16054	0.482	0.624918	0.0611	metabolic process GO:0008152, toxin catabolic process GO:0009407, response to salicylic acid GO:0009751, cell plate formation involved in plant-type cell wall biogenesis GO:0009920, response to cyclopentenone GO:0010583, para-aminobenzoic acid metabolic process GO:0046482, para-aminobenzoic acid metabolic process GO:0046482	cytoplasm GO:0005737, cytoskeleton GO:0005856, chloroplast GO:0009507, phragmoplast GO:0009524, perinuclear region of cytoplasm GO:0048471	protein binding GO:0005515; UDP-glycosyltransferase activity GO:0008194; UDP-glycosyltransferase activity GO:0008194; abscisic acid glucosyltransferase activity GO:0010294; transferase activity GO:0016740; transferase activity, transferring glycosyl groups GO:0016757; transferase activity, transferring hexosyl groups GO:0016758; UDP-glucosyltransferase activity GO:0035251; UDP-glucosyltransferase…
263183_at	9.81488	10.0553	9.93608	10.3226	9.88264	9.93342	At1g05570	CALS1	CALS1 (CALLOSE SYNTHASE 1); 1,3-beta-glucan synthase/ transferase, transferring glycosyl groups	putative glucan synthase Highly similar to putative glucan synthase GB:AAD15408; supported by cDNA: gi_13649387_gb_AF237733.1_AF237733	0.846514	0.0537	0.965417	0.704	0.764957	0.0121	0.919003	0.292	1.2036	0.0311	1.04809	0.588	1.08764	0.271	1.30968	0.015	1.03774	0.677	(1->3)-beta-D-glucan biosynthetic process GO:0006075, (1->3)-beta-D-glucan biosynthetic process GO:0006075, membrane fusion GO:0061025, regulation of cell shape GO:0008360, microsporogenesis GO:0009556, callose deposition in cell wall GO:0052543	1,3-beta-D-glucan synthase complex GO:0000148; 1,3-beta-D-glucan synthase complex GO:0000148; plasma membrane GO:0005886; plasma membrane GO:0005886; cell plate GO:0009504; plasmodesma GO:0009506; membrane GO:0016020; integral component of membrane GO:0016021	1,3-beta-D-glucan synthase activity GO:0003843; 1,3-beta-D-glucan synthase activity GO:0003843; transferase activity GO:0016740; transferase activity, transferring glycosyl groups GO:0016757
263182_at	7.80119	7.12139	7.94745	7.63544	7.36828	7.29642	At1g05575	AT1G05575	hypothetical protein	Expressed protein ; supported by full-length cDNA: Ceres: 27081.	1.60191	0.0503	1.05107	0.768	1.24144	0.423	1.12899	0.372	1.42805	0.0826	0.740768	0.204	1.1067	0.709	1.26489	0.183	1.49399	0.183	respiratory burst involved in defense response GO:0002679, anaerobic respiration GO:0009061, anaerobic respiration GO:0009061, response to ethylene GO:0009723, abscisic acid-activated signaling pathway GO:0009738, ethylene-activated signaling pathway GO:0009873, response to chitin GO:0010200, intracellular signal transduction GO:0035556	endoplasmic reticulum GO:0005783
263233_at	4.39452	4.39352	4.35866	4.36067	4.64829	4.41945	At1g05580	AT1G05577	hypothetical protein	hypothetical protein similar to Na/H antiporter proteins; N-terminal half of protein is similar to Na/H antiporter proteins	1.00069	0.985	1.17189	0.075	0.998608	0.982	1.01813	0.715	0.977484	0.714	1.19232	0.0383	0.975451	0.431	0.960075	0.576	0.818113	0.0218
263199_at	6.23722	6.38562	6.59495	6.59417	6.27565	6.50813	At1g05590	HEXO2	HEXO2 (BETA-HEXOSAMINIDASE 2); beta-N-acetylhexosaminidase/ hexosaminidase/ hydrolase, hydrolyzing O-glycosyl compounds	hypothetical protein Similar to hexosaminidase, gi|1170249, gi|1076942 and others	0.902254	0.293	0.851168	0.0522	1.00054	0.994	1.08863	0.236	1.15553	0.0934	1.02699	0.766	1.2814	0.0443	1.06145	0.416	1.24773	0.0214	carbohydrate metabolic process GO:0005975, metabolic process GO:0008152	extracellular region GO:0005576, plasma membrane GO:0005886, membrane GO:0016020	catalytic activity GO:0003824; hydrolase activity, hydrolyzing O-glycosyl compounds GO:0004553; hydrolase activity, hydrolyzing O-glycosyl compounds GO:0004553; beta-N-acetylhexosaminidase activity GO:0004563; beta-N-acetylhexosaminidase activity GO:0004563; hexosaminidase activity GO:0015929; hydrolase activity GO:0016787; hydrolase activity, acting on glycosyl bonds GO:0016798; UDP-glucosyltran…
263200_at	6.65342	6.5924	6.52361	6.62494	6.80369	6.70745	At1g05600	AT1G05600	pentatricopeptide repeat-containing protein	hypothetical protein predicted by genscan	1.0432	0.579	1.06898	0.514	0.932169	0.596	1.08302	0.194	1.02282	0.811	1.10978	0.377	0.913953	0.459	0.944415	0.604	0.823544	0.167		mitochondrion GO:0005739
263201_at	4.24681	4.38911	4.2947	4.21395	4.24147	4.34699	At1g05610	APS2	APS2 (ADP-glucose pyrophoshorylase small subunit 2); glucose-1-phosphate adenylyltransferase/ nucleotidyltransferase/ transferase	putative ADP-glucose pyrophosphorylase, small subunit precursor similar to GB:P52416 from [Vicia faba]	0.906072	0.153	0.929472	0.305	1.05757	0.407	0.971226	0.725	0.885669	0.15	0.996308	0.914	1.03376	0.513	0.911908	0.274	1.03759	0.478	glycogen biosynthetic process GO:0005978, biosynthetic process GO:0009058, photorespiration GO:0009853, starch biosynthetic process GO:0019252	chloroplast GO:0009507, plastid GO:0009536	glucose-1-phosphate adenylyltransferase activity GO:0008878, transferase activity GO:0016740, nucleotidyltransferase activity GO:0016779
263180_at	10.4076	10.5444	10.5203	10.6185	10.678	10.6705	At1g05620	URH2	URH2 (URIDINE-RIBOHYDROLASE 2); hydrolase	unknown protein ;supported by full-length cDNA: Ceres:39571.	0.909526	0.0848	1.00524	0.946	0.93418	0.112	1.09129	0.133	1.05268	0.295	1.20614	0.0515	1.08122	0.0724	0.964622	0.424	0.896431	0.181	inosine catabolic process GO:0006148, metabolic process GO:0008152, leaf senescence GO:0010150	cytoplasm GO:0005737, cytosol GO:0005829	hydrolase activity GO:0016787; hydrolase activity, acting on glycosyl bonds GO:0016798; UDP-glucosyltransferase activity GO:0035251; uridine nucleosidase activity GO:0045437; inosine nucleosidase activity GO:0047724
263202_at	6.35424	6.57429	6.49497	6.38718	6.2022	6.25048	At1g05630	5PTASE13	5PTASE13; inositol or phosphatidylinositol phosphatase	putative inositol 1,4,5-trisphosphate 5-phosphatase Highly similar to arabidopsis inositol 1,4,5-trisphosphate 5-phosphatase, gi|4688596	0.858534	0.0768	0.967091	0.802	1.07757	0.453	0.798955	0.0186	0.878364	0.121	0.899978	0.455	1.10246	0.334	1.09939	0.0785	1.22499	0.243	response to nutrient GO:0007584, response to wounding GO:0009611, response to blue light GO:0009637, response to blue light GO:0009637, response to abscisic acid GO:0009737, response to abscisic acid GO:0009737, response to carbohydrate GO:0009743, plant-type cell wall modification GO:0009827, pollen tube growth GO:0009860, phloem or xylem histogenesis GO:0010087, sugar mediated signaling pathway…	nucleus GO:0005634, cytoplasm GO:0005737	inositol-polyphosphate 5-phosphatase activity GO:0004445; protein binding GO:0005515; hydrolase activity GO:0016787; metal ion binding GO:0046872; inositol-1,4,5-trisphosphate 5-phosphatase activity GO:0052658; inositol-1,3,4,5-tetrakisphosphate 5-phosphatase activity GO:0052659
263229_s_at	8.11344	9.61903	9.00334	9.20947	7.94062	8.67311	At1g05650	AT1G05650, AT1G05660	pectin lyase-like protein, pectin lyase-like protein	putative polygalacturonase similar to GB:AAC23398	0.352187	0.000894	0.601861	0.0064	0.866858	0.269	0.519101	3.47e-05	0.752855	0.016	0.887106	0.467	1.85305	0.0134	1.4503	0.00789	2.08887	0.00441	carbohydrate metabolic process GO:0005975, carbohydrate metabolic process GO:0005975, metabolic process GO:0008152	extracellular region GO:0005576	polygalacturonase activity GO:0004650; polygalacturonase activity GO:0004650; hydrolase activity GO:0016787; hydrolase activity, acting on glycosyl bonds GO:0016798; lyase activity GO:0016829
263230_at	4.14104	4.10605	4.0216	4.12977	4.07592	4.17403	At1g05670	AT1G05670	pentatricopeptide repeat-containing protein	putative indole-3-acetate beta-glucosyltransferase similar to indole-3-acetate beta-glucosyltransferase GB:AAD32293	1.02455	0.79	0.934255	0.181	0.927763	0.455	1.04824	0.616	1.01658	0.879	0.955863	0.309	0.920546	0.32	0.969791	0.682	0.963052	0.629		mitochondrion GO:0005739	transferase activity, transferring glycosyl groups GO:0016757
263231_at	9.91313	9.29662	9.05514	9.12226	9.98354	9.23666	At1g05680	UGT74E2	Uridine diphosphate glycosyltransferase 74E2	putative indole-3-acetate beta-glucosyltransferase similar to indole-3-acetate beta-glucosyltransferase GB:AAD32293	1.53316	0.0303	1.67815	0.0387	0.95454	0.818	0.959291	0.787	0.886157	0.608	1.05001	0.775	0.551718	0.00124	0.923763	0.712	0.52544	0.015	response to stress GO:0006950, metabolic process GO:0008152, toxin catabolic process GO:0009407, shoot system morphogenesis GO:0010016, response to cyclopentenone GO:0010583, cellular response to water deprivation GO:0042631, cellular response to hydrogen peroxide GO:0070301, cellular response to abscisic acid stimulus GO:0071215, cellular hyperosmotic salinity response GO:0071475, indolebutyric …		UDP-glycosyltransferase activity GO:0008194; transferase activity GO:0016740; transferase activity, transferring glycosyl groups GO:0016757; transferase activity, transferring hexosyl groups GO:0016758; transferase activity, transferring hexosyl groups GO:0016758; UDP-glucosyltransferase activity GO:0035251; indole-3-butyrate beta-glucosyltransferase activity GO:0052638
257451_at	4.84227	4.92565	4.70146	4.80721	5.08094	4.90825	At1g05690	BT3	BT3 (BTB AND TAZ DOMAIN PROTEIN 3); protein binding / transcription regulator	hypothetical protein predicted by genefinder	0.943845	0.601	1.12716	0.117	0.929323	0.382	0.988014	0.911	0.921184	0.43	1.17991	0.0554	0.907012	0.313	0.93236	0.311	0.768714	0.0241	regulation of transcription, DNA-templated GO:0006355; regulation of transcription, DNA-templated GO:0006355; response to cold GO:0009409; embryo sac development GO:0009553; pollen development GO:0009555; response to salt stress GO:0009651; response to ethylene GO:0009723; response to salicylic acid GO:0009751; proximal/distal pattern formation GO:0009954; floral organ abscission GO:0010227; prot…	nucleus GO:0005634	transcription cofactor activity GO:0003712, histone acetyltransferase activity GO:0004402, protein binding GO:0005515, calmodulin binding GO:0005516, zinc ion binding GO:0008270, metal ion binding GO:0046872
263232_at	6.54296	6.14359	6.76906	6.5944	6.68866	7.3557	At1g05700	AT1G05700	Leucine-rich repeat transmembrane protein kinase protein	putative light repressible receptor protein kinase Very Similar to light repressible receptor protein kinase, gi|2129635	1.31893	0.504	0.629797	0.0265	1.1287	0.432	2.31676	2.61e-05	1.3668	0.00813	1.10627	0.813	1.16967	0.713	0.589963	0.00152	1.05731	0.774	protein phosphorylation GO:0006468, oligopeptide transport GO:0006857, phosphorylation GO:0016310	plasma membrane GO:0005886, membrane GO:0016020, integral component of membrane GO:0016021	nucleotide binding GO:0000166; protein kinase activity GO:0004672; protein serine/threonine kinase activity GO:0004674; ATP binding GO:0005524; kinase activity GO:0016301; transferase activity GO:0016740; transferase activity, transferring phosphorus-containing groups GO:0016772
263179_at	7.92992	7.37182	7.82483	7.48994	8.1226	7.51462	At1g05710	AT1G05710	basic helix-loop-helix domain-containing protein	unknown protein similar to unknown protein GB:AAD24850;supported by full-length cDNA: Ceres:3900.	1.47233	0.0696	1.52412	0.0268	1.26128	0.0901	1.10405	0.339	1.08532	0.44	1.14288	0.495	0.929745	0.678	0.983036	0.823	0.813509	0.227	regulation of transcription, DNA-templated GO:0006355; response to ethylene GO:0009723	nucleus GO:0005634	sequence-specific DNA binding transcription factor activity GO:0003700, protein dimerization activity GO:0046983
263181_at	9.94513	9.86983	9.99218	9.98649	10.1055	10.1382	At1g05720	AT1G05720	selenoprotein-like protein	unknown protein ;supported by full-length cDNA: Ceres:27596.	1.05358	0.244	0.977544	0.659	1.00395	0.881	1.20447	0.00999	1.08422	0.0628	1.11755	0.0727	1.03315	0.375	0.900162	0.0695	0.924479	0.0732			selenium binding GO:0008430
257452_at	4.33348	4.3111	4.42244	4.21347	4.23112	4.24423	At1g05740	AT1G05740	hypothetical protein	hypothetical protein predicted by genscan	1.01564	0.812	0.990949	0.896	1.15586	0.0293	0.954711	0.558	0.934568	0.212	0.931503	0.24	1.0636	0.358	0.978902	0.756	1.14181	0.0418		mitochondrion GO:0005739
261310_at	4.40083	4.43108	4.39511	4.46612	4.41658	4.55134	At1g05750	PDE247	PDE247 (pigment defective 247)	hypothetical protein predicted by genemark.hmm	0.979249	0.816	0.910822	0.0778	0.951974	0.515	1.08693	0.369	1.02458	0.82	1.01098	0.812	0.996046	0.931	0.942637	0.46	0.985227	0.676	RNA modification GO:0009451	mitochondrion GO:0005739, chloroplast GO:0009507, plastid GO:0009536
261256_at	6.97538	7.02623	7.19259	7.40787	7.44269	6.98289	At1g05760	RTM1	RTM1 (restricted tev movement 1); sugar binding	disease resistance protein RTM1 identical to GB:AAF14583 from [Arabidopsis thaliana] (Proc. Natl. Acad. Sci. U.S.A. 97 (1), 489-494 (2000)); supported by cDNA: gi_13877528_gb_AF370465.1_AF370465	0.965367	0.802	1.37535	0.0717	0.861381	0.344	0.970409	0.819	1.30282	0.0626	1.38253	0.0803	1.16249	0.403	1.34255	0.0364	0.840839	0.354	response to virus GO:0009615		carbohydrate binding GO:0030246
261311_at	5.65828	5.72504	5.52566	5.55603	5.73759	5.34258	At1g05770	AT1G05770	mannose-binding lectin-like protein	disease resistance protein RTM1, putative similar to GB:AAF14583 from [Arabidopsis thaliana] (Proc. Natl. Acad. Sci. U.S.A. 97 (1), 489-494 (2000))	0.954779	0.469	1.31495	0.0534	0.979168	0.838	0.767124	0.0191	0.889452	0.336	1.05651	0.587	0.912171	0.0514	1.15946	0.224	0.863383	0.194
261312_at	7.7796	7.77403	7.7757	7.80515	7.73964	7.7071	At1g05790	AT1G05790	lipase class 3-like protein	putative NPK1-related protein kinase 2 predicted by genemark.hmm	1.00387	0.962	1.02281	0.77	0.979793	0.643	0.954663	0.462	1.02181	0.705	0.972683	0.767	0.997304	0.97	1.07033	0.321	1.02531	0.684	lipid metabolic process GO:0006629, lipid metabolic process GO:0006629, fatty acid beta-oxidation GO:0006635, protein import into peroxisome matrix GO:0016558	plasma membrane GO:0005886	triglyceride lipase activity GO:0004806, triglyceride lipase activity GO:0004806, hydrolase activity GO:0016787
261278_at	4.56327	4.36824	4.41113	4.41509	4.25839	4.27582	At1g05800	DGL	DGL (DONGLE); triacylglycerol lipase	hypothetical protein predicted by genemark.hmm	1.14474	0.0388	0.987991	0.916	0.997258	0.944	0.937945	0.483	1.03301	0.541	0.809508	0.0612	0.899915	0.0267	1.10135	0.306	1.11168	0.248	lipid metabolic process GO:0006629, lipid metabolic process GO:0006629, response to wounding GO:0009611, jasmonic acid biosynthetic process GO:0009695, lipid catabolic process GO:0016042, negative regulation of cell growth GO:0030308, defense response to fungus GO:0050832	lipid particle GO:0005811, chloroplast GO:0009507, chloroplast GO:0009507, plastid GO:0009536	triglyceride lipase activity GO:0004806, triglyceride lipase activity GO:0004806, phosphatidylcholine 1-acylhydrolase activity GO:0008970, hydrolase activity GO:0016787, galactolipase activity GO:0047714, phosphatidylserine 1-acylhydrolase activity GO:0052739, 1-acyl-2-lysophosphatidylserine acylhydrolase activity GO:0052740
261254_at	7.45986	7.61888	7.90665	7.94563	7.55157	7.78753	At1g05805	AT1G05805	transcription factor bHLH128	Expressed protein ; supported by full-length cDNA: Ceres: 21406.	0.895639	0.139	0.849118	0.00651	0.97334	0.78	1.12401	0.00567	1.25419	0.0215	1.06563	0.376	1.363	0.025	1.11581	0.132	1.27905	0.0314	transcription, DNA-templated GO:0006351; regulation of transcription, DNA-templated GO:0006355	nucleus GO:0005634, cytosol GO:0005829	DNA binding GO:0003677, sequence-specific DNA binding transcription factor activity GO:0003700, protein dimerization activity GO:0046983
261252_at	7.26855	7.7404	7.92455	7.93336	7.4133	7.70255	At1g05810	RABA5E	RABA5E (RAB GTPASE HOMOLOG A5E); GTP binding	RAS-related protein ARA-1 identical to SP:P19892 from [Arabidopsis thaliana] (Gene 76:313-319(1989))	0.721039	0.0293	0.81833	0.0329	0.993915	0.975	0.974102	0.683	1.1431	0.123	1.10554	0.374	1.57571	0.077	1.17349	0.0413	1.42528	0.123	GTP catabolic process GO:0006184, transport GO:0006810, intracellular protein transport GO:0006886, nucleocytoplasmic transport GO:0006913, signal transduction GO:0007165, small GTPase mediated signal transduction GO:0007264, protein transport GO:0015031	intracellular GO:0005622, plasma membrane GO:0005886, membrane GO:0016020	nucleotide binding GO:0000166, GTPase activity GO:0003924, GTP binding GO:0005525, GTP binding GO:0005525
261253_at	7.66349	7.38719	7.7111	7.92141	7.87495	7.65557	At1g05840	AT1G05840	aspartyl protease-like protein	unknown protein ;supported by full-length cDNA: Ceres:158528.	1.21109	0.232	1.16423	0.247	0.864352	0.377	1.20446	0.0292	1.44816	0.0334	1.15786	0.43	1.03355	0.85	1.20233	0.188	0.89264	0.474	response to superoxide GO:0000303; postreplication repair GO:0006301; N-terminal protein myristoylation GO:0006499; proteolysis GO:0006508; proteolysis GO:0006508; ubiquitin-dependent protein catabolic process GO:0006511; fatty acid beta-oxidation GO:0006635; lipid transport GO:0006869; intra-Golgi vesicle-mediated transport GO:0006891; signal transduction GO:0007165; cell death GO:0008219; hormo…	plasma membrane GO:0005886, anchored component of membrane GO:0031225	aspartic-type endopeptidase activity GO:0004190, peptidase activity GO:0008233
261279_at	11.9331	11.8322	11.9458	11.8681	11.7092	11.5869	At1g05850	POM1	POM1 (POM-POM1); chitinase	class I chitinase, putative similar to GB:AAF69774 from [Arabidopsis blepharophylla] (Proc. Natl. Acad. Sci. U.S.A. 97 (10), 5322-5327 (2000))	1.07243	0.247	1.08846	0.141	1.05533	0.503	0.843663	0.0157	1.02522	0.721	0.856272	0.0477	1.00887	0.894	1.2152	0.0402	1.17821	0.0455	polysaccharide biosynthetic process GO:0000271, carbohydrate metabolic process GO:0005975, chitin catabolic process GO:0006032, glycolytic process GO:0006096, calcium ion transport GO:0006816, water transport GO:0006833, hyperosmotic response GO:0006972, Golgi organization GO:0007030, multicellular organismal development GO:0007275, pattern specification process GO:0007389, regulation of cell siz…	extracellular region GO:0005576, Golgi apparatus GO:0005794, apoplast GO:0048046	chitinase activity GO:0004568, chitinase activity GO:0004568, chitinase activity GO:0004568, polysaccharide binding GO:0030247
261280_at	5.83455	5.77673	5.69988	5.79662	5.76244	5.84764	At1g05860	AT1G05860	hypothetical protein	hypothetical protein predicted by genemark.hmm	1.04089	0.674	0.942658	0.557	0.935145	0.336	1.05038	0.711	1.01388	0.9	0.951247	0.201	0.910878	0.0409	0.965254	0.748	0.957561	0.36		chloroplast GO:0009507
261249_at	5.32285	4.27851	4.49339	4.38004	4.38185	4.40571	At1g05880	ARI12	putative E3 ubiquitin-protein ligase ARI12	hypothetical protein predicted by genemark.hmm	2.06242	0.294	0.983597	0.847	1.08174	0.322	1.09217	0.143	1.07291	0.279	0.52087	0.341	0.562741	0.393	0.982364	0.721	1.08039	0.463	response to UV-B GO:0010224, protein ubiquitination GO:0016567, transcription factor import into nucleus GO:0042991, cellular response to hypoxia GO:0071456	nucleus GO:0005634	nucleic acid binding GO:0003676, protein binding GO:0005515, zinc ion binding GO:0008270, ligase activity GO:0016874, metal ion binding GO:0046872
261250_at	8.09958	7.76089	7.77952	7.89954	8.06617	7.90869	At1g05890	ARI5	putative E3 ubiquitin-protein ligase ARI5	unknown protein	1.26461	0.0504	1.11534	0.0971	0.920174	0.299	1.10788	0.181	1.10088	0.115	0.977106	0.776	0.801039	0.0882	0.993681	0.912	0.819807	0.0418	nuclear-transcribed mRNA catabolic process GO:0000956; fatty acid beta-oxidation GO:0006635; protein import into peroxisome matrix GO:0016558; protein ubiquitination GO:0016567; photoperiodism, flowering GO:0048573	nucleus GO:0005634, cytoplasm GO:0005737	nucleic acid binding GO:0003676, protein binding GO:0005515, zinc ion binding GO:0008270, ligase activity GO:0016874, metal ion binding GO:0046872
261255_at	5.8874	5.84581	5.83384	5.91404	5.99758	5.89034	At1g05900	ATNTH2	endonuclease-related	hypothetical protein contains similarity to endonuclease III; supported by cDNA: gi_15294153_gb_AF410268.1_AF410268	1.02925	0.737	1.07717	0.353	0.945927	0.289	1.03134	0.757	1.04843	0.601	1.07936	0.222	0.963556	0.398	1.01657	0.772	0.89271	0.158	DNA repair GO:0006281, base-excision repair GO:0006284, base-excision repair GO:0006284, base-excision repair GO:0006284	nucleus GO:0005634, mitochondrion GO:0005739, chloroplast nucleoid GO:0042644	DNA binding GO:0003677; catalytic activity GO:0003824; endonuclease activity GO:0004519; DNA N-glycosylase activity GO:0019104; 4 iron, 4 sulfur cluster binding GO:0051539
261257_at	8.20705	8.18198	8.08295	7.99077	8.17938	8.16906	At1g05910	AT1G05910	ATPase family AAA domain-containing protein	tat-binding protein, putative similar to GB:CAA56963 from [Saccharomyces cerevisiae]; supported by cDNA: gi_15983758_gb_AY056785.1_	1.01752	0.82	1.00718	0.931	1.06598	0.512	0.991085	0.921	0.875868	0.0659	0.981006	0.778	0.917582	0.442	0.883746	0.146	0.935348	0.524		nucleus GO:0005634	nucleotide binding GO:0000166, protein binding GO:0005515, ATP binding GO:0005524, ATP binding GO:0005524, nucleoside-triphosphatase activity GO:0017111
261251_at	4.34889	4.45411	4.41924	4.35866	4.39023	4.33765	At1g05920	AT1G05920	hypothetical protein	hypothetical protein predicted by genemark.hmm	0.929667	0.516	1.03711	0.385	1.04288	0.723	0.922452	0.406	0.935983	0.552	1.02906	0.686	1.04997	0.683	1.01467	0.853	1.02031	0.835	transcription, DNA-templated GO:0006351; regulation of transcription, DNA-templated GO:0006355	nucleus GO:0005634	DNA binding GO:0003677
260927_at	8.98321	8.91451	8.97714	9.00743	9.12103	8.95268	At1g05940	CAT9	CAT9 (CATIONIC AMINO ACID TRANSPORTER 9); cationic amino acid transmembrane transporter	hypothetical protein predicted by genemark.hmm; supported by cDNA: gi_13430817_gb_AF360321.1_AF360321	1.04877	0.0189	1.12378	0.139	0.979224	0.785	1.02681	0.569	1.06653	0.263	1.10024	0.119	0.995799	0.942	1.03868	0.591	0.905073	0.229	amino acid transmembrane transport GO:0003333, fatty acid beta-oxidation GO:0006635, transport GO:0006810, amino acid transport GO:0006865, protein import into peroxisome matrix GO:0016558, transmembrane transport GO:0055085	vacuolar membrane GO:0005774, chloroplast GO:0009507, plastid GO:0009536, membrane GO:0016020, integral component of membrane GO:0016021, chloroplast membrane GO:0031969	amino acid transmembrane transporter activity GO:0015171, cationic amino acid transmembrane transporter activity GO:0015326
260945_at	5.17657	5.26545	5.05714	5.1957	5.3759	5.43175	At1g05950	AT1G05950	hypothetical protein	hypothetical protein predicted by genemark.hmm	0.940255	0.344	0.962028	0.656	0.908426	0.588	1.12218	0.184	0.952806	0.601	1.14816	0.113	0.920552	0.612	0.849069	0.141	0.801761	0.236	chromatin silencing GO:0006342, regulation of flower development GO:0009909, histone lysine methylation GO:0034968, histone H3-K9 methylation GO:0051567	nucleus GO:0005634
260961_at	8.05595	8.02161	8.17436	8.14943	8.06504	7.77932	At1g05960	AT1G05960	ARM repeat superfamily protein	unknown protein similar to hypothetical protein GB:AAF80120 GI:8810459 from [Arabidopsis thaliana ]; supported by cDNA: gi_14194168_gb_AF367291.1_AF367291	1.02409	0.0589	1.21902	0.0783	1.01743	0.745	0.845405	0.0918	1.09265	0.0021	1.00633	0.874	1.08554	0.168	1.29245	0.0287	1.07872	0.279		plasma membrane GO:0005886	binding GO:0005488
260960_at	5.62075	5.62569	5.72649	5.44039	5.21268	5.42469	At1g05990	RHS2	EF hand calcium-binding protein	calcium-binding protein, putative similar to calcium-binding protein GB:CAB63264 GI:6580549 from [Lotus japonicus]; supported by cDNA: gi_12083339_gb_AF332466.1_AF332466	0.996576	0.985	0.863336	0.338	1.21933	0.0579	0.869943	0.222	0.879466	0.301	0.753633	0.218	1.07605	0.65	1.01095	0.862	1.42781	0.0675			calcium ion binding GO:0005509, calcium ion binding GO:0005509, metal ion binding GO:0046872
260955_at	11.3488	11.0719	10.6656	10.3288	10.4651	10.3713	At1g06000	AT1G06000	UDP-glycosyltransferase 89C1	unknown protein contains similarity to UDPG glucosyltransferase GB:AAB62270 GI:2232354 from [Solanum berthaultii];supported by full-length cDNA: Ceres:1040.	1.21158	0.0722	1.06721	0.577	1.26299	0.0414	0.615284	0.000166	0.597432	0.00122	0.541966	0.0088	0.622785	0.0068	0.970986	0.691	1.14912	0.289	metabolic process GO:0008152, response to UV GO:0009411, anthocyanin-containing compound biosynthetic process GO:0009718, response to sucrose GO:0009744, flavonoid biosynthetic process GO:0009813, response to UV-B GO:0010224, flavonol biosynthetic process GO:0051555	nucleus GO:0005634	UDP-glycosyltransferase activity GO:0008194; transferase activity GO:0016740; transferase activity, transferring glycosyl groups GO:0016757; transferase activity, transferring hexosyl groups GO:0016758
260946_at	9.00972	8.88263	8.73029	8.74054	8.9664	8.83616	At1g06010	AT1G06010	hypothetical protein	hypothetical protein predicted by genemark.hmm	1.09209	0.338	1.09448	0.314	0.992921	0.947	0.968306	0.718	0.90621	0.315	0.970419	0.715	0.823917	0.115	0.935871	0.463	0.849032	0.17
260947_at	4.11779	4.17805	4.1747	4.24164	4.08458	4.14156	At1g06020	AT1G06020	putative fructokinase-3	fructokinase, putative similar to fructokinase GB:U62329 GI:1915973 from [Lycopersicon esculentum]	0.959089	0.616	0.96128	0.537	0.95466	0.441	0.975021	0.751	1.04506	0.532	0.977249	0.728	1.04024	0.597	1.07184	0.356	1.06445	0.23	carbohydrate metabolic process GO:0005975, D-ribose metabolic process GO:0006014, phosphorylation GO:0016310, starch biosynthetic process GO:0019252	cytoplasm GO:0005737	nucleotide binding GO:0000166; ribokinase activity GO:0004747; ATP binding GO:0005524; fructokinase activity GO:0008865; kinase activity GO:0016301; transferase activity GO:0016740; phosphotransferase activity, alcohol group as acceptor GO:0016773
260956_at	10.9547	10.9256	10.5812	10.5521	10.5379	10.5837	At1g06040	STO	STO (SALT TOLERANCE); DNA binding / protein binding / transcription factor/ zinc ion binding	salt-tolerance protein identical to salt-tolerance protein GB:CAA64819 GI:1565225 from [Arabidopsis thaliana];supported by full-length cDNA: Ceres:39912.	1.02041	0.816	0.968728	0.651	1.02033	0.798	0.789006	0.0224	0.77193	0.0485	0.749047	0.023	0.771874	0.0116	0.978358	0.756	1.03047	0.702	glycolytic process GO:0006096; regulation of transcription, DNA-templated GO:0006355; water transport GO:0006833; hyperosmotic response GO:0006972; Golgi organization GO:0007030; response to temperature stimulus GO:0009266; response to light stimulus GO:0009416; photomorphogenesis GO:0009640; response to salt stress GO:0009651; response to salt stress GO:0009651; response to abscisic acid GO:0009…	intracellular GO:0005622, nucleus GO:0005634, nucleus GO:0005634	DNA binding GO:0003677, sequence-specific DNA binding transcription factor activity GO:0003700, protein binding GO:0005515, zinc ion binding GO:0008270, zinc ion binding GO:0008270, metal ion binding GO:0046872
260959_at	7.30442	7.4414	7.38605	7.40304	6.91956	7.01012	At1g06050	AT1G06050	hypothetical protein	unknown protein ;supported by full-length cDNA: Ceres:99665.	0.909419	0.107	0.939155	0.625	0.988293	0.926	0.741602	0.00359	0.973761	0.596	0.765851	0.0857	1.05822	0.657	1.31305	0.0114	1.38175	0.107		nucleus GO:0005634
260958_at	7.64626	7.56559	7.62613	7.62412	7.62751	7.62085	At1g06060	AT1G06060	LisH and RanBPM domains containing protein	unknown protein identical to unknown protein GB:AAF80129 GI:8810468 from [Arabidopsis thaliana];supported by full-length cDNA: Ceres:155315.	1.05751	0.287	1.00463	0.826	1.0014	0.983	1.03904	0.149	1.0414	0.145	0.987086	0.786	0.986145	0.857	1.00227	0.85	0.999047	0.989			protein binding GO:0005515
260953_at	7.27881	7.14901	7.04226	7.00793	7.2739	7.25038	At1g06070	AT1G06070	putative basic-leucine zipper transcription factor bZIP69	transcriptional activator RF2a, putative similar to transcriptional activator RF2a GB:AF005492 GI:2253277 from [Oryza sativa];supported by full-length cDNA: Ceres:17213.	1.09414	0.352	1.01644	0.796	1.02408	0.866	1.0728	0.368	0.906843	0.339	0.996608	0.968	0.848772	0.271	0.845307	0.161	0.851662	0.204	regulation of transcription, DNA-templated GO:0006355; response to xenobiotic stimulus GO:0009410; endoplasmic reticulum unfolded protein response GO:0030968	nucleus GO:0005634	DNA binding GO:0003677, sequence-specific DNA binding transcription factor activity GO:0003700, sequence-specific DNA binding transcription factor activity GO:0003700, sequence-specific DNA binding GO:0043565, protein dimerization activity GO:0046983
260957_at	7.02683	6.99994	6.94176	7.25329	7.63212	6.84041	At1g06080	ADS1	ADS1 (DELTA 9 DESATURASE 1); oxidoreductase	delta 9 desaturase identical to delta 9 desaturase GB:BAA25180 GI:2970034 from [Arabidopsis thaliana]; supported by full-length cDNA: Ceres: 100525.	1.01881	0.858	1.73113	0.0438	0.805788	0.188	0.895312	0.559	1.19197	0.139	1.52128	0.0269	0.942737	0.691	1.33134	0.18	0.619698	0.0349	long-chain fatty acid metabolic process GO:0001676, defense response to insect GO:0002213, lipid metabolic process GO:0006629, fatty acid metabolic process GO:0006631, fatty acid biosynthetic process GO:0006633, unsaturated fatty acid biosynthetic process GO:0006636, very long-chain fatty acid biosynthetic process GO:0042761, oxidation-reduction process GO:0055114	endoplasmic reticulum GO:0005783, endoplasmic reticulum membrane GO:0005789, membrane GO:0016020, integral component of membrane GO:0016021	oxidoreductase activity GO:0016491; oxidoreductase activity, acting on paired donors, with oxidation of a pair of donors resulting in the reduction of molecular oxygen to two molecules of water GO:0016717
260948_at	5.89061	6.18518	5.86327	5.94452	5.79572	5.77189	At1g06100	AT1G06100	delta-9 desaturase-like 2 protein	delta 9 desaturase, putative similar to delta 9 desaturase GB:BAA25180 GI:2970034 from [Arabidopsis thaliana]	0.815316	0.192	1.01666	0.938	0.945241	0.619	0.750909	0.0423	0.846356	0.172	0.936343	0.777	0.981228	0.894	1.12711	0.0648	1.04794	0.842	long-chain fatty acid metabolic process GO:0001676, defense response to insect GO:0002213, lipid metabolic process GO:0006629, fatty acid metabolic process GO:0006631, fatty acid biosynthetic process GO:0006633, unsaturated fatty acid biosynthetic process GO:0006636, oxidation-reduction process GO:0055114	mitochondrion GO:0005739, endoplasmic reticulum GO:0005783, endoplasmic reticulum membrane GO:0005789, membrane GO:0016020, integral component of membrane GO:0016021	oxidoreductase activity GO:0016491; oxidoreductase activity, acting on paired donors, with oxidation of a pair of donors resulting in the reduction of molecular oxygen to two molecules of water GO:0016717
260949_at	8.9032	8.98111	9.10126	9.14246	9.18211	9.00521	At1g06110	SKIP16	SKIP16 (SKP1/ASK-interacting protein 16); protein binding	F-box protein family contains similarity to F-box protein FBX3 GI:6103643 from [Homo sapiens]	0.947428	0.379	1.13045	0.135	0.971849	0.33	1.01685	0.693	1.11833	0.0468	1.21328	0.0631	1.14716	0.0401	1.0998	0.0577	0.945501	0.407	protein ubiquitination GO:0016567, methylglyoxal catabolic process to D-lactate GO:0019243	nucleus GO:0005634, SCF ubiquitin ligase complex GO:0019005	protein binding GO:0005515
260950_s_at	10.2139	10.7489	10.3372	10.6831	9.69873	9.53512	At1g06120	AT1G06090, AT1G06120	delta-9 desaturase-like 1 protein, delta-9 desaturase-like 3 protein	delta 9 desaturase, putative similar to delta 9 desaturase GB:BAA25180 GI:2970034 from [Arabidopsis thaliana]; supported by cDNA: gi_12083275_gb_AF332434.1_AF332434	0.690169	0.009	1.12008	0.769	0.786835	0.512	0.431145	0.0158	0.955413	0.704	0.699709	0.305	1.08923	0.805	2.21599	0.0259	1.55669	0.365	lipid metabolic process GO:0006629, fatty acid metabolic process GO:0006631, fatty acid biosynthetic process GO:0006633, unsaturated fatty acid biosynthetic process GO:0006636, oxidation-reduction process GO:0055114	endoplasmic reticulum GO:0005783, endoplasmic reticulum membrane GO:0005789, membrane GO:0016020, integral component of membrane GO:0016021	oxidoreductase activity GO:0016491; oxidoreductase activity, acting on paired donors, with oxidation of a pair of donors resulting in the reduction of molecular oxygen to two molecules of water GO:0016717
260954_at	7.15414	6.80426	6.92155	6.87125	7.27383	7.01104	At1g06130	GLX2-4	GLX2-4 (glyoxalase 2-4); hydrolase/ hydroxyacylglutathione hydrolase/ zinc ion binding	glyoxalase II isozyme, putative similar to glyoxalase II isozyme GB:AAC49865 GI:2570338 from [Arabidopsis thaliana];supported by full-length cDNA: Ceres:17756.	1.27446	0.00494	1.19979	0.0076	1.03548	0.622	1.15411	0.0104	1.04753	0.529	1.0865	0.153	0.851101	0.0153	0.907651	0.193	0.783344	0.00436	glutathione biosynthetic process GO:0006750, methylglyoxal catabolic process to D-lactate GO:0019243, methylglyoxal catabolic process to D-lactate GO:0019243, cysteine biosynthetic process GO:0019344	mitochondrion GO:0005739, chloroplast GO:0009507, plastid GO:0009536	hydroxyacylglutathione hydrolase activity GO:0004416, hydroxyacylglutathione hydrolase activity GO:0004416, zinc ion binding GO:0008270, hydrolase activity GO:0016787, metal ion binding GO:0046872
260952_at	5.09464	5.25406	4.97952	4.98604	4.8824	5.08733	At1g06140	AT1G06140	mitochondrial editing factor 3	hypothetical protein predicted by genemark.hmm	0.89539	0.41	0.867583	0.179	0.995484	0.941	0.890861	0.395	0.830463	0.204	0.863194	0.162	0.9233	0.201	0.932203	0.293	1.06963	0.481	mitochondrial mRNA modification GO:0080156	mitochondrion GO:0005739
260951_at	5.12605	5.2172	5.14932	5.20661	5.23465	5.37171	At1g06150	CPuORF8, EMB1444	conserved peptide upstream open reading frame 8, bHLH transcription factor LHL1	hypothetical protein similar to hypothetical protein GB:AAD20673 GI:4432823 from [Arabidopsis thaliana]	0.938773	0.417	0.909368	0.301	0.961069	0.56	1.11305	0.147	0.992683	0.915	1.07818	0.44	1.01626	0.825	0.891862	0.0753	0.942567	0.545	transcription, DNA-templated GO:0006351; regulation of transcription, DNA-templated GO:0006355; multicellular organismal development GO:0007275; root development GO:0048364	nucleus GO:0005634, mitochondrion GO:0005739, chloroplast GO:0009507	DNA binding GO:0003677, sequence-specific DNA binding transcription factor activity GO:0003700, protein dimerization activity GO:0046983
260783_at	4.44772	4.493	4.80594	4.58422	4.43286	4.76132	At1g06160	ORA59	ORA59 (OCTADECANOID-RESPONSIVE ARABIDOPSIS AP2/ERF 59); DNA binding / transcription activator/ transcription factor	ethylene response factor, putative similar to ethylene response factor 1 GB:AAD03544 GI:4128208 from [Arabidopsis thaliana]	0.969107	0.609	0.796389	0.0119	1.16612	0.118	1.2044	0.0169	1.06527	0.414	0.989751	0.874	1.28184	0.0196	0.884482	0.15	1.29511	0.0145	transcription, DNA-templated GO:0006351; regulation of transcription, DNA-templated GO:0006355; regulation of transcription, DNA-templated GO:0006355; response to ethylene GO:0009723; response to jasmonic acid GO:0009753; jasmonic acid and ethylene-dependent systemic resistance GO:0009861; ethylene-activated signaling pathway GO:0009873; ethylene-activated signaling pathway GO:0009873	nucleus GO:0005634	DNA binding GO:0003677, DNA binding GO:0003677, sequence-specific DNA binding transcription factor activity GO:0003700, sequence-specific DNA binding transcription factor activity GO:0003700, sequence-specific DNA binding transcription factor activity GO:0003700
257491_at	3.98516	3.98262	3.99984	3.87905	3.82881	3.89193	At1g06170	AT1G06170	transcription factor bHLH89	hypothetical protein predicted by genemark.hmm, contains Pfam profile:PF00010 Helix-loop-helix DNA-binding domain	1.00176	0.984	0.957195	0.579	1.08733	0.474	0.939072	0.536	0.930726	0.407	0.897293	0.114	1.01023	0.929	0.991113	0.88	1.12586	0.365	transcription, DNA-templated GO:0006351; regulation of transcription, DNA-templated GO:0006355	nucleus GO:0005634	DNA binding GO:0003677, sequence-specific DNA binding transcription factor activity GO:0003700, protein dimerization activity GO:0046983
260784_at	7.45386	6.98578	6.72202	7.0464	7.45769	7.04302	At1g06180	ATMYB13	ATMYB13 (MYB DOMAIN PROTEIN 13); DNA binding / transcription factor	MYB-related protein identical to GB:CAA90748 GI:1263093 from [Arabidopsis thaliana]	1.38327	0.0975	1.333	0.00849	0.798642	0.185	1.04047	0.802	1.04291	0.784	1.00266	0.97	0.602134	0.0266	1.00235	0.967	0.600537	0.0236	regulation of transcription, DNA-templated GO:0006355; response to salt stress GO:0009651; response to gibberellin GO:0009739; response to salicylic acid GO:0009751; response to jasmonic acid GO:0009753	nucleus GO:0005634	DNA binding GO:0003677, DNA binding GO:0003677, chromatin binding GO:0003682, sequence-specific DNA binding transcription factor activity GO:0003700
260793_at	7.44039	7.3528	7.28683	7.34302	7.28269	7.42747	At1g06190	AT1G06190	ribonucleic acid-binding protein RHON1	unknown protein ;supported by full-length cDNA: Ceres:114093.	1.0626	0.584	0.904517	0.108	0.961805	0.748	1.05312	0.323	0.993244	0.915	0.896454	0.349	0.89903	0.49	0.94314	0.259	1.00287	0.982	DNA-templated transcription, termination GO:0006353; response to abscisic acid GO:0009737; embryo development ending in seed dormancy GO:0009793; chloroplast mRNA processing GO:0010239; iron-sulfur cluster assembly GO:0016226; transcription from plastid promoter GO:0042793; positive regulation of transcription, DNA-templated GO:0045893; chloroplast rRNA processing GO:1901259	nucleus GO:0005634, chloroplast GO:0009507, chloroplast GO:0009507, plastid GO:0009536	RNA binding GO:0003723, protein binding GO:0005515, rRNA binding GO:0019843, protein self-association GO:0043621
260785_at	9.77019	9.77079	9.69316	9.78783	9.75043	9.72968	At1g06200	AT1G06200	peptidase-S24/S26 domain-containing protein	hypothetical protein predicted by genscan+	0.999584	0.994	1.01449	0.753	0.936484	0.127	0.971907	0.32	1.01188	0.73	0.986397	0.832	0.948006	0.356	1.04113	0.3	0.961079	0.407	proteolysis GO:0006508	mitochondrion GO:0005739, membrane GO:0016020	serine-type peptidase activity GO:0008236
260794_at	8.81746	8.67193	8.65627	8.59205	8.85268	8.82673	At1g06210	AT1G06210	ENTH/VHS/GAT family protein	unknown protein ; supported by cDNA: gi_15450710_gb_AY052723.1_	1.10614	0.115	1.01815	0.821	1.04552	0.499	1.11327	0.13	0.946135	0.456	1.02471	0.744	0.894287	0.0489	0.84987	0.0666	0.872721	0.123	intracellular protein transport GO:0006886, intracellular protein transport GO:0006886, intra-Golgi vesicle-mediated transport GO:0006891	intracellular GO:0005622, nucleus GO:0005634, Golgi stack GO:0005795	protein transporter activity GO:0008565
260786_s_at	9.68877	9.77393	9.66062	9.66667	9.56821	9.88186	At1g06220	MEE5	MEE5 (MATERNAL EFFECT EMBRYO ARREST 5); GTP binding / GTPase/ translation elongation factor/ translation factor, nucleic acid binding	unknown protein similar to Cryptosporidium parvum elongation factor-2 GB:U21667 GI:706974 from [Cryptosporidium parvum]	0.942679	0.266	0.804603	0.000267	0.99582	0.968	1.07768	0.0675	0.928346	0.0887	0.919834	0.0978	0.98068	0.858	0.861428	0.00644	1.06615	0.536	GTP catabolic process GO:0006184, translational elongation GO:0006414, embryo development ending in seed dormancy GO:0009793, regulation of embryo sac egg cell differentiation GO:0045694	cell wall GO:0005618, nucleolus GO:0005730, cytoplasm GO:0005737, cytosol GO:0005829, ribosome GO:0005840, plasma membrane GO:0005886, plasmodesma GO:0009506, nuclear speck GO:0016607, viral nucleocapsid GO:0019013, ribonucleoprotein complex GO:0030529	nucleotide binding GO:0000166; translation elongation factor activity GO:0003746; GTPase activity GO:0003924; GTP binding GO:0005525; translation factor activity, nucleic acid binding GO:0008135
260795_at	3.55742	3.55514	3.52733	3.60516	3.72126	3.62401	At1g06225	CLE3	CLE3 (CLAVATA3/ESR-RELATED 3); protein binding / receptor binding	CLE3, putative CLAVATA3/ESR-Related 3 (CLE3)	1.00158	0.96	1.06973	0.339	0.947483	0.143	1.04889	0.278	1.03527	0.0479	1.12027	0.118	0.979359	0.629	0.987015	0.748	0.874218	0.0791	signal transduction GO:0007165, multicellular organismal development GO:0007275, cell differentiation GO:0030154, cell-cell signaling involved in cell fate commitment GO:0045168	extracellular region GO:0005576, extracellular space GO:0005615, apoplast GO:0048046	receptor binding GO:0005102, receptor serine/threonine kinase binding GO:0033612
260787_at	7.76847	7.74507	7.67405	7.73271	7.84366	7.7039	At1g06230	GTE4	GTE4 (GLOBAL TRANSCRIPTION FACTOR GROUP E 4); DNA binding	Ring3-like bromodomain protein similar to Ring3 GB:BAA25416 GI:3041763 from [Mus musculus], contains Pfam profile:PF00439 Bromodomain	1.01635	0.901	1.10172	0.137	0.960161	0.781	0.971866	0.759	0.991464	0.942	1.0535	0.632	0.936653	0.679	1.02016	0.806	0.889083	0.401	nuclear-transcribed mRNA catabolic process GO:0000956; transcription, DNA-templated GO:0006351; regulation of transcription, DNA-templated GO:0006355; DNA mediated transformation GO:0009294; DNA mediated transformation GO:0009294; positive regulation of mitotic cell cycle GO:0045931; root development GO:0048364	nucleus GO:0005634	DNA binding GO:0003677, protein binding GO:0005515
260790_at	6.59014	6.65266	6.46421	6.54488	6.70504	6.74793	At1g06240	AT1G06240	hypothetical protein	hypothetical protein predicted by genscan+	0.957587	0.6	0.970705	0.737	0.945621	0.603	1.06827	0.418	0.928012	0.339	1.0829	0.402	0.916416	0.45	0.868709	0.193	0.846261	0.146	oxidation-reduction process GO:0055114	chloroplast GO:0009507	oxidoreductase activity GO:0016491, transition metal ion binding GO:0046914
260791_at	4.12506	4.10957	3.98272	3.98092	3.9574	3.94454	At1g06250	AT1G06250	phospholipase A1-IIalpha	lipase-like protein similar to lipase GB:AAD01804 GI:4103627 from [Dianthus caryophyllus];supported by full-length cDNA: Ceres:12912.	1.01079	0.909	1.00895	0.817	1.00125	0.972	0.891911	0.282	0.914685	0.374	0.890283	0.00704	0.906048	0.0276	1.02553	0.583	1.01771	0.522	lipid metabolic process GO:0006629, lipid metabolic process GO:0006629, lipid catabolic process GO:0016042	cytoplasm GO:0005737, cytoplasm GO:0005737, chloroplast GO:0009507	triglyceride lipase activity GO:0004806, triglyceride lipase activity GO:0004806, phosphatidylcholine 1-acylhydrolase activity GO:0008970, hydrolase activity GO:0016787
260788_at	4.96477	5.14072	5.05009	5.04027	4.87752	4.94723	At1g06260	AT1G06260	Cysteine proteinases superfamily protein	cysteine proteinase contains similarity to thiol-protease, pre-pro-TPE4A protein GI:3688528 [Pisum sativum]	0.885183	0.229	0.952828	0.57	1.00683	0.924	0.874485	0.198	0.932736	0.471	0.941313	0.476	1.06092	0.413	1.06661	0.372	1.12706	0.212	proteolysis GO:0006508, proteolysis GO:0006508	extracellular region GO:0005576, apoplast GO:0048046	peptidase activity GO:0008233, cysteine-type peptidase activity GO:0008234, cysteine-type peptidase activity GO:0008234, hydrolase activity GO:0016787
260792_at	6.24174	6.42075	6.19436	6.26431	6.25211	6.49691	At1g06270	AT1G06270	pentatricopeptide repeat-containing protein	unknown protein ;supported by full-length cDNA: Ceres:105154.	0.88331	0.0492	0.843931	0.0732	0.952671	0.714	1.05421	0.381	0.897237	0.124	1.00721	0.916	0.967691	0.795	0.851099	0.0871	0.960762	0.76		mitochondrion GO:0005739, plastid membrane GO:0042170
260789_s_at	10.6274	10.6267	10.7501	10.7499	10.824	10.7453	At1g06290	ACX3	ACX3 (ACYL-COA OXIDASE 3); acyl-CoA oxidase	acyl-CoA oxidase ACX3 identical to acyl-CoA oxidase ACX3 GI:8163758 from [Arabidopsis thaliana]	1.00051	0.995	1.05608	0.262	1.00015	0.999	1.08569	0.168	1.08913	0.144	1.14598	0.0922	1.08874	0.322	1.00318	0.828	0.950046	0.507	lipid metabolic process GO:0006629, fatty acid metabolic process GO:0006631, fatty acid beta-oxidation GO:0006635, fatty acid beta-oxidation GO:0006635, fatty acid beta-oxidation GO:0006635, metabolic process GO:0008152, fatty acid beta-oxidation using acyl-CoA oxidase GO:0033540, medium-chain fatty acid metabolic process GO:0051791, oxidation-reduction process GO:0055114	nucleus GO:0005634, peroxisome GO:0005777, peroxisome GO:0005777	acyl-CoA dehydrogenase activity GO:0003995; acyl-CoA oxidase activity GO:0003997; acyl-CoA oxidase activity GO:0003997; acyl-CoA oxidase activity GO:0003997; oxidoreductase activity GO:0016491; oxidoreductase activity, acting on the CH-CH group of donors GO:0016627; flavin adenine dinucleotide binding GO:0050660
259419_at	4.69676	4.82512	4.80312	4.73445	4.89886	4.88455	At1g06310	ACX6	ACX6 (ACYL-COA OXIDASE 6); FAD binding / acyl-CoA dehydrogenase/ acyl-CoA oxidase/ electron carrier/ oxidoreductase/ oxidoreductase, acting on the CH-CH group of donors	acyl-CoA oxidase ACX3, putative similar to acyl-CoA oxidase ACX3 GI:8163758 from [Arabidopsis thaliana]	0.914872	0.411	1.00997	0.891	1.04875	0.512	1.04205	0.699	0.939084	0.51	1.15037	0.0957	1.07651	0.404	0.901186	0.15	0.935791	0.423	lipid metabolic process GO:0006629, fatty acid metabolic process GO:0006631, fatty acid beta-oxidation GO:0006635, fatty acid beta-oxidation GO:0006635, metabolic process GO:0008152, oxidation-reduction process GO:0055114	peroxisome GO:0005777, peroxisome GO:0005777	acyl-CoA dehydrogenase activity GO:0003995; acyl-CoA oxidase activity GO:0003997; acyl-CoA oxidase activity GO:0003997; oxidoreductase activity GO:0016491; oxidoreductase activity, acting on the CH-CH group of donors GO:0016627; flavin adenine dinucleotide binding GO:0050660
259389_at	4.69485	4.82232	4.81818	4.83808	4.96462	4.83865	At1g06320	AT1G06320	hypothetical protein	hypothetical protein predicted by genemark.hmm	0.915435	0.225	1.09125	0.301	0.9863	0.825	1.01138	0.817	1.01098	0.783	1.20562	0.0907	1.08925	0.325	0.99961	0.995	0.903475	0.245		nucleus GO:0005634
259390_at	4.35073	4.50531	4.43442	4.39905	4.40107	4.43089	At1g06340	AT1G06340	plant Tudor-like protein	hypothetical protein predicted by genemark.hmm	0.898392	0.0796	0.979541	0.808	1.02483	0.752	0.949721	0.229	0.928989	0.239	1.03551	0.7	1.05973	0.435	0.97817	0.654	1.02339	0.824		nucleus GO:0005634	RNA binding GO:0003723
259391_s_at	5.00415	5.18908	5.07636	5.05278	5.13028	5.01125	At1g06350	AT1G06350, AT1G06360	delta-9 desaturase-like 4 protein, delta-9 desaturase-like 5 protein	delta 9 desaturase, putative similar to delta 9 desaturase GI:2970034 from [Arabidopsis thaliana]	0.879693	0.4	1.086	0.59	1.01648	0.781	0.884033	0.33	0.909848	0.41	1.09136	0.617	1.05132	0.658	1.0292	0.722	0.963311	0.79	lipid metabolic process GO:0006629, fatty acid metabolic process GO:0006631, fatty acid biosynthetic process GO:0006633, unsaturated fatty acid biosynthetic process GO:0006636, oxidation-reduction process GO:0055114	mitochondrion GO:0005739, endoplasmic reticulum GO:0005783, endoplasmic reticulum membrane GO:0005789, membrane GO:0016020, integral component of membrane GO:0016021	oxidoreductase activity GO:0016491; oxidoreductase activity, acting on paired donors, with oxidation of a pair of donors resulting in the reduction of molecular oxygen to two molecules of water GO:0016717
259392_at	7.75306	8.11566	7.81518	7.66692	7.5105	7.95721	At1g06380	AT1G06380	ribosomal protein L1p/L10e family	hypothetical protein similar to hypothetical protein GI:6598642 from [Arabidopsis thaliana]	0.777763	0.00852	0.733714	0.00769	1.10823	0.419	0.89599	0.0243	0.732685	5.39e-05	0.845246	0.0888	1.044	0.747	0.817738	0.00324	1.23514	0.169	translation GO:0006412	nucleus GO:0005634, ribosome GO:0005840, chloroplast GO:0009507, chloroplast envelope GO:0009941, large ribosomal subunit GO:0015934	RNA binding GO:0003723, structural constituent of ribosome GO:0003735
259396_at	8.30001	8.2158	8.25241	8.2704	8.45072	8.26935	At1g06390	GSK1	GSK1 (GSK3/SHAGGY-LIKE PROTEIN KINASE 1); glycogen synthase kinase 3/ kinase	shaggy-like kinase, putative similar to Petunia Shaggy kinase 4 GI:619894 from [Petunia hybrida]; supported by cDNA: gi_14334749_gb_AY035048.1_	1.06011	0.335	1.13396	0.0198	0.987609	0.516	1.03782	0.478	1.03857	0.412	1.11012	0.0647	0.967549	0.433	1.00073	0.98	0.871571	0.00716	protein phosphorylation GO:0006468, protein phosphorylation GO:0006468, brassinosteroid mediated signaling pathway GO:0009742, phosphorylation GO:0016310, regulation of protein localization GO:0032880, hyperosmotic salinity response GO:0042538, protein autophosphorylation GO:0046777, regulation of transport GO:0051049	cytosol GO:0005829, plasma membrane GO:0005886	nucleotide binding GO:0000166; protein kinase activity GO:0004672; protein serine/threonine kinase activity GO:0004674; protein serine/threonine kinase activity GO:0004674; protein serine/threonine kinase activity GO:0004674; ATP binding GO:0005524; kinase activity GO:0016301; transferase activity GO:0016740; transferase activity, transferring phosphorus-containing groups GO:0016772
259395_at	9.4303	9.61467	9.83073	9.89228	9.77374	9.71796	At1g06400	ARA-2	ARA-2; GTP binding	GTP-binding protein(RAB11D), putative similar to RAB11D GI:1370148 from [Lotus japonicus]; supported by cDNA: gi_12083263_gb_AF332428.1_AF332428	0.880034	0.108	1.03942	0.242	0.958236	0.662	1.07422	0.245	1.21219	0.0636	1.26878	0.00523	1.31991	0.025	1.12843	0.102	1.0403	0.629	GTP catabolic process GO:0006184; transport GO:0006810; small GTPase mediated signal transduction GO:0007264; response to auxin GO:0009733; protein transport GO:0015031; vesicle-mediated transport GO:0016192; photoperiodism, flowering GO:0048573	cytoplasm GO:0005737, plasma membrane GO:0005886, membrane GO:0016020	nucleotide binding GO:0000166, GTPase activity GO:0003924, GTP binding GO:0005525, GTP binding GO:0005525, GTP binding GO:0005525
259393_at	9.73898	9.87158	9.93507	10.0723	9.80811	9.8973	At1g06410	ATTPS7	ATTPS7; alpha,alpha-trehalose-phosphate synthase (UDP-forming)/ transferase, transferring glycosyl groups / trehalose-phosphatase	trehalose-6-phosphate synthase, putative similar to trehalose-6-phosphate synthase GI:4468259 from [Pichia angusta]	0.912186	0.121	0.940052	0.233	0.909249	0.155	1.01799	0.694	1.14929	0.101	1.04909	0.38	1.14559	0.00957	1.12898	0.0916	1.09199	0.113	trehalose biosynthetic process GO:0005992, trehalose biosynthetic process GO:0005992, glucose catabolic process GO:0006007, metabolic process GO:0008152	nucleus GO:0005634, cytosol GO:0005829	catalytic activity GO:0003824; alpha,alpha-trehalose-phosphate synthase (UDP-forming) activity GO:0003825; alpha,alpha-trehalose-phosphate synthase (UDP-forming) activity GO:0003825; trehalose-phosphatase activity GO:0004805; trehalose-phosphatase activity GO:0004805; trehalose-phosphatase activity GO:0004805; transferase activity GO:0016740; transferase activity, transferring glycosyl groups GO:…
259394_at	4.32444	4.50908	4.60425	4.45442	4.51275	4.50111	At1g06420	AT1G06420	hypothetical protein	hypothetical protein predicted by genemark.hmm	0.879863	0.421	1.0081	0.943	1.10944	0.316	0.99449	0.972	0.96282	0.786	1.13943	0.256	1.21404	0.147	0.968155	0.783	1.06548	0.5	petal formation GO:0048451, sepal formation GO:0048453
262626_at	7.59904	7.22948	7.4622	7.1546	7.21031	6.90172	At1g06430	FTSH8	FTSH8; ATP-dependent peptidase/ ATPase/ metallopeptidase/ zinc ion binding	FtsH protease, putative similar to zinc dependent protease GI:7650138 from [Arabidopsis thaliana]	1.29196	0.049	1.2385	0.24	1.23765	0.0918	0.796774	0.0399	0.949421	0.563	0.763805	0.175	0.909513	0.416	1.19158	0.0952	1.19077	0.348	proteolysis GO:0006508, multicellular organismal development GO:0007275, PSII associated light-harvesting complex II catabolic process GO:0010304, protein catabolic process GO:0030163	mitochondrion GO:0005739, chloroplast GO:0009507, chloroplast thylakoid GO:0009534, chloroplast thylakoid membrane GO:0009535, plastid GO:0009536, thylakoid GO:0009579, chloroplast envelope GO:0009941, membrane GO:0016020, membrane GO:0016020, integral component of membrane GO:0016021	nucleotide binding GO:0000166, ATP-dependent peptidase activity GO:0004176, metalloendopeptidase activity GO:0004222, ATP binding GO:0005524, peptidase activity GO:0008233, metallopeptidase activity GO:0008237, zinc ion binding GO:0008270, zinc ion binding GO:0008270, hydrolase activity GO:0016787, ATPase activity GO:0016887, nucleoside-triphosphatase activity GO:0017111, metal ion binding GO:004…
262625_at	4.76614	4.88698	4.88116	4.85628	4.62427	4.89775	At1g06440	AT1G06440	ubiquitin carboxyl-terminal hydrolase family protein	hypothetical protein predicted by genemark.hmm	0.919653	0.0988	0.827324	0.0791	1.01739	0.828	1.00749	0.925	0.978947	0.8	0.906342	0.127	1.08299	0.0532	0.97167	0.788	1.1949	0.017		chloroplast GO:0009507	hydrolase activity GO:0016787
262624_at	6.24826	6.15901	5.76009	5.67903	5.93712	5.90645	At1g06450	AT1G06450	putative CCR4-associated factor 1-1	CCR4-associated factor, putative similar to CCR4-associated factor-1 SP:Q60809 [Mus musculus (Mouse)]	1.06381	0.349	1.02149	0.724	1.0578	0.476	0.839404	0.0118	0.716986	0.00229	0.806007	0.0376	0.712933	0.0127	0.854161	0.0571	0.884525	0.148	transcription, DNA-templated GO:0006351; regulation of transcription, DNA-templated GO:0006355; RNA modification GO:0009451; nucleic acid phosphodiester bond hydrolysis GO:0090305	nucleus GO:0005634, cytoplasm GO:0005737	nucleic acid binding GO:0003676, RNA binding GO:0003723, nuclease activity GO:0004518, exonuclease activity GO:0004527, poly(A)-specific ribonuclease activity GO:0004535, ribonuclease activity GO:0004540, hydrolase activity GO:0016787, metal ion binding GO:0046872
262629_at	4.17439	4.18804	4.80969	5.32398	4.40581	4.39133	At1g06460	ACD32.1	ACD32.1 (ALPHA-CRYSTALLIN DOMAIN 32.1)	heat shock protein, putative contains Pfam profile: PF00011 Hsp20/alpha crystallin family;supported by full-length cDNA: Ceres:21735.	0.99058	0.869	1.01009	0.921	0.700139	0.0276	1.15132	0.163	2.19761	0.00171	1.17399	0.0851	1.55326	0.0012	1.90878	0.0072	1.32306	0.00966	response to stress GO:0006950, response to heat GO:0009408, photorespiration GO:0009853, starch biosynthetic process GO:0019252	peroxisome GO:0005777
262623_at	8.14489	8.10017	8.29596	8.23968	8.14831	8.30355	At1g06470	AT1G06470	probable sugar phosphate/phosphate translocator	integral membrane protein, putative contains Pfam profile: PF00892 Integral membrane protein DUF6	1.03148	0.641	0.897979	0.107	1.03978	0.6	1.15139	0.0882	1.10153	0.165	1.00237	0.965	1.11039	0.221	0.956693	0.267	1.10777	0.264	transport GO:0006810, purine nucleobase transport GO:0006863, carbohydrate transport GO:0008643	plasma membrane GO:0005886, membrane GO:0016020, membrane GO:0016020, integral component of membrane GO:0016021
262628_at	5.7172	5.43691	5.32735	5.3392	5.3924	5.46302	At1g06490	ATGSL07	ATGSL07 (glucan synthase-like 7); 1,3-beta-glucan synthase/ transferase, transferring glycosyl groups	glucan synthase, putative similar to glucan synthase GB:AAD11794 [Filobasidiella neoformans var. neoformans]	1.21444	0.129	0.952227	0.322	0.991825	0.927	1.01826	0.223	0.934512	0.381	0.798406	0.11	0.763209	0.0733	0.917753	0.282	0.955917	0.52	(1->3)-beta-D-glucan biosynthetic process GO:0006075, (1->3)-beta-D-glucan biosynthetic process GO:0006075, membrane fusion GO:0061025, regulation of cell shape GO:0008360, microsporogenesis GO:0009556, phloem transport GO:0010233, callose deposition in cell wall GO:0052543, callose deposition in phloem sieve plate GO:0080165	1,3-beta-D-glucan synthase complex GO:0000148; 1,3-beta-D-glucan synthase complex GO:0000148; plasma membrane GO:0005886; membrane GO:0016020; integral component of membrane GO:0016021	1,3-beta-D-glucan synthase activity GO:0003843; 1,3-beta-D-glucan synthase activity GO:0003843; 1,3-beta-D-glucan synthase activity GO:0003843; transferase activity GO:0016740; transferase activity, transferring glycosyl groups GO:0016757
262631_at	6.60854	6.22194	6.46587	6.41791	6.73241	6.56387	At1g06500	AT1G06500	hypothetical protein	hypothetical protein predicted by genemark.hmm;supported by full-length cDNA: Ceres:7311.	1.30731	0.00893	1.12392	0.224	1.0338	0.792	1.26745	0.038	1.1455	0.226	1.08965	0.233	0.905842	0.333	0.90378	0.383	0.831314	0.136		chloroplast GO:0009507
262622_at	5.2167	5.02181	5.19826	5.30288	5.43407	5.25886	At1g06510	AT1G06510	hypothetical protein	hypothetical protein predicted by genemark.hmm	1.14464	0.325	1.12913	0.306	0.930048	0.298	1.17858	0.131	1.2151	0.0332	1.16261	0.321	0.987301	0.921	1.03099	0.649	0.849209	0.187		nucleus GO:0005634, chloroplast GO:0009507
262630_at	4.36015	4.34123	4.15013	4.21024	4.37827	4.16737	At1g06520	GPAT1	GPAT1 (GLYCEROL-3-PHOSPHATE ACYLTRANSFERASE 1); 1-acylglycerol-3-phosphate O-acyltransferase/ acyltransferase	unknown protein ;supported by full-length cDNA: Ceres:94974.	1.01319	0.84	1.15741	0.0856	0.959192	0.633	0.886469	0.0895	0.913201	0.362	1.01264	0.867	0.864528	0.0402	1.03016	0.695	0.853733	0.104	lipid metabolic process GO:0006629, phosphatidylglycerol biosynthetic process GO:0006655, metabolic process GO:0008152, metabolic process GO:0008152, phospholipid biosynthetic process GO:0008654, CDP-diacylglycerol biosynthetic process GO:0016024, pollen sperm cell differentiation GO:0048235, response to karrikin GO:0080167	mitochondrion GO:0005739, mitochondrion GO:0005739, membrane GO:0016020, integral component of membrane GO:0016021	glycerol-3-phosphate O-acyltransferase activity GO:0004366; transferase activity GO:0016740; transferase activity, transferring acyl groups GO:0016746; transferase activity, transferring acyl groups GO:0016746; glycerol-3-phosphate 2-O-acyltransferase activity GO:0090447
262621_at	9.57658	9.74042	9.49168	9.47208	9.3452	9.62264	At1g06530	AT1G06530	peroxisomal and mitochondrial division factor2	hypothetical protein	0.892642	0.099	0.825053	0.0361	1.01368	0.889	0.921602	0.141	0.830271	0.0279	0.851819	0.0789	0.94285	0.548	0.9009	0.181	1.10687	0.319	mitochondrion organization GO:0007005	mitochondrion GO:0005739, vacuolar membrane GO:0005774, cytosol GO:0005829, plastid GO:0009536, integral component of mitochondrial outer membrane GO:0031307
262620_at	5.92435	5.55274	5.25878	4.99927	5.8142	5.19018	At1g06540	AT1G06540	hypothetical protein	hypothetical protein predicted by genscan+	1.2938	0.129	1.54117	0.0575	1.19708	0.202	0.777784	0.0721	0.681379	0.0152	0.926494	0.702	0.630442	0.0387	0.876053	0.0667	0.68046	0.12		chloroplast GO:0009507
262619_at	10.5055	9.95288	9.84879	9.59903	10.0747	9.8805	At1g06550	AT1G06550	3-hydroxyisobutyryl-CoA hydrolase-like protein 5	3-hydroxyisobutyryl-coenzyme A hydrolase, putative similar to 3-hydroxyisobutyryl-coenzyme A hydrolase GB:AAC52114 GI:3320120 [Homo sapiens]	1.46679	0.00169	1.14405	0.0927	1.18901	0.017	0.951065	0.3	0.78249	0.00364	0.741804	0.0116	0.634301	0.0011	0.822752	0.000176	0.855079	0.102	fatty acid beta-oxidation GO:0006635, metabolic process GO:0008152, response to karrikin GO:0080167	cytoplasm GO:0005737	catalytic activity GO:0003824, 3-hydroxyisobutyryl-CoA hydrolase activity GO:0003860, hydrolase activity GO:0016787
262618_at	8.18056	8.31939	8.09012	8.1046	8.03571	8.22807	At1g06560	AT1G06560	putative methyltransferase	unknown protein	0.908257	0.383	0.875176	0.00818	0.990011	0.938	0.938665	0.0818	0.861674	0.00443	0.904477	0.364	0.939236	0.703	0.917978	0.0278	1.03843	0.77	methylation GO:0032259		RNA binding GO:0003723, methyltransferase activity GO:0008168
262635_at	7.19711	6.97602	7.30282	7.17645	7.3942	7.0053	At1g06570	PDS1	PDS1 (PHYTOENE DESATURATION 1); 4-hydroxyphenylpyruvate dioxygenase	4-hydroxyphenylpyruvate dioxygenase (HPD) identical to 4-hydroxyphenylpyruvate dioxygenase (HPD) SP:P93836 [Arabidopsis thaliana (Mouse-ear cress)]; supported by cDNA: gi_2145038_gb_AF000228.1_ATAF000228	1.16561	0.113	1.30939	0.0675	1.09154	0.0587	1.0205	0.826	1.14904	0.131	1.14638	0.245	1.07602	0.13	1.12596	0.0756	0.938625	0.568	L-phenylalanine catabolic process GO:0006559, tyrosine catabolic process GO:0006572, aromatic amino acid family metabolic process GO:0009072, vitamin E biosynthetic process GO:0010189, plastoquinone biosynthetic process GO:0010236, carotenoid biosynthetic process GO:0016117, oxidation-reduction process GO:0055114	cytoplasm GO:0005737, mitochondrion GO:0005739, cytosol GO:0005829, cytosol GO:0005829, chloroplast GO:0009507, chloroplast GO:0009507	4-hydroxyphenylpyruvate dioxygenase activity GO:0003868; 4-hydroxyphenylpyruvate dioxygenase activity GO:0003868; oxidoreductase activity GO:0016491; oxidoreductase activity, acting on single donors with incorporation of molecular oxygen GO:0016701; identical protein binding GO:0042802; metal ion binding GO:0046872; dioxygenase activity GO:0051213
262627_at	5.22098	5.14067	5.04043	4.86734	5.28374	5.03376	At1g06580	AT1G06580	pentatricopeptide repeat-containing protein	hypothetical protein	1.05725	0.636	1.18919	0.144	1.12747	0.0486	0.928576	0.524	0.827413	0.0254	1.04446	0.682	0.88237	0.294	0.891056	0.296	0.844809	0.0162		mitochondrion GO:0005739
262617_at	6.75418	6.44315	6.53349	6.5709	6.60614	6.66829	At1g06590	POR C	POR C (PROTOCHLOROPHYLLIDE OXIDOREDUCTASE); NADPH dehydrogenase/ oxidoreductase/ protochlorophyllide reductase	unknown protein	1.24059	0.0805	0.957833	0.746	0.974402	0.846	1.16889	0.115	1.09259	0.356	0.902473	0.487	0.858153	0.307	0.934721	0.157	0.95089	0.785	maltose metabolic process GO:0000023; polysaccharide catabolic process GO:0000272; starch metabolic process GO:0005982; pentose-phosphate shunt GO:0006098; rRNA processing GO:0006364; unsaturated fatty acid biosynthetic process GO:0006636; phosphatidylglycerol biosynthetic process GO:0006655; cell cycle GO:0007049; mitotic nuclear division GO:0007067; gamete generation GO:0007276; metabolic proce…	nucleus GO:0005634, chloroplast GO:0009507, chloroplast GO:0009507, chloroplast GO:0009507, chloroplast thylakoid GO:0009534, chloroplast thylakoid membrane GO:0009535, chloroplast envelope GO:0009941	nucleotide binding GO:0000166, NADPH dehydrogenase activity GO:0003959, protein binding GO:0005515, oxidoreductase activity GO:0016491, oxidoreductase activity GO:0016491, protochlorophyllide reductase activity GO:0016630, protochlorophyllide reductase activity GO:0016630
262616_at	7.65531	7.83144	7.79011	7.90774	8.20343	8.03923	At1g06620	AT1G06620	2-oxoglutarate-dependent dioxygenase-like protein	oxidoreductase, putative contains Pfam profile: PF00671 Iron/Ascorbate oxidoreductase family	0.885075	0.192	1.12054	0.0858	0.921702	0.401	1.15492	0.0132	1.05431	0.464	1.46218	0.0116	1.09795	0.388	0.912888	0.179	0.750895	0.0263	response to water deprivation GO:0009414, response to wounding GO:0009611, jasmonic acid mediated signaling pathway GO:0009867, hyperosmotic salinity response GO:0042538, oxidation-reduction process GO:0055114	cytoplasm GO:0005737	oxidoreductase activity GO:0016491; oxidoreductase activity, acting on paired donors, with incorporation or reduction of molecular oxygen, 2-oxoglutarate as one donor, and incorporation of one atom each of oxygen into both donors GO:0016706; oxidoreductase activity, acting on paired donors, with incorporation or reduction of molecular oxygen, 2-oxoglutarate as one donor, and incorporation of one …
262633_at	7.23344	7.00378	7.13312	7.14169	7.20066	7.1078	At1g06630	AT1G06630	F-box/LRR-repeat protein	Expressed protein ; supported by full-length cDNA: Ceres: 38014.	1.17256	0.0852	1.06648	0.488	0.994076	0.932	1.07477	0.339	1.10031	0.316	0.977534	0.808	0.932829	0.213	1.02377	0.775	0.954267	0.562		nucleus GO:0005634	protein binding GO:0005515
262637_at	11.6087	11.5878	11.4214	11.4085	11.4962	11.1892	At1g06640	AT1G06640	2-oxoglutarate-dependent dioxygenase-like protein	oxidoreductase, putative contains Pfam profile: PF00671 Iron/Ascorbate oxidoreductase family; supported by cDNA: gi_13430545_gb_AF360185.1_AF360185	1.01455	0.822	1.23711	0.0314	1.009	0.923	0.758569	0.0162	0.883102	0.281	0.924977	0.233	0.878269	0.018	1.16417	0.162	0.949504	0.453	sterol biosynthetic process GO:0016126, oxidation-reduction process GO:0055114	cytoplasm GO:0005737	oxidoreductase activity GO:0016491; oxidoreductase activity, acting on paired donors, with incorporation or reduction of molecular oxygen, 2-oxoglutarate as one donor, and incorporation of one atom each of oxygen into both donors GO:0016706; oxidoreductase activity, acting on paired donors, with incorporation or reduction of molecular oxygen, 2-oxoglutarate as one donor, and incorporation of one …
262638_at	6.84967	6.72958	6.99206	7.0424	7.08625	6.72961	At1g06650	AT1G06650	2-oxoglutarate-dependent dioxygenase-like protein	oxidoreductase, putative contains Pfam profile: PF00671 Iron/Ascorbate oxidoreductase family; supported by cDNA: gi_13878118_gb_AF370322.1_AF370322	1.0868	0.615	1.28044	0.0683	0.965706	0.728	1.00002	1	1.24213	0.11	1.1782	0.321	1.10373	0.532	1.24211	0.0528	0.936798	0.588	oxidation-reduction process GO:0055114	cytoplasm GO:0005737, cytosol GO:0005829	oxidoreductase activity GO:0016491; oxidoreductase activity, acting on paired donors, with incorporation or reduction of molecular oxygen, 2-oxoglutarate as one donor, and incorporation of one atom each of oxygen into both donors GO:0016706; oxidoreductase activity, acting on paired donors, with incorporation or reduction of molecular oxygen, 2-oxoglutarate as one donor, and incorporation of one …
262636_at	8.2479	8.35585	8.06352	8.11153	8.18686	8.39504	At1g06670	NIH	NIH (NUCLEAR DEIH-BOXHELICASE); DNA binding / DNA helicase	DEIH-box RNA/DNA helicase identical to DEIH-box RNA/DNA helicase GB:BAA84364 GI:5881579 [Arabidopsis thaliana]; supported by cDNA: gi_5881578_dbj_D84225.1_D84225	0.927906	0.646	0.865634	0.0839	0.967266	0.87	1.02753	0.668	0.844215	0.0662	0.958576	0.795	0.880025	0.612	0.821594	0.00578	0.918055	0.686	DNA metabolic process GO:0006259, DNA duplex unwinding GO:0032508	nucleus GO:0005634, cytoplasm GO:0005737	nucleotide binding GO:0000166, nucleic acid binding GO:0003676, DNA binding GO:0003677, DNA helicase activity GO:0003678, helicase activity GO:0004386, protein binding GO:0005515, ATP binding GO:0005524, ATP-dependent helicase activity GO:0008026, hydrolase activity GO:0016787
262632_at	9.04194	8.87034	9.2351	9.08869	8.87807	8.32864	At1g06680	PSBP-1	PSBP-1 (PHOTOSYSTEM II SUBUNIT P-1); poly(U) binding	23 kDa polypeptide of oxygen-evolving comlex (OEC) identical to 23 kDa polypeptide of oxygen-evolving comlex (OEC) GB:CAA66785 GI:1769905 [Arabidopsis thaliana];supported by full-length cDNA: Ceres:33922.	1.1263	0.337	1.46352	0.0278	1.10681	0.177	0.686959	0.000116	1.1634	0.0322	0.892632	0.504	1.14327	0.314	1.69356	0.000533	1.28078	0.104	MAPK cascade GO:0000165; rRNA processing GO:0006364; protein targeting to membrane GO:0006612; response to cold GO:0009409; detection of biotic stimulus GO:0009595; response to blue light GO:0009637; response to high light intensity GO:0009644; plastid organization GO:0009657; salicylic acid biosynthetic process GO:0009697; response to sucrose GO:0009744; photosynthetic electron transport in phot…	chloroplast GO:0009507, chloroplast GO:0009507, photosystem II GO:0009523, chloroplast thylakoid GO:0009534, chloroplast thylakoid membrane GO:0009535, plastid GO:0009536, chloroplast thylakoid lumen GO:0009543, chloroplast thylakoid lumen GO:0009543, chloroplast stroma GO:0009570, thylakoid GO:0009579, photosystem II oxygen evolving complex GO:0009654, chloroplast envelope GO:0009941, extrinsic …	calcium ion binding GO:0005509, poly(U) RNA binding GO:0008266
262634_at	7.05561	6.79147	6.88726	6.5526	6.72574	6.56394	At1g06690	AT1G06690	NAD(P)-linked oxidoreductase-like protein	unknown protein ; supported by cDNA: gi_15215593_gb_AY050325.1_	1.20092	0.0716	1.11869	0.375	1.26108	0.0197	0.854095	0.0226	0.847408	0.0222	0.795611	0.149	0.889859	0.246	0.99217	0.904	1.11846	0.378	oxidation-reduction process GO:0055114	cytoplasm GO:0005737, chloroplast GO:0009507, chloroplast thylakoid membrane GO:0009535, plastid GO:0009536, chloroplast envelope GO:0009941, plastoglobule GO:0010287	aldo-keto reductase (NADP) activity GO:0004033, oxidoreductase activity GO:0016491
260835_at	9.28306	9.29971	9.3536	9.40086	9.28744	9.24731	At1g06700	AT1G06700	PTI1-like tyrosine-protein kinase 1	protein kinase interactor, putative similar to Pto kinase interactor GB:1AAC61805 GI:3668069 from [Lycopersicon esculentum]; supported by cDNA: gi_13877994_gb_AF370260.1_AF370260	0.988521	0.781	1.02821	0.511	0.967773	0.298	0.964326	0.179	1.07262	0.0233	1.00305	0.955	1.05011	0.321	1.1123	0.000656	1.04692	0.376	protein phosphorylation GO:0006468, phosphorylation GO:0016310	plasma membrane GO:0005886, plasmodesma GO:0009506, membrane GO:0016020	nucleotide binding GO:0000166; protein kinase activity GO:0004672; protein tyrosine kinase activity GO:0004713; non-membrane spanning protein tyrosine kinase activity GO:0004715; ATP binding GO:0005524; kinase activity GO:0016301; transferase activity GO:0016740; transferase activity, transferring phosphorus-containing groups GO:0016772; protein kinase binding GO:0019901
260826_at	4.80443	4.77853	4.85543	4.91822	4.77914	4.95962	At1g06710	AT1G06710	pentatricopeptide repeat-containing protein	hypothetical protein predicted by genemark.hmm	1.01812	0.864	0.882408	0.176	0.957406	0.591	1.13374	0.329	1.10167	0.376	0.98262	0.747	1.03598	0.664	0.971713	0.726	1.0543	0.517		mitochondrion GO:0005739
260824_at	8.12747	8.23731	8.19097	8.3163	8.01916	8.52761	At1g06720	AT1G06720	BMS1 domain-containing protein	unknown protein	0.926691	0.661	0.702976	0.0151	0.916797	0.536	1.22289	0.165	1.05627	0.671	0.927673	0.617	1.045	0.806	0.863749	0.0119	1.12647	0.475	GTP catabolic process GO:0006184, mRNA export from nucleus GO:0006406, protein import into nucleus GO:0006606, ribosome biogenesis GO:0042254	nucleus GO:0005634	nucleotide binding GO:0000166, GTPase activity GO:0003924, GTP binding GO:0005525
260834_at	7.03766	6.89116	6.94859	6.90644	6.81994	6.99979	At1g06730	AT1G06730	pfkB-type carbohydrate kinase-like protein	sugar kinase, putative similar to ribokinase GB:AAD00536 GI:4099074 from [Pyrobaculum aerophilum]; supported by cDNA: gi_13605672_gb_AF361817.1_AF361817	1.10688	0.229	0.882798	0.184	1.02964	0.705	1.0782	0.421	1.01065	0.846	0.859926	0.0767	0.94013	0.519	0.937348	0.389	1.09327	0.337	phosphorylation GO:0016310	nucleus GO:0005634, cytoplasm GO:0005737	kinase activity GO:0016301
260827_at	6.35538	6.29654	6.15875	6.26196	6.27445	6.20658	At1g06740	AT1G06750	P-loop containing nucleoside triphosphate hydrolases superfamily protein	mudrA-like protein similar to Mu transposable element protein mudrA GB:AAA21566 GI:540581 from [Zea mays]	1.04163	0.567	1.04817	0.316	0.930961	0.582	0.939548	0.415	0.976313	0.864	0.945445	0.187	0.872585	0.023	1.03913	0.774	0.922936	0.0182	plant-type cell wall modification GO:0009827, pollen tube growth GO:0009860, cellular process involved in reproduction GO:0048610, pollen tube development GO:0048868	nucleus GO:0005634	nucleic acid binding GO:0003676, ATP binding GO:0005524, zinc ion binding GO:0008270, kinase activity GO:0016301
260828_at	3.88848	3.79166	3.84239	3.82395	3.9738	3.87305	At1g06750	AT1G06750	P-loop containing nucleoside triphosphate hydrolases superfamily protein	unknown protein	1.06941	0.257	1.07233	0.125	1.01286	0.886	1.05804	0.377	1.02263	0.729	1.06093	0.081	0.968555	0.699	0.966538	0.527	0.912934	0.299	plant-type cell wall modification GO:0009827, pollen tube growth GO:0009860, phosphorylation GO:0016310, cellular process involved in reproduction GO:0048610, pollen tube development GO:0048868	nucleus GO:0005634	ATP binding GO:0005524, kinase activity GO:0016301
260830_at	10.8935	10.8711	10.9375	11.0968	11.0104	10.9001	At1g06760	AT1G06760	histone H1.1	histone H1, putative similar to histone H1-1 GB:CAA44312 GI:16314 from [Arabidopsis thaliana];supported by full-length cDNA: Ceres:24648.	1.01568	0.802	1.07949	0.262	0.895418	0.00861	1.0203	0.469	1.16937	0.00519	1.0844	0.36	1.03092	0.613	1.14611	0.00273	0.950674	0.443	nucleosome assembly GO:0006334, nucleosome assembly GO:0006334	nucleosome GO:0000786, nucleosome GO:0000786, nucleus GO:0005634, nucleus GO:0005634, chromosome GO:0005694	DNA binding GO:0003677, DNA binding GO:0003677
260823_at	6.97947	7.01689	7.00959	6.96091	6.94259	7.03536	At1g06770	DRIP1	DRIP1 (DREB2A-INTERACTING PROTEIN 1); protein binding / ubiquitin-protein ligase/ zinc ion binding	hypothetical protein predicted by genemark.hmm	0.974394	0.684	0.937718	0.544	1.03431	0.346	1.01288	0.82	0.96194	0.486	0.974758	0.812	1.02109	0.66	0.949705	0.265	1.04754	0.647	response to water deprivation GO:0009414, protein ubiquitination GO:0016567, protein autoubiquitination GO:0051865	nucleus GO:0005634, nucleus GO:0005634, cytoplasm GO:0005737	ubiquitin-protein transferase activity GO:0004842, protein binding GO:0005515, zinc ion binding GO:0008270, zinc ion binding GO:0008270, ligase activity GO:0016874, metal ion binding GO:0046872
260832_at	9.19042	9.35169	9.46458	9.33826	9.43167	9.44784	At1g06780	GAUT6	GAUT6 (Galacturonosyltransferase 6); polygalacturonate 4-alpha-galacturonosyltransferase/ transferase, transferring glycosyl groups	unknown protein ; supported by cDNA: gi_15028086_gb_AY045900.1_	0.894235	0.146	0.988856	0.666	1.09151	0.0408	1.06891	0.258	0.990728	0.874	1.18202	0.0179	1.20929	0.00987	0.926855	0.0409	1.02307	0.463	carbohydrate biosynthetic process GO:0016051, pectin biosynthetic process GO:0045489	Golgi membrane GO:0000139, Golgi apparatus GO:0005794, membrane GO:0016020, integral component of membrane GO:0016021	transferase activity GO:0016740; transferase activity, transferring glycosyl groups GO:0016757; transferase activity, transferring glycosyl groups GO:0016757; polygalacturonate 4-alpha-galacturonosyltransferase activity GO:0047262
260822_at	8.03765	8.38128	8.13545	8.1174	7.91219	8.32766	At1g06790	AT1G06790	RNA polymerase Rpb7 N-terminal domain-containing protein	RNA polymerase, putative similar to DNA directed RNA polymerase III subunit GB:CAA21883 GI:3850072 from [Schizosaccharomyces pombe]	0.788053	0.0971	0.749776	0.0179	1.01259	0.888	0.963514	0.536	0.832846	0.0285	0.916714	0.513	1.07015	0.621	0.864384	0.0266	1.16737	0.207	transcription, DNA-templated GO:0006351; transcription, DNA-templated GO:0006351; fatty acid catabolic process GO:0009062	nucleus GO:0005634, chloroplast GO:0009507	DNA-directed RNA polymerase activity GO:0003899, DNA-directed RNA polymerase activity GO:0003899
260833_at	5.67524	5.51107	5.58937	5.61763	5.60459	5.50493	At1g06800	PLA-I{gamma}1	phospholipase A1-Igamma1	lipase, putative similar to lipase GB:AAD01804 GI:4103627 from [Dianthus caryophyllus]; supported by cDNA: gi_15529150_gb_AY052199.1_	1.12052	0.205	1.07152	0.359	0.980597	0.773	0.995749	0.965	1.07666	0.322	0.952208	0.347	0.942214	0.463	1.08125	0.282	0.989505	0.883	lipid metabolic process GO:0006629, lipid metabolic process GO:0006629, lipid catabolic process GO:0016042	chloroplast GO:0009507, chloroplast GO:0009507, plastid GO:0009536	triglyceride lipase activity GO:0004806, triglyceride lipase activity GO:0004806, triglyceride lipase activity GO:0004806, phosphatidylcholine 1-acylhydrolase activity GO:0008970, hydrolase activity GO:0016787, galactolipase activity GO:0047714
260825_at	4.24109	4.29342	4.19951	4.18759	4.18807	4.14871	At1g06810	AT1G06810	hypothetical protein	hypothetical protein predicted by genemark.hmm	0.964375	0.577	1.02765	0.508	1.0083	0.918	0.904561	0.134	0.929265	0.319	0.963914	0.471	0.971587	0.707	1.02731	0.629	1.00796	0.911		nucleus GO:0005634, peroxisome GO:0005777
260821_at	7.47885	7.46477	7.38262	7.41302	7.49955	7.51977	At1g06820	CRTISO	CRTISO (CAROTENOID ISOMERASE); carotenoid isomerase	unknown protein contains Pfam profile:PF02032 Phytoene dehydrogenase related enzyme	1.0098	0.895	0.986082	0.724	0.979147	0.699	1.03886	0.609	0.964764	0.677	1.01446	0.723	0.935475	0.096	0.928674	0.15	0.922143	0.16	etioplast organization GO:0009662, carotenoid biosynthetic process GO:0016117, carotenoid biosynthetic process GO:0016117, carotenoid biosynthetic process GO:0016117, oxidation-reduction process GO:0055114	chloroplast GO:0009507, chloroplast GO:0009507, plastid GO:0009536, membrane GO:0016020, chloroplast membrane GO:0031969	electron carrier activity GO:0009055, oxidoreductase activity GO:0016491, isomerase activity GO:0016853, carotenoid isomerase activity GO:0046608, carotenoid isomerase activity GO:0046608
260831_at	7.60354	7.43924	7.60283	7.48934	5.49432	6.97514	At1g06830	AT1G06830	monothiol glutaredoxin-S11	glutaredoxin, putative similar to glutaredoxin GB:CAA89699 GI:1732424 from [Ricinus communis];supported by full-length cDNA: Ceres:125679.	1.12062	0.403	0.358286	0.000359	1.08184	0.458	0.72492	0.0199	1.03534	0.778	0.231772	0.000316	0.999509	0.997	1.42821	0.0288	4.31247	4.89e-05	cell redox homeostasis GO:0045454, anther development GO:0048653	cytoplasm GO:0005737	electron carrier activity GO:0009055; protein disulfide oxidoreductase activity GO:0015035; metal ion binding GO:0046872; iron-sulfur cluster binding GO:0051536; 2 iron, 2 sulfur cluster binding GO:0051537
260820_at	8.59803	8.36035	8.39928	8.49212	8.41996	8.33524	At1g06840	AT1G06840	probable LRR receptor-like serine/threonine-protein kinase	receptor protein kinase, putative similar to receptor protein kinase GB:BAA11869 GI:1389566 from [Arabidopsis thaliana]	1.17909	0.337	1.06048	0.45	0.937676	0.407	0.982741	0.787	1.09564	0.16	0.883885	0.472	0.871309	0.432	1.11488	0.134	0.985771	0.867	protein phosphorylation GO:0006468, protein phosphorylation GO:0006468, transmembrane receptor protein tyrosine kinase signaling pathway GO:0007169, phosphorylation GO:0016310	extracellular region GO:0005576, plasma membrane GO:0005886, membrane GO:0016020, integral component of membrane GO:0016021	nucleotide binding GO:0000166; protein kinase activity GO:0004672; protein serine/threonine kinase activity GO:0004674; protein serine/threonine kinase activity GO:0004674; protein tyrosine kinase activity GO:0004713; ATP binding GO:0005524; ATP binding GO:0005524; kinase activity GO:0016301; transferase activity GO:0016740; transferase activity, transferring phosphorus-containing groups GO:00167…
260819_at	7.08317	7.23192	7.33003	7.18855	7.07338	7.13153	At1g06850	AtbZIP52	AtbZIP52 (Arabidopsis thaliana basic leucine zipper 52); DNA binding / transcription factor	b-Zip DNA binding protein, putative similar to b-Zip DNA binding protein GB:CAB06697 GI:2246376 from [Arabidopsis thaliana]	0.902027	0.359	0.960494	0.72	1.10304	0.329	0.932781	0.487	0.970381	0.743	0.993241	0.955	1.18662	0.168	1.04031	0.617	1.1947	0.199	regulation of transcription, DNA-templated GO:0006355	nucleus GO:0005634	DNA binding GO:0003677, sequence-specific DNA binding transcription factor activity GO:0003700, sequence-specific DNA binding transcription factor activity GO:0003700, sequence-specific DNA binding GO:0043565, protein dimerization activity GO:0046983
260829_s_at	9.39462	9.22343	9.35071	9.35822	9.29735	9.19084	At1g06870	AT1G06870, TPP	putative thylakoidal processing peptidase 2, thylakoid processing peptide	chloroplast thylakoidal processing peptidase, putative similar to chloroplast thylakoidal processing peptidase GB:CAA71502 GI:2769566 from [Arabidopsis thaliana];supported by full-length cDNA: Ceres:15392.	1.12598	0.408	1.07662	0.431	0.994806	0.957	0.977667	0.82	1.09794	0.327	0.9348	0.611	0.970025	0.83	1.12302	0.0504	1.03768	0.766	signal peptide processing GO:0006465, proteolysis GO:0006508, proteolysis GO:0006508	chloroplast GO:0009507, chloroplast thylakoid GO:0009534, chloroplast thylakoid membrane GO:0009535, plastid GO:0009536, thylakoid GO:0009579, membrane GO:0016020, membrane GO:0016020, integral component of membrane GO:0016021	endopeptidase activity GO:0004175, peptidase activity GO:0008233, serine-type peptidase activity GO:0008236, hydrolase activity GO:0016787
260818_at	10.0641	10.0265	10.1221	10.1134	10.1916	10.1187	At1g06890	AT1G06890	nodulin MtN21 /EamA-like transporter protein	unknown protein	1.02642	0.546	1.05183	0.043	1.00604	0.885	1.06599	0.0488	1.06207	0.055	1.09237	0.0734	1.04098	0.472	0.996326	0.764	0.952952	0.304	protein glycosylation GO:0006486, membrane fusion GO:0061025, Golgi vesicle transport GO:0048193	Golgi membrane GO:0000139, endosome GO:0005768, Golgi apparatus GO:0005794, trans-Golgi network GO:0005802, plasma membrane GO:0005886, membrane GO:0016020, integral component of membrane GO:0016021
260817_at	9.26282	9.38829	9.39525	9.39474	9.35862	9.52814	At1g06900	AT1G06900	Insulinase (peptidase family M16) family protein	unknown protein	0.916711	0.286	0.889141	0.129	1.00035	0.998	1.10179	0.13	1.00449	0.877	1.06866	0.446	1.09613	0.502	0.911686	0.118	1.02571	0.834	proteolysis GO:0006508, proteolysis GO:0006508	cytoplasm GO:0005737, cytosol GO:0005829	catalytic activity GO:0003824, metalloendopeptidase activity GO:0004222, metalloendopeptidase activity GO:0004222, zinc ion binding GO:0008270, metal ion binding GO:0046872
260816_at	7.80967	7.74143	7.87118	7.72718	7.82849	7.6532	At1g06930	AT1G06930	hypothetical protein	hypothetical protein predicted by genscan+	1.04843	0.367	1.12919	0.0824	1.10496	0.21	0.940674	0.339	0.99017	0.901	1.01313	0.772	1.04356	0.264	1.05262	0.529	1.03003	0.514		nucleus GO:0005634
260815_at	9.18581	9.20752	9.23748	9.20605	9.09629	9.31652	At1g06950	TIC110	TIC110 (TRANSLOCON AT THE INNER ENVELOPE MEMBRANE OF CHLOROPLASTS 110)	chloroplast inner envelope protein, putative similar to chloroplast inner envelope protein GB:CAA92823 GI:1495768 from [Pisum sativum]	0.985064	0.89	0.858427	0.0131	1.02203	0.781	1.07848	0.266	0.998984	0.986	0.939836	0.531	1.03647	0.769	0.926286	0.144	1.10282	0.233	transport GO:0006810, chloroplast organization GO:0009658, protein transport GO:0015031, protein targeting to chloroplast GO:0045036, protein import into chloroplast stroma GO:0045037	chloroplast GO:0009507, chloroplast GO:0009507, plastid inner membrane GO:0009528, plastid GO:0009536, chloroplast inner membrane GO:0009706, chloroplast envelope GO:0009941, membrane GO:0016020, integral component of membrane GO:0016021, Tic complex GO:0031897	protein binding GO:0005515
256052_at	6.93574	6.96108	6.92273	6.91366	7.14382	6.9338	At1g06960	AT1G06960	U2 small nuclear ribonucleoprotein B'' 2	spliceosomal protein (U2B), putative similar to spliceosomal protein (U2B) GI:169588 from [Solanum tuberosum]	0.982593	0.902	1.1567	0.103	1.0063	0.924	0.981273	0.701	0.967669	0.596	1.15514	0.369	0.991018	0.95	0.986137	0.726	0.857918	0.144	mRNA splicing, via spliceosome GO:0000398; mRNA processing GO:0006397; RNA splicing GO:0008380	nucleus GO:0005634, nucleoplasm GO:0005654, nucleoplasm GO:0005654, spliceosomal complex GO:0005681, U2 snRNP GO:0005686, nucleolus GO:0005730, cytoplasm GO:0005737, Cajal body GO:0015030, ribonucleoprotein complex GO:0030529	nucleotide binding GO:0000166, nucleic acid binding GO:0003676, RNA binding GO:0003723, snRNA binding GO:0017069
256051_at	4.23928	4.1944	4.16473	4.19099	4.11801	3.99688	At1g06970	CHX14	CHX14 (CATION/HYDROGEN EXCHANGER 14); monovalent cation:proton antiporter/ sodium:hydrogen antiporter	hypothetical protein similar to putative Na+/H+ antiporter GI:2347190 from [Arabidopsis thaliana]	1.03159	0.726	1.08758	0.253	0.981964	0.769	0.872047	0.11	0.997635	0.977	0.919379	0.351	0.949641	0.481	1.14402	0.0269	1.03292	0.692	transport GO:0006810, ion transport GO:0006811, cation transport GO:0006812, cation transport GO:0006812, potassium ion transport GO:0006813, sodium ion transport GO:0006814, lithium ion transport GO:0010351, sodium ion transmembrane transport GO:0035725, transmembrane transport GO:0055085	plasma membrane GO:0005886, membrane GO:0016020, integral component of membrane GO:0016021	monovalent cation:proton antiporter activity GO:0005451, antiporter activity GO:0015297, solute:proton antiporter activity GO:0015299, sodium:proton antiporter activity GO:0015385
256066_at	5.57108	5.84596	5.63809	5.735	5.914	5.71719	At1g06980	AT1G06980	hypothetical protein	hypothetical protein similar to hypothetical protein GI:2347189 from [Arabidopsis thaliana];supported by full-length cDNA: Ceres:7713.	0.826521	0.0241	1.14616	0.358	0.935032	0.383	0.914612	0.432	0.925971	0.272	1.26832	0.0735	1.04754	0.502	1.01242	0.919	0.825926	0.115
256059_at	4.20337	4.05422	3.90342	3.99449	3.87681	3.97351	At1g06990	AT1G06990	GDSL esterase/lipase	hypothetical protein contains similarity to early nodule-specific protein GI:3328240 from [Medicago truncatula];supported by full-length cDNA: Ceres:2087.	1.10892	0.156	0.93517	0.404	0.938827	0.198	0.945593	0.415	0.959444	0.328	0.797435	0.0316	0.81228	0.028	1.01465	0.84	1.01862	0.722	lipid metabolic process GO:0006629, lipid catabolic process GO:0016042	extracellular region GO:0005576	carboxylic ester hydrolase activity GO:0052689; hydrolase activity GO:0016787; hydrolase activity, acting on ester bonds GO:0016788
256050_at	8.09314	7.92609	7.97464	8.03484	7.42674	7.63468	At1g07000	ATEXO70B2	ATEXO70B2 (exocyst subunit EXO70 family protein B2); protein binding	leucine zipper protein, putative similar to leucine zipper protein GI:10177020 from [Arabidopsis thaliana]	1.12276	0.496	0.865776	0.0887	0.959128	0.792	0.8171	0.00813	1.07829	0.223	0.630077	0.0467	0.921141	0.713	1.31966	0.00304	1.46195	0.0705	protein targeting to membrane GO:0006612; exocytosis GO:0006887; vesicle docking involved in exocytosis GO:0006904; membrane fusion GO:0061025; ER-nucleus signaling pathway GO:0006984; response to insect GO:0009625; systemic acquired resistance GO:0009627; salicylic acid biosynthetic process GO:0009697; systemic acquired resistance, salicylic acid mediated signaling pathway GO:0009862; salicylic …	exocyst GO:0000145, cell GO:0005623, nucleus GO:0005634, nucleus GO:0005634, cytosol GO:0005829, plasma membrane GO:0005886, extracellular vesicular exosome GO:0070062
256049_at	5.32314	5.37281	5.35189	5.16304	5.31648	5.11444	At1g07010	AT1G07010	shewenella-like protein phosphatase 1	unknown protein	0.966158	0.719	1.15033	0.0992	1.13985	0.171	0.836031	0.133	0.864677	0.157	0.995393	0.939	1.02013	0.825	1.03426	0.53	1.02485	0.798	myo-inositol hexakisphosphate biosynthetic process GO:0010264	peroxisome GO:0005777, chloroplast GO:0009507	protein serine/threonine phosphatase activity GO:0004722, hydrolase activity GO:0016787
256064_at	8.53299	8.51127	8.4436	8.42629	8.39485	8.43961	At1g07020	AT1G07020	hypothetical protein	Expressed protein ; supported by full-length cDNA: Ceres: 250775.	1.01517	0.769	0.969449	0.573	1.01207	0.662	0.951543	0.367	0.942797	0.119	0.908689	0.126	0.939923	0.244	0.990809	0.835	1.03437	0.43		nucleus GO:0005634
256048_at	4.33055	4.29861	4.37066	4.31882	4.11506	4.28263	At1g07025	AT1G07025	mitochondrial substrate carrier family protein	hypothetical protein contains similarity to mitochondrial carrier proteins	1.02239	0.85	0.890343	0.383	1.03659	0.632	0.988982	0.929	1.01411	0.896	0.861252	0.257	1.02819	0.753	1.0254	0.797	1.19383	0.16	transport GO:0006810, mitochondrial transport GO:0006839, purine nucleobase transport GO:0006863	mitochondrion GO:0005739, mitochondrial inner membrane GO:0005743, membrane GO:0016020, integral component of membrane GO:0016021
256055_at	7.77667	7.9022	7.75774	7.69866	7.65333	7.75506	At1g07030	AT1G07030	mitochondrial substrate carrier family protein	mitochondrial carrier protein, putative similar to mitochondrial carrier protein GI:3378495 from [Ribes nigrum]	0.916668	0.143	0.931914	0.339	1.0418	0.141	0.90304	0.0786	0.868417	0.0322	0.918059	0.277	0.986961	0.679	0.961659	0.191	1.07505	0.322	transport GO:0006810, transport GO:0006810, mitochondrial transport GO:0006839, proline transport GO:0015824, transmembrane transport GO:0055085	mitochondrion GO:0005739, mitochondrial inner membrane GO:0005743, membrane GO:0016020, integral component of membrane GO:0016021
256061_at	8.10568	8.00696	8.22997	8.29833	8.54155	8.28126	At1g07040	AT1G07040	hypothetical protein	unknown protein ;supported by full-length cDNA: Ceres:36434.	1.07082	0.276	1.19772	0.0735	0.953724	0.385	1.2094	0.00695	1.22379	0.00257	1.35273	0.0233	1.08997	0.264	1.0119	0.775	0.805759	0.055		chloroplast GO:0009507
256060_at	3.72904	3.70575	3.63214	3.65169	3.75508	3.7089	At1g07050	AT1G07050	CCT motif family protein	hypothetical protein contains similarity to photoperiod sensitivity quantitative trait locus (Hd1) GI:11094203 from [Oryza sativa];supported by full-length cDNA: Ceres:1955.	1.01627	0.785	1.03253	0.66	0.986542	0.644	1.00219	0.961	0.963219	0.41	1.01821	0.826	0.935041	0.22	0.961118	0.0277	0.918315	0.301	circadian rhythm GO:0007623	nucleus GO:0005634	protein binding GO:0005515
256047_at	4.19138	4.23149	4.21739	4.2811	4.14238	4.32623	At1g07060	AT1G07060	hypothetical protein	hypothetical protein predicted by genemark.hmm	0.972583	0.791	0.880352	0.15	0.956801	0.333	1.06787	0.49	1.03498	0.73	0.966607	0.711	1.01819	0.743	0.969199	0.446	1.05336	0.517	meiotic nuclear division GO:0007126, meiotic DNA double-strand break formation GO:0042138	mitochondrion GO:0005739
256065_at	9.96727	10.3086	10.221	10.157	9.73031	10.3601	At1g07070	AT1G07070	60S ribosomal protein L35a-1	ribosomal protein, putative similar to ribosomal protein L35a GI:57118 from [Rattus norvegicus]; supported by full-length cDNA: Ceres: 2778.	0.789317	0.0296	0.646266	0.0213	1.04541	0.639	1.03635	0.741	0.900227	0.117	0.848529	0.16	1.1923	0.154	0.86865	0.187	1.40514	0.045	translation GO:0006412, translation GO:0006412, ribosome biogenesis GO:0042254	intracellular GO:0005622, cytoplasm GO:0005737, cytosol GO:0005829, ribosome GO:0005840, ribosome GO:0005840, cytosolic large ribosomal subunit GO:0022625, ribonucleoprotein complex GO:0030529	structural constituent of ribosome GO:0003735, structural constituent of ribosome GO:0003735
256034_at	9.80813	9.85655	9.84823	9.81561	9.85822	9.78117	At1g07080	AT1G07080	GILT domain-containing protein	unknown protein ; supported by cDNA: gi_15146333_gb_AY049308.1_	0.966994	0.764	1.05486	0.315	1.02287	0.42	0.949091	0.233	0.972024	0.476	1.03533	0.764	1.02819	0.797	1.02416	0.233	0.9931	0.897		extracellular region GO:0005576, vacuole GO:0005773	catalytic activity GO:0003824
256062_at	7.70302	7.46353	7.59905	7.57027	7.87425	7.60426	At1g07090	LSH6	LSH6 (LIGHT SENSITIVE HYPOCOTYLS 6)	unknown protein ;supported by full-length cDNA: Ceres:28780.	1.18057	0.269	1.2058	0.163	1.02015	0.792	1.10246	0.147	1.07679	0.29	1.12602	0.501	0.930469	0.62	0.976718	0.701	0.826337	0.179		nucleus GO:0005634
256036_at	8.32882	8.20028	8.15378	8.17977	8.17818	8.07636	At1g07110	F2KP	F2KP (FRUCTOSE-2,6-BISPHOSPHATASE); fructose-2,6-bisphosphate 2-phosphatase	fructose-2,6-bisphosphatase, putative similar to fructose-2,6-bisphosphatase GI:8572069 from [Arabidopsis thaliana]; supported by cDNA: gi_13096097_gb_AF190739.2_AF190739	1.09319	0.146	1.07313	0.113	0.982148	0.377	0.91769	0.209	0.985884	0.788	0.900857	0.00572	0.885745	0.0029	1.07431	0.121	0.983225	0.319	carbohydrate metabolic process GO:0005975; fructose metabolic process GO:0006000; fructose metabolic process GO:0006000; fructose 6-phosphate metabolic process GO:0006002; fructose 2,6-bisphosphate metabolic process GO:0006003; fructose 2,6-bisphosphate metabolic process GO:0006003; metabolic process GO:0008152; phosphorylation GO:0016310; D-xylose metabolic process GO:0042732; regulation of carb…	nucleus GO:0005634, cytoplasm GO:0005737, cytosol GO:0005829, plasma membrane GO:0005886, membrane GO:0016020	nucleotide binding GO:0000166; catalytic activity GO:0003824; 6-phosphofructo-2-kinase activity GO:0003873; fructose-2,6-bisphosphate 2-phosphatase activity GO:0004331; fructose-2,6-bisphosphate 2-phosphatase activity GO:0004331; ATP binding GO:0005524; kinase activity GO:0016301; transferase activity GO:0016740; hydrolase activity GO:0016787; carbohydrate binding GO:0030246; starch binding GO:20…
256054_at	3.92753	3.8903	3.8447	3.86858	3.8772	3.80678	At1g07120	AT1G07120	hypothetical protein	unknown protein	1.02614	0.227	1.05002	0.167	0.983587	0.572	0.943754	0.022	0.985055	0.625	0.965712	0.311	0.944204	0.0209	1.04376	0.199	0.977728	0.466		chloroplast GO:0009507, chloroplast envelope GO:0009941
256063_at	5.78737	5.85912	5.63443	5.68703	5.66685	5.59808	At1g07130	STN1	STN1; nucleic acid binding	Expressed protein ; supported by full-length cDNA: Ceres: 25069.	0.951483	0.445	1.04882	0.0706	0.964195	0.44	0.834486	0.0302	0.887561	0.108	0.919857	0.0418	0.89942	0.0725	1.0636	0.0625	0.977782	0.606	regulation of transcription, DNA-templated GO:0006355; telomere capping GO:0016233; post-translational protein modification GO:0043687; positive regulation of transcription, DNA-templated GO:0045893	chromosome, telomeric region GO:0000781; nuclear chromosome, telomeric region GO:0000784; nucleus GO:0005634; chromosome GO:0005694	nucleic acid binding GO:0003676, DNA binding GO:0003677, protein binding GO:0005515
256046_at	7.36722	6.6182	6.93744	6.81182	7.06316	6.86758	At1g07135	AT1G07135	glycine-rich protein	unknown protein	1.68066	0.0322	1.14518	0.255	1.09098	0.693	1.1887	0.196	1.14363	0.157	0.809967	0.245	0.742374	0.298	0.962085	0.676	0.916549	0.703	response to wounding GO:0009611, response to mechanical stimulus GO:0009612, response to absence of light GO:0009646, response to chitin GO:0010200	anchored component of membrane GO:0031225
256035_at	11.6109	11.8307	11.5777	11.5906	11.4758	11.6579	At1g07140	SIRANBP	SIRANBP; Ran GTPase binding	Ran-binding protein (atranbp1a) identical to Ran-binding protein (atranbp1a) GI:2058282 from [Arabidopsis thaliana]; supported by cDNA: gi_15294205_gb_AF410294.1_AF410294	0.858667	0.000983	0.88139	0.0546	0.991083	0.911	0.887156	0.0103	0.846685	0.0908	0.910632	0.0934	0.977253	0.237	0.954382	0.579	1.07316	0.173	protein import into nucleus, translocation GO:0000060; transport GO:0006810; protein transport GO:0015031; intracellular transport GO:0046907; mRNA transport GO:0051028	nucleus GO:0005634, nuclear pore GO:0005643	Ran GTPase binding GO:0008536
256045_at	5.24312	5.06199	5.23558	5.05604	5.21935	5.08984	At1g07150	MAPKKK13	MAPKKK13; ATP binding / kinase/ protein kinase/ protein serine/threonine kinase	MAP3K gamma protein kinase, putative similar to MAP3K gamma protein kinase GI:2315153 from [Arabidopsis thaliana]	1.13376	0.275	1.09392	0.133	1.13252	0.136	1.01949	0.811	0.995881	0.952	0.983665	0.848	0.994788	0.962	0.976843	0.678	1.01131	0.867	protein phosphorylation GO:0006468, phosphorylation GO:0016310	nucleus GO:0005634	nucleotide binding GO:0000166; protein kinase activity GO:0004672; protein serine/threonine kinase activity GO:0004674; protein tyrosine kinase activity GO:0004713; ATP binding GO:0005524; kinase activity GO:0016301; transferase activity, transferring phosphorus-containing groups GO:0016772
256044_at	5.0071	4.75239	4.96025	4.92591	4.69399	4.83997	At1g07160	AT1G07160	putative protein phosphatase 2C 2	protein phosphatase 2C, putative similar to protein phosphatase 2C GI:2582800 from [Medicago sativa]	1.1931	0.325	0.903764	0.462	1.02409	0.73	1.06259	0.567	1.1278	0.187	0.804902	0.284	0.968047	0.842	1.06138	0.487	1.20269	0.189	protein dephosphorylation GO:0006470	protein serine/threonine phosphatase complex GO:0008287, chloroplast GO:0009507	catalytic activity GO:0003824, phosphoprotein phosphatase activity GO:0004721, protein serine/threonine phosphatase activity GO:0004722, protein serine/threonine phosphatase activity GO:0004722, hydrolase activity GO:0016787, metal ion binding GO:0046872
256067_at	8.63302	8.78446	8.96891	9.05359	8.98104	9.08038	At1g07170	AT1G07170, AT2G30000	PHF5-like protein, PHD finger-like domain-containing protein 5A	unknown protein ;supported by full-length cDNA: Ceres:94739.	0.900353	0.234	0.933461	0.047	0.942992	0.472	1.22767	0.00529	1.20508	0.0219	1.27281	0.0254	1.26215	0.0646	0.9816	0.721	0.991622	0.898	mRNA splicing, via spliceosome GO:0000398	nucleus GO:0005634, U12-type spliceosomal complex GO:0005689
256057_at	4.24441	4.41873	4.35316	4.32286	4.14955	4.357	At1g07180	NDA1	NDA1 (ALTERNATIVE NAD(P)H DEHYDROGENASE 1); NADH dehydrogenase	unknown protein contains similarity to alternative NADH-dehydrogenase GI:3718005 from [Yarrowia lipolytica];supported by full-length cDNA: Ceres:114420.	0.886185	0.0809	0.866061	0.162	1.02123	0.792	0.958116	0.661	0.935703	0.446	0.936359	0.176	1.0783	0.173	0.976607	0.834	1.15158	0.0215	myo-inositol hexakisphosphate biosynthetic process GO:0010264, oxidation-reduction process GO:0055114, oxidation-reduction process GO:0055114, cellular response to light stimulus GO:0071482	mitochondrion GO:0005739, mitochondrion GO:0005739, mitochondrial inner membrane GO:0005743, mitochondrial matrix GO:0005759, peroxisome GO:0005777, membrane GO:0016020, intrinsic component of mitochondrial inner membrane GO:0031304	NADH dehydrogenase activity GO:0003954, NADH dehydrogenase activity GO:0003954, NADPH dehydrogenase activity GO:0003959, oxidoreductase activity GO:0016491, flavin adenine dinucleotide binding GO:0050660
256056_at	3.91259	3.93709	3.92012	3.89227	3.87695	3.87736	At1g07190	AT1G07190	hypothetical protein	hypothetical protein contains similarity to ATP-dependent protease	0.983162	0.6	0.999717	0.998	1.0195	0.531	0.959447	0.258	0.969411	0.366	0.975602	0.768	1.00524	0.859	1.01039	0.733	1.03038	0.724	response to hypoxia GO:0001666, ATP catabolic process GO:0006200, proteolysis GO:0006508, misfolded or incompletely synthesized protein catabolic process GO:0006515, mitochondrion organization GO:0007005, protein catabolic process GO:0030163, cellular response to oxidative stress GO:0034599, chaperone-mediated protein complex assembly GO:0051131, protein homooligomerization GO:0051260, oxidation-…	mitochondrial nucleoid GO:0042645	single-stranded DNA binding GO:0003697, single-stranded RNA binding GO:0003727, ATP-dependent peptidase activity GO:0004176, serine-type endopeptidase activity GO:0004252, ATP binding GO:0005524, mitochondrial light strand promoter anti-sense binding GO:0070361
256043_at	8.69976	8.9185	8.96431	8.92043	8.72214	9.05785	At1g07210	AT1G07210	ribosomal protein S18	hypothetical protein contains Pfam profile: PF01084 ribosomal protein S18	0.859316	0.214	0.792396	0.0349	1.03088	0.666	1.10141	0.269	1.00134	0.988	1.01563	0.887	1.20126	0.115	0.909144	0.254	1.18277	0.0696	translation GO:0006412, translation GO:0006412	intracellular GO:0005622, ribosome GO:0005840, ribosome GO:0005840, ribonucleoprotein complex GO:0030529	structural constituent of ribosome GO:0003735, structural constituent of ribosome GO:0003735
256042_at	5.90129	5.73231	5.73757	5.87641	6.23572	5.83707	At1g07220	AT1G07220	hypothetical protein	hypothetical protein predicted by genemark.hmm	1.12426	0.108	1.31827	0.016	0.908248	0.386	1.07532	0.338	1.10504	0.298	1.26088	0.0172	0.89272	0.218	1.02764	0.745	0.708013	0.0198
256041_at	7.21791	7.07733	7.45371	7.51669	7.49756	7.31461	At1g07230	NPC1	non-specific phospholipase C1	unknown protein	1.10235	0.346	1.1352	0.194	0.957285	0.561	1.17877	0.128	1.356	0.00847	1.2139	0.0895	1.17756	0.162	1.15035	0.121	0.970059	0.721		plasma membrane GO:0005886	hydrolase activity, acting on ester bonds GO:0016788; hydrolase activity, acting on ester bonds GO:0016788
256058_at	8.10656	7.93852	8.12803	8.21948	8.12074	8.01644	At1g07240	UGT71C5	UGT71C5 (UDP-GLUCOSYL TRANSFERASE 71C5); UDP-glycosyltransferase/ quercetin 3-O-glucosyltransferase/ transferase, transferring glycosyl groups	UDP-glucose glucosyltransferase, putative similar to UDP-glucose glucosyltransferase GI:453245 from [Manihot esculenta];supported by full-length cDNA: Ceres:6797.	1.12353	0.0556	1.07497	0.398	0.938581	0.252	1.0555	0.513	1.21501	0.0132	1.00988	0.84	1.015	0.758	1.15112	0.176	1.00506	0.865	metabolic process GO:0008152		UDP-glycosyltransferase activity GO:0008194; transferase activity GO:0016740; transferase activity, transferring glycosyl groups GO:0016757; transferase activity, transferring hexosyl groups GO:0016758; quercetin 3-O-glucosyltransferase activity GO:0080043
256033_at	8.51867	8.43712	8.40865	8.36566	8.63292	8.38457	At1g07250	UGT71C4	UGT71C4 (UDP-GLUCOSYL TRANSFERASE 71C4); quercetin 3-O-glucosyltransferase/ quercetin 7-O-glucosyltransferase/ transferase, transferring glycosyl groups	UDP-glucose glucosyltransferase, putative similar to UDP-glucose glucosyltransferase GI:453245 from [Manihot esculenta]; supported by cDNA: gi_14532789_gb_AY040019.1_	1.05815	0.469	1.18784	0.0156	1.03025	0.636	0.964234	0.624	0.951677	0.537	1.08241	0.159	0.926578	0.237	0.986977	0.776	0.85603	0.055	metabolic process GO:0008152		transferase activity GO:0016740; transferase activity, transferring glycosyl groups GO:0016757; transferase activity, transferring hexosyl groups GO:0016758; UDP-glucosyltransferase activity GO:0035251; flavonol 3-O-glucosyltransferase activity GO:0047893; quercetin 3-O-glucosyltransferase activity GO:0080043; quercetin 7-O-glucosyltransferase activity GO:0080044
256053_at	7.21914	7.10407	6.95226	7.02118	7.26304	7.04453	At1g07260	UGT71C3	UGT71C3 (UDP-GLUCOSYL TRANSFERASE 71C3); UDP-glycosyltransferase/ quercetin 3-O-glucosyltransferase/ transferase, transferring glycosyl groups	UDP-glucose glucosyltransferase, putative similar to UDP-glucose glucosyltransferase GI:453245 from [Manihot esculenta]	1.08303	0.316	1.16354	0.00278	0.95335	0.703	0.959569	0.569	0.944169	0.462	1.0309	0.379	0.831116	0.186	0.983951	0.683	0.806207	0.129	metabolic process GO:0008152, ethylene-activated signaling pathway GO:0009873		UDP-glycosyltransferase activity GO:0008194; transferase activity GO:0016740; transferase activity, transferring glycosyl groups GO:0016757; transferase activity, transferring hexosyl groups GO:0016758; quercetin 3-O-glucosyltransferase activity GO:0080043
256040_at	5.18769	5.48284	5.36177	5.39121	5.45512	5.48286	At1g07270	AT1G07270	cell division control protein 6	hypothetical protein similar to putative CDC6 protein GI:3582344 from [Arabidopsis thaliana]	0.814985	0.141	0.980954	0.795	0.979802	0.865	1.00001	1	0.938459	0.66	1.20366	0.0897	1.12825	0.228	0.938446	0.635	0.937344	0.227	DNA replication GO:0006260, cell division GO:0051301, regulation of cell cycle GO:0051726	nucleus GO:0005634	protein binding GO:0005515, ATP binding GO:0005524
261075_at	5.33155	5.55655	5.53178	5.46053	5.74382	5.573	At1g07280	AT1G07280	tetratricopeptide repeat-containing protein-like protein	unknown protein	0.855593	0.263	1.1257	0.164	1.05063	0.101	1.01147	0.928	0.935611	0.547	1.33078	0.018	1.14889	0.111	0.925004	0.273	0.863316	0.0219	maltose metabolic process GO:0000023, starch biosynthetic process GO:0019252		protein binding GO:0005515
261074_at	7.19491	7.44265	7.32435	7.28327	7.26807	7.40857	At1g07290	GONST2	GDP-mannose transporter	hypothetical protein predicted by genemark.hmm	0.842211	0.313	0.907205	0.332	1.02888	0.389	0.976654	0.887	0.895409	0.444	1.05202	0.544	1.09387	0.312	0.916813	0.361	1.03978	0.382	transport GO:0006810, carbohydrate transport GO:0008643, nucleotide-sugar transport GO:0015780, GDP-mannose transport GO:0015784, transmembrane transport GO:0055085	Golgi membrane GO:0000139, Golgi apparatus GO:0005794, plasma membrane GO:0005886, membrane GO:0016020, integral component of membrane GO:0016021	nucleotide-sugar transmembrane transporter activity GO:0005338
261073_at	6.47221	6.1949	6.11424	6.11575	6.35939	6.33534	At1g07300	AT1G07300	josephin protein-like protein	hypothetical protein predicted by genemark.hmm	1.21193	0.084	1.01681	0.888	0.998953	0.991	1.10224	0.383	0.94662	0.589	0.924781	0.465	0.780265	0.0249	0.858813	0.139	0.84373	0.198		nucleus GO:0005634
261083_at	8.02548	8.02532	8.14359	8.01784	7.67447	7.70362	At1g07310	AT1G07310	calcium-dependent lipid-binding domain protein	unknown protein ; supported by cDNA: gi_15451131_gb_AY054646.1_	1.00011	1	0.979998	0.856	1.09107	0.397	0.800126	0.025	0.994828	0.886	0.784033	0.132	1.08531	0.567	1.24334	0.0237	1.38426	0.0593		nucleus GO:0005634	protein binding GO:0005515
261078_at	7.7981	7.98678	7.97393	8.10082	7.61369	7.86278	At1g07320	RPL4	RPL4; poly(U) binding / structural constituent of ribosome	unknown protein identical to SP:O50061 from [Arabidopsis thaliana];supported by full-length cDNA: Ceres:12704.	0.877407	0.0664	0.841429	0.0074	0.915804	0.266	0.917636	0.126	1.08225	0.268	0.880009	0.0439	1.12961	0.112	1.17939	0.0252	1.28364	0.014	translation GO:0006412; translation GO:0006412; translation GO:0006412; isopentenyl diphosphate biosynthetic process, methylerythritol 4-phosphate pathway GO:0019288; cysteine biosynthetic process GO:0019344	plastid large ribosomal subunit GO:0000311, nucleus GO:0005634, ribosome GO:0005840, ribosome GO:0005840, chloroplast GO:0009507, chloroplast GO:0009507, chloroplast thylakoid membrane GO:0009535, plastid GO:0009536, plastid ribosome GO:0009547, chloroplast stroma GO:0009570, thylakoid GO:0009579, membrane GO:0016020, cytosolic ribosome GO:0022626, ribonucleoprotein complex GO:0030529	RNA binding GO:0003723, structural constituent of ribosome GO:0003735, structural constituent of ribosome GO:0003735, poly(U) RNA binding GO:0008266, rRNA binding GO:0019843
257489_at	4.28688	4.36835	4.11199	4.23036	4.13624	4.33979	At1g07330	AT1G07330	hypothetical protein	hypothetical protein predicted by genemark.hmm	0.945098	0.481	0.868413	0.209	0.921225	0.354	0.980397	0.854	0.908787	0.412	0.900849	0.175	0.885831	0.00498	0.926958	0.507	0.983329	0.807		nucleus GO:0005634
261072_at	4.70796	4.71244	4.63695	4.65492	4.52038	4.59919	At1g07340	ATSTP2	ATSTP2 (SUGAR TRANSPORTER 2); carbohydrate transmembrane transporter/ monosaccharide transmembrane transporter/ sugar:hydrogen symporter	hexose transporter, putative similar to GB:CAB52689 from [Lycopersicon esculentum]	0.996898	0.982	0.946841	0.647	0.987617	0.834	0.924501	0.651	0.960916	0.768	0.878079	0.0581	0.95197	0.428	1.03939	0.726	1.08415	0.308	transport GO:0006810, carbohydrate transport GO:0008643, pollen development GO:0009555, pollen exine formation GO:0010584, monosaccharide transport GO:0015749, transmembrane transport GO:0055085	plasma membrane GO:0005886, integral component of plasma membrane GO:0005887, membrane GO:0016020, membrane GO:0016020, integral component of membrane GO:0016021	transporter activity GO:0005215, sugar:proton symporter activity GO:0005351, carbohydrate transmembrane transporter activity GO:0015144, monosaccharide transmembrane transporter activity GO:0015145, symporter activity GO:0015293, transmembrane transporter activity GO:0022857, substrate-specific transmembrane transporter activity GO:0022891
261081_at	9.37715	9.37744	9.10161	8.97576	9.43521	9.25711	At1g07350	AT1G07350	serine/arginine rich-like protein SR45a	transformer-SR ribonucleoprotein, putative similar to GB:Y09506 from [Nicotiana tabacum] (Plant Mol. Biol. 35 (3), 261-269 (1997)); supported by cDNA: gi_15292732_gb_AY050800.1_	0.999802	0.996	1.13139	0.0809	1.09115	0.131	0.919976	0.0652	0.756976	0.00366	1.04106	0.478	0.82614	0.0034	0.822821	0.0122	0.793555	0.013	RNA splicing GO:0008380, response to high light intensity GO:0009644, regulation of RNA splicing GO:0043484	viral nucleocapsid GO:0019013, ribonucleoprotein complex GO:0030529	nucleotide binding GO:0000166, nucleic acid binding GO:0003676, RNA binding GO:0003723
261082_at	8.51885	8.46351	8.41847	8.44001	8.48041	8.59012	At1g07360	AT1G07360	MOS4-associated complex subunit 5A	unknown protein ; supported by cDNA: gi_15450877_gb_AY054519.1_	1.0391	0.571	0.926775	0.206	0.985185	0.672	1.09172	0.205	0.983837	0.67	0.973709	0.655	0.932788	0.315	0.901177	0.109	0.957974	0.255	defense response to bacterium GO:0042742	nucleus GO:0005634, nucleus GO:0005634	nucleotide binding GO:0000166, nucleic acid binding GO:0003676, DNA binding GO:0003677, RNA binding GO:0003723, zinc ion binding GO:0008270, metal ion binding GO:0046872
261080_at	9.67124	9.97638	9.861	9.83887	9.53246	10.0135	At1g07370	PCNA1	PCNA1 (PROLIFERATING CELLULAR NUCLEAR ANTIGEN); DNA binding / DNA polymerase processivity factor/ protein binding	proliferating cellular nuclear antigen identical to GB:AAF40018 from [Arabidopsis thaliana];supported by full-length cDNA: Ceres:28554.	0.809365	0.148	0.716467	0.00933	1.01546	0.885	1.02606	0.792	0.909087	0.407	0.908287	0.405	1.14058	0.318	0.886002	0.132	1.25575	0.0939	DNA replication GO:0006260, DNA-dependent DNA replication GO:0006261, regulation of DNA replication GO:0006275, regulation of DNA replication GO:0006275, DNA methylation GO:0006306, cell proliferation GO:0008283, nucleotide biosynthetic process GO:0009165, histone H3-K9 methylation GO:0051567, regulation of cell cycle GO:0051726	nucleus GO:0005634, nucleus GO:0005634, nucleus GO:0005634, nucleolus GO:0005730, cytoplasm GO:0005737, cytosol GO:0005829, PCNA complex GO:0043626	DNA binding GO:0003677, DNA binding GO:0003677, protein binding GO:0005515, DNA polymerase processivity factor activity GO:0030337, DNA polymerase processivity factor activity GO:0030337
261071_at	7.64354	7.74068	7.76038	7.84639	7.90464	7.84524	At1g07380	AT1G07380	Neutral/alkaline non-lysosomal ceramidase	unknown protein	0.934888	0.613	1.04203	0.391	0.942125	0.134	1.07517	0.239	1.07603	0.151	1.19839	0.203	1.08436	0.536	1.0008	0.986	0.904846	0.0437		extracellular region GO:0005576, vacuolar membrane GO:0005774	ceramidase activity GO:0017040
261070_at	5.26702	5.44364	5.29404	5.37708	5.38443	5.47172	At1g07390	AtRLP1	protein binding	disease resistance protein, putative similar to GB:AAC15780 from [Lycopersicon pimpinellifolium] (Cell 84 (3), 451-459 (1996))	0.884776	0.22	0.941291	0.494	0.944066	0.555	1.01966	0.839	0.954918	0.651	1.08479	0.334	1.01891	0.824	0.936509	0.304	0.93927	0.589	protein folding GO:0006457, oligopeptide transport GO:0006857, signal transduction GO:0007165, response to heat GO:0009408, response to high light intensity GO:0009644, response to endoplasmic reticulum stress GO:0034976, response to hydrogen peroxide GO:0042542		protein binding GO:0005515
261069_at	7.1087	7.46463	7.45486	7.31371	7.15525	7.46511	At1g07410	ATRABA2B	ATRABA2B (ARABIDOPSIS RAB GTPASE HOMOLOG A2B); GTP binding / GTPase/ protein binding	small G protein, putative similar to GB:Z49190 from [Beta vulgaris]	0.781364	0.0821	0.80672	0.14	1.10278	0.192	1.00033	0.998	0.900677	0.27	1.03279	0.773	1.27118	0.0611	0.900379	0.375	1.23082	0.0613	GTP catabolic process GO:0006184, protein folding GO:0006457, transport GO:0006810, intracellular protein transport GO:0006886, nucleocytoplasmic transport GO:0006913, signal transduction GO:0007165, small GTPase mediated signal transduction GO:0007264, response to heat GO:0009408, response to high light intensity GO:0009644, protein transport GO:0015031, vesicle-mediated transport GO:0016192, re…	intracellular GO:0005622, endosome GO:0005768, Golgi apparatus GO:0005794, plasma membrane GO:0005886, cell plate GO:0009504, endosome membrane GO:0010008, membrane GO:0016020	nucleotide binding GO:0000166, GTPase activity GO:0003924, GTP binding GO:0005525, GTP binding GO:0005525
261076_at	9.49828	9.5258	9.82224	9.76202	9.38272	9.62502	At1g07420	SMO2-1	SMO2-1 (STEROL 4-ALPHA-METHYL-OXIDASE 2-1); 4-alpha-methyl-delta7-sterol-4alpha-methyl oxidase/ C-4 methylsterol oxidase	unknown protein ;supported by full-length cDNA: Ceres:33426.	0.981104	0.71	0.845393	0.0873	1.04262	0.496	1.0712	0.104	1.1779	0.00299	0.923022	0.385	1.25176	0.031	1.09961	0.0552	1.35615	0.024	chromatin assembly or disassembly GO:0006333, lipid metabolic process GO:0006629, fatty acid biosynthetic process GO:0006633, steroid biosynthetic process GO:0006694, steroid metabolic process GO:0008202, sterol biosynthetic process GO:0016126, sphingoid biosynthetic process GO:0046520, oxidation-reduction process GO:0055114	endoplasmic reticulum GO:0005783, endoplasmic reticulum membrane GO:0005789, chloroplast envelope GO:0009941, membrane GO:0016020, integral component of membrane GO:0016021	C-4 methylsterol oxidase activity GO:0000254, monooxygenase activity GO:0004497, iron ion binding GO:0005506, oxidoreductase activity GO:0016491, 4-alpha-methyl-delta7-sterol oxidation GO:0080065
261077_at	4.57438	4.65938	4.45283	4.3618	4.54431	4.52465	At1g07430	HAI2	protein phosphatase 2C 3	protein phosphatase 2C, putative similar to GB:CAB90633 from [Fagus sylvatica];supported by full-length cDNA: Ceres:118185.	0.942784	0.676	1.01372	0.878	1.06513	0.18	0.910842	0.398	0.813618	0.11	0.979375	0.87	0.919197	0.413	0.893258	0.076	0.938555	0.462	protein dephosphorylation GO:0006470, transport GO:0006810, ion transport GO:0006811, potassium ion transport GO:0006813, abscisic acid-activated signaling pathway GO:0009738, negative regulation of abscisic acid-activated signaling pathway GO:0009788, positive regulation of gibberellic acid mediated signaling pathway GO:0009939, positive regulation of seed germination GO:0010030, release of seed…	plasma membrane GO:0005886, protein serine/threonine phosphatase complex GO:0008287, membrane GO:0016020	catalytic activity GO:0003824, phosphoprotein phosphatase activity GO:0004721, protein serine/threonine phosphatase activity GO:0004722, protein serine/threonine phosphatase activity GO:0004722, potassium channel activity GO:0005267, hydrolase activity GO:0016787, metal ion binding GO:0046872
261084_at	4.92092	4.9385	4.96439	4.9828	4.95016	4.96974	At1g07440	AT1G07440	NAD(P)-binding Rossmann-fold superfamily protein	tropinone reductase-I, putative similar to GB:L20473 from [Datura stramonium] (Proc. Natl. Acad. Sci. U.S.A. 90, 9591-9595 (1993)); supported by cDNA: gi_13605590_gb_AF361621.1_AF361621	0.987892	0.839	0.986519	0.86	0.987317	0.879	1.02189	0.737	1.03118	0.752	1.02047	0.783	1.03058	0.412	1.00909	0.922	1.00991	0.883	maltose metabolic process GO:0000023, pentose-phosphate shunt GO:0006098, metabolic process GO:0008152, starch biosynthetic process GO:0019252, positive regulation of catalytic activity GO:0043085, response to cadmium ion GO:0046686, oxidation-reduction process GO:0055114, response to karrikin GO:0080167		nucleotide binding GO:0000166, oxidoreductase activity GO:0016491, oxidoreductase activity GO:0016491
261068_at	4.33749	4.41738	4.12544	4.26031	4.27121	4.19668	At1g07450	AT1G07450	NAD(P)-binding Rossmann-fold superfamily protein	tropinone reductase-I, putative similar to GB:L20473 from [Datura stramonium] (Proc. Natl. Acad. Sci. U.S.A. 90, 9591-9595 (1993))	0.946129	0.639	1.05302	0.517	0.91075	0.063	0.85815	0.284	0.896847	0.367	0.955098	0.357	0.863311	0.026	1.04509	0.592	0.903898	0.0284	metabolic process GO:0008152, oxidation-reduction process GO:0055114		nucleotide binding GO:0000166, oxidoreductase activity GO:0016491, oxidoreductase activity GO:0016491
261067_at	3.72868	3.88351	3.70914	3.76752	3.78901	3.74922	At1g07460	AT1G07460	Concanavalin A-like lectin family protein	lectin, putative contains Pfam profile: PF00138, Legume lectins alpha and PF00139, Legume lectins beta domain	0.89824	0.231	1.02796	0.561	0.960345	0.455	0.911122	0.0248	0.92275	0.201	1.0427	0.643	0.98655	0.863	1.01276	0.798	0.946146	0.298		plasma membrane GO:0005886, anchored component of membrane GO:0031225	carbohydrate binding GO:0030246
261079_s_at	8.78619	8.68414	8.84564	8.86994	8.98767	8.83222	At1g07470	AT1G07470, AT1G07480	transcription factor IIA, alpha/beta subunit; transcription factor IIA, alpha/beta subunit	transcription factor IIA large subunit similar to GB:CAA11525 from [Arabidopsis thaliana];supported by full-length cDNA: Ceres:19512.	1.0733	0.245	1.11377	0.0169	0.983299	0.66	1.10809	0.096	1.13745	0.0639	1.14987	0.0158	1.04207	0.331	1.02649	0.401	0.906247	0.0484	transcription, DNA-templated GO:0006351; transcription initiation from RNA polymerase II promoter GO:0006367	nucleus GO:0005634, transcription factor TFIIA complex GO:0005672	sequence-specific DNA binding transcription factor activity GO:0003700
261066_at	3.59441	3.69992	3.68496	3.6215	3.66584	3.58149	At1g07490	AT1G07485	hypothetical protein	hypothetical protein predicted by genemark.hmm	0.92948	0.169	1.06021	0.327	1.04497	0.446	0.921196	0.116	0.947096	0.126	1.05076	0.415	1.06478	0.367	1.02812	0.409	1.01334	0.854
261065_at	7.24532	6.67789	5.43586	5.23421	5.99328	5.0793	At1g07500	AT1G07500	hypothetical protein	hypothetical protein predicted by genemark.hmm	1.48189	0.0702	1.88424	0.00996	1.15001	0.058	0.330199	0.00104	0.367629	0.00153	0.419852	0.00648	0.285296	0.000315	1.11336	0.2	0.679515	0.0408		nucleus GO:0005634	protein binding GO:0005515
261064_at	9.46484	9.3939	9.30544	9.19521	9.47464	9.38003	At1g07510	ftsh10	ftsh10 (FtsH protease 10); ATP binding / ATPase/ metalloendopeptidase/ nucleoside-triphosphatase/ nucleotide binding / zinc ion binding	unknown protein	1.0504	0.225	1.06778	0.0195	1.0794	0.0654	0.990431	0.708	0.871342	0.00316	1.00682	0.833	0.895399	0.0517	0.87976	0.000412	0.889337	0.0234	proteolysis GO:0006508, protein catabolic process GO:0030163	mitochondrion GO:0005739, mitochondrion GO:0005739, mitochondrial inner membrane GO:0005743, chloroplast thylakoid membrane GO:0009535, plastid GO:0009536, membrane GO:0016020, integral component of membrane GO:0016021	nucleotide binding GO:0000166, metalloendopeptidase activity GO:0004222, ATP binding GO:0005524, peptidase activity GO:0008233, metallopeptidase activity GO:0008237, zinc ion binding GO:0008270, hydrolase activity GO:0016787, ATPase activity GO:0016887, nucleoside-triphosphatase activity GO:0017111, metal ion binding GO:0046872
261063_at	6.97507	6.79607	6.87401	6.81418	7.09921	6.96411	At1g07520	AT1G07520	GRAS family transcription factor	transcription factor scarecrow-like 14, putative similar to GB:AAD24412 from [Arabidopsis thaliana] (Plant J. 18 (1), 111-119 (1999))	1.1321	0.327	1.09817	0.353	1.04235	0.561	1.12354	0.205	1.01263	0.886	1.08986	0.513	0.932354	0.522	0.901293	0.277	0.855479	0.102	respiratory burst involved in defense response GO:0002679; transcription, DNA-templated GO:0006351; regulation of transcription, DNA-templated GO:0006355; response to chitin GO:0010200; response to chitin GO:0010200; intracellular signal transduction GO:0035556	nucleus GO:0005634	sequence-specific DNA binding transcription factor activity GO:0003700
261062_at	7.62885	7.47149	7.45577	7.46987	7.77037	7.4932	At1g07530	SCL14	SCL14 (SCARECROW-LIKE 14); transcription factor	transcription factor scarecrow-like 14, putative similar to GB:AAD24412 from [Arabidopsis thaliana] (Plant J. 18 (1), 111-119 (1999))	1.11524	0.155	1.21181	0.00427	0.990276	0.779	1.01516	0.786	0.998877	0.982	1.10307	0.109	0.886949	0.0873	0.983956	0.605	0.804075	0.00379	nuclear-transcribed mRNA catabolic process GO:0000956; transcription, DNA-templated GO:0006351; regulation of transcription, DNA-templated GO:0006355; protein glycosylation GO:0006486; response to xenobiotic stimulus GO:0009410; positive regulation of transcription, DNA-templated GO:0045893	nucleus GO:0005634, nucleus GO:0005634, cytosol GO:0005829	sequence-specific DNA binding transcription factor activity GO:0003700
261061_at	4.46775	4.42235	4.31268	4.34673	4.44514	4.36623	At1g07540	TRFL2	TRFL2 (TRF-LIKE 2); DNA binding	DNA-binding protein, putative contains Pfam profile: PF00249, Myb-like DNA-binding domain	1.03197	0.684	1.05622	0.535	0.976673	0.631	0.961846	0.544	0.948936	0.406	0.984451	0.872	0.898088	0.166	0.986578	0.625	0.912273	0.36	transcription, DNA-templated GO:0006351; regulation of transcription, DNA-templated GO:0006355	nucleus GO:0005634	DNA binding GO:0003677, DNA binding GO:0003677, chromatin binding GO:0003682
261091_at	3.98462	3.95826	3.89967	3.9251	3.85742	3.8799	At1g07550	AT1G07550	putative LRR receptor-like serine/threonine-protein kinase	protein kinase, putative contains Pfam profile: PF00069, Eukaryotic protein kinase domain (1 copy)	1.01844	0.82	0.984542	0.9	0.982531	0.386	0.947132	0.594	0.977277	0.585	0.915611	0.434	0.942823	0.429	1.03183	0.733	1.02972	0.735	protein phosphorylation GO:0006468, phosphorylation GO:0016310	plasma membrane GO:0005886, membrane GO:0016020, integral component of membrane GO:0016021	nucleotide binding GO:0000166; protein kinase activity GO:0004672; protein serine/threonine kinase activity GO:0004674; ATP binding GO:0005524; kinase activity GO:0016301; transferase activity GO:0016740; transferase activity, transferring phosphorus-containing groups GO:0016772
261090_at	6.28106	6.62496	6.87821	7.08795	6.18282	6.86844	At1g07560	AT1G07560	probable LRR receptor-like serine/threonine-protein kinase	protein kinase, putative contains Pfam profile: PF00069 Eukaryotic protein kinase domain (1 copy)	0.787906	0.284	0.621738	0.0203	0.864693	0.0667	1.18385	0.137	1.3784	0.028	0.934174	0.765	1.51273	0.0799	1.16434	0.0811	1.61932	0.0176	transition metal ion transport GO:0000041, protein phosphorylation GO:0006468, phosphorylation GO:0016310	plasma membrane GO:0005886, membrane GO:0016020, integral component of membrane GO:0016021	nucleotide binding GO:0000166; protein kinase activity GO:0004672; protein serine/threonine kinase activity GO:0004674; ATP binding GO:0005524; kinase activity GO:0016301; transferase activity GO:0016740; transferase activity, transferring phosphorus-containing groups GO:0016772
[truncated: 22,164 more rows]
