# Supplementary material for: Comparative expression profiling reveals a role of the root apoplast in local phosphate response
Source: BMC Plant Biol. 2016 Apr 28;16:106. doi: 10.1186/s12870-016-0790-8 (PMC4849097; doi:10.1186/s12870-016-0790-8)
Supplement: Additional file 3: Table S2. — Shown is a list of references that described Pi- or Fe-responsiveness of the genes listed in Table 1. (XLSX 14 kb) [file 12870_2016_790_MOESM3_ESM.xlsx]

## Sheet: Table S2
Table S2, related to Table 1
Shown is a list of references used to determine Pi- or Fe-responsiveness of the genes listed in Table 1.
01. Hoekenga OA, et al. (2006) Proc Natl Acad Sci U S A 103(25):9738-9743.
02. Kobayashi Y, et al. (2007) Plant Physiol 145(3):843-852.
03. van de Mortel JE, et al. (2006) Plant Physiol 142(3):1127-1147.
04. Bari R et al. (2006) Plant Physiol 141(3):988-999.
05. Thibaud MC, et al. (2010) Plant J 64(5):775-789.
06. Puga MI, et al. (2014) Proc Natl Acad Sci U S A 111(41):14947-14952.
07. Abercrombie JM, et al. (2008) BMC Plant Biol 8:87.
08. Lin WD, et al. (2011) Plant Physiol 155(3):1383-1402.
09. Ferrari et al. (2006) Mol Plant Microbe Interact 19(8):931-936.
10. Ferrari S, et al. (2012) Plant Biol (Stuttg) 14 Suppl 1:31-38.
11. Gadjev I, et al. (2006) Plant Physiol 141(2):436-445.
12. del Pozo JC, et al. (1999) Plant J 19(5):579-589.
13. Yang TJ et al. (2010) Plant Physiol 152(4):2130-2141.
14. Muller R et al. (2007) Plant Physiol 143(1):156-171.
15. He H, et al. (2012) PLoS One 7(4):e34995.
16. Bournier M, et al. (2013) J Biol Chem 288(31):22670-22680.
17. Eren E & Arguello JM (2004) Plant Physiol 136(3):3712-3723.
18. Liu TY, et al. (2011) Plant Physiol 156(3):1176-1189.
19. Ben-Tov D, et al. (2015) Plant Physiol 167(3):711-724.
20. Ascencio-Ibanez JT, et al. (2008) Plant Physiol 148(1):436-454.
21. Colangelo EP & Guerinot ML (2004) Plant Cell 16(12):3400-3412.
22. Van Camp W, et al. (1990) Proc Natl Acad Sci U S A 87(24):9903-9907.
23. Lin YF, et al. (2009) New Phytol 182(2):392-404.
24. Yuan Y, et al. (2008) Cell Res 18(3):385-397.
25. Fukao Y et al. (2009) Plant Cell Physiol 50(12):2234-2239.
26. Sauerbrunn N & Schlaich NL (2004) Planta 218(4):552-561.
27. Schaaf G, et al. (2006) J Biol Chem 281(35):25532-25540.
28. Sancenon V et al. (2003) Plant Mol Biol 51(4):577-587.
29. Perea-Garcia A, et al. (2013) Plant Physiol 162(1):180-194.
30. Murgia I et al. (2011) J Plant Physiol 168(9):894-902.
31. Vert G, et al. (2002) Plant Cell 14(6):1223-1233.
32. Connolly EL et al. (2002) Plant Cell 14(6):1347-1357.
33. Kobayashi Y, et al. (2014) Mol Plant 7(2):311-322.
34. Peng M, Bi YM, Zhu T, & Rothstein SJ (2007) Plant Mol Biol 65(6):775-797.
35. Sarry JE, et al. (2006) Proteomics 6(7):2180-2198.
ABERCROMBIE, J. M., HALFHILL, M. D., RANJAN, P., RAO, M. R., SAXTON, A. M., YUAN, J. S. & STEWART, C. N., JR. 2008. Transcriptional responses of Arabidopsis thaliana plants to As (V) stress. BMC Plant Biol, 8, 87.
ASCENCIO-IBANEZ, J. T., SOZZANI, R., LEE, T. J., CHU, T. M., WOLFINGER, R. D., CELLA, R. & HANLEY-BOWDOIN, L. 2008. Global analysis of Arabidopsis gene expression uncovers a complex array of changes impacting pathogen response and cell cycle during geminivirus infection. Plant Physiol, 148, 436-54.
BARI, R., DATT PANT, B., STITT, M. & SCHEIBLE, W. R. 2006. PHO2, microRNA399, and PHR1 define a phosphate-signaling pathway in plants. Plant Physiol, 141, 988-99.
BEN-TOV, D., ABRAHAM, Y., STAV, S., THOMPSON, K., LORAINE, A., ELBAUM, R., DE SOUZA, A., PAULY, M., KIEBER, J. J. & HARPAZ-SAAD, S. 2015. COBRA-LIKE2, a Member of the Glycosylphosphatidylinositol-Anchored COBRA-LIKE Family, Plays a Role in Cellulose Deposition in Arabidopsis Seed Coat Mucilage Secretory Cells. Plant Physiol, 167, 711-24.
BOURNIER, M., TISSOT, N., MARI, S., BOUCHEREZ, J., LACOMBE, E., BRIAT, J. F. & GAYMARD, F. 2013. Arabidopsis ferritin 1 (AtFer1) gene regulation by the phosphate starvation response 1 (AtPHR1) transcription factor reveals a direct molecular link between iron and phosphate homeostasis. J Biol Chem, 288, 22670-80.
COLANGELO, E. P. & GUERINOT, M. L. 2004. The essential basic helix-loop-helix protein FIT1 is required for the iron deficiency response. Plant Cell, 16, 3400-12.
CONNOLLY, E. L., FETT, J. P. & GUERINOT, M. L. 2002. Expression of the IRT1 metal transporter is controlled by metals at the levels of transcript and protein accumulation. Plant Cell, 14, 1347-57.
DEL POZO, J. C., ALLONA, I., RUBIO, V., LEYVA, A., DE LA PENA, A., ARAGONCILLO, C. & PAZ-ARES, J. 1999. A type 5 acid phosphatase gene from Arabidopsis thaliana is induced by phosphate starvation and by some other types of phosphate mobilising/oxidative stress conditions. Plant J, 19, 579-89.
EREN, E. & ARGUELLO, J. M. 2004. Arabidopsis HMA2, a divalent heavy metal-transporting P(IB)-type ATPase, is involved in cytoplasmic Zn2+ homeostasis. Plant Physiol, 136, 3712-23.
FERRARI, S., GALLETTI, R., VAIRO, D., CERVONE, F. & DE LORENZO, G. 2006. Antisense expression of the Arabidopsis thaliana AtPGIP1 gene reduces polygalacturonase-inhibiting protein accumulation and enhances susceptibility to Botrytis cinerea. Mol Plant Microbe Interact, 19, 931-6.
FERRARI, S., SELLA, L., JANNI, M., DE LORENZO, G., FAVARON, F. & D'OVIDIO, R. 2012. Transgenic expression of polygalacturonase-inhibiting proteins in Arabidopsis and wheat increases resistance to the flower pathogen Fusarium graminearum. Plant Biol (Stuttg), 14 Suppl 1, 31-8.
FUKAO, Y., FERJANI, A., FUJIWARA, M., NISHIMORI, Y. & OHTSU, I. 2009. Identification of zinc-responsive proteins in the roots of Arabidopsis thaliana using a highly improved method of two-dimensional electrophoresis. Plant Cell Physiol, 50, 2234-9.
GADJEV, I., VANDERAUWERA, S., GECHEV, T. S., LALOI, C., MINKOV, I. N., SHULAEV, V., APEL, K., INZE, D., MITTLER, R. & VAN BREUSEGEM, F. 2006. Transcriptomic footprints disclose specificity of reactive oxygen species signaling in Arabidopsis. Plant Physiol, 141, 436-45.
HE, H., SU, J., SHU, S., ZHANG, Y., AO, Y., LIU, B., FENG, D., WANG, J. & WANG, H. 2012. Two homologous putative protein tyrosine phosphatases, OsPFA-DSP2 and AtPFA-DSP4, negatively regulate the pathogen response in transgenic plants. PLoS One, 7, e34995.
HOEKENGA, O. A., MARON, L. G., PINEROS, M. A., CANCADO, G. M., SHAFF, J., KOBAYASHI, Y., RYAN, P. R., DONG, B., DELHAIZE, E., SASAKI, T., MATSUMOTO, H., YAMAMOTO, Y., KOYAMA, H. & KOCHIAN, L. V. 2006. AtALMT1, which encodes a malate transporter, is identified as one of several genes critical for aluminum tolerance in Arabidopsis. Proc Natl Acad Sci U S A, 103, 9738-43.
KOBAYASHI, Y., HOEKENGA, O. A., ITOH, H., NAKASHIMA, M., SAITO, S., SHAFF, J. E., MARON, L. G., PINEROS, M. A., KOCHIAN, L. V. & KOYAMA, H. 2007. Characterization of AtALMT1 expression in aluminum-inducible malate release and its role for rhizotoxic stress tolerance in Arabidopsis. Plant Physiol, 145, 843-52.
KOBAYASHI, Y., OHYAMA, Y., KOBAYASHI, Y., ITO, H., IUCHI, S., FUJITA, M., ZHAO, C. R., TANVEER, T., GANESAN, M., KOBAYASHI, M. & KOYAMA, H. 2014. STOP2 activates transcription of several genes for Al- and low pH-tolerance that are regulated by STOP1 in Arabidopsis. Mol Plant, 7, 311-22.
LIN, W. D., LIAO, Y. Y., YANG, T. J., PAN, C. Y., BUCKHOUT, T. J. & SCHMIDT, W. 2011. Coexpression-based clustering of Arabidopsis root genes predicts functional modules in early phosphate deficiency signaling. Plant Physiol, 155, 1383-402.
LIN, Y. F., LIANG, H. M., YANG, S. Y., BOCH, A., CLEMENS, S., CHEN, C. C., WU, J. F., HUANG, J. L. & YEH, K. C. 2009. Arabidopsis IRT3 is a zinc-regulated and plasma membrane localized zinc/iron transporter. New Phytol, 182, 392-404.
LIU, T. Y., AUNG, K., TSENG, C. Y., CHANG, T. Y., CHEN, Y. S. & CHIOU, T. J. 2011. Vacuolar Ca2+/H+ Transport Activity Is Required for Systemic Phosphate Homeostasis Involving Shoot-to-Root Signaling in Arabidopsis. Plant Physiol, 156, 1176-89.
MULLER, R., MORANT, M., JARMER, H., NILSSON, L. & NIELSEN, T. H. 2007. Genome-wide analysis of the Arabidopsis leaf transcriptome reveals interaction of phosphate and sugar metabolism. Plant Physiol, 143, 156-71.
MURGIA, I., TARANTINO, D., SOAVE, C. & MORANDINI, P. 2011. Arabidopsis CYP82C4 expression is dependent on Fe availability and circadian rhythm, and correlates with genes involved in the early Fe deficiency response. Journal of Plant Physiology, 168, 894-902.
PENG, M., BI, Y. M., ZHU, T. & ROTHSTEIN, S. J. 2007. Genome-wide analysis of Arabidopsis responsive transcriptome to nitrogen limitation and its regulation by the ubiquitin ligase gene NLA. Plant Mol Biol, 65, 775-97.
PEREA-GARCIA, A., GARCIA-MOLINA, A., ANDRES-COLAS, N., VERA-SIRERA, F., PEREZ-AMADOR, M. A., PUIG, S. & PENARRUBIA, L. 2013. Arabidopsis copper transport protein COPT2 participates in the cross talk between iron deficiency responses and low-phosphate signaling. Plant Physiol, 162, 180-94.
PUGA, M. I., MATEOS, I., CHARUKESI, R., WANG, Z., FRANCO-ZORRILLA, J. M., DE LORENZO, L., IRIGOYEN, M. L., MASIERO, S., BUSTOS, R., RODRIGUEZ, J., LEYVA, A., RUBIO, V., SOMMER, H. & PAZ-ARES, J. 2014. SPX1 is a phosphate-dependent inhibitor of PHOSPHATE STARVATION RESPONSE 1 in Arabidopsis. Proc Natl Acad Sci U S A, 111, 14947-52.
SANCENON, V., PUIG, S., MIRA, H., THIELE, D. J. & PENARRUBIA, L. 2003. Identification of a copper transporter family in Arabidopsis thaliana. Plant Mol Biol, 51, 577-87.
SARRY, J. E., KUHN, L., DUCRUIX, C., LAFAYE, A., JUNOT, C., HUGOUVIEUX, V., JOURDAIN, A., BASTIEN, O., FIEVET, J. B., VAILHEN, D., AMEKRAZ, B., MOULIN, C., EZAN, E., GARIN, J. & BOURGUIGNON, J. 2006. The early responses of Arabidopsis thaliana cells to cadmium exposure explored by protein and metabolite profiling analyses. Proteomics, 6, 2180-98.
SAUERBRUNN, N. & SCHLAICH, N. L. 2004. PCC1: a merging point for pathogen defence and circadian signalling in Arabidopsis. Planta, 218, 552-61.
SCHAAF, G., HONSBEIN, A., MEDA, A. R., KIRCHNER, S., WIPF, D. & VON WIREN, N. 2006. AtIREG2 encodes a tonoplast transport protein involved in iron-dependent nickel detoxification in Arabidopsis thaliana roots. J Biol Chem, 281, 25532-40.
THIBAUD, M. C., ARRIGHI, J. F., BAYLE, V., CHIARENZA, S., CREFF, A., BUSTOS, R., PAZ-ARES, J., POIRIER, Y. & NUSSAUME, L. 2010. Dissection of local and systemic transcriptional responses to phosphate starvation in Arabidopsis. Plant J, 64, 775-89.
VAN CAMP, W., BOWLER, C., VILLARROEL, R., TSANG, E. W., VAN MONTAGU, M. & INZE, D. 1990. Characterization of iron superoxide dismutase cDNAs from plants obtained by genetic complementation in Escherichia coli. Proc Natl Acad Sci U S A, 87, 9903-7.
VAN DE MORTEL, J. E., ALMAR VILLANUEVA, L., SCHAT, H., KWEKKEBOOM, J., COUGHLAN, S., MOERLAND, P. D., VER LOREN VAN THEMAAT, E., KOORNNEEF, M. & AARTS, M. G. 2006. Large expression differences in genes for iron and zinc homeostasis, stress response, and lignin biosynthesis distinguish roots of Arabidopsis thaliana and the related metal hyperaccumulator Thlaspi caerulescens. Plant Physiol, 142, 11…
VERT, G., GROTZ, N., DEDALDECHAMP, F., GAYMARD, F., GUERINOT, M. L., BRIAT, J. F. & CURIE, C. 2002. IRT1, an Arabidopsis transporter essential for iron uptake from the soil and for plant growth. Plant Cell, 14, 1223-33.
YANG, T. J., LIN, W. D. & SCHMIDT, W. 2010. Transcriptional profiling of the Arabidopsis iron deficiency response reveals conserved transition metal homeostasis networks. Plant Physiol, 152, 2130-41.
YUAN, Y., WU, H., WANG, N., LI, J., ZHAO, W., DU, J., WANG, D. & LING, H. Q. 2008. FIT interacts with AtbHLH38 and AtbHLH39 in regulating iron uptake gene expression for iron homeostasis in Arabidopsis. Cell Res, 18, 385-97.
