# Supplementary material for: Comparative expression profiling reveals a role of the root apoplast in local phosphate response
Source: BMC Plant Biol. 2016 Apr 28;16:106. doi: 10.1186/s12870-016-0790-8 (PMC4849097; doi:10.1186/s12870-016-0790-8)
Supplement: Additional file 4: Table S3. — Pi-responsive genes exclusively regulated in wild-type and pdr2 roots. Shown is the linear fold change of all 241 genes that showed Pi-dependent expressional changes (p ≤ 0.05, Student’s t-test; 0.66 ≥ FC ≥ 1.5) in wild-type and pdr2 only, but not in lpr1lpr2 roots. Highlighted are genes that were differentially expressed in pdr2 (at least 2-fold higher or lower) compared to the wild-type. (XLSX 82 kb) [file 12870_2016_790_MOESM4_ESM.xlsx]

## Sheet: Table S3
Table S3, related to Figure S1.
Pi-responsive Genes Exclusively Regulated in Wild-type and pdr2 Roots.
Shown is the linear fold change of all 241 genes that showed Pi-dependent expressional changes (p≤0.05, students t-test; 0.66≥FC≥1.5) in wild-type and pdr2 only but not in lpr1lpr2. Highlighted are genes that were differentially expressed in pdr2 (at least 2-fold higher or lower) compared to the wild-type.
				fold change		fold change		fold change		fold change		fold change		fold change		fold change		fold change		fold change
Representative Public ID	Gene Symbol	Gene Title	Target Description	Col-/+	P value	pdr2-/+	P value 2	lpr1lpr2-/+	P value 3	pdr2/Col+	P value 4	lpr1lpr2/Col+	P value 5	pdr2/Col-	P value 6	lpr1lpr2/Col-	P value 7	lpr1lpr2/pdr2+	P value 8	lpr1lpr2/pdr2-	P value 9
At2g41100	TCH3	TCH3 (TOUCH 3); calcium ion binding	calmodulin-like protein identical to GB:D45848; supported by cDNA: gi_15983405_gb_AF424577.1_AF424577	24.9334	1.69e-05	4.94121	0.00149	1.19402	0.548	4.99132	0.00229	3.15681	0.0078	0.989161	0.895	0.151175	0.000588	0.632459	0.167	0.152831	0.000787
At2g43620	AT2G43620	chitinase	putative endochitinase	20.1398	1.65e-06	3.95269	0.00115	1.47743	0.243	1.69248	0.0134	1.51745	0.0849	0.33217	0.00103	0.111318	0.000659	0.896583	0.638	0.335124	0.012
At3g47340	ASN1	ASN1 (GLUTAMINE-DEPENDENT ASPARAGINE SYNTHASE 1); asparagine synthase (glutamine-hydrolyzing)	glutamine-dependent asparagine synthetase ; supported by cDNA: gi_16930406_gb_AF419557.1_AF419557	13.7621	0.000376	7.37332	0.000463	0.619782	0.257	4.96383	0.000123	3.1382	0.00435	2.65948	0.026	0.14133	0.00708	0.632212	0.06	0.0531422	0.00136
At5g18470	AT5G18470	curculin-like (mannose-binding) lectin family protein	putative protein S-receptor kinase PK3 precursor, maize, PIR:T02753;supported by full-length cDNA: Ceres:154037.	6.35779	0.00039	1.92617	0.00825	0.93541	0.613	1.79149	0.0166	1.67537	0.0197	0.542753	0.018	0.246494	0.000856	0.93518	0.63	0.454154	0.00356
At3g47480	AT3G47480	putative calcium-binding protein CML47	putative calcium-binding protein calcium binding domains (EF hand) of several proteins	5.87677	2.67e-06	9.59079	4.37e-06	1.02518	0.809	0.997791	0.959	0.869943	0.0201	1.62838	0.00222	0.151759	4.6e-05	0.871869	0.00321	0.0931963	3.21e-05
At5g22580	AT5G22580	stress responsive A/B Barrel domain-containing protein	unknown protein ; supported by cDNA: gi_14190416_gb_AF378886.1_AF378886	5.34321	6.74e-06	4.04767	0.000458	0.90476	0.583	1.49648	0.0173	1.17675	0.201	1.13364	0.278	0.199257	0.000328	0.786343	0.136	0.175768	0.000519
At2g24600	AT2G24600	Ankyrin repeat family protein	hypothetical protein predicted by genscan; supported by cDNA: gi_15810330_gb_AY056204.1_	4.87364	5.35e-05	2.41481	0.00286	0.845282	0.147	0.926955	0.571	1.0232	0.856	0.45929	0.00169	0.177463	3.46e-06	1.10383	0.471	0.386386	0.000914
At4g36430	AT4G36430	peroxidase 49	peroxidase like protein	4.71206	0.0019	1.55889	0.0037	0.725722	0.12	2.61344	0.00427	0.802805	0.393	0.864601	0.399	0.123643	0.000113	0.307183	0.00194	0.143006	1.11e-05
At4g38410	AT4G38410	putative dehydrin	putative cold-regulated protein cold-regulated protein cor47 - Arabidopsis thaliana, PIR2:S19226	4.59817	0.0012	10.9201	5.18e-06	1.06126	0.563	1.23553	0.227	0.847345	0.314	2.93423	0.00129	0.195567	0.000411	0.685815	0.0111	0.0666504	5.56e-06
At1g69840	AT1G69840	Hypersensitive-induced response protein 2	unknown protein similar to hypothetical protein GB:CAA10289 [Cicer arietinum]	4.30017	3.74e-05	4.65219	3.97e-05	0.925749	0.107	1.16067	0.035	1.01059	0.799	1.25569	0.0768	0.217561	3.01e-05	0.870691	0.0179	0.173261	2.44e-05
At3g54150	AT3G54150	S-adenosyl-L-methionine-dependent methyltransferase-like protein	embryonic abundant protein -like embryonic abundant protein EMB34, Picea glauca, PIR:T09281; supported by full-length cDNA: Ceres: 6529.	3.83674	0.018	2.07799	0.0117	0.948541	0.823	1.76725	0.0333	1.50069	0.138	0.95715	0.904	0.371009	0.0466	0.849164	0.536	0.387618	0.00214
At5g57560	TCH4	TCH4 (Touch 4); hydrolase, acting on glycosyl bonds / xyloglucan:xyloglucosyl transferase	TCH4 protein (gb|AAA92363.1) ; supported by cDNA: gi_14194112_gb_AF367262.1_AF367262	3.81269	0.00184	3.61267	0.00085	1.71144	0.236	1.56257	0.00785	0.966115	0.835	1.48059	0.14	0.433669	0.104	0.618285	0.0208	0.292902	0.0346
At2g19800	MIOX2	MIOX2 (MYO-INOSITOL OXYGENASE 2); inositol oxygenase	unknown protein predicted by genscan;supported by full-length cDNA: Ceres:254633.	3.67286	0.00124	1.88785	0.00383	1.10575	0.459	2.83647	0.000456	3.42434	0.000275	1.45794	0.0828	1.03093	0.87	1.20725	0.0322	0.707111	0.0833
At3g50930	BCS1	BCS1 (CYTOCHROME BC1 SYNTHESIS); ATP binding / ATPase/ nucleoside-triphosphatase/ nucleotide binding	BCS1 protein-like protein Homo sapiens h-bcs1 (BCS1) mRNA, nuclear gene encoding mitochondrial protein which is involved in the expression of functional mitochondrial ubiquinol-cytochrome c reductase complex probably via the control of expression of Rieske iron-sulphur protein, PI	3.5252	0.00135	2.95336	4.45e-05	1.71784	0.189	1.55698	0.000544	0.745318	0.00697	1.30442	0.177	0.363195	0.053	0.478695	0.000179	0.278435	0.0203
At5g06730	AT5G06730	peroxidase	peroxidase ;supported by full-length cDNA: Ceres:7360.	3.50101	3.15e-05	2.18453	0.012	1.0288	0.857	1.66454	0.0042	1.00522	0.968	1.03863	0.833	0.29539	0.000296	0.603902	0.0243	0.284405	0.00233
At4g39830	AT4G39830	putative L-ascorbate oxidase	putative L-ascorbate oxidase L-ascorbate oxidase, Cucumis sativus, PIR1:KSKVAO	3.49202	0.000249	2.17978	0.000781	1.02884	0.758	1.07186	0.466	1.03921	0.646	0.669075	0.0161	0.306179	0.000394	0.96954	0.628	0.457615	0.00177
At4g14365	XBAT34	putative E3 ubiquitin-protein ligase XBAT34	Expressed protein ; supported by full-length cDNA: Ceres: 37809.	3.36908	0.0206	1.71104	0.00379	1.59607	0.109	1.67349	0.00944	1.32841	0.0648	0.84991	0.639	0.629318	0.292	0.793793	0.0577	0.740452	0.258
At1g25275	AT1G25275	hypothetical protein	Expressed protein ; supported by full-length cDNA: Ceres: 21980.	3.32214	0.00048	2.63748	0.000514	0.96976	0.786	1.06653	0.546	1.82458	0.00126	0.846727	0.214	0.532612	0.0102	1.71077	0.0103	0.629024	0.00428
At3g30775	ERD5	ERD5 (EARLY RESPONSIVE TO DEHYDRATION 5); proline dehydrogenase	proline oxidase, mitochondrial precursor (osmotic stress-induced proline dehydrogenase) identical to GB:P92983 from [Arabidopsis thaliana] (Plant Cell 8 (8), 1323-1335 (1996))	3.24997	3.83e-05	1.80438	0.000329	1.05928	0.566	2.35051	0.000103	2.21064	0.000105	1.305	0.00888	0.720521	0.0275	0.940493	0.374	0.552125	0.00228
At5g52750	AT5G52750	heavy metal transport/detoxification domain-containing protein	putative protein similar to unknown protein (emb|CAA71173.1);supported by full-length cDNA: Ceres:19542.	3.16535	0.000846	2.45488	0.000253	0.908857	0.333	1.15523	0.226	1.15245	0.243	0.895932	0.366	0.330898	0.000654	0.997594	0.957	0.369334	0.000701
At5g54490	PBP1	PBP1 (PINOID-BINDING PROTEIN 1); calcium ion binding / protein binding	putative protein similar to unknown protein (pir||T05752);supported by full-length cDNA: Ceres:109272.	3.10824	0.00845	3.00774	0.00191	1.63	0.139	1.7486	0.0692	1.3145	0.332	1.69207	0.0324	0.689339	0.215	0.751741	0.219	0.407395	0.0185
At5g05340	AT5G05340	peroxidase 52	peroxidase	2.98063	0.00078	2.95601	0.000435	0.948696	0.515	1.06256	0.584	0.905766	0.376	1.05378	0.682	0.288293	0.000227	0.852438	0.122	0.27358	0.000169
At3g47380	AT3G47380	plant invertase/pectin methylesterase inhibitor superfamily protein	putative protein pectinesterase homolog - Pinus radiata,PIR2:T08112	2.95218	0.000675	1.71243	0.00507	1.21224	0.408	0.663377	0.0327	0.889192	0.596	0.384797	0.000233	0.365124	0.00113	1.3404	0.221	0.948875	0.654
At5g49520	WRKY48	WRKY48; transcription factor	putative protein contains similarity to WRKY-type DNA-binding protein	2.91874	0.000161	4.43949	4.75e-07	1.01842	0.921	0.629946	0.000159	0.543829	0.0113	0.958166	0.597	0.189755	0.00021	0.863295	0.336	0.19804	0.000121
At2g32190	AT2G32190	hypothetical protein	unknown protein ; supported by full-length cDNA: Ceres: 40344.	2.86831	0.00296	2.04939	0.00333	1.13522	0.631	1.62971	0.0499	0.92023	0.691	1.16442	0.182	0.36421	0.0102	0.564658	0.0264	0.312782	0.0054
At2g32210	AT2G32190, AT2G32210	hypothetical protein, hypothetical protein	unknown protein ;supported by full-length cDNA: Ceres:31665.	2.85983	0.0104	2.05677	0.000929	1.18882	0.497	2.1359	0.024	1.18372	0.547	1.53612	0.0225	0.492068	0.0248	0.554203	0.0258	0.320332	0.003
At1g61340	AT1G61340	F-box protein	late embryogenesis abundant protein, putative similar to late embryogenesis abundant protein GI:1350540 from [Picea glauca]	2.83597	0.00349	2.24727	3.15e-05	1.35719	0.194	0.885718	0.499	0.799655	0.262	0.701857	0.00355	0.382684	0.00768	0.902832	0.209	0.545245	0.0319
At2g20670	AT2G20670	hypothetical protein	unknown protein ;supported by full-length cDNA: Ceres:34827.	2.83536	0.0105	3.01209	0.00582	2.13054	0.0594	1.34023	0.135	1.3002	0.425	1.42377	0.254	0.976994	0.922	0.970135	0.924	0.686204	0.125
At1g19380	AT1G19380	hypothetical protein	hypothetical protein predicted by genemark.hmm	2.77237	0.00068	1.73384	0.0206	0.938233	0.756	1.54017	0.0263	1.16138	0.419	0.963222	0.792	0.393036	0.00289	0.754059	0.121	0.408043	0.0101
At5g39670	AT5G39670	putative calcium-binding protein CML45	calcium-binding protein - like cbp1 calcium-binding protein, Lotus japonicus, EMBL:LJA251808; supported by cDNA: gi_16648829_gb_AY058192.1_	2.74754	0.0327	1.63893	0.0458	1.37107	0.2	1.69027	0.00845	1.30872	0.012	1.00826	0.982	0.653075	0.315	0.774268	0.0927	0.647724	0.147
At3g28580	AT3G28580	AAA-type ATPase family protein	hypothetical protein predicted by genemark.hmm	2.63761	0.000216	2.60325	0.00552	1.10911	0.421	1.40135	0.0144	0.959532	0.619	1.3831	0.135	0.403482	0.00139	0.684718	0.0162	0.291723	0.00279
At1g33790	AT1G33790	jacalin lectin family protein	myrosinase binding protein, putative similar to myrosinase binding protein GB:BAA82151 GI:5360792 from [Arabidopsis thaliana]; supported by cDNA: gi_15809813_gb_AY054174.1_	2.52024	0.00179	3.19934	9.08e-05	0.879991	0.345	0.909062	0.14	1.2927	0.0987	1.15401	0.349	0.45137	0.0031	1.42201	0.0321	0.39113	0.000433
At5g46590	anac096	anac096 (Arabidopsis NAC domain containing protein 96); transcription factor	NAM-like	2.48544	0.000213	2.50937	0.000872	1.37253	0.00851	1.30887	0.0272	1.0032	0.951	1.32147	0.0453	0.553993	0.00214	0.766459	0.0238	0.419224	0.000844
At1g35910	AT1G35910	probable trehalose-phosphate phosphatase D	trehalose-phosphatase, putative contains TIGRfam profile: TIGR00685: trehalose-phosphatase;supported by full-length cDNA: Ceres:255364.	2.47115	0.000554	5.49196	0.000296	1.25328	0.199	0.651985	0.00835	0.776719	0.2	1.44899	0.0635	0.393923	5.21e-05	1.19132	0.318	0.27186	0.000692
At1g80840	WRKY40	WRKY40; transcription factor	transcription factor, putative similar to WRKY transcription factor GB:BAA87058 GI:6472585 from [Nicotiana tabacum];supported by full-length cDNA: Ceres:6437.	2.45315	0.00231	1.82206	0.00435	1.37787	0.453	1.13136	0.34	0.819743	0.173	0.840312	0.223	0.46043	0.117	0.724564	0.0404	0.547927	0.193
At4g08770	AT4G08770	putative apoplastic peroxidase Prx37	peroxidase C2 precursor like protein peroxidase (EC 1.11.1.7) C2 precursor - Armoracia rusticana,PID:d1014846	2.45175	0.00105	1.65692	0.000773	1.04492	0.633	1.4608	0.0114	1.14541	0.147	0.987227	0.884	0.488165	0.00311	0.784095	0.0103	0.494481	0.00123
At4g37610	BT5	BT5 (BTB AND TAZ DOMAIN PROTEIN 5); protein binding / transcription regulator	putative protein SPOP, Homo sapiens, AJ000644;supported by full-length cDNA: Ceres:122670.	2.40713	0.00647	2.11683	0.0343	2.06479	0.0544	1.12629	0.613	1.05338	0.862	0.990465	0.964	0.903565	0.538	0.935259	0.835	0.912263	0.667
At3g19200	AT3G19200	hypothetical protein	hypothetical protein predicted by genemark.hmm	2.40106	0.0026	2.15185	0.000176	1.00963	0.923	1.38242	0.0469	1.42269	0.0686	1.23893	0.0672	0.59823	0.0022	1.02913	0.783	0.482859	0.000117
At4g19980	AT4G19980	hypothetical protein	hypothetical protein	2.40076	0.00693	2.1538	0.00218	1.31883	0.238	1.58165	0.0208	1.25652	0.335	1.41895	0.0959	0.690253	0.0821	0.794433	0.272	0.486452	0.00653
At4g15630	AT4G15630	hypothetical protein	hypothetical protein ; supported by full-length cDNA: Ceres: 933.	2.38099	0.00395	3.57289	0.000109	1.14359	0.207	0.931604	0.191	0.995547	0.957	1.39795	0.107	0.478161	0.0083	1.06864	0.475	0.342043	0.000267
At4g01870	AT4G01870	tolB-related protein	predicted protein of unknown function similar to bacterial tolB proteins but unclear if T7B11.13 is involved in viral transport	2.37086	0.000384	2.30158	0.00134	1.22556	0.00753	1.45644	0.0129	1.19975	0.0216	1.41388	0.0231	0.620182	0.0028	0.823753	0.0808	0.438637	0.00039
At5g52760	AT5G52760	copper transport family protein	putative protein similar to unknown protein (emb|CAA71173.1)	2.35146	0.000769	3.89994	0.0142	0.930054	0.398	1.10996	0.19	1.11393	0.252	1.84088	0.142	0.440583	0.000781	1.00358	0.949	0.239332	0.0127
At4g08780	AT4G08780	peroxidase 38	peroxidase C2 precursor like protein peroxidase (EC 1.11.1.7) C2 precursor - Armoracia rusticana,PID:d1014846	2.33643	0.0024	1.54443	0.0163	1.08036	0.399	2.04169	0.00351	1.12966	0.379	1.3496	0.0638	0.522351	0.00146	0.553299	0.00356	0.387042	0.000596
At2g05380	GRP3S	GRP3S (GLYCINE-RICH PROTEIN 3 SHORT ISOFORM)	unknown protein ; supported by cDNA: gi_15146251_gb_AY049267.1_	2.31571	0.00851	1.63025	0.0371	1.64777	0.0647	1.06732	0.656	1.13136	0.439	0.75139	0.213	0.805027	0.382	1.06	0.669	1.07138	0.77
At3g43270	AT3G43270	pectinesterase	pectinesterase -like protein PECTINESTERASE PPE8B PRECURSOR, Prunus persica, SWISSPROT:PME_PRUPE	2.31542	0.00174	2.08987	0.000135	0.921173	0.347	1.10732	0.384	0.976762	0.849	0.999449	0.994	0.388597	0.000203	0.882097	0.166	0.388811	6.89e-05
At1g21910	AT1G21910	ethylene-responsive transcription factor ERF012	TINY-like protein similar to TINY GB:CAA64359 GI:1246403 from [Arabidopsis thaliana];supported by full-length cDNA: Ceres:19721.	2.26114	0.00209	3.06673	0.000977	1.51042	0.118	0.691624	0.0545	0.733428	0.113	0.93803	0.579	0.489922	0.0171	1.06044	0.725	0.522289	0.0265
At1g73010	PS2	inorganic pyrophosphatase 1	hypothetical protein predicted by genemark.hmm;supported by full-length cDNA: Ceres:19976.	2.2495	0.0023	1.71573	0.0074	1.37569	0.00628	1.16216	0.201	0.902644	0.388	0.886396	0.391	0.552015	0.00168	0.776698	0.0122	0.622763	0.0123
At4g29780	AT4G29780	hypothetical protein	hypothetical protein ;supported by full-length cDNA: Ceres:249769.	2.23906	0.00474	1.79505	0.00205	1.59142	0.356	0.502333	0.00744	0.353726	0.00164	0.40272	0.000524	0.251411	0.0366	0.704166	0.00143	0.624282	0.355
At2g34930	AT2G34930	disease resistance-like protein/LRR domain-containing protein	putative disease resistance protein	2.22048	0.000843	1.82986	0.000574	0.88423	0.148	0.922065	0.272	0.89888	0.178	0.759857	0.0338	0.357948	0.000354	0.974855	0.756	0.471073	0.000123
At5g57340	AT5G57340	hypothetical protein	unknown protein ; supported by cDNA: gi_16226274_gb_AF428289.1_AF428289	2.21953	9.28e-05	2.55678	0.00113	1.03452	0.757	1.34948	0.0304	1.14641	0.257	1.55453	0.00595	0.534341	0.0002	0.849519	0.249	0.343732	0.000316
At1g67810	SUFE2	SUFE2 (SULFUR E 2); enzyme activator	F12A21.6 hypothetical protein	2.21509	0.000965	1.72198	0.0028	1.22292	0.111	1.24737	0.106	1.62125	0.00387	0.969686	0.651	0.895068	0.363	1.29974	0.0405	0.923049	0.444
At1g69490	NAP	NAP (NAC-like, activated by AP3/PI); transcription factor	unknown protein similar to N-term half of NAC domain protein NAM [Arabidopsis thaliana] GI:4325282;supported by full-length cDNA: Ceres:21634.	2.1994	0.00128	1.99002	0.00719	1.12068	0.224	1.20848	0.0533	0.954169	0.621	1.09343	0.589	0.486186	0.00133	0.78956	0.0393	0.444641	0.00404
At4g15530	PPDK	PPDK (pyruvate orthophosphate dikinase); kinase/ pyruvate, phosphate dikinase	pyruvate,orthophosphate dikinase	2.18343	0.00483	3.50638	0.00069	0.900513	0.175	1.1388	0.102	1.14961	0.12	1.8288	0.0291	0.474133	0.00519	1.00949	0.874	0.259259	0.000575
At3g15370	ATEXPA12	ATEXPA12 (ARABIDOPSIS THALIANA EXPANSIN 12)	putative expansin S2 precursor similar to expansin S2 precursor GB:AAB37749 from [Cucumis sativus]	2.15426	0.00709	2.0471	0.00273	1.07907	0.402	0.802705	0.217	0.916317	0.562	0.762775	0.0701	0.458982	0.00157	1.14154	0.339	0.601726	0.00103
At4g12720	NUDT7	NUDT7; ADP-ribose diphosphatase/ NAD or NADH binding / hydrolase/ nucleoside-diphosphatase/ protein homodimerization	growth factor like protein antisense basic fibroblast growth factor GFG - Rattus norvegicus, PID:g1518635;supported by full-length cDNA: Ceres:148575.	2.14331	0.00174	1.76275	0.00227	1.06083	0.466	1.41686	0.0275	1.25768	0.0796	1.16529	0.134	0.622488	0.00388	0.887653	0.054	0.534191	0.00336
At2g12290	RING	RING; protein binding / zinc ion binding	hypothetical protein	2.13484	0.000909	2.25519	0.000256	1.39428	0.03	1.57724	0.00988	1.31258	0.0289	1.66616	0.000358	0.857259	0.215	0.832203	0.0374	0.514513	0.00317
At5g17760	AT5G17760	P-loop containing nucleoside triphosphate hydrolases superfamily protein	BCS1 - like protein h-bcs1, Homo sapiens, EMBL:AF026849; supported by cDNA: gi_15810570_gb_AY056324.1_	2.11477	0.000456	2.95793	3.8e-05	0.942096	0.501	0.775687	0.0204	0.80291	0.072	1.08495	0.233	0.357683	6.02e-05	1.0351	0.652	0.329676	7.73e-05
At3g26470	AT3G26470	RPW8 domain-containing powdery mildew resistance protein	unknown protein ;supported by full-length cDNA: Ceres:4836.	2.10836	0.000601	2.28176	0.00066	1.30549	0.0186	0.91336	0.3	0.945091	0.107	0.988476	0.9	0.585196	0.0057	1.03474	0.682	0.592018	0.0027
At5g06720	PA2	peroxidase 2	peroxidase (emb|CAA68212.1) ;supported by full-length cDNA: Ceres:37564.	2.10542	0.00545	2.87725	0.00579	0.95136	0.315	0.880255	0.219	0.858545	0.157	1.20295	0.454	0.387944	0.00111	0.975337	0.356	0.322494	0.0048
At5g50570	AT5G50570, AT5G50670	squamosa promoter-binding-like protein 13, squamosa promoter-binding-like protein 13	putative protein contains similarity to squamosa promoter binding protein;supported by full-length cDNA: Ceres:113229.	2.0946	0.000287	1.81112	0.000436	1.05469	0.198	1.14527	0.145	1.03832	0.61	0.990273	0.803	0.52282	6.68e-06	0.906612	0.135	0.527955	8.36e-05
At5g25440	AT5G25440	protein kinase family protein	putative protein kinase serine/threonine/tyrosine-specific protein kinase APK1 - Arabidopsis thaliana, PIR:S28615	2.08651	0.000567	1.53829	0.00147	0.967653	0.841	1.33587	0.0101	1.41862	0.0124	0.984875	0.832	0.657905	0.0486	1.06194	0.361	0.668009	0.0566
At4g27590	AT4G27590	heavy metal associated domain-containing protein	Expressed protein ;supported by cDNA: Ceres:11048	2.07794	0.00507	1.66738	0.0253	1.3294	0.0299	2.31215	0.00384	1.06971	0.606	1.85532	0.0114	0.684366	0.0196	0.462645	0.00365	0.368867	0.000948
At2g26440	AT2G26440	Probable pectinesterase/pectinesterase inhibitor 12	putative pectinesterase	2.06394	0.00162	1.90263	0.00133	0.909299	0.339	1.01391	0.855	1.18989	0.101	0.934671	0.548	0.524224	0.00302	1.17356	0.0638	0.560865	0.00458
At4g31000	AT4G31000	Calmodulin-binding protein	putative calmodulin-binding protein calmodulin-binding protein, Nicotiana tabacum	2.06095	0.000873	2.50395	0.00699	1.11717	0.5	1.08459	0.336	0.794328	0.0785	1.31771	0.206	0.430576	0.00375	0.732379	0.0516	0.32676	0.00546
At5g47070	AT5G47070	protein kinase family protein	protein serine threonine kinase-like	2.03576	0.00318	2.44591	4.61e-05	0.990509	0.853	1.24389	0.115	0.990282	0.937	1.4945	0.00194	0.481827	4.56e-05	0.796117	0.00904	0.3224	1.79e-05
At3g17690	CNGC19	ATCNGC19; calmodulin binding / cyclic nucleotide binding / ion channel	hypothetical protein contains similarity to ion channel protein from [Arabidopsis Thaliana]	2.03472	0.00249	3.2981	0.00149	0.883281	0.496	1.14237	0.207	0.881721	0.263	1.85168	0.0198	0.382759	0.00492	0.771837	0.0728	0.20671	0.00138
At4g08950	EXO	EXO (EXORDIUM)	putative phi-1-like phosphate-induced protein ;supported by full-length cDNA: Ceres:3552.	2.02372	0.00137	1.92019	0.000148	1.10857	0.328	1.22967	0.00283	1.47613	0.000484	1.16676	0.181	0.808604	0.159	1.20043	0.00838	0.693036	0.0191
At5g06320	NHL3	NHL3	harpin-induced protein-like ; supported by cDNA: gi_9502175_gb_AF264699.1_AF264699	1.99207	0.0121	1.51909	0.0262	1.32086	0.291	0.963906	0.773	1.17079	0.209	0.735047	0.127	0.776303	0.381	1.21463	0.0541	1.05613	0.837
At2g47550	AT2G47550	probable pectinesterase/pectinesterase inhibitor 20	putative pectinesterase ;supported by full-length cDNA: Ceres:111254.	1.98505	0.0124	1.97949	0.00376	1.29246	0.101	0.641327	0.0066	0.859594	0.119	0.639531	0.0626	0.55968	0.0344	1.34034	0.0333	0.87514	0.387
At1g02850	BGLU11	BGLU11 (BETA GLUCOSIDASE 11); catalytic/ cation binding / hydrolase, hydrolyzing O-glycosyl compounds	beta-glucosidase, putative similar to beta-glucosidase GI:5030906 from [Polygonum tinctorium]; supported by cDNA: gi_15146265_gb_AY049274.1_	1.98025	0.0281	2.71037	0.00499	0.992238	0.944	1.04581	0.847	1.21959	0.412	1.4314	0.0888	0.611098	0.00224	1.16617	0.348	0.426924	0.00441
At3g53540	AT3G53540	hypothetical protein	putative protein predicted proteins, Arabidopsis thaliana	1.97901	0.00579	2.22596	0.000103	0.835009	0.0264	1.17796	0.268	1.21442	0.199	1.32495	0.00536	0.512404	0.000251	1.03096	0.309	0.386735	0.000161
At5g22530	AT5G22530	hypothetical protein	unknown protein ; supported by cDNA: gi_14532613_gb_AY039931.1_	1.9643	0.00939	2.23977	0.000431	0.963371	0.384	1.3388	0.0179	1.04965	0.558	1.52655	0.0426	0.514789	0.00662	0.784021	0.00191	0.337224	0.00015
At4g09570	CPK4	CPK4; calmodulin-dependent protein kinase/ kinase/ protein kinase	calmodulin-domain protein kinase CDPK isoform 4 (CPK4)	1.95056	0.000909	1.66767	2.69e-05	1.23465	0.0538	1.10509	0.168	0.939382	0.489	0.94482	0.342	0.594601	0.00186	0.850051	0.0616	0.629327	0.000843
At5g65870	ATPSK5	ATPSK5 (PHYTOSULFOKINE 5 PRECURSOR); growth factor	putative protein similar to unknown protein (emb CAB66916.1);supported by full-length cDNA: Ceres:9323.	1.94317	0.00478	2.21773	1.19e-05	1.17352	0.308	2.1552	0.00142	1.01338	0.91	2.45971	0.000229	0.611999	0.0264	0.470201	0.000223	0.248809	0.000395
At3g55980	SZF1	SZF1 (SALT-INDUCIBLE ZINC FINGER 1); transcription factor	putative protein zinc finger transcription factor (PEI1), Arabidopsis thaliana, EMBL:AF050463; supported by cDNA: gi_15810486_gb_AY056282.1_	1.91559	0.0128	1.82495	0.00298	1.40821	0.171	0.506571	0.00349	0.497926	0.0016	0.482601	0.00648	0.36604	0.0135	0.982934	0.864	0.758472	0.25
At4g24110	AT4G24110	hypothetical protein	putative protein predicted proteins, Arabidopsis thaliana	1.90218	0.0107	1.94593	0.00233	1.3057	0.0482	0.872869	0.378	0.906237	0.435	0.892944	0.335	0.622063	0.0205	1.03823	0.713	0.696643	0.0201
At5g18170	GDH1	GDH1 (GLUTAMATE DEHYDROGENASE 1); ATP binding / glutamate dehydrogenase [NAD(P)+]/ oxidoreductase	glutamate dehydrogenase (EC 1.4.1.-) 1 (pir||S71217) ; supported by cDNA: gi_15146203_gb_AY049243.1_	1.88643	0.00111	1.64909	2.4e-05	1.33556	0.0896	1.32115	0.000132	1.59333	0.0143	1.15493	0.134	1.12805	0.295	1.20602	0.166	0.976721	0.758
At2g29460	ATGSTU4	ATGSTU4 (ARABIDOPSIS THALIANA GLUTATHIONE S-TRANSFERASE TAU 4); glutathione transferase	putative glutathione S-transferase ; supported by cDNA: gi_14423533_gb_AF387004.1_AF387004	1.88552	0.0232	1.66413	0.0106	1.18426	0.152	1.44764	0.00623	0.942837	0.597	1.27767	0.283	0.592179	0.039	0.651291	0.0107	0.463483	0.00244
At3g10190	AT3G10190	putative calcium-binding protein CML36	calmodulin-like protein similar to calmodulin GB:AAA34015 [Glycine max], Pfam HMM hit: EF hand	1.87727	0.000573	2.3176	0.000458	1.21699	0.0695	1.15784	0.0837	1.08907	0.365	1.42943	0.0108	0.706014	0.00391	0.9406	0.382	0.493914	0.00169
At3g50770	CML41	putative calcium-binding protein CML41	calmodulin-like protein flagellar calmodulin - Naegleria gruberi, PID:g458232; supported by cDNA: gi_166647_gb_L12115.1_ATHCALLGA	1.87725	0.00547	4.51425	9.51e-05	0.975815	0.804	1.22447	0.0531	1.12264	0.299	2.9445	0.00115	0.583563	0.00843	0.916841	0.403	0.198187	6.98e-05
At3g56880	AT3G56880	VQ motif-containing protein	putative protein predicted protein At2g41010 - Arabidopsis thaliana, EMBL:AC004261;supported by full-length cDNA: Ceres:39584.	1.86588	2.53e-05	2.12336	0.00119	1.09834	0.583	0.787899	0.0571	0.748567	0.000258	0.896623	0.0284	0.440639	0.00655	0.95008	0.609	0.491443	0.0106
At4g27280	AT4G27280	EF-hand, calcium binding motif-containing protein	putative protein centrin, Marsilea vestita;supported by full-length cDNA: Ceres:13072.	1.86502	0.0207	1.96139	0.0107	1.70432	0.186	1.01025	0.935	0.948277	0.699	1.06245	0.769	0.866569	0.705	0.938654	0.688	0.81563	0.576
At5g07440	GDH2	GDH2 (GLUTAMATE DEHYDROGENASE 2); ATP binding / glutamate dehydrogenase [NAD(P)+]/ glutamate dehydrogenase/ oxidoreductase	glutamate dehydrogenase 2 ; supported by cDNA: gi_14423477_gb_AF386976.1_AF386976	1.86457	0.00141	1.64031	2.89e-05	1.17839	0.0769	1.56838	5.49e-05	1.45764	0.000129	1.37974	0.0149	0.921216	0.466	0.929394	0.061	0.667674	0.00389
At5g64000	SAL2	SAL2; 3'(2'),5'-bisphosphate nucleotidase/ inositol or phosphatidylinositol phosphatase	3(2),5-bisphosphate nucleotidase (emb|CAB05889.1)	1.86134	0.00626	1.75533	0.0102	1.25004	0.0422	1.17114	0.0951	1.02251	0.738	1.10444	0.555	0.6867	0.0406	0.873093	0.219	0.621762	0.0126
At3g22930	CML11	calmodulin-like protein 11	calmodulin, putative similar to calmodulin GB:AAA34015 [Glycine max]; supported by cDNA: gi_16226343_gb_AF428309.1_AF428309	1.86091	0.00174	2.44191	8.66e-05	1.17912	0.133	0.756077	0.00892	0.722554	0.00213	0.992131	0.928	0.457827	0.0022	0.955662	0.494	0.461458	0.000772
At4g18170	WRKY28	WRKY28; transcription factor	DNA binding-like protein SPF1 protein, sweet protein, PIR2:S51529 and WRKY protein family, Petroselinum crispum, MNOS:S72443, MNOS:S72444, MNOS:S72445	1.85814	0.00329	1.50342	0.0324	0.95481	0.495	1.08322	0.463	1.03799	0.731	0.87643	0.358	0.533376	0.000399	0.958253	0.384	0.608578	0.0207
At1g51700	ADOF1	ADOF1; DNA binding / transcription factor	dof zinc finger protein identical to dof zinc finger protein [Arabidopsis thaliana] GI:3608261; supported by cDNA: gi_3608260_dbj_AB017564.1_AB017564	1.85357	0.000162	1.83784	0.000359	1.22238	0.0417	0.704468	0.00281	0.652216	0.000233	0.69849	0.00143	0.430119	0.000336	0.925827	0.23	0.615785	0.00202
At1g43910	AT1G43910	P-loop containing nucleoside triphosphate hydrolases superfamily protein	unknown protein	1.85317	0.000846	1.8891	0.00259	1.03954	0.341	1.10276	0.282	0.699375	0.00447	1.12414	0.25	0.392315	3.57e-05	0.634203	0.00245	0.348992	0.000161
At2g40000	HSPRO2	HSPRO2 (ARABIDOPSIS ORTHOLOG OF SUGAR BEET HS1 PRO-1 2)	putative nematode-resistance protein ;supported by full-length cDNA: Ceres:35056.	1.84093	0.00123	2.07479	0.0212	1.64066	0.186	0.769582	0.0789	0.928309	0.685	0.867343	0.474	0.827322	0.522	1.20625	0.375	0.953858	0.889
At3g24770	CLE41	CLE41 (CLAVATA3/ESR-RELATED 41); protein binding / receptor binding	hypothetical protein predicted by genscan+;supported by full-length cDNA: Ceres:35773.	1.82853	0.000164	1.63901	0.00231	1.05673	0.447	1.04922	0.43	0.976624	0.745	0.940475	0.39	0.564401	0.000147	0.930806	0.438	0.600123	0.000502
At1g31650	ROPGEF14	ROPGEF14; Rho guanyl-nucleotide exchange factor	hypothetical protein predicted by genemark.hmm	1.82736	0.00146	2.59955	0.00317	1.0106	0.776	0.913645	0.336	0.829131	0.0481	1.29973	0.151	0.458539	0.000118	0.907498	0.215	0.352797	0.00174
At5g49350	AT5G49350	glycine-rich protein	putative protein similar to unknown protein (dbj BAA84609.1)	1.82153	0.0195	2.00099	0.0029	1.16209	0.0682	1.05844	0.627	0.876496	0.191	1.16272	0.394	0.559181	0.0171	0.828098	0.0737	0.480924	0.0015
At3g44630	AT3G44630	TIR-NBS-LRR class disease resistance protein	disease resistance protein homolog disease resistance protein RPP1-WsB - Arabidopsis thaliana, EMBL:AF098963	1.81982	0.0149	1.71931	0.0161	1.03662	0.515	1.13515	0.185	0.982281	0.824	1.07245	0.722	0.559535	0.0127	0.865335	0.113	0.521735	0.00661
At3g07350	AT3G07350	hypothetical protein	unknown protein similar to hypothetical protein GB:AAC17612 [Arabidopsis thaliana];supported by full-length cDNA: Ceres:251012.	1.81851	0.0036	1.71924	0.00745	1.44159	0.0442	1.22024	0.0404	1.08313	0.455	1.15363	0.333	0.858637	0.297	0.887639	0.328	0.74429	0.0812
At2g04500	AT2G04500	cysteine/histidine-rich C1 domain-containing protein	unknown protein	1.81127	0.00237	1.60296	0.0167	1.23454	0.105	1.2628	0.0164	1.17537	0.0917	1.11757	0.457	0.801111	0.116	0.93076	0.416	0.716835	0.0683
At5g16970	AT-AER	AT-AER (alkenal reductase); 2-alkenal reductase	quinone oxidoreductase -like protein probable quinone oxidoreductase (EC 1.6.5.5) P1, Arabidopsis thaliana, PIR:S57611	1.79838	0.0139	2.24959	0.00587	1.12975	0.239	1.01476	0.877	0.932937	0.591	1.26936	0.271	0.586072	0.00977	0.919367	0.376	0.461707	0.00732
At3g07540	AT3G07540	Actin-binding FH2 (formin homology 2) family protein	hypothetical protein predicted by genefinder; supported by cDNA: gi_15215733_gb_AY050396.1_	1.78038	0.00151	2.29539	0.00033	0.953926	0.643	1.13017	0.244	1.06168	0.431	1.45709	0.00203	0.568846	0.00463	0.939397	0.427	0.390398	0.00059
At1g22510	AT1G22510	C3HC4-type RING finger protein	hypothetical protein predicted by genscan+;supported by full-length cDNA: Ceres:1981.	1.77958	0.0104	1.74738	0.000257	0.990944	0.894	1.00939	0.937	0.987358	0.919	0.991125	0.913	0.549801	0.00161	0.978171	0.66	0.554725	0.00073
At2g02010	GAD3	GAD3 (glutamate decarboxylase 3); calmodulin binding	putative glutamate decarboxylase ; supported by cDNA: gi_13605709_gb_AF361836.1_AF361836	1.77428	0.0283	0.606092	0.0145	0.896881	0.0801	2.50793	0.00224	1.17365	0.201	0.856706	0.396	0.593269	0.0217	0.467976	0.00133	0.692501	0.0144
At5g45670	AT5G45670	GDSL esterase/lipase	GDSL-motif lipase/hydrolase-like protein ;supported by full-length cDNA: Ceres:18389.	1.77128	0.0276	2.4258	0.00659	1.05319	0.688	1.63125	0.0389	1.25121	0.252	2.23402	0.0107	0.743956	0.0719	0.767025	0.0673	0.333012	0.00361
At3g08770	LTP6	LTP6; lipid binding	putative nonspecific lipid-transfer protein similar to nonspecific lipid-transfer protein GB:Q43019 [Prunus dulcis];supported by full-length cDNA: Ceres:26569.	1.7632	0.0117	2.13557	0.0107	1.08043	0.691	1.43727	0.0437	1.20174	0.228	1.74081	0.0317	0.736387	0.165	0.836127	0.236	0.423014	0.0151
At4g34710	ADC2	ADC2 (ARGININE DECARBOXYLASE 2); arginine decarboxylase	arginine decarboxylase SPE2 ; supported by cDNA: gi_14517491_gb_AY039581.1_	1.75268	4.63e-05	1.75032	0.000126	1.42296	0.00515	1.46302	6.56e-05	0.871347	0.0708	1.46104	0.00092	0.707422	0.00117	0.595583	0.000611	0.48419	0.000152
At2g15580	AT2G15580	RING/U-box domain-containing protein	putative RING-H2 zinc finger protein ;supported by full-length cDNA: Ceres:7201.	1.75104	0.000595	2.08256	3.95e-05	1.20984	0.00986	1.15692	0.0794	0.863483	0.0684	1.37596	0.000308	0.596603	0.000165	0.746364	0.000938	0.433591	4.71e-05
At1g30530	UGT78D1	UGT78D1 (UDP-GLUCOSYL TRANSFERASE 78D1); UDP-glycosyltransferase/ quercetin 3-O-glucosyltransferase/ transferase, transferring glycosyl groups	UDP glucose:flavonoid 3-o-glucosyltransferase, putative similar to UDP glucose:flavonoid 3-o-glucosyltransferase GB:AAB81683 GI:2564114 from [Vitis vinifera];supported by full-length cDNA: Ceres:38407.	1.7416	0.0142	1.51541	0.0371	1.39709	0.071	0.703155	0.00538	0.456366	0.00251	0.611833	0.0514	0.366093	0.0027	0.649027	0.0125	0.598355	0.0354
At5g09980	PROPEP4	PROPEP4 (Elicitor peptide 4 precursor)	unknown protein ; supported by full-length cDNA: Ceres: 6477.	1.74053	0.0121	1.74278	0.0374	0.909871	0.59	1.6682	0.00544	1.03893	0.843	1.67035	0.0626	0.543104	0.00342	0.622783	0.0427	0.325143	0.00341
At5g65140	AT5G65140	probable trehalose-phosphate phosphatase J	trehalose-6-phosphate phosphatase	1.73759	0.000783	1.83012	0.00128	1.13287	0.0237	1.12019	0.0953	0.850256	0.0258	1.17985	0.11	0.554347	0.000334	0.759026	0.00645	0.469847	0.000288
At4g24040	TRE1	TRE1 (TREHALASE 1); alpha,alpha-trehalase/ trehalase	trehalase - like protein trehalase 1 GMTRE1, Glycine max, AF124148	1.73571	0.000539	2.22083	0.00038	1.12241	0.0651	1.0602	0.342	0.866251	0.0386	1.35652	0.0136	0.560167	0.000403	0.817066	0.00763	0.412945	0.000299
At3g47780	ATH6	ATATH6; ATPase, coupled to transmembrane movement of substances / transporter	ABC-type transport protein-like protein transport protein ABC-C, Homo sapiens, PIR2:S71363	1.73544	0.00134	1.80721	0.000315	1.37085	0.0708	0.86208	0.0768	0.827741	0.21	0.897732	0.141	0.653846	0.00448	0.960168	0.751	0.72833	0.0109
At4g31800	WRKY18	WRKY18; transcription factor	Expressed protein ; supported by full-length cDNA: Ceres: 40692.	1.72751	0.0179	2.69697	4.2e-05	1.03537	0.389	0.672266	0.0291	0.708846	0.0404	1.04954	0.623	0.424843	0.000652	1.05441	0.277	0.40479	4.06e-05
At2g30140	AT2G30140	UDP-glycosyltransferase 87A2	putative glucosyltransferase	1.72694	0.00823	1.8807	0.02	1.21737	0.13	0.982525	0.839	0.937667	0.588	1.07001	0.734	0.660991	0.0178	0.954345	0.72	0.617746	0.0367
At3g22910	AT3G22910	putative calcium-transporting ATPase 13	calmodulin-stimulated calcium-ATPase, putative similar to calmodulin-stimulated calcium-ATPase GB:CAA68234 [Brassica oleracea]	1.7261	0.000413	2.52041	0.00167	0.785683	0.0469	1.45838	0.00205	1.08833	0.298	2.12949	0.00343	0.495383	0.000522	0.746257	0.0188	0.23263	0.000341
At3g20340	AT3G20340	hypothetical protein	unknown protein	1.72447	0.00314	1.63903	0.0131	1.18009	0.218	1.30669	0.0119	1.22066	0.152	1.24194	0.173	0.835321	0.106	0.934165	0.59	0.672591	0.0248
At1g60730	AT1G60730	probable aldo-keto reductase 5	auxin-induced protein, putative similar to auxin-induced atb2 GI:6562980 from [Arabidopsis thaliana]; supported by cDNA: gi_13605500_gb_AF361576.1_AF361576	1.71881	0.0269	1.71718	0.00945	1.06655	0.57	1.35173	0.0698	1.35837	0.0411	1.35045	0.122	0.842893	0.344	1.00491	0.97	0.624158	0.00916
At1g49960	AT1G49960	nucleobase-ascorbate transporter 4	permease, putative similar to permease 1 GB:AAB17501 GI:7844006 from [Zea mays]; supported by cDNA: gi_15983804_gb_AY056808.1_	1.71866	0.00239	1.72944	0.0183	1.04092	0.543	0.953356	0.36	0.956732	0.502	0.959336	0.804	0.579454	0.00236	1.00354	0.947	0.604016	0.0262
At5g61600	ERF104	ethylene-responsive transcription factor ERF104	DNA binding protein - like DNA binding protein EREBP-4, Nicotiana tabacum, PIR:T02434;supported by full-length cDNA: Ceres:92102.	1.71712	0.0056	2.1203	0.031	1.54841	0.173	0.747979	0.154	1.27603	0.17	0.923603	0.696	1.15065	0.593	1.70597	0.047	1.24583	0.498
At5g13330	Rap2.6L	Rap2.6L (related to AP2 6L); DNA binding / transcription factor	putative protein AP2 domain containing protein RAP2.6, Arabidopsis thaliana, EMBL:AF003099	1.71581	0.00148	1.88117	0.000108	1.04674	0.703	0.997048	0.955	1.12692	0.322	1.09313	0.24	0.687489	0.0085	1.13026	0.313	0.628915	0.000968
At5g14180	MPL1	MPL1 (MYZUS PERSICAE-INDUCED LIPASE 1); catalytic	putative protein contains similarity to lipase; supported by cDNA: gi_15081687_gb_AY048236.1_	1.71254	0.0026	2.7685	5.53e-05	0.789104	0.159	1.13439	0.245	1.54797	0.0488	1.83387	5.18e-05	0.713274	0.000325	1.36458	0.101	0.388944	2.27e-06
At3g60420	AT3G60420	phosphoglycerate mutase family protein	putative protein prib5, Ribes nigrum, EMBL:RNI7578;supported by full-length cDNA: Ceres:31361.	1.71221	0.0193	5.54214	0.000421	1.06617	0.492	0.928118	0.251	0.929658	0.394	3.00417	0.00589	0.578885	0.0203	1.00166	0.986	0.192694	0.00048
At1g76600	AT1G76600	hypothetical protein	unknown protein ;supported by full-length cDNA: Ceres:29624.	1.70014	0.00735	1.76002	0.0378	1.41057	0.154	0.799186	0.0852	0.945861	0.644	0.827333	0.373	0.784758	0.277	1.18353	0.244	0.948539	0.837
At2g41480	AT2G41480	putative peroxidase	putative peroxidase	1.68988	0.00393	1.93023	0.00419	0.907044	0.497	0.388459	0.000564	0.952806	0.762	0.443709	0.00157	0.511418	0.00019	2.45278	0.00226	1.1526	0.279
At5g01870	AT5G01870	pathogenesis-related lipid transfer protein	lipid-transfer protein-like lipid-transfer protein - Nicotiana glauca, EMBL:AF151214	1.6844	0.00973	1.72575	0.0238	0.967777	0.891	1.88062	0.0112	1.21265	0.34	1.92679	0.00666	0.696733	0.108	0.644814	0.0567	0.361603	0.009
At5g01370	ACI1	ALC-interacting protein 1	hypothetical protein	1.6782	0.0432	1.81389	0.00199	1.03083	0.845	1.32306	0.0784	0.99733	0.989	1.43004	0.0826	0.612605	0.0311	0.753804	0.0879	0.428384	0.00152
At1g33560	ADR1	ADR1 (ACTIVATED DISEASE RESISTANCE 1); kinase	disease resistance protein, putative similar to disease resistance protein RPP1-WsB GB:BAB01321 GI:9279731 from (Arabidopsis thaliana)	1.66629	0.000473	2.08491	6.7e-05	1.12952	0.0841	0.961305	0.22	0.985414	0.58	1.20281	0.0351	0.667976	0.00404	1.02508	0.216	0.555346	0.000883
At3g03020	AT3G03020	hypothetical protein	unknown protein ;supported by full-length cDNA: Ceres:35949.	1.64722	0.00513	1.65459	0.00102	0.958148	0.361	0.86416	0.073	0.977321	0.713	0.868029	0.186	0.568485	0.00214	1.13095	0.00376	0.654915	0.00358
At1g64370	AT1G64370	hypothetical protein	unknown protein ;supported by full-length cDNA: Ceres:9231.	1.64535	0.0305	2.08619	0.0121	1.16533	0.394	1.98066	0.00232	1.43677	0.00598	2.51133	0.0107	1.0176	0.938	0.725398	0.0309	0.405202	0.0128
At3g11580	AT3G11580	AP2/B3-like transcriptional factor family protein	putative DNA binding protein similarity to RAV2 DNA binding protein GB:BAA34251 [Arabidopsis thaliana]	1.64291	0.0136	1.85698	0.00624	1.06492	0.0693	1.05177	0.62	1.09991	0.377	1.18882	0.277	0.712954	0.00991	1.04577	0.0978	0.599716	0.0126
At3g43430	AT3G43430	RING/U-box domain-containing protein	putative protein RING-H2 zinc finger protein ATL4 - Arabidopsis thaliana, EMBL:AF132014;supported by full-length cDNA: Ceres:3137.	1.63555	0.00497	1.59235	0.00809	1.16586	0.455	0.901819	0.0434	0.954675	0.798	0.877997	0.355	0.680514	0.0292	1.05861	0.757	0.775076	0.0973
At1g68290	ENDO 2	ENDO 2 (endonuclease 2); T/G mismatch-specific endonuclease/ endonuclease/ nucleic acid binding / single-stranded DNA specific endodeoxyribonuclease	putative bifunctional nuclease similar to bifunctional nuclease GB:AAD00694 from [Zinnia elegans];supported by full-length cDNA: Ceres:256130.	1.63315	0.00381	2.16021	0.000951	0.991455	0.905	0.964326	0.723	0.92896	0.327	1.27554	0.0289	0.563956	0.00223	0.963326	0.663	0.442131	0.000456
At2g41090	AT2G41090	calmodulin-like protein 10	calcium binding protein (CaBP-22) identical to GB:Z12136;supported by full-length cDNA: Ceres:123659.	1.63156	0.00172	1.68482	0.0103	1.07206	0.324	1.06206	0.579	0.999644	0.995	1.09673	0.345	0.656844	0.00522	0.94123	0.545	0.598911	0.00514
At2g41070	EEL	EEL (ENHANCED EM LEVEL); DNA binding / transcription factor	putative bZIP transcription factor contains a bZIP transcription factor basic domain signature (PDOC00036);supported by full-length cDNA: Ceres:114632.	1.63008	0.03	2.77369	8.99e-05	0.857444	0.338	1.0054	0.945	0.926846	0.424	1.71076	0.0203	0.487533	0.0182	0.921865	0.436	0.284981	0.000525
At3g49530	anac062	anac062 (Arabidopsis NAC domain containing protein 62); transcription factor	NAC2-like protein NAC2 - Arabidopsis thaliana, EMBL:AF201456; supported by cDNA: gi_16604578_gb_AY059734.1_	1.62264	0.000293	1.69694	0.000105	1.1327	0.223	0.954983	0.388	0.831078	0.0193	0.99871	0.961	0.580141	0.00269	0.870254	0.0288	0.58089	0.00283
At1g72900	AT1G72900	Toll-Interleukin-Resistance domain-containing protein	virus resistance protein, putative similar to virus resistance protein GI:558886 from [Nicotiana glutinosa]	1.61908	0.0177	1.57624	0.00806	1.03903	0.899	1.58688	0.0117	1.58588	0.0509	1.54489	0.0188	1.01772	0.949	0.999368	0.998	0.658769	0.149
At4g24340	AT4G24340, AT4G24350	phosphorylase family protein, phosphorylase family protein	putative protein storage protein - Populus deltoides, PIR2:S31580;supported by full-length cDNA: Ceres:8772.	1.61757	0.00583	1.75542	0.00187	0.826249	0.0378	0.958802	0.645	1.05547	0.514	1.04052	0.657	0.539131	0.00145	1.10082	0.2	0.518138	0.00103
At2g45920	AT2G45920	U-box domain-containing protein 37	unknown protein	1.61727	0.00148	1.70328	0.00163	1.16221	0.0963	1.06478	0.357	0.999132	0.989	1.12141	0.185	0.717998	0.0101	0.938344	0.396	0.640264	0.00356
At4g25390	AT4G25390	receptor-like serine/threonine-protein kinase	receptor kinase-like protein receptor-like protein kinase, RLK3 - Arabidopsis thaliana,PID:e1363211	1.61483	0.0115	1.83099	0.000109	1.01192	0.916	0.829024	0.0652	0.828686	0.136	0.939995	0.522	0.519289	0.0042	0.999593	0.997	0.552438	0.00158
At2g38110	GPAT6	GPAT6 (GLYCEROL-3-PHOSPHATE ACYLTRANSFERASE 6); 1-acylglycerol-3-phosphate O-acyltransferase/ acyltransferase	unknown protein	1.61465	0.00649	1.57282	0.0254	1.13214	0.053	1.00304	0.971	1.02485	0.662	0.977053	0.876	0.718584	0.0203	1.02174	0.811	0.735461	0.0483
At5g09290	AT5G09290	Inositol monophosphatase family protein	3'(2'),5'-bisphosphate nucleotidase-like protein 3'(2'),5'-bisphosphate nucleotidase - Arabidopsis thaliana, EMBL:AB019227	1.61365	0.000826	2.64252	0.000143	0.993562	0.974	1.18996	0.0525	0.990192	0.955	1.94868	0.000335	0.609686	0.00664	0.832123	0.329	0.312871	0.000287
At1g27770	ACA1	ACA1 (AUTO-INHIBITED CA2+-ATPASE 1); calcium channel/ calcium-transporting ATPase/ calmodulin binding	envelope Ca2+-ATPase identical to envelope Ca2+-ATPase GB:AAD10212 GI:516118 from (Arabidopsis thaliana); supported by cDNA: gi_493621_dbj_D13983.1_ATHRCECAA	1.61296	0.00288	1.51015	0.00134	0.979504	0.699	1.08504	0.236	1.06745	0.324	1.01588	0.829	0.648231	0.00298	0.983786	0.778	0.638098	0.000678
At2g36870	XTH32	probable xyloglucan endotransglucosylase/hydrolase protein 32	putative xyloglucan endo-transglycosylase ; supported by full-length cDNA: Ceres: 7831.	1.60795	0.049	1.73973	0.00498	1.33833	0.0402	0.92736	0.488	0.693865	0.0229	1.00336	0.986	0.577517	0.0305	0.748215	0.0305	0.575584	0.00666
At2g27550	ATC	ATC (ARABIDOPSIS THALIANA CENTRORADIALIS); phosphatidylethanolamine binding	similar to terminal flower ; supported by cDNA: gi_4521162_dbj_AB024715.1_AB024715	1.60642	0.000963	1.5103	0.00391	0.897231	0.299	1.00554	0.928	0.836811	0.126	0.945382	0.446	0.467384	0.000127	0.832198	0.147	0.494386	0.000157
At2g20145	AT2G20142	Toll-Interleukin-Resistance domain-containing protein	Expressed protein ; supported by cDNA: gi_13605516_gb_AF361584.1_AF361584	1.60564	0.0139	2.17404	0.000864	1.16281	0.284	0.872475	0.177	0.89798	0.381	1.18133	0.223	0.650319	0.0264	1.02923	0.775	0.550497	0.00681
At2g28400	AT2G28400	hypothetical protein	hypothetical protein predicted by genscan and genefinder	1.60115	0.0466	1.80534	0.00364	1.16104	0.325	1.10448	0.501	1.18902	0.273	1.24533	0.184	0.862193	0.414	1.07654	0.163	0.69234	0.0815
At3g25190	AT3G25190	vacuolar iron transporter homolog 2.1	integral membrane protein, putative contains Pfam profile: PF01988 integral membrane protein; similar to nodulin-21 GB:CAA34506 [Glycine max]; supported by cDNA: gi_14030610_gb_AF375396.1_AF375396	1.59913	0.03	2.41702	0.000126	1.21201	0.0838	0.663025	0.0124	1.46875	0.0202	1.00214	0.987	1.1132	0.454	2.21522	0.000128	1.11082	0.298
At5g42030	ABIL4	ABIL4 (ABL INTERACTOR-LIKE PROTEIN 4)	putative protein similar to unknown protein (emb|CAB66408.1);supported by full-length cDNA: Ceres:106836.	1.59813	0.0141	1.64451	0.00102	1.13777	0.107	1.17759	0.0113	1.11524	0.0365	1.21177	0.188	0.793981	0.136	0.947052	0.0312	0.655225	0.00711
At3g25780	AOC3	AOC3 (ALLENE OXIDE CYCLASE 3); allene-oxide cyclase	unknown protein ;supported by full-length cDNA: Ceres:3457.	1.59513	0.000513	1.99318	0.000425	0.999252	0.996	1.00369	0.962	1.0189	0.856	1.25416	0.00211	0.638281	0.0039	1.01515	0.894	0.508931	0.000865
At1g30040	ATGA2OX2	ATGA2OX2 (GIBBERELLIN 2-OXIDASE); gibberellin 2-beta-dioxygenase	unknown protein	1.5923	0.0147	2.60681	0.000331	0.998209	0.983	0.888597	0.357	0.86029	0.186	1.45476	0.0108	0.539314	0.00324	0.968144	0.711	0.370724	0.00022
At2g28570	AT2G28570	hypothetical protein	unknown protein ;supported by full-length cDNA: Ceres:36244.	1.5912	0.033	1.59255	0.00936	0.993096	0.953	0.755355	0.0441	0.956863	0.634	0.755998	0.13	0.597197	0.0327	1.26677	0.0304	0.789945	0.142
At4g33940	AT4G33940	RING/U-box domain-containing protein	Expressed protein ; supported by full-length cDNA: Ceres: 14385.	1.58975	7.03e-05	1.66915	4.22e-05	1.11678	0.0924	0.957125	0.166	1.04133	0.17	1.00493	0.869	0.731523	0.00377	1.08797	0.0703	0.727934	0.00215
At3g08040	FRD3	FRD3 (FERRIC REDUCTASE DEFECTIVE 3); antiporter/ transporter	MATE efflux family protein, putative contains TIGRfam profile: TIGR00797: MATE efflux family protein; supported by cDNA: gi_15912322_gb_AY056439.1_	1.58472	0.014	2.28777	0.000902	1.35565	0.0197	0.933873	0.599	1.02556	0.862	1.34818	0.021	0.877316	0.00191	1.09818	0.376	0.65074	0.00588
At4g33030	SQD1	SQD1; UDPsulfoquinovose synthase/ sulfotransferase	sulfolipid biosynthesis protein SQD1 ; supported by cDNA: gi_14190482_gb_AF380641.1_AF380641	1.57265	0.00132	1.53109	0.00216	1.40738	0.000251	1.0082	0.887	0.915979	0.0802	0.981558	0.783	0.81972	0.017	0.908528	0.0829	0.835122	0.0257
At5g14930	SAG101	SAG101 (SENESCENCE-ASSOCIATED GENE 101); carboxylesterase/ triacylglycerol lipase	putative protein disease resistance protein EDS1, Arabidopsis thaliana, PIR:T48859; supported by cDNA: gi:8699169	1.57227	0.0479	1.82768	0.00563	0.986633	0.744	0.995886	0.972	1.02004	0.822	1.15767	0.42	0.640097	0.0355	1.02425	0.76	0.552921	0.00302
At3g51750	AT3G51750	hypothetical protein	hypothetical protein	1.56939	0.0184	2.06561	0.000992	1.06093	0.51	0.748692	0.0801	0.614568	0.0172	0.985422	0.852	0.415459	0.000244	0.820855	0.0471	0.421606	0.000791
At1g35260	MLP165	MLP165 (MLP-LIKE PROTEIN 165)	hypothetical protein similar to ripening-induced protein [Fragaria vesca] GI:2465015;supported by full-length cDNA: Ceres:16091.	1.56415	0.0168	1.59241	0.00298	1.10379	0.276	1.47442	0.0289	1.32849	0.0688	1.50106	0.00374	0.937491	0.442	0.901029	0.304	0.624552	0.00137
At2g36220	AT2G36220	hypothetical protein	unknown protein ;supported by full-length cDNA: Ceres:12251.	1.56082	0.0066	1.6142	0.0055	1.25617	0.22	0.86302	0.126	0.831001	0.0134	0.892535	0.304	0.668803	0.0813	0.9629	0.637	0.74933	0.154
At1g64700	AT1G64700	hypothetical protein	hypothetical protein predicted by genemark.hmm	1.55698	0.00514	1.5563	0.0133	1.08885	0.457	1.07801	0.161	0.925795	0.31	1.07754	0.58	0.647436	0.018	0.8588	0.112	0.600848	0.0158
At3g50970	LTI30	LTI30 (LOW TEMPERATURE-INDUCED 30)	dehydrin Xero2 ; supported by cDNA: gi_15809983_gb_AY054260.1_	1.5477	0.015	1.63275	0.000574	1.07287	0.457	1.0923	0.287	1.77879	0.00199	1.15233	0.203	1.23306	0.132	1.62848	0.00118	1.07006	0.439
At5g64250	AT5G64250	Aldolase-type TIM barrel family protein	2-nitropropane dioxygenase-like protein ;supported by full-length cDNA: Ceres:207555.	1.54685	0.0111	1.6545	0.00617	1.21955	0.128	1.30563	0.0182	1.33859	0.0327	1.39649	0.0469	1.05535	0.648	1.02524	0.815	0.755716	0.0478
At5g50400	PAP27	PAP27 (PURPLE ACID PHOSPHATASE 27); acid phosphatase/ protein serine/threonine phosphatase	putative protein contains similarity to unknown protein (pir||T05510)	1.54614	0.00526	1.96602	0.000827	1.13564	0.0855	0.929034	0.307	1.05927	0.51	1.18133	0.134	0.778037	0.0105	1.14019	0.0945	0.658612	0.00427
At1g75030	ATLP-3	ATLP-3	thaumatin-like protein (PR-5) similar to thaumatin GB:AAD55090 [Vitis riparia]; contains Pfam profile: PF00314 Thaumatin family; supported by cDNA: gi_2435405_gb_U83490.1_ATU83490	1.54414	0.0407	1.75875	0.00469	1.00573	0.903	1.33746	0.0562	1.66516	0.0033	1.52335	0.0383	1.08455	0.563	1.24501	0.0593	0.71195	0.00773
At2g48090	AT2G48090	hypothetical protein	unknown protein weak similarity to protein kinase;supported by full-length cDNA: Ceres:39971.	1.54344	0.00286	2.38881	0.000274	0.875391	0.0944	0.694358	0.019	1.00745	0.931	1.07467	0.0317	0.571393	0.000169	1.4509	0.0113	0.531692	0.000138
At2g39450	MTP11	MTP11; cation transmembrane transporter/ manganese ion transmembrane transporter/ manganese:hydrogen antiporter	unknown protein	1.53775	0.0203	1.58557	3.08e-05	1.29991	0.00419	1.21304	0.00261	1.12706	0.0123	1.25077	0.121	0.952741	0.709	0.929116	0.0282	0.761725	0.00369
At4g27970	SLAH2	SLAH2 (SLAC1 HOMOLOGUE 2); transporter	putative protein predicted protein, Arabidopsis thaliana; supported by cDNA: gi_13605876_gb_AF367337.1_AF367337	1.53496	0.00779	1.59539	0.0198	0.966263	0.533	1.1149	0.242	1.22689	0.0576	1.15879	0.318	0.772335	0.0153	1.10046	0.111	0.666501	0.032
At5g02200	FHL	FHL (FAR-RED-ELONGATED HYPOCOTYL1-LIKE); protein binding	hypothetical protein	1.53391	0.00907	2.16723	0.00599	0.962801	0.523	1.02655	0.68	1.11763	0.132	1.4504	0.0816	0.701511	0.0155	1.08872	0.142	0.483668	0.00798
At1g05680	UGT74E2	Uridine diphosphate glycosyltransferase 74E2	putative indole-3-acetate beta-glucosyltransferase similar to indole-3-acetate beta-glucosyltransferase GB:AAD32293	1.53316	0.0303	1.67815	0.0387	0.95454	0.818	0.959291	0.787	0.886157	0.608	1.05001	0.775	0.551718	0.00124	0.923763	0.712	0.52544	0.015
At3g48610	NPC6	non-specific phospholipase C6	putative protein hypothetical protein F12C20.9 - Arabidopsis thaliana, PIR:T02648	1.53305	0.00393	1.69931	0.000858	1.05529	0.668	1.03787	0.635	0.822204	0.116	1.15043	0.0732	0.56597	0.00393	0.792203	0.0651	0.491966	0.00153
At3g21420	AT3G21420	oxidoreductase, 2OG-Fe(II) oxygenase family protein	hypothetical protein contains Pfam profile: PF00671 iron/ascorbate oxidoreductase family;supported by full-length cDNA: Ceres:118190.	1.53229	0.0164	1.80109	0.000497	1.05101	0.569	0.943972	0.63	0.87674	0.263	1.10956	0.107	0.601366	0.00444	0.928778	0.28	0.541984	0.00147
At4g37730	AtbZIP7	AtbZIP7 (Arabidopsis thaliana basic leucine-zipper 7); DNA binding / transcription factor	bZIP transcription factor - like protein bZIP transcription factor ATB2, Arabidopsis thaliana, gb:X99747	1.5309	0.0197	1.60168	0.0046	1.09114	0.283	0.995221	0.972	1.01534	0.914	1.04124	0.556	0.723682	0.000109	1.02022	0.828	0.695022	0.00521
At2g19460	AT2G19460	hypothetical protein	hypothetical protein predicted by genefinder; supported by cDNA: gi_14334633_gb_AY034990.1_	1.53033	0.00317	1.63954	0.0147	0.999764	0.998	0.978564	0.805	0.909954	0.324	1.0484	0.692	0.594474	0.000751	0.929888	0.509	0.567029	0.00481
At5g13220	JAZ10	JAZ10 (JASMONATE-ZIM-DOMAIN PROTEIN 10)	putative protein predicted proteins, Arabidopsis thaliana; supported by cDNA: gi_15912332_gb_AY056444.1_	1.52885	0.00149	1.60352	0.0131	0.954507	0.621	1.95563	8.39e-05	1.0272	0.573	2.05115	0.00351	0.64131	0.00877	0.52525	2.57e-05	0.312659	0.00108
At5g40540	AT5G40540	protein kinase family protein	protein kinase - like protein protein kinase ATN1, Arabidopsis thaliana, PIR:S61766	1.52711	0.00091	1.63074	0.00128	1.03239	0.739	0.917897	0.2	1.00932	0.899	0.980189	0.727	0.682344	0.00689	1.0996	0.249	0.696135	0.0114
At1g01720	ATAF1	ATAF1; transcription activator/ transcription factor	NAC domain protein, putative similar to NAC domain protein NAM GB:AAD17313 GI:4325282 from [Arabidopsis thaliana];supported by full-length cDNA: Ceres:20909.	1.52218	0.000919	1.71077	0.00634	1.19959	0.123	0.956538	0.659	0.949341	0.486	1.07505	0.322	0.748149	0.0222	0.992476	0.94	0.69592	0.0239
At1g77640	AT1G77640	ethylene-responsive transcription factor ERF013	hypothetical protein predicted by genefinder	1.51554	0.00282	2.45505	0.00117	1.163	0.338	1.13176	0.122	1.03455	0.634	1.83336	0.0051	0.7939	0.169	0.914112	0.242	0.433031	0.00692
At4g38210	ATEXPA20	ATEXPA20 (ARABIDOPSIS THALIANA EXPANSIN A20)	expansin -like protein expansin (GhEX1) -Gossypium hirsutum,PID:g2811278;supported by full-length cDNA: Ceres:32072.	1.50962	0.0029	1.6402	0.00733	1.0628	0.594	0.939636	0.359	0.852832	0.0957	1.02091	0.847	0.600406	0.0066	0.907619	0.338	0.588107	0.00934
At4g37870	PCK1	PCK1 (PHOSPHOENOLPYRUVATE CARBOXYKINASE 1); ATP binding / phosphoenolpyruvate carboxykinase (ATP)/ phosphoenolpyruvate carboxykinase/ purine nucleotide binding	phosphoenolpyruvate carboxykinase (ATP) -like protein ; supported by cDNA: gi_13937136_gb_AF372922.1_AF372922	1.50574	0.000245	1.72687	0.000514	1.11881	0.0154	1.14535	0.0423	1.31506	0.00226	1.31355	0.00306	0.97713	0.257	1.14818	0.0381	0.743885	0.00171
At1g72150	PATL1	PATL1 (PATELLIN 1); transporter	cytosolic factor, putative similar to GI:807956 from [Saccharomyces cerevisiae]; supported by cDNA: gi_15028180_gb_AY045913.1_	0.663834	0.000116	0.664641	0.00105	0.898339	0.321	0.79497	0.00171	1.13446	0.157	0.795937	0.00769	1.53522	0.00301	1.42705	0.00708	1.92883	0.00119
At5g15290	AT5G15290	casparian strip membrane protein 5	putative protein many predicted proteins, Arabidopsis thaliana	0.660971	0.0164	0.627445	0.00562	1.02865	0.824	0.522305	0.000433	1.14025	0.0646	0.495813	0.00434	1.77453	0.0183	2.1831	0.000435	3.57903	0.000549
At5g24410	PGL4	6-phosphogluconolactonase 4	6-phosphogluconolactonase-like protein	0.652952	0.0107	0.63048	0.0072	0.809746	0.000324	0.759416	0.00143	1.19507	0.00184	0.733279	0.0703	1.48204	0.0134	1.57367	9.76e-05	2.02112	0.00135
At3g12110	ACT11	ACT11 (actin-11); structural constituent of cytoskeleton	actin 11 (ACT11) identical to actin 11 (ACT11) SP:P53496 (Plant J. 10:189-202(1996));supported by full-length cDNA: Ceres:38101.	0.64853	0.0422	0.580056	0.00023	0.956049	0.419	0.806734	0.0778	0.939108	0.536	0.721557	0.0571	1.38441	0.0592	1.16409	0.0321	1.91865	0.000148
At2g16580	AT2G16580	SAUR-like auxin-responsive protein	putative auxin-induced protein	0.648283	0.0138	0.596008	0.00191	0.885957	0.346	0.969352	0.793	1.03785	0.789	0.891188	0.124	1.41835	0.0132	1.07067	0.498	1.59153	0.00895
At2g31900	XIF	XIF; motor	putative unconventional myosin	0.647936	0.00788	0.624678	0.000959	0.926978	0.52	0.806304	0.0177	0.838614	0.147	0.777362	0.0447	1.19977	0.139	1.04007	0.694	1.54339	0.0048
At5g02000	AT5G02000	hypothetical protein	hypothetical protein	0.647083	0.0079	0.663365	0.00277	1.05435	0.25	0.994728	0.945	0.892678	0.173	1.01976	0.822	1.45452	0.00538	0.897409	0.0323	1.42634	0.00566
At5g65390	AGP7	AGP7	unknown protein ;supported by full-length cDNA: Ceres:108595.	0.645802	0.00541	0.661456	0.0253	1.03417	0.796	0.682663	0.00233	0.830236	0.0188	0.69921	0.0534	1.32952	0.106	1.21617	0.0114	1.90146	0.0172
At4g28085	AT4G28085	hypothetical protein	Expressed protein ; supported by cDNA: gi_15028040_gb_AY045877.1_	0.643379	0.0225	0.463808	0.00357	0.882333	0.321	0.906189	0.351	1.14637	0.28	0.653266	0.045	1.57214	0.0214	1.26505	0.113	2.40659	0.00187
At1g22330	AT1G22330	RNA recognition motif-containing protein	Expressed protein ; supported by full-length cDNA: Ceres: 41224.	0.633402	0.0152	0.529524	0.00239	0.89732	0.334	0.856766	0.17	1.1968	0.106	0.716256	0.0413	1.69547	0.0124	1.39689	0.0132	2.36713	0.00146
At5g46900	AT5G46890, AT5G46900	bifunctional inhibitor/lipid-transfer protein/seed storage 2S albumin superfamily protein, Bifunctional inhibitor/lipid-transfer protein/seed storage 2S albumin superfamily protein	extA (emb CAA47807.1)	0.630853	0.0159	0.327058	0.000102	0.893541	0.121	0.747292	0.043	0.97352	0.803	0.387424	0.000497	1.37889	0.0156	1.30273	0.00175	3.55913	0.000117
At2g02620	AT2G02620	cysteine/histidine-rich C1 domain-containing protein	hypothetical protein	0.630047	0.00408	0.611812	0.000776	0.804759	0.146	0.868197	0.159	1.15866	0.268	0.843069	0.0236	1.47996	0.0107	1.33456	0.0395	1.75544	0.00342
At3g03680	AT3G03680	C2 and plant phosphoribosyltransferase domain-containing protein	putative phosphoribosylanthranilate transferase similar to phosphoribosylanthranilate transferase GB:CAA16616 [Arabidopsis thaliana], phosphoribosylanthranilate transferase GB:BAA13032 [Pisum sativum]	0.625139	0.0129	0.393818	0.00072	0.889498	0.265	1.17762	0.0724	1.13097	0.129	0.741866	0.0864	1.60923	0.02	0.96038	0.672	2.16917	0.00156
At5g42600	MRN1	MRN1 (MARNERAL SYNTHASE); catalytic/ marneral synthase	cycloartenol synthase	0.624743	0.0101	0.382049	0.003	0.759337	0.111	2.39534	0.00171	0.808907	0.258	1.46482	0.051	0.983177	0.76	0.337701	0.00187	0.671193	0.0422
At1g09560	GLP5	GLP5 (GERMIN-LIKE PROTEIN 5); manganese ion binding / nutrient reservoir	germin-like protein Identical to Arabidopsis germin-like protein, gi|1755178. Location of EST 180L10T7, gi|906417; supported by cDNA: gi_13265455_gb_AF324678.2_AF324678	0.623052	0.0196	0.477646	0.000499	0.707575	0.0225	0.958408	0.649	0.898511	0.28	0.734738	0.0561	1.0204	0.887	0.937503	0.363	1.3888	0.032
At1g80440	AT1G80440	F-box/kelch-repeat protein	unknown protein contains two Kelch motifs; supported by full-length cDNA: Ceres: 32885.	0.62158	0.0196	0.483144	0.00845	0.758624	0.209	1.13851	0.392	1.82272	0.0502	0.884947	0.44	2.22458	0.00013	1.60096	0.0765	2.5138	0.00221
At5g61250	AtGUS1	AtGUS1 (Arabidopsis thaliana glucuronidase 1); beta-glucuronidase	putative protein heparanase, Homo sapiens, EMBL:AF144325	0.619938	0.00829	0.546878	0.00161	0.667427	0.0275	0.969075	0.665	1.23052	0.0635	0.854868	0.217	1.32478	0.099	1.26979	0.0458	1.54969	0.0197
At2g38750	ANNAT4	ANNAT4 (ANNEXIN ARABIDOPSIS 4); calcium ion binding / calcium-dependent phospholipid binding	putative annexin ;supported by full-length cDNA: Ceres:32721.	0.618153	0.0106	0.652325	0.0371	0.788559	0.112	1.01174	0.928	0.958046	0.711	1.06767	0.634	1.22215	0.157	0.946928	0.539	1.14469	0.452
At1g66800	AT1G66800	alcohol dehydrogenase-like protein	cinnamyl alcohol dehydrogenase, putative similar to cinnamyl alcohol dehydrogenase [Eucalyptus gunnii] GI:1143445	0.618008	0.0172	0.665075	0.0242	0.730318	0.136	0.982833	0.898	0.908761	0.581	1.05768	0.642	1.07391	0.623	0.924635	0.608	1.01534	0.924
At5g26655	ATMYB86	ATMYB86 (MYB DOMAIN PROTEIN 86); specific transcriptional repressor/ transcription repressor	transcription factor ATMYB4 ; supported by cDNA: gi_2280529_dbj_AB005889.1_AB005889	0.617475	0.0199	0.643988	0.0219	0.930937	0.562	0.749404	0.00421	0.978384	0.726	0.781582	0.219	1.47506	0.0732	1.30555	0.016	1.88728	0.0138
At5g03960	IQD12	IQD12 (IQ-domain 12); calmodulin binding	putative protein SF16 protein, common sunflower, PIR:T13992	0.61738	0.0312	0.448714	0.000402	0.911743	0.427	1.10425	0.423	1.14531	0.329	0.802572	0.147	1.69139	0.0174	1.03719	0.712	2.10746	0.00111
At3g01190	AT3G01190	peroxidase 27	putative peroxidase very similar to peroxidase GB:CAA66963 from [Arabidopsis thaliana];supported by full-length cDNA: Ceres:37597.	0.615549	0.0124	0.523166	0.0127	0.837483	0.185	0.659762	0.000318	1.17595	0.00651	0.560744	0.0349	1.59994	0.0383	1.78239	0.000201	2.85324	0.00448
At1g76240	AT1G76240	hypothetical protein	hypothetical protein predicted by genemark.hmm	0.614584	0.000494	0.500324	0.000314	0.90775	0.22	0.829593	0.00754	1.03355	0.452	0.675359	0.00404	1.52657	0.00402	1.24585	0.00193	2.26038	0.00063
At4g22460	AT4G22460	bifunctional inhibitor/lipid-transfer protein/seed storage 2S albumin-like protein	extensin like protein extensin like protein, Populus nigra, gb:D83226	0.607364	0.00622	0.401414	0.000426	1.0255	0.52	0.615441	0.000682	1.08454	0.13	0.406752	0.00152	1.83119	0.00274	1.76221	8.24e-05	4.50198	6.09e-05
At2g37750	AT2G37750	hypothetical protein	unknown protein ; supported by full-length cDNA: Ceres: 28529.	0.607266	0.0279	0.529346	0.00547	0.770336	0.12	1.17916	0.0175	1.50136	0.00395	1.02786	0.889	1.90453	0.0259	1.27325	0.0201	1.8529	0.0198
At1g61840	AT1G61840	cysteine/histidine-rich C1 domain-containing protein	hypothetical protein similar to hypothetical protein GI:3184279 from [Arabidopsis thaliana]	0.606341	0.0114	0.635842	0.0075	0.69391	0.107	1.04896	0.716	1.57933	0.0291	1.1	0.288	1.80743	0.02	1.50562	0.0342	1.64312	0.0295
At5g56870	BGAL4	BGAL4 (beta-galactosidase 4); beta-galactosidase	beta-galactosidase (emb|CAB64740.1) ; supported by cDNA: gi_15451017_gb_AY054589.1_	0.605258	0.00174	0.604144	0.00425	0.725168	0.0069	1.31438	0.00509	1.6584	0.000105	1.31196	0.0499	1.98695	0.00134	1.26173	0.00441	1.51449	0.0137
At1g64910	AT1G64910	UDP-glycosyltransferase 79B10	rhamnosyltransferase, putative similar to rhamnosyltransferase GI:454252 from [Petunia hybrida]	0.6048	0.00792	0.600358	0.0122	0.866568	0.0889	0.832941	0.141	0.95878	0.65	0.826824	0.187	1.37376	0.0199	1.15108	0.168	1.66149	0.00829
At4g26320	AGP13	AGP13 (arabinogalactan protein 13)	putative protein ; supported by cDNA: gi_10880502_gb_AF195894.1_AF195894	0.598964	0.00565	0.472034	0.000132	0.965384	0.642	0.720573	0.00306	0.841587	0.0561	0.567872	0.004	1.35643	0.0364	1.16794	0.108	2.38863	3.91e-05
At3g05900	AT3G05900	neurofilament protein-related protein	unknown protein	0.597034	0.043	0.525886	0.00124	0.893782	0.314	0.797063	0.171	0.96481	0.82	0.702079	0.0615	1.44436	0.056	1.21046	0.0827	2.05726	0.00155
At1g64640	ENODL8	early nodulin-like protein 8	unknown protein	0.588591	0.0234	0.651637	0.000207	0.998623	0.972	0.789683	0.00215	0.812172	0.0069	0.874269	0.417	1.37796	0.0949	1.02848	0.475	1.57613	0.000172
At3g25655	IDL1	IDL1 (INFLORESCENCE DEFICIENT IN ABSCISSION (IDA)-LIKE 1)	Expressed protein ; supported by full-length cDNA: Ceres: 21477.	0.584866	0.00859	0.590018	0.015	0.8538	0.324	0.523895	0.00113	0.681343	0.0154	0.52851	0.0137	0.994639	0.974	1.30053	0.0526	1.88197	0.0184
At5g16590	LRR1	LRR1; ATP binding / kinase/ protein serine/threonine kinase	receptor-like protein kinase	0.577065	0.00255	0.594259	0.000108	0.909663	0.147	0.874567	0.0174	1.06164	0.211	0.900625	0.27	1.67353	0.00436	1.21391	0.0205	1.85819	5.93e-05
At3g21340	AT3G21340	receptor-like protein kinase	serine/threonine-specific protein kinase, putative similar to serine/threonine-specific protein kinase GB:T02731 from [Arabidopsis thaliana]	0.575321	0.0128	0.440006	0.0054	0.97864	0.895	0.603156	0.00166	0.886288	0.266	0.461295	0.0142	1.50761	0.0805	1.46942	0.00685	3.26821	0.00408
At2g33790	AGP30	AGP30 (ARABINOGALACTAN PROTEIN30)	putative proline-rich protein	0.566703	0.0255	0.503362	0.0127	0.893479	0.391	1.79303	0.00964	2.15952	0.00343	1.59262	0.0714	3.40476	0.0015	1.2044	0.0753	2.13783	0.0141
At4g01140	AT4G01140	hypothetical protein	hypothetical protein	0.565709	0.000781	0.557018	0.00337	0.901148	0.252	0.782159	0.0765	1.14149	0.07	0.770142	0.00409	1.81834	0.00203	1.45941	0.016	2.36105	0.000374
At4g19030	NLM1	NLM1; arsenite transmembrane transporter/ water channel	nodulin-26 - like protein major intrinsic protein, Oryza sativa, PIR2:S52003;supported by full-length cDNA: Ceres:109513.	0.564832	0.00198	0.62595	0.00631	0.956953	0.793	0.635134	0.00315	1.0001	1	0.703859	0.0214	1.69439	0.0292	1.57463	0.00486	2.40729	0.00555
At2g19060	AT2G19060	SGNH hydrolase-type esterase family protein	putative GDSL-motif lipase/hydrolase similar to APG proteins; pFAM domain PF00657	0.561605	0.00232	0.428539	0.00182	0.884048	0.554	0.652843	0.00411	0.983	0.827	0.49816	0.00475	1.54739	0.0887	1.50572	0.0107	3.1062	0.00511
At5g53250	AGP22	AGP22 (ARABINOGALACTAN PROTEIN 22)	putative protein similar to unknown protein (emb|CAB71094.1)	0.557329	0.000657	0.526843	9.14e-05	0.899902	0.069	0.848635	0.0264	1.06816	0.271	0.802215	0.0163	1.72472	0.000524	1.25868	0.00496	2.14995	5.35e-05
At1g44050	AT1G44050	cysteine/histidine-rich C1-like domain-containing protein	unknown protein similar to hypothetical protein GI:6598598 from [Arabidopsis thaliana]	0.557268	0.000367	0.494854	0.00262	0.714634	0.0577	0.799668	0.00153	1.10646	0.396	0.710106	0.0399	1.41891	0.0161	1.38365	0.0419	1.99817	0.00497
At3g18450	AT3G18450	PLAC8 family protein	hypothetical protein similar to GB:AAD02554 from [Petunia x hybrida]	0.553335	0.0492	0.344937	0.00401	0.959018	0.839	0.461944	0.00471	1.1337	0.298	0.287966	0.00676	1.96488	0.0641	2.45419	0.000666	6.82332	0.00144
At4g00480	ATMYC1	myc-related transcription factor (MYC1)	MYC1 transcription factor	0.552031	0.0125	0.50373	0.000252	1.16904	0.115	0.981376	0.803	0.752038	0.0181	0.89551	0.446	1.5926	0.029	0.76631	0.0178	1.77843	0.000981
At3g50740	UGT72E1	UGT72E1 (UDP-glucosyl transferase 72E1); UDP-glycosyltransferase/ coniferyl-alcohol glucosyltransferase/ transferase, transferring glycosyl groups	UTP-glucose glucosyltransferase - like protein UTP-glucose glucosyltransferase, Manihot esculenta, PIR:S41951; supported by cDNA: gi_15146271_gb_AY049277.1_	0.542453	0.0143	0.56855	0.0221	0.687163	0.0114	1.378	0.00686	1.04905	0.509	1.4443	0.147	1.32891	0.144	0.761286	0.0281	0.920108	0.625
At1g30690	AT1G30690	Sec14p-like phosphatidylinositol transfer protein patellin-4	unknown protein Contains the PF|00650 CRAL/TRIO phosphatidyl-inositol-transfer protein domain. ESTs gb|T76582, gb|N06574 and gb|Z25700 come from this gene; supported by cDNA: gi_14334977_gb_AY035162.1_	0.536901	0.00127	0.629171	0.00208	0.985493	0.805	0.714138	0.0023	0.903518	0.16	0.836868	0.114	1.65843	0.00242	1.26519	0.0201	1.98171	0.000294
At1g66460	AT1G66460	protein kinase-like protein	protein kinase, putative contains Pfam profile: PF00069: Eukaryotic protein kinase domain	0.536304	3.87e-05	0.626135	0.00293	0.677418	0.0139	0.740779	0.0128	1.09165	0.151	0.864861	0.0162	1.37889	0.0194	1.47365	0.0065	1.59435	0.00692
At5g10430	AGP4	AGP4 (ARABINOGALACTAN PROTEIN 4)	AtAGP4 ; supported by cDNA: gi_13926257_gb_AF372885.1_AF372885	0.523193	0.00127	0.474668	0.00409	0.903539	0.33	0.774343	0.00813	1.04581	0.432	0.702525	0.0649	1.80609	0.00584	1.35058	0.000127	2.57086	0.00362
At3g16150	AT3G16150	probable isoaspartyl peptidase/L-asparaginase 2	putative L-asparaginase similar to L-ASPARAGINASE GB:P30364from [Lupinus angustifolius];supported by full-length cDNA: Ceres:21689.	0.514444	0.000449	0.469483	0.000196	1.04897	0.55	0.897109	0.0241	0.719883	0.00801	0.818703	0.0657	1.46786	0.00519	0.802448	0.0284	1.79291	0.000914
At5g60770	NRT2.4	ATNRT2.4; nitrate transmembrane transporter	high-affinity nitrate transporter ACH1 - like protein high-affinity nitrate transporter ACH1, Arabidopsis thaliana, EMBL:AF019748	0.511502	0.00804	0.658985	0.0355	1.12245	0.317	0.720152	0.112	0.747797	0.0924	0.927795	0.507	1.64098	0.0099	1.03839	0.818	1.76868	0.00111
At5g24100	AT5G24100	Leucine-rich repeat protein kinase family protein	receptor-like protein kinase	0.509516	0.0044	0.610636	0.0146	0.959709	0.732	0.797005	0.0488	0.871163	0.298	0.955181	0.769	1.6409	0.0118	1.09305	0.42	1.71789	0.0143
At5g60520	AT5G60520	late embryogenesis abundant protein-like protein	late embryonic abundant protein - like late embryonic abundant protein EMB7, white spruce, PIR:T09288	0.505825	0.000813	0.638093	0.0462	0.923908	0.652	0.493571	0.00373	0.947403	0.675	0.622634	0.0218	1.73047	0.0147	1.91949	0.00885	2.77927	0.00475
At5g15725	AT5G15725	hypothetical protein	Expressed protein ; supported by full-length cDNA: Ceres: 113200.	0.505705	0.00614	0.303881	0.00266	0.963743	0.883	1.00716	0.971	0.985413	0.937	0.605204	0.0161	1.87794	0.0371	0.978412	0.927	3.10299	0.00446
At5g42590	CYP71A16	CYP71A16; electron carrier/ heme binding / iron ion binding / monooxygenase/ oxygen binding	cytochrome P450	0.501728	0.0015	0.503343	0.000154	0.689049	0.0146	1.08952	0.251	0.689536	0.0158	1.09303	0.325	0.946975	0.566	0.632879	0.00611	0.866376	0.0618
At5g60660	PIP2;4	PIP2;4 (PLASMA MEMBRANE INTRINSIC PROTEIN 2;4); water channel	mipC protein - like (aquaporin) mipC protein, common ice plant, PIR:T12440;supported by full-length cDNA: Ceres:33231.	0.494104	0.00874	0.474034	0.00158	0.725101	0.0257	0.767001	0.0875	1.26018	0.0965	0.735847	0.0805	1.84932	0.0111	1.64299	0.000567	2.51318	0.00182
At1g19900	AT1G19900	glyoxal oxidase-related protein	unknown protein	0.492373	0.00773	0.558851	0.0248	0.896107	0.564	0.585899	0.00111	0.838827	0.00229	0.665005	0.124	1.52664	0.133	1.43169	0.00428	2.29569	0.0234
At1g14280	PKS2	PKS2 (PHYTOCHROME KINASE SUBSTRATE 2)	phytochrome kinase substrate 1, putative similar to phytochrome kinase substrate 1 GI:5020168 from [Arabidopsis thaliana];supported by full-length cDNA: Ceres:97569.	0.491948	0.00237	0.619835	0.0117	0.879793	0.276	1.01108	0.93	1.12466	0.316	1.27392	0.0627	2.01134	0.00243	1.11234	0.441	1.57885	0.005
At3g23730	XTH16	xyloglucan endotransglucosylase/hydrolase protein 16	xyloglucan endotransglycosylase, putative similar to xyloglucan endotransglycosylase 1 GB:CAA10231 from [Fagus sylvatica] (Plant Physiol.(1999) 119, 1148-1148);supported by full-length cDNA: Ceres:10852.	0.486682	0.00232	0.515939	0.000351	0.818781	0.0439	0.923801	0.302	0.997242	0.973	0.979336	0.844	1.67773	0.00672	1.0795	0.38	1.71314	0.000321
At1g27140	ATGSTU14	ATGSTU14 (ARABIDOPSIS THALIANA GLUTATHIONE S-TRANSFERASE TAU 14); glutathione transferase	glutathione transferase, putative similar to glutathione S-transferase GB: AAF22517 GI:6652870 from [Papaver somniferum]; supported by cDNA: gi_11095989_gb_AF288178.1_AF288178	0.477699	0.00109	0.579037	0.0214	1.03561	0.814	0.862831	0.274	0.908002	0.481	1.04587	0.744	1.96847	0.00326	1.05235	0.708	1.88214	0.0166
At1g65310	XTH17	XTH17 (XYLOGLUCAN ENDOTRANSGLUCOSYLASE/HYDROLASE 17); hydrolase, acting on glycosyl bonds / hydrolase, hydrolyzing O-glycosyl compounds / xyloglucan:xyloglucosyl transferase	xyloglucan endotransglycosylase, putative similar to xyloglucan endotransglycosylase 1 GI:3901012 from [Fagus sylvatica]	0.473654	0.00556	0.577929	0.0193	1.04	0.798	0.947573	0.527	0.98225	0.886	1.15618	0.474	2.15673	0.00863	1.0366	0.764	1.86539	0.0215
At4g13440	AT4G13440	EF-hand, calcium binding motif-containing protein	hypothetical protein	0.47117	0.00477	0.596741	0.00317	0.921879	0.726	0.712914	0.0115	1.12305	0.274	0.902913	0.494	2.19733	0.0291	1.57529	0.00632	2.4336	0.0142
At1g16390	ATOCT3	ATOCT3 (ARABIDOPSIS THALIANA ORGANIC CATION/CARNITINE TRANSPORTER 3); carbohydrate transmembrane transporter/ sugar:hydrogen symporter	putative transport protein may be a member of the PF|00083 sugar transporter family	0.453163	0.00243	0.441724	0.000727	1.10195	0.363	1.09786	0.291	1.02217	0.806	1.07014	0.613	2.4856	0.00186	0.93106	0.549	2.32268	0.000248
At2g20750	ATEXPB1	ATEXPB1 (ARABIDOPSIS THALIANA EXPANSIN B1)	beta-expansin ;supported by full-length cDNA: Ceres:109135.	0.441996	0.00248	0.495769	9.06e-05	0.882367	0.223	0.632754	0.000442	0.853639	0.131	0.709734	0.0471	1.70414	0.0123	1.34909	0.0209	2.4011	8.41e-05
At4g33790	CER4	CER4 (ECERIFERUM 4); fatty acyl-CoA reductase (alcohol-forming)/ oxidoreductase, acting on the CH-CH group of donors	male sterility 2-like protein male sterility protein 2, Brassica napus, gb:X99922; supported by cDNA: gi_16323106_gb_AY057657.1_	0.399577	0.00294	0.447876	0.0017	0.889074	0.393	0.756382	0.00621	1.04161	0.64	0.847809	0.386	2.31761	0.00766	1.37709	0.0108	2.73365	0.00237
At4g15290	ATCSLB05	ATCSLB05; cellulose synthase/ transferase/ transferase, transferring glycosyl groups	cellulose synthase like protein	0.393166	0.00223	0.318834	0.000213	0.824658	0.0374	0.685254	0.0146	1.04374	0.595	0.555699	0.0113	2.18923	0.00361	1.52315	0.0017	3.9396	0.000126
At1g25450	KCS5	KCS5 (3-KETOACYL-COA SYNTHASE 5); fatty acid elongase	fatty acid condensing enzyme CUT1, putative similar to fatty acid condensing enzyme CUT1 GI:5001734 from [Arabidopsis thaliana];supported by full-length cDNA: Ceres:99793.	0.378712	0.00246	0.614635	0.00713	0.828261	0.141	0.760142	0.0672	0.972445	0.813	1.23368	0.189	2.12678	0.00531	1.27929	0.121	1.72393	0.00105
At1g05650	AT1G05650, AT1G05660	pectin lyase-like protein, pectin lyase-like protein	putative polygalacturonase similar to GB:AAC23398	0.352187	0.000894	0.601861	0.0064	0.866858	0.269	0.519101	3.47e-05	0.752855	0.016	0.887106	0.467	1.85305	0.0134	1.4503	0.00789	2.08887	0.00441
At3g62760	ATGSTF13	ATGSTF13; glutathione transferase	Glutathione transferase III-like protein Glutathione transferase III(b) - Zea mays, EMBL:AJ010296	0.342513	0.0163	0.187312	0.000216	1.19971	0.269	1.30888	0.0551	0.790879	0.117	0.715792	0.301	2.77019	0.022	0.604242	0.0122	3.8701	0.000934
At4g25250	AT4G25250	invertase/pectin methylesterase inhibitor family protein	putative protein Group I Pectinesterase -Citrus sinensis, PID:g2098705;supported by full-length cDNA: Ceres:150586.	0.275839	7.51e-05	0.441589	0.00678	0.811601	0.106	0.492018	0.00185	0.780425	0.0663	0.78767	0.182	2.29625	0.000458	1.58617	0.0121	2.91524	0.00233
