# Supplementary material for: Comparative expression profiling reveals a role of the root apoplast in local phosphate response
Source: BMC Plant Biol. 2016 Apr 28;16:106. doi: 10.1186/s12870-016-0790-8 (PMC4849097; doi:10.1186/s12870-016-0790-8)
Supplement: Additional file 5: Table S4. — Pi-responsive and deregulated genes in pdr2 or lpr1lpr2 roots and GO term analysis. Shown is a list of 1680 genes that were either regulated in one of the tested lines under Pi-depletion or differentially regulated in pdr2 or lpr1lpr2 in Pi-replete conditions, compared to the wild-type (p ≤ 0.05, Student’s t-test; 0.66 ≥ FC ≥ 1.5). Additional tabs show results from Gene Ontology analysis using the list of 1680 genes. BP, biological processes; MF, molecular function; CC, cellular compartment. (XLSX 1048 kb) [file 12870_2016_790_MOESM5_ESM.xlsx]

## Sheet: 1680 genes
Table S4, related to Figure S1.
Pi-responsive and Deregulated Genes in pdr2 or lpr1lpr2 Roots and GO Term Analysis.
Shown is a list of 1,680 genes that were either regulated in one of the tested lines under Pi-depletion or differentially regulated in pdr2 or lpr1lpr2 in Pi-replete conditions, compared to the wild-type (p≤0.05, students t-test; 0.66≥FC≥1.5). Additional tabs show results from Gene ontology analysis using the list of 1,680 genes. BP, biological processes; MF, molecular function; CC, cellular comp…
				fold change		fold change		fold change		fold change		fold change		fold change		fold change		fold change		fold change
Representative Public ID	Gene Symbol	Gene Title	Target Description	Col-/+	P value	pdr2-/+	P value 2	lpr1lpr2-/+	P value 3	pdr2/Col+	P value 4	lpr1lpr2/Col+	P value 5	pdr2/Col-	P value 6	lpr1lpr2/Col-	P value 7	lpr1lpr2/pdr2+	P value 8	lpr1lpr2/pdr2-	P value 9
At2g42110	AT2G42110	hypothetical protein	hypothetical protein predicted by genscan	0.918112	0.554	0.616152	0.00292	0.952512	0.638	1.35953	0.0109	1.24589	0.0714	0.912392	0.537	1.29257	0.132	0.916408	0.253	1.41668	0.027
At2g32990	AtGH9B8	AtGH9B8 (Arabidopsis thaliana glycosyl hydrolase 9B8); catalytic/ hydrolase, hydrolyzing O-glycosyl compounds	putative glucanse	1.36089	0.0122	1.36491	0.0759	0.937997	0.57	0.710123	0.0278	0.637366	0.0196	0.712219	0.0357	0.439305	2.71e-05	0.897543	0.444	0.616812	0.0109
At2g26690	AT2G26690	nitrate transporter 1.4	putative nitrate transporter	1.06176	0.212	1.11943	0.356	0.933047	0.304	0.636466	0.0069	0.944333	0.414	0.671036	0.00585	0.829856	0.00502	1.48371	0.0131	1.23668	0.0589
At2g30750	CYP71A12	CYP71A12 (cytochrome P450, family 71, subfamily A, polypeptide 12); electron carrier/ heme binding / iron ion binding / monooxygenase/ oxygen binding	putative cytochrome P450	5.61886	0.18	0.164719	0.074	1.3447	0.625	23.1691	0.00142	12.7414	0.00213	0.67921	0.771	3.04924	0.386	0.54993	0.267	4.4894	0.139
At2g30770	CYP71A13	CYP71A13 (cytochrome P450, family 71, subfamily A, polypeptide 13); indoleacetaldoxime dehydratase/ oxygen binding	putative cytochrome P450	1.28687	0.545	0.324074	0.0375	0.882534	0.741	2.92747	0.0148	1.66956	0.129	0.737229	0.545	1.14498	0.777	0.570308	0.191	1.55309	0.293
At2g42000	AT2G42000	EC metallothionein-like protein, family 15	metallothionein-like protein	0.913094	0.522	0.815741	0.00453	1.06042	0.718	0.653305	0.0207	0.667924	0.0325	0.583651	0.0015	0.775691	0.176	1.02238	0.755	1.32903	0.113
At2g42060	AT2G42060	cysteine/histidine-rich C1 domain-containing protein	unknown protein	0.697446	0.27	0.35314	7.99e-05	0.985496	0.928	1.03731	0.499	1.17895	0.125	0.525226	0.086	1.66586	0.173	1.13654	0.206	3.1717	0.00116
At2g41890	AT2G41890	G-type lectin S-receptor-like serine/threonine-protein kinase SD3-1	putative receptor-like protein kinase	1.61302	0.00235	1.467	0.00675	1.06342	0.502	1.05275	0.452	1.07835	0.449	0.957452	0.621	0.71093	0.00499	1.02432	0.817	0.742523	0.00572
At2g30500	AT2G30500	Kinase interacting (KIP1-like) family protein	unknown protein	1.36572	0.00213	1.70662	5.89e-05	1.13479	0.0518	0.988592	0.787	0.954603	0.381	1.23536	0.00411	0.793192	0.00573	0.965618	0.496	0.642073	0.000109
At2g30610	AT2G30600	BTB/POZ domain-containing protein	unknown protein	1.38506	0.0291	1.20998	0.196	1.0708	0.307	1.57281	0.00165	1.70502	7.57e-05	1.37399	0.0935	1.31817	0.0648	1.08406	0.295	0.959372	0.744
At2g30600	AT2G30600	BTB/POZ domain-containing protein	unknown protein	1.15937	0.181	1.07253	0.592	1.03412	0.7	1.46542	0.0381	1.62329	0.0063	1.35566	0.0227	1.44793	0.00972	1.10773	0.467	1.06806	0.397
At2g30570	PSBW	PSBW (PHOTOSYSTEM II REACTION CENTER W)	photosystem II reaction center 6.1KD protein ;supported by full-length cDNA: Ceres:34999.	0.994025	0.966	1.57125	0.0138	1.01737	0.875	0.491856	0.000608	1.05651	0.408	0.777474	0.173	1.08133	0.638	2.148	0.000864	1.39082	0.0536
At2g30540	AT2G30540	monothiol glutaredoxin-S9	putative glutaredoxin ;supported by full-length cDNA: Ceres:39560.	1.24451	0.225	1.22068	0.0519	1.53318	0.00842	0.551052	0.0169	0.674561	0.0514	0.540499	0.00126	0.831029	0.146	1.22413	0.0325	1.53752	0.0109
At2g30590	WRKY21	WRKY21; calmodulin binding / transcription factor	unknown protein ; supported by cDNA: gi_13507098_gb_AF272747.1_AF272747	1.62216	0.0122	1.39341	0.00391	0.927366	0.306	1.0863	0.52	1.06112	0.62	0.933112	0.166	0.606628	0.00162	0.976821	0.661	0.650112	0.00335
At2g02850	ARPN	ARPN (PLANTACYANIN); copper ion binding / electron carrier	putative basic blue protein (plantacyanin) ; supported by full-length cDNA: Ceres: 10750.	1.38121	0.459	1.14303	0.0511	0.975238	0.833	1.40777	0.083	1.77982	0.0319	1.16501	0.7	1.25669	0.57	1.26428	0.0877	1.07869	0.292
At2g02710	PLPB	PLPB (PAS/LOV PROTEIN B); signal transducer/ two-component sensor	putative receptor-like protein kinase	1.47931	0.112	1.14058	0.449	1.00629	0.954	2.15868	0.00439	3.289	0.00019	1.66439	0.0718	2.23732	0.0152	1.52362	0.0206	1.34423	0.118
At2g02810	UTR1	UTR1 (UDP-GALACTOSE TRANSPORTER 1); UDP-galactose transmembrane transporter/ UDP-glucose transmembrane transporter/ pyrimidine nucleotide sugar transmembrane transporter	unknown protein ;supported by full-length cDNA: Ceres:35441.	1.06616	0.297	1.05591	0.415	1.0504	0.246	1.8824	4.89e-06	1.174	0.00347	1.86431	0.00133	1.15665	0.0692	0.623674	8.15e-05	0.620418	0.0017
At2g19190	FRK1	FRK1 (FLG22-INDUCED RECEPTOR-LIKE KINASE 1); kinase	putative receptor-like protein kinase	1.0109	0.968	0.598158	0.00128	1.13883	0.385	1.5052	0.00339	0.989545	0.821	0.890637	0.671	1.11477	0.721	0.657419	0.00133	1.25166	0.18
At2g19200			hypothetical protein predicted by genefinder	1.41256	0.0249	1.56727	0.045	1.03875	0.67	0.736857	0.00917	0.697515	0.0137	0.817556	0.309	0.512927	0.00226	0.946609	0.485	0.62739	0.0447
At2g19060	AT2G19060	SGNH hydrolase-type esterase family protein	putative GDSL-motif lipase/hydrolase similar to APG proteins; pFAM domain PF00657	0.561605	0.00232	0.428539	0.00182	0.884048	0.554	0.652843	0.00411	0.983	0.827	0.49816	0.00475	1.54739	0.0887	1.50572	0.0107	3.1062	0.00511
At2g33770	PHO2	PHO2 (PHOSPHATE 2); ubiquitin-protein ligase	E2, ubiquitin-conjugating enzyme, putative	0.804488	0.102	1.13942	0.129	0.662605	0.0139	1.2256	0.107	1.13821	0.33	1.73586	0.0018	0.937466	0.472	0.928692	0.547	0.54006	0.000118
At2g33790	AGP30	AGP30 (ARABINOGALACTAN PROTEIN30)	putative proline-rich protein	0.566703	0.0255	0.503362	0.0127	0.893479	0.391	1.79303	0.00964	2.15952	0.00343	1.59262	0.0714	3.40476	0.0015	1.2044	0.0753	2.13783	0.0141
At2g33830	AT2G33830	dormancy/auxin associated protein	putative auxin-regulated protein ;supported by full-length cDNA: Ceres:1711.	0.899908	0.363	0.486244	0.0897	0.64607	0.0768	1.27438	0.137	6.84255	0.000244	0.68858	0.3	4.91247	0.000369	5.36932	0.000484	7.13419	0.00423
At2g34930	AT2G34930	disease resistance-like protein/LRR domain-containing protein	putative disease resistance protein	2.22048	0.000843	1.82986	0.000574	0.88423	0.148	0.922065	0.272	0.89888	0.178	0.759857	0.0338	0.357948	0.000354	0.974855	0.756	0.471073	0.000123
At2g34810	AT2G34810	FAD-binding and BBE domain-containing protein	putative berberine bridge enzyme	0.967638	0.848	1.0307	0.85	1.31882	0.0943	0.492986	0.00808	0.856178	0.235	0.525116	0.0175	1.16691	0.419	1.73672	0.0247	2.2222	0.00244
At2g26300	GP ALPHA 1	GP ALPHA 1 (G PROTEIN ALPHA SUBUNIT 1); GTP binding / GTPase/ channel regulator/ signal transducer	G protein alpha subunit 1 (GPA1) identical to GB:M32887; supported by cDNA: gi_14326501_gb_AF385704.1_AF385704	1.45753	0.000301	1.59407	1.83e-05	1.01475	0.723	1.06877	0.115	0.991925	0.825	1.16889	0.000935	0.690592	0.000535	0.928096	0.049	0.590808	0.000101
At2g40000	HSPRO2	HSPRO2 (ARABIDOPSIS ORTHOLOG OF SUGAR BEET HS1 PRO-1 2)	putative nematode-resistance protein ;supported by full-length cDNA: Ceres:35056.	1.84093	0.00123	2.07479	0.0212	1.64066	0.186	0.769582	0.0789	0.928309	0.685	0.867343	0.474	0.827322	0.522	1.20625	0.375	0.953858	0.889
At2g40080	ELF4	ELF4 (EARLY FLOWERING 4)	unknown protein ;supported by full-length cDNA: Ceres:9398.	0.965263	0.536	0.816731	0.0306	0.91186	0.333	1.32867	0.0111	2.17519	7.76e-05	1.12421	0.0799	2.05485	0.00116	1.63712	0.00206	1.82781	0.00149
At2g39980	AT2G39980	HXXXD-type acyl-transferase-like protein	putative anthocyanin 5-aromatic acyltransferase ; supported by cDNA: gi_13937225_gb_AF372968.1_AF372968	0.871911	0.246	1.19382	0.16	1.41681	0.0553	0.817016	0.00258	0.641114	0.00409	1.11866	0.471	1.04178	0.794	0.784702	0.0383	0.931276	0.65
At2g19310	AT2G19310	heat shock protein	putative small heat shock protein ;supported by full-length cDNA: Ceres:99763.	0.87615	0.331	1.31964	0.0282	1.07673	0.0961	0.715621	0.00555	0.613477	0.0002	1.07785	0.599	0.753921	0.0755	0.857265	0.0607	0.699466	0.00577
At2g19460	AT2G19460	hypothetical protein	hypothetical protein predicted by genefinder; supported by cDNA: gi_14334633_gb_AY034990.1_	1.53033	0.00317	1.63954	0.0147	0.999764	0.998	0.978564	0.805	0.909954	0.324	1.0484	0.692	0.594474	0.000751	0.929888	0.509	0.567029	0.00481
At2g23630	sks16	sks16 (SKU5 Similar 16); copper ion binding / pectinesterase	putative pectinesterase	0.551949	0.00375	0.876616	0.677	0.772033	0.344	0.585088	0.0701	0.92095	0.568	0.929248	0.755	1.28817	0.322	1.57404	0.104	1.38625	0.355
At2g23770	AT2G23770	lysin motif receptor-like kinase	putative protein kinase contains a protein kinase domain profile (PDOC00100)	0.69792	0.272	0.660792	0.0275	0.856932	0.29	1.282	0.0626	1.2245	0.0527	1.2138	0.543	1.50349	0.246	0.955154	0.617	1.23867	0.238
At2g30140	AT2G30140	UDP-glycosyltransferase 87A2	putative glucosyltransferase	1.72694	0.00823	1.8807	0.02	1.21737	0.13	0.982525	0.839	0.937667	0.588	1.07001	0.734	0.660991	0.0178	0.954345	0.72	0.617746	0.0367
At2g30070	ATKT1	ATKT1 (POTASSIUM TRANSPORTER 1); potassium ion transmembrane transporter	high affinity K+ transporter (AtKUP1/AtKT1p) identical to GB:AF029876; supported by cDNA: gi_2654087_gb_AF033118.1_AF033118	1.43423	0.0769	1.57852	0.0303	1.07973	0.263	0.992292	0.963	0.923645	0.573	1.09212	0.557	0.695346	0.0219	0.93082	0.545	0.636693	0.0125
At2g23030	SNRK2.9	SNRK2.9 (SNF1-RELATED PROTEIN KINASE 2.9); ATP binding / kinase/ protein kinase/ protein serine/threonine kinase	putative protein kinase contains a protein kinase domain profile (PDOC00100)	0.622722	0.0185	0.765698	0.103	0.841519	0.318	2.24487	0.00438	3.59312	0.000129	2.76028	0.00074	4.85558	0.000822	1.60059	0.0266	1.75909	0.0164
At2g23000	scpl10	scpl10 (serine carboxypeptidase-like 10); serine-type carboxypeptidase	putative serine carboxypeptidase I ;supported by full-length cDNA: Ceres:33165.	1.04718	0.547	1.45918	0.0612	1.40364	0.0231	0.590711	0.00585	0.585755	0.00275	0.823118	0.207	0.785144	0.047	0.99161	0.944	0.953865	0.741
At2g02630	AT2G02630	cysteine/histidine-rich C1 domain-containing protein	hypothetical protein	0.598142	0.0084	0.806269	0.0589	0.788537	0.0781	0.85822	0.155	1.0089	0.946	1.15684	0.227	1.33005	0.0238	1.17557	0.14	1.14972	0.22
At2g02620	AT2G02620	cysteine/histidine-rich C1 domain-containing protein	hypothetical protein	0.630047	0.00408	0.611812	0.000776	0.804759	0.146	0.868197	0.159	1.15866	0.268	0.843069	0.0236	1.47996	0.0107	1.33456	0.0395	1.75544	0.00342
At2g43880	AT2G43880	putative polygalacturonase /pectinase	putative polygalacturonase	0.589945	0.00106	0.894957	0.283	1.06622	0.619	0.670494	0.000703	0.779266	0.0355	1.01715	0.874	1.40838	0.0336	1.16223	0.127	1.38463	0.062
At2g43890	AT2G43890	putative polygalacturonase /pectinase	putative polygalacturonase	0.454976	0.0425	0.706098	0.189	0.9102	0.667	0.831364	0.182	0.704595	0.14	1.29023	0.48	1.40957	0.284	0.847517	0.394	1.0925	0.736
At2g44080	ARL	ARL (ARGOS-LIKE)	unknown protein	1.55818	0.0166	1.28717	0.000753	1.30889	0.103	1.34473	0.0263	0.986418	0.927	1.11084	0.241	0.828604	0.127	0.733545	0.0486	0.745923	0.0134
At2g44130	AT2G44130	F-box/kelch-repeat protein	unknown protein ;supported by full-length cDNA: Ceres:6950.	1.23953	0.0759	1.01187	0.945	0.884584	0.452	1.40526	0.0534	2.18008	0.00837	1.14716	0.366	1.5558	0.00214	1.55137	0.0627	1.35622	0.0853
At2g30890	AT2G30890	Cytochrome b561/ferric reductase transmembrane protein family	hypothetical protein predicted by grail	0.792435	0.244	0.663932	0.0142	0.9186	0.634	1.27676	0.177	1.00282	0.986	1.06972	0.628	1.16248	0.467	0.785445	0.0299	1.08672	0.665
At2g30930	AT2G30930	hypothetical protein	unknown protein ;supported by full-length cDNA: Ceres:125631.	0.742624	0.0124	0.656634	0.0216	0.941388	0.618	0.66658	0.00145	1.05446	0.38	0.589395	0.0129	1.33669	0.0722	1.5819	0.000502	2.2679	0.00601
At2g37770	AT2G37770	aldo-keto reductase family 4 member C9	putative alcohol dehydrogenase	1.03272	0.818	2.52978	0.0105	0.834467	0.279	0.991189	0.941	0.873678	0.465	2.42804	0.0147	0.705955	0.0251	0.881445	0.407	0.290751	0.00418
At2g37540	AT2G37540	Rossmann-fold NAD(P)-binding domain-containing protein	putative oxidoreductase	0.589625	0.000929	0.932439	0.864	0.784737	0.519	0.403503	0.0137	0.920024	0.406	0.638103	0.234	1.22447	0.58	2.28009	0.0218	1.91892	0.23
At2g37750	AT2G37750	hypothetical protein	unknown protein ; supported by full-length cDNA: Ceres: 28529.	0.607266	0.0279	0.529346	0.00547	0.770336	0.12	1.17916	0.0175	1.50136	0.00395	1.02786	0.889	1.90453	0.0259	1.27325	0.0201	1.8529	0.0198
At2g37760	AT2G37760	aldo-keto reductase family 4 member C8	putative alcohol dehydrogenase ; supported by cDNA: gi_16604706_gb_AY059798.1_	1.28156	0.11	1.61995	0.0035	0.837744	0.0121	1.02479	0.791	1.1813	0.0959	1.29537	0.0883	0.772204	0.0646	1.15273	0.0762	0.596126	0.00133
At2g23540	AT2G23540	GDSL esterase/lipase	putative GDSL-motif lipase/hydrolase similar to APG proteins; pFAM domain PF00657	1.46113	0.0302	1.6584	0.00392	1.04779	0.423	0.88712	0.239	0.92422	0.428	1.00689	0.955	0.662767	0.0102	1.04182	0.531	0.658229	0.00625
At2g23410	ACPT	ACPT (Arabidopsis cis-prenyltransferase); dehydrodolichyl diphosphate synthase	hypothetical protein predicted by genscan; supported by cDNA: gi_6651293_gb_AF162441.1_AF162441	0.600819	0.000234	1.1722	0.671	0.745974	0.426	0.321854	0.0144	0.878712	0.362	0.627936	0.0973	1.091	0.792	2.73016	0.028	1.73744	0.215
At2g38110	GPAT6	GPAT6 (GLYCEROL-3-PHOSPHATE ACYLTRANSFERASE 6); 1-acylglycerol-3-phosphate O-acyltransferase/ acyltransferase	unknown protein	1.61465	0.00649	1.57282	0.0254	1.13214	0.053	1.00304	0.971	1.02485	0.662	0.977053	0.876	0.718584	0.0203	1.02174	0.811	0.735461	0.0483
At2g41480	AT2G41480	putative peroxidase	putative peroxidase	1.68988	0.00393	1.93023	0.00419	0.907044	0.497	0.388459	0.000564	0.952806	0.762	0.443709	0.00157	0.511418	0.00019	2.45278	0.00226	1.1526	0.279
At2g41430	ERD15	ERD15 (EARLY RESPONSIVE TO DEHYDRATION 15); protein binding	ERD15 protein identical to GB D30719; supported by full-length cDNA: Ceres: 31388.	1.19029	0.000655	1.11961	0.15	0.931181	0.361	1.25394	0.00263	1.53121	5.36e-05	1.17949	0.0433	1.1979	0.0557	1.22112	0.00817	1.0156	0.864
At2g32610	ATCSLB01	ATCSLB01; cellulose synthase/ transferase/ transferase, transferring glycosyl groups	putative cellulose synthase	0.660362	0.00327	1.22098	0.53	0.770321	0.463	0.37776	0.00511	0.889795	0.447	0.69846	0.212	1.03796	0.907	2.35545	0.0136	1.48607	0.36
At2g32620	ATCSLB02	ATCSLB02; cellulose synthase/ transferase/ transferase, transferring glycosyl groups	putative cellulose synthase	0.666392	0.026	1.1221	0.768	0.819347	0.591	0.391601	0.0262	0.906052	0.545	0.659395	0.197	1.11402	0.76	2.31372	0.0354	1.68945	0.281
At2g41010	ATCAMBP25	ATCAMBP25 (ARABIDOPSIS THALIANA CALMODULIN (CAM)-BINDING PROTEIN OF 25 KDA); calmodulin binding	unknown protein	1.42406	0.139	1.77662	0.00297	1.20271	0.245	0.658517	0.0721	0.720085	0.125	0.821548	0.183	0.608159	0.0373	1.0935	0.103	0.74026	0.127
At2g41070	EEL	EEL (ENHANCED EM LEVEL); DNA binding / transcription factor	putative bZIP transcription factor contains a bZIP transcription factor basic domain signature (PDOC00036);supported by full-length cDNA: Ceres:114632.	1.63008	0.03	2.77369	8.99e-05	0.857444	0.338	1.0054	0.945	0.926846	0.424	1.71076	0.0203	0.487533	0.0182	0.921865	0.436	0.284981	0.000525
At2g41090	AT2G41090	calmodulin-like protein 10	calcium binding protein (CaBP-22) identical to GB:Z12136;supported by full-length cDNA: Ceres:123659.	1.63156	0.00172	1.68482	0.0103	1.07206	0.324	1.06206	0.579	0.999644	0.995	1.09673	0.345	0.656844	0.00522	0.94123	0.545	0.598911	0.00514
At2g41100	TCH3	TCH3 (TOUCH 3); calcium ion binding	calmodulin-like protein identical to GB:D45848; supported by cDNA: gi_15983405_gb_AF424577.1_AF424577	24.9334	1.69e-05	4.94121	0.00149	1.19402	0.548	4.99132	0.00229	3.15681	0.0078	0.989161	0.895	0.151175	0.000588	0.632459	0.167	0.152831	0.000787
At2g38470	WRKY33	WRKY33; transcription factor	putative WRKY-type DNA binding protein	2.01945	0.0323	1.51935	0.0552	1.27768	0.314	0.844428	0.328	0.844806	0.335	0.635313	0.11	0.534499	0.0759	1.00045	0.998	0.841315	0.461
At2g38400	AGT3	AGT3 (ALANINE:GLYOXYLATE AMINOTRANSFERASE 3); alanine-glyoxylate transaminase/ catalytic/ pyridoxal phosphate binding / transaminase	putative beta-alanine-pyruvate aminotransferase ;supported by full-length cDNA: Ceres:147543.	1.11818	0.111	1.23747	0.0125	0.836438	0.0108	1.12751	0.127	1.78429	0.000843	1.2478	0.00472	1.33471	0.000142	1.5825	0.000913	1.06965	0.135
At2g38465	AT2G38465	hypothetical protein	Expressed protein ; supported by full-length cDNA: Ceres: 123915.	0.975893	0.794	1.14643	0.138	0.901013	0.219	0.952234	0.525	1.56784	0.00166	1.11863	0.281	1.44754	0.018	1.64648	0.000594	1.29402	0.0449
At2g38320	TBL34	trichome birefringence-like protein 34	hypothetical protein ; supported by cDNA: gi_13878094_gb_AF370310.1_AF370310	0.901781	0.166	0.864848	0.438	0.844437	0.267	0.644107	0.0266	1.06002	0.211	0.617727	0.0184	0.992613	0.961	1.64572	0.0183	1.60688	0.0492
At2g34180	CIPK13	CIPK13 (CBL-INTERACTING PROTEIN KINASE 13); ATP binding / kinase/ protein kinase/ protein serine/threonine kinase	putative protein kinase contains a protein kinase domain profile (PDOC00100); supported by cDNA: gi_13249124_gb_AF295668.1_AF295668	2.19026	0.0329	2.15264	0.0479	3.0296	0.00183	1.27042	0.23	1.16823	0.192	1.2486	0.532	1.61592	0.151	0.919566	0.643	1.29419	0.381
At2g34500	CYP710A1	CYP710A1 (cytochrome P450, family 710, subfamily A, polypeptide 1); C-22 sterol desaturase/ oxygen binding	putative cytochrome P450	0.605533	0.00112	0.672945	0.0751	0.860385	0.41	0.756834	0.0105	1.15672	0.175	0.841089	0.354	1.64355	0.0297	1.52836	0.00553	1.95407	0.0379
At2g34490	CYP710A2	CYP710A2 (cytochrome P450, family 710, subfamily A, polypeptide 2); C-22 sterol desaturase/ oxygen binding	putative cytochrome P450 ;supported by full-length cDNA: Ceres:158108.	1.37175	0.11	1.67026	0.000454	1.28868	0.0353	1.47396	0.0196	1.05638	0.686	1.79471	0.00941	0.992407	0.953	0.716694	0.018	0.552962	0.000112
At2g34430	LHB1B1	LHB1B1; chlorophyll binding	putative photosystem II type I chlorophyll a b binding protein. ; supported by full-length cDNA: Ceres: 23727.	1.02648	0.701	1.53502	0.0209	1.15081	0.136	0.593441	0.00174	1.0569	0.468	0.887442	0.346	1.18491	0.0724	1.78097	0.00395	1.3352	0.043
At2g34260	AT2G34260	WDxR motif-containing protein	hypothetical protein predicted by genefinder and genscan;supported by full-length cDNA: Ceres:37499.	0.841003	0.0242	0.665041	0.0041	0.965563	0.617	1.03173	0.72	0.879856	0.093	0.815861	0.00117	1.01017	0.867	0.852798	0.103	1.23816	0.0198
At2g39310	JAL22	JAL22 (JACALIN-RELATED LECTIN 22)	putative myrosinase-binding protein ;supported by full-length cDNA: Ceres:33545.	1.01658	0.949	1.20555	0.432	0.82607	0.151	1.70744	0.0184	1.28947	0.164	2.02484	0.0713	1.04782	0.84	0.755208	0.0766	0.517483	0.034
At2g39450	MTP11	MTP11; cation transmembrane transporter/ manganese ion transmembrane transporter/ manganese:hydrogen antiporter	unknown protein	1.53775	0.0203	1.58557	3.08e-05	1.29991	0.00419	1.21304	0.00261	1.12706	0.0123	1.25077	0.121	0.952741	0.709	0.929116	0.0282	0.761725	0.00369
At2g39510	AT2G39510	nodulin MtN21-like transporter family protein	nodulin-like protein	1.39115	0.047	2.36398	0.00866	1.31117	0.0968	1.53521	0.0455	1.23822	0.0977	2.60878	0.0033	1.16703	0.33	0.806549	0.193	0.447347	0.00914
At2g39530	AT2G39530	hypothetical protein	unknown protein	0.5744	0.175	0.482512	0.00905	1.00914	0.959	0.534414	0.000775	0.969682	0.652	0.448922	0.0922	1.7036	0.222	1.81448	0.00166	3.79486	0.0032
At2g39370	AT2G39370	Probable membrane-associated kinase regulator 4	unknown protein	0.863701	0.0828	1.50921	0.0185	0.791038	0.0204	0.892992	0.38	0.986892	0.84	1.56039	0.000827	0.903865	0.197	1.10515	0.41	0.579254	0.000829
At2g39400	AT2G39400	alpha/beta-Hydrolases superfamily protein	putative phospholipase ; supported by cDNA: gi_14532651_gb_AY039950.1_	2.54456	0.159	0.620614	0.168	1.20301	0.64	2.87123	0.00338	2.48617	0.0199	0.700287	0.576	1.1754	0.803	0.865891	0.637	1.67846	0.231
At2g39570	AT2G39570	ACT domain-containing protein	unknown protein ; supported by cDNA: gi_15010737_gb_AY045670.1_	1.72064	0.000211	1.46689	0.00594	1.11316	0.223	1.47973	0.00646	1.57496	0.000951	1.2615	0.00293	1.01891	0.796	1.06436	0.46	0.807692	0.0372
At2g18980	AT2G18980	peroxidase 16	peroxidase (ATP22a) identical to GB:Y08781	0.573446	0.000717	0.821167	0.0317	0.976014	0.868	0.702249	0.00166	0.990215	0.906	1.00561	0.941	1.68536	0.0149	1.41006	0.0165	1.67596	0.0135
At2g34650	PID	PID (PINOID); kinase/ protein kinase/ protein serine/threonine kinase	putative protein kinase contains a protein kinase domain profile (PDOC00100); supported by cDNA: gi_7208441_gb_AF232236.1_AF232236	1.24104	0.0635	1.51786	0.0226	0.879726	0.247	0.93371	0.513	0.933748	0.576	1.14198	0.282	0.6619	0.00214	1.00004	1	0.579606	0.00617
At2g45920	AT2G45920	U-box domain-containing protein 37	unknown protein	1.61727	0.00148	1.70328	0.00163	1.16221	0.0963	1.06478	0.357	0.999132	0.989	1.12141	0.185	0.717998	0.0101	0.938344	0.396	0.640264	0.00356
At2g45890	ROPGEF4	ROPGEF4 (RHO GUANYL-NUCLEOTIDE EXCHANGE FACTOR 4); Rho guanyl-nucleotide exchange factor	hypothetical protein predicted by genscan	0.701563	0.042	1.00201	0.99	1.05366	0.809	0.618309	0.0056	0.908473	0.415	0.883104	0.494	1.36442	0.213	1.46929	0.00913	1.54503	0.137
At2g45970	CYP86A8	CYP86A8; fatty acid (omega-1)-hydroxylase/ oxygen binding	putative cytochrome P450	0.955534	0.485	0.969607	0.683	1.02922	0.698	0.745847	0.00825	0.652139	0.00573	0.756832	0.0158	0.702427	0.00133	0.874361	0.173	0.928115	0.252
At2g26820	ATPP2-A3	ATPP2-A3 (Phloem protein 2-A3); carbohydrate binding	similar to avrRpt2-induced protein 1	0.926131	0.787	0.635845	0.0309	0.964697	0.765	0.910174	0.215	1.23782	0.0413	0.62489	0.184	1.28936	0.414	1.35998	0.00876	2.06335	0.0122
At2g22860	ATPSK2	ATPSK2 (PHYTOSULFOKINE 2 PRECURSOR); growth factor	unknown protein	0.953453	0.641	0.886327	0.236	0.765543	0.153	1.23059	0.0548	1.50341	0.0431	1.14395	0.259	1.20711	0.167	1.22171	0.249	1.05522	0.591
At2g22880	AT2G22880	VQ motif-containing protein	hypothetical protein predicted by genefinder	2.17112	0.0466	1.45471	0.0679	1.15112	0.716	1.13537	0.571	0.971402	0.92	0.760733	0.308	0.515032	0.141	0.855579	0.542	0.67702	0.28
At2g28960	AT2G28960	Leucine-rich repeat protein kinase family protein	putative receptor-like protein kinase	0.745982	0.354	0.649471	0.0196	0.850486	0.397	0.936198	0.0251	1.29447	0.000614	0.815078	0.535	1.47581	0.3	1.38269	0.000394	1.81064	0.0434
At2g28950	ATEXPA6	ATEXPA6 (ARABIDOPSIS THALIANA EXPANSIN A6)	expansin AtEx6 identical to GB U30480; supported by full-length cDNA: Ceres: 17914.	1.21318	0.199	1.27859	0.0126	0.952626	0.747	1.51343	0.0106	1.26367	0.178	1.59503	0.0106	0.992271	0.953	0.834968	0.227	0.622101	0.00458
At2g02990	RNS1	RNS1 (RIBONUCLEASE 1); endoribonuclease/ ribonuclease	ribonuclease, RNS1 identical to ribonuclease SP:P42813, GI:561998 from [Arabidopsis thaliana]; supported by full-length cDNA: Ceres:27242.	1.93864	0.0508	3.05628	5.82e-05	0.940504	0.835	2.95049	0.00017	1.14414	0.452	4.65147	0.00281	0.555064	0.146	0.387779	0.00383	0.119331	0.000811
At2g02930	ATGSTF3	ATGSTF3 (GLUTATHIONE S-TRANSFERASE F3); glutathione transferase	putative glutathione S-transferase ;supported by full-length cDNA: Ceres:27915.; supported by cDNA: gi_11095995_gb_AF288181.1_AF288181	2.30825	0.0738	0.633352	0.129	0.934692	0.844	3.35591	0.00409	2.62963	0.00247	0.920813	0.834	1.06483	0.896	0.783582	0.362	1.1564	0.675
At2g47140	AT2G47140	short-chain dehydrogenase reductase 3b	putative alcohol dehydrogenase ; supported by cDNA: gi_13878112_gb_AF370319.1_AF370319	0.71767	0.112	0.969531	0.799	0.962689	0.777	0.579455	0.00217	0.916988	0.446	0.78281	0.252	1.23006	0.311	1.5825	0.0137	1.57133	0.0251
At2g46740	AT2G46740	D-arabinono-1,4-lactone oxidase-like protein	unknown protein	0.987773	0.727	1.24054	0.0437	1.2031	0.199	0.649646	0.00268	1.02834	0.766	0.815887	0.0137	1.25252	0.0642	1.58293	0.0109	1.53516	0.0117
At2g46750	AT2G46750	D-arabinono-1,4-lactone oxidase-like protein	unknown protein	1.32301	0.411	0.508698	0.038	0.908894	0.656	2.84054	0.00182	2.48725	0.00103	1.09219	0.814	1.70872	0.199	0.875626	0.328	1.56449	0.176
At2g46780	AT2G46780	RNA-binding (RRM/RBD/RNP motifs) family protein	putative RNA-binding protein	0.746327	0.0633	0.579232	0.00376	0.999511	0.998	0.901451	0.114	0.930119	0.588	0.699625	0.0591	1.24565	0.143	1.0318	0.824	1.78046	0.0025
At2g46830	CCA1	CCA1 (CIRCADIAN CLOCK ASSOCIATED 1); DNA binding / transcription activator/ transcription factor/ transcription repressor	MYB-related transcription factor (CCA1)	1.29857	0.0289	1.64462	0.0329	1.06206	0.595	0.429629	0.000808	0.342084	0.000704	0.544118	0.0145	0.27978	3.72e-05	0.796232	0.0935	0.514191	0.013
At2g46790	APRR9	APRR9 (ARABIDOPSIS PSEUDO-RESPONSE REGULATOR 9); protein binding / transcription regulator/ two-component response regulator	hypothetical protein predicted by genefinder; supported by cDNA: gi_10280999_dbj_AB046953.1_AB046953	1.00774	0.981	1.11546	0.523	1.18442	0.398	0.582702	0.0902	0.477772	0.0451	0.644991	0.124	0.561538	0.0636	0.819926	0.413	0.870614	0.22
At2g19800	MIOX2	MIOX2 (MYO-INOSITOL OXYGENASE 2); inositol oxygenase	unknown protein predicted by genscan;supported by full-length cDNA: Ceres:254633.	3.67286	0.00124	1.88785	0.00383	1.10575	0.459	2.83647	0.000456	3.42434	0.000275	1.45794	0.0828	1.03093	0.87	1.20725	0.0322	0.707111	0.0833
At2g19770	PRF5	PRF5 (PROFILIN5); actin binding / actin monomer binding	profilin 4 ; supported by full-length cDNA: Ceres: 16515.	0.753923	0.177	0.783411	0.171	1.23414	0.263	0.587853	0.0451	0.648744	0.0571	0.610846	0.0196	1.06197	0.743	1.10358	0.432	1.73852	0.0413
At2g25735	AT2G25735	hypothetical protein	Expressed protein ; supported by full-length cDNA: Ceres: 7152.	1.32702	0.111	0.51819	0.0523	1.16759	0.585	1.65879	0.0379	1.15089	0.475	0.647743	0.123	1.01262	0.961	0.693817	0.088	1.56331	0.23
At2g25820	AT2G25820	ethylene-responsive transcription factor ERF042	TINY-like AP2 domain transcription factor ; supported by cDNA: gi_13878156_gb_AF370341.1_AF370341	1.16993	0.163	0.975756	0.725	1.64953	0.00738	1.16784	0.181	0.831274	0.157	0.974011	0.679	1.17205	0.132	0.711806	0.0114	1.20332	0.112
At2g29750	UGT71C1	UGT71C1 (UDP-GLUCOSYL TRANSFERASE 71C1); UDP-glycosyltransferase/ quercetin 3'-O-glucosyltransferase/ quercetin 7-O-glucosyltransferase/ transferase, transferring glycosyl groups	putative flavonol 3-O-glucosyltransferase	0.680396	0.0019	0.838643	0.06	0.859956	0.266	0.599018	0.000232	0.84169	0.00947	0.738338	0.016	1.06382	0.641	1.40512	0.000209	1.44083	0.0507
At2g29630	THIC	THIC (ThiaminC); ADP-ribose pyrophosphohydrolase/ catalytic/ iron-sulfur cluster binding	putative thiamin biosynthesis protein	1.01263	0.899	1.02472	0.603	0.785495	0.0898	1.07764	0.449	1.58987	0.0152	1.09051	0.156	1.23327	0.0709	1.47533	0.00697	1.13091	0.237
At2g35380	AT2G35380	peroxidase 20	putative peroxidase	1.45395	0.0378	1.65469	0.00457	1.04761	0.52	1.17615	0.204	1.05975	0.617	1.33853	0.0516	0.763578	0.0386	0.90103	0.146	0.570459	0.00385
At2g14900	AT2G14900	gibberellin-regulated protein	similar to gibberellin-regulated proteins	1.37497	0.00823	1.50453	0.00149	0.975549	0.727	0.974756	0.64	1.04087	0.562	1.0666	0.391	0.7385	0.0113	1.06782	0.341	0.692387	0.00334
At2g14920	ST4C	ST4C (SULFOTRANSFERASE 4C); brassinosteroid sulfotransferase/ sulfotransferase	putative steroid sulfotransferase	0.629117	0.00208	0.700586	0.0407	1.20545	0.043	0.852896	0.00122	0.786857	0.000136	0.949787	0.722	1.50769	0.0103	0.922571	0.0188	1.5874	0.0259
At2g46130	WRKY43	WRKY43; transcription factor	putative WRKY-type DNA binding protein ;supported by cDNA: gi:15384224	1.46643	0.0951	1.89685	0.017	1.01875	0.849	1.03831	0.645	0.91973	0.458	1.34307	0.265	0.63895	0.0576	0.885794	0.168	0.475737	0.0124
At2g46220	AT2G46220	hypothetical protein	Expressed protein ; supported by cDNA: gi_15215834_gb_AY050447.1_	1.11799	0.268	1.02093	0.765	0.866934	0.423	1.10759	0.268	1.64312	0.0037	1.01142	0.885	1.27414	0.211	1.48351	0.00556	1.25975	0.215
At2g23910	AT2G23910	Rossmann-fold NAD(P)-binding domain-containing protein	putative cinnamoyl CoA reductase ;supported by full-length cDNA: Ceres:14133.	0.968772	0.776	0.938227	0.728	1.74261	0.0172	0.618946	0.00102	0.624003	0.0324	0.599431	0.056	1.12244	0.298	1.00817	0.957	1.87252	0.0221
At2g16890	AT2G16890	UDP-glycosyltransferase 90A1	putative glucosyltransferase ;supported by full-length cDNA: Ceres:153418.	1.16985	0.36	1.46237	0.0897	1.16197	0.243	0.801008	0.116	0.638108	0.0263	1.00131	0.996	0.633811	0.0273	0.796631	0.0309	0.632984	0.0742
At2g16850	PIP2;8	PIP2;8 (PLASMA MEMBRANE INTRINSIC PROTEIN 2;8); water channel	putative plasma membrane intrinsic protein ;supported by full-length cDNA: Ceres:36296.	0.663049	0.0059	0.78542	0.0082	0.89139	0.0264	1.00789	0.91	1.15601	0.0618	1.1939	0.0513	1.55411	0.00208	1.14696	0.0575	1.30171	0.000892
At2g47990	SWA1	SWA1 (SLOW WALKER1); nucleotide binding	unknown protein	0.805833	0.217	0.653411	0.000265	1.03346	0.805	1.08561	0.452	0.909308	0.419	0.880272	0.329	1.16616	0.395	0.837598	0.0129	1.32477	0.0832
At2g31085	CLE6	CLE6 (CLAVATA3/ESR-RELATED 6); protein binding / receptor binding	CLE4 CLAVATA3/ESR-Related 4 (CLE4); supported by full-length cDNA: Ceres: 270513.	1.08285	0.212	0.756975	0.092	0.980314	0.89	1.58822	0.00121	1.52908	0.0335	1.11025	0.45	1.38429	0.0042	0.962766	0.802	1.24682	0.136
At2g43100	IPMI2	isopropylmalate isomerase 2	3-isopropylmalate dehydratase, small subunit ; supported by cDNA: gi_16974632_gb_AY060594.1_	1.15179	0.0789	1.22954	0.00404	1.15238	0.311	0.905775	0.167	0.573743	0.00857	0.966923	0.422	0.574039	0.00158	0.633428	0.0138	0.593676	0.00137
At2g38530	LTP2	LTP2 (LIPID TRANSFER PROTEIN 2); lipid binding	putative nonspecific lipid-transfer protein ;supported by full-length cDNA: Ceres:18328.	1.22369	0.135	1.5917	0.00325	1.06257	0.612	1.21007	0.0786	0.963196	0.742	1.57398	0.0115	0.836375	0.187	0.795983	0.073	0.531375	0.0025
At2g38750	ANNAT4	ANNAT4 (ANNEXIN ARABIDOPSIS 4); calcium ion binding / calcium-dependent phospholipid binding	putative annexin ;supported by full-length cDNA: Ceres:32721.	0.618153	0.0106	0.652325	0.0371	0.788559	0.112	1.01174	0.928	0.958046	0.711	1.06767	0.634	1.22215	0.157	0.946928	0.539	1.14469	0.452
At2g38760	ANNAT3	ANNAT3 (ANNEXIN ARABIDOPSIS 3); calcium ion binding / calcium-dependent phospholipid binding	putative annexin ;supported by full-length cDNA: Ceres:3294.	0.650844	0.00729	0.912856	0.459	0.846517	0.124	0.953428	0.618	0.944842	0.527	1.33725	0.0559	1.2289	0.0813	0.990994	0.886	0.918977	0.544
At2g41420	AT2G41420	proline-rich uncharacterized protein	unknown protein	1.53956	0.00318	1.33235	0.0466	0.929588	0.445	1.04634	0.46	0.99205	0.914	0.905516	0.412	0.599001	0.00384	0.94811	0.483	0.661503	0.0219
At2g41380	AT2G41380	S-adenosyl-L-methionine-dependent methyltransferase-like protein	putative embryo-abundant protein	2.17406	0.00985	1.82778	0.00686	2.42744	0.000815	1.49063	0.0217	1.05003	0.661	1.2532	0.264	1.17241	0.389	0.704424	0.0065	0.935529	0.653
At2g41410	AT2G41410	putative calcium-binding protein CML35	calmodulin-like protein identical to GB:X68054;supported by full-length cDNA: Ceres:11537.	1.31559	0.00696	1.54555	0.000384	1.23231	0.0595	0.918274	0.0319	0.82587	0.00261	1.07879	0.284	0.773587	0.0494	0.899372	0.0129	0.717091	0.0179
At2g32270	ZIP3	ZIP3; zinc ion transmembrane transporter	putative Fe(II) transporter identical to GB:AF033537; supported by cDNA: gi_3252869_gb_AF033537.1_AF033537	1.33414	0.0232	1.76827	0.00267	1.62017	0.0155	0.693953	0.000116	1.01534	0.574	0.919762	0.508	1.23301	0.213	1.46312	4.76e-06	1.34058	0.116
At2g01430	ATHB17	ATHB17 (ARABIDOPSIS THALIANA HOMEOBOX-LEUCINE ZIPPER PROTEIN 17); transcription factor	putative homeodomain transcription factor	0.828681	0.111	1.38343	0.17	1.11563	0.203	0.748125	0.00688	0.649918	0.000843	1.24895	0.344	0.874968	0.278	0.868728	0.122	0.700564	0.141
At2g01420	PIN4	PIN4 (PIN-FORMED 4); auxin:hydrogen symporter/ transporter	putative auxin transport protein ; supported by cDNA: gi_7109714_gb_AF087016.1_AF087016	0.928862	0.494	0.648069	0.00227	1.05771	0.488	0.793467	0.00343	0.814614	0.0334	0.553604	0.00581	0.927612	0.511	1.02665	0.706	1.67559	0.00195
At2g27080	AT2G27080	late embryogenesis abundant hydroxyproline-rich glycoprotein	unknown protein ; supported by cDNA: gi_15450380_gb_AY052291.1_	1.55107	0.0147	1.36967	0.00455	1.30149	0.351	0.982747	0.879	0.965436	0.769	0.867817	0.06	0.810091	0.443	0.982386	0.783	0.933481	0.796
At2g46660	CYP78A6	CYP78A6; electron carrier/ heme binding / iron ion binding / monooxygenase/ oxygen binding	putative cytochrome P450	0.753115	0.0322	0.968455	0.558	0.936967	0.292	0.644396	0.00492	0.810607	0.0829	0.828649	0.0433	1.00849	0.869	1.25793	0.0147	1.21703	0.0148
At2g46650	CB5-C	CB5-C (CYTOCHROME B5 ISOFORM C); heme binding	putative cytochrome b5 ;supported by full-length cDNA: Ceres:3743.	1.58255	0.00589	1.32446	0.00892	1.264	0.164	1.33133	0.039	0.766006	0.138	1.11421	0.0683	0.611817	0.00279	0.57537	0.0107	0.549106	0.00224
At2g46680	ATHB-7	ATHB-7 (ARABIDOPSIS THALIANA HOMEOBOX 7); transcription activator/ transcription factor	homeodomain transcription factor (ATHB-7) identical to SP:P46897; supported by cDNA: gi_15027938_gb_AY045826.1_	0.917774	0.562	1.8963	0.0134	1.15306	0.53	0.63895	0.0103	0.885941	0.534	1.32019	0.194	1.11307	0.569	1.38656	0.14	0.843112	0.409
At2g29350	SAG13	SAG13; alcohol dehydrogenase/ oxidoreductase	putative tropinone reductase ;supported by full-length cDNA: Ceres:14555.	0.967	0.562	0.671313	0.205	1.14674	0.412	1.52978	0.0491	1.04869	0.547	1.06201	0.799	1.24362	0.198	0.685517	0.0796	1.171	0.571
At2g29450	ATGSTU5	ATGSTU5 (ARABIDOPSIS THALIANA GLUTATHIONE S-TRANSFERASE TAU 5); glutathione binding / glutathione transferase	glutathione S-transferase identical to GB:X89216;supported by full-length cDNA: Ceres:6528.	1.29714	0.261	1.66074	0.0265	1.60417	0.0322	0.816451	0.236	0.516076	0.0196	1.0453	0.836	0.638228	0.0609	0.632097	0.0389	0.610567	0.0258
At2g29340	AT2G29340	tropinone reductase-like protein	putative tropinone reductase ; supported by cDNA: gi_14334839_gb_AY035093.1_	1.45102	0.213	0.589582	0.0568	1.07617	0.808	1.43125	0.086	1.66009	0.0376	0.581549	0.124	1.23123	0.574	1.15989	0.542	2.11715	0.047
At2g29460	ATGSTU4	ATGSTU4 (ARABIDOPSIS THALIANA GLUTATHIONE S-TRANSFERASE TAU 4); glutathione transferase	putative glutathione S-transferase ; supported by cDNA: gi_14423533_gb_AF387004.1_AF387004	1.88552	0.0232	1.66413	0.0106	1.18426	0.152	1.44764	0.00623	0.942837	0.597	1.27767	0.283	0.592179	0.039	0.651291	0.0107	0.463483	0.00244
At2g27840	HDT4	HDT4; histone deacetylase	unknown protein contains non-consensus donor splice site AT at exon2 and acceptor splice site AC at exon3.	0.7376	0.0329	0.617659	0.00145	1.08809	0.319	0.945801	0.43	0.725592	0.0041	0.792005	0.0678	1.07037	0.563	0.767172	0.00307	1.35147	0.0259
At2g27830	AT2G27830	hypothetical protein	unknown protein ;supported by full-length cDNA: Ceres:33700.	1.3606	0.0806	1.7487	0.0156	1.34853	0.231	1.2079	0.208	1.32217	0.136	1.55244	0.0382	1.31043	0.247	1.0946	0.499	0.844114	0.487
At2g27550	ATC	ATC (ARABIDOPSIS THALIANA CENTRORADIALIS); phosphatidylethanolamine binding	similar to terminal flower ; supported by cDNA: gi_4521162_dbj_AB024715.1_AB024715	1.60642	0.000963	1.5103	0.00391	0.897231	0.299	1.00554	0.928	0.836811	0.126	0.945382	0.446	0.467384	0.000127	0.832198	0.147	0.494386	0.000157
At2g38940	ATPT2	ATPT2 (ARABIDOPSIS THALIANA PHOSPHATE TRANSPORTER 2); carbohydrate transmembrane transporter/ inorganic phosphate transmembrane transporter/ phosphate transmembrane transporter/ sugar:hydrogen symporter	phosphate transporter (AtPT2) identical to GB:U62331	1.53147	0.152	3.09418	0.000842	2.31645	0.0124	0.531141	0.000486	0.472898	0.00365	1.07311	0.804	0.715287	0.304	0.890343	0.429	0.666553	0.0989
At2g39040	AT2G39040	peroxidase 24	putative peroxidase	0.509048	0.00624	0.709984	0.0121	0.896405	0.546	0.571247	0.00406	0.883209	0.221	0.796736	0.125	1.55528	0.0822	1.54611	0.00172	1.95207	0.0184
At2g38860	YLS5	YLS5	unknown protein ;supported by full-length cDNA: Ceres:114031.	1.83779	0.101	0.848949	0.426	1.04643	0.849	1.74507	0.0153	1.60547	0.00896	0.806118	0.528	0.914145	0.81	0.92	0.646	1.13401	0.623
At2g12290	RING	RING; protein binding / zinc ion binding	hypothetical protein	2.13484	0.000909	2.25519	0.000256	1.39428	0.03	1.57724	0.00988	1.31258	0.0289	1.66616	0.000358	0.857259	0.215	0.832203	0.0374	0.514513	0.00317
At2g28160	FRU	FRU (FER-LIKE REGULATOR OF IRON UPTAKE); DNA binding / transcription factor	putative bHLH transcription factor	0.603125	0.0122	0.884427	0.465	0.642057	0.0491	0.546198	0.000862	0.86899	0.00429	0.80095	0.283	0.925085	0.711	1.59098	0.00246	1.15498	0.528
At2g28120	AT2G28120	major facilitator protein	nodulin-like protein ; supported by cDNA: gi_16209713_gb_AY057618.1_	0.902756	0.656	1.11173	0.372	0.969081	0.766	0.890517	0.507	1.53903	0.0312	1.09666	0.628	1.65211	0.0601	1.72825	0.00503	1.50649	0.018
At2g38010	AT2G38010	Neutral/alkaline non-lysosomal ceramidase	hypothetical protein predicted by genscan	0.995042	0.818	1.10031	0.117	1.03218	0.544	0.630612	0.000134	0.843784	0.00841	0.697324	0.00092	0.87528	0.0253	1.33804	0.00293	1.2552	0.0109
At2g37970	SOUL-1	SOUL-1; binding	unknown protein ; supported by cDNA: gi_15451063_gb_AY054612.1_	1.5736	0.0201	1.36423	0.0447	1.27501	0.0747	0.790322	0.032	0.771772	0.0572	0.685172	0.0592	0.62533	0.0193	0.976528	0.804	0.912662	0.482
At2g37870	AT2G37870	protease inhibitor/seed storage/lipid transfer protein (LTP) family protein	hypothetical protein predicted by genscan; supported by cDNA: gi_15451109_gb_AY054635.1_	1.14694	0.413	2.13972	0.0126	0.86043	0.375	1.01824	0.928	0.95582	0.68	1.89961	0.00955	0.71705	0.15	0.9387	0.74	0.377473	0.0029
At2g40765	AT2G40765	hypothetical protein	predicted protein ;supported by cDNA: Ceres:168	1.06328	0.324	1.00253	0.971	1.01485	0.749	1.5513	0.000167	1.45134	0.000332	1.46266	0.00826	1.38523	0.00601	0.935565	0.0587	0.947057	0.499
At2g18800	XTH21	XTH21 (XYLOGLUCAN ENDOTRANSGLUCOSYLASE/HYDROLASE 21); hydrolase, acting on glycosyl bonds / xyloglucan endotransglucosylase	putative xyloglucan endo-transglycosylase	0.675328	0.00829	0.668484	0.00747	0.70059	0.0328	0.603625	0.00196	0.906484	0.453	0.597507	0.00463	0.940392	0.431	1.50173	0.0255	1.57386	0.00317
At2g18680	AT2G18670, AT2G18680	RING-H2 finger protein ATL56, hypothetical protein	unknown protein	1.34681	0.311	0.820298	0.148	1.15754	0.417	1.78374	0.000914	1.35815	0.00297	1.08642	0.776	1.16729	0.633	0.761405	0.0205	1.07444	0.713
At2g18700	ATTPS11	ATTPS11; transferase, transferring glycosyl groups	putative trehalose-6-phosphate synthase	1.68738	0.000489	1.12649	0.413	1.01894	0.813	1.52617	0.0193	2.61233	0.000222	1.01887	0.836	1.57748	0.00068	1.71169	0.0108	1.54827	0.00855
At2g18690	AT2G18690	hypothetical protein	unknown protein ; supported by cDNA: gi_14517479_gb_AY039575.1_	2.36262	0.0166	0.948869	0.601	1.62864	0.151	1.60569	0.0147	1.40393	0.0302	0.644872	0.0998	0.967781	0.927	0.87435	0.237	1.50073	0.213
At2g24180	CYP71B6	CYP71B6 (CYTOCHROME P450 71B6); electron carrier/ heme binding / iron ion binding / monooxygenase/ oxygen binding	putative cytochrome P450 identical to GB:D78604; supported by cDNA: gi_15450907_gb_AY054534.1_	1.42513	0.304	0.752119	0.317	0.993134	0.979	1.77192	0.0382	1.63124	0.0217	0.935142	0.855	1.13677	0.741	0.920605	0.729	1.21561	0.503
At2g37390	AT2G37390	chloroplast-targeted copper chaperone protein	hypothetical protein predicted by genscan and genefinder	0.746138	0.0664	0.592969	0.0323	0.836607	0.297	0.995916	0.964	1.13358	0.335	0.791472	0.266	1.27102	0.187	1.13823	0.407	1.6059	0.0496
At2g37420	AT2G37420	ATP binding microtubule motor family protein	putative kinesin heavy chain	0.941503	0.748	0.885869	0.115	0.902323	0.322	1.6078	0.0183	1.41124	0.0382	1.51279	0.04	1.35252	0.135	0.877751	0.128	0.894055	0.26
At2g37440	AT2G37440	DNAse I-like superfamily protein	unknown protein	0.641242	0.0145	0.817203	0.126	0.864678	0.0261	0.994621	0.942	0.954137	0.536	1.26755	0.15	1.2866	0.0526	0.959297	0.417	1.01503	0.892
At2g37400	AT2G37400	tetratricopeptide repeat domain-containing protein	unknown protein ;supported by full-length cDNA: Ceres:9001.	0.785009	0.015	0.646748	0.0234	1.05718	0.493	0.973492	0.664	0.850069	0.00342	0.802035	0.147	1.14479	0.211	0.873215	0.06	1.42736	0.0551
At3g32920	AT2G19490, AT3G32920	recA DNA recombination family protein, putative DNA repair protein recA homolog 4	recA, putative similar to GB:CAA39098 GI:48781 recA from [Legionella pneumophila]	0.812037	0.05	0.629732	0.0461	0.944406	0.641	1.04276	0.771	0.889962	0.248	0.808653	0.145	1.03503	0.76	0.853472	0.274	1.27995	0.183
At2g15120	AT2G15220	basic secretory protein family protein	unknown protein	1.58248	0.417	0.357653	0.165	1.27829	0.486	2.01547	0.0567	2.54434	0.0127	0.455514	0.35	2.05526	0.267	1.2624	0.47	4.51195	0.0714
At2g42350	AT2G42350	RING-H2 finger protein	putative RING zinc finger protein	0.936029	0.646	1.01495	0.832	1.06094	0.58	0.655031	0.000708	0.966245	0.57	0.710261	0.0729	1.09518	0.592	1.47511	0.000975	1.54195	0.0166
At2g42430	LBD16	LBD16 (LATERAL ORGAN BOUNDARIES-DOMAIN 16)	hypothetical protein predicted by genefinder; supported by cDNA: gi_15294285_gb_AF410334.1_AF410334	1.07943	0.259	1.51679	0.000785	0.921107	0.194	1.06161	0.328	0.956933	0.515	1.49176	0.00139	0.816581	0.014	0.901396	0.109	0.547394	0.000229
At2g35770	scpl28	scpl28 (serine carboxypeptidase-like 28); serine-type carboxypeptidase	putative serine carboxypeptidase II	1.026	0.741	0.779115	0.026	1.06507	0.596	0.906866	0.268	0.616329	0.00416	0.688649	0.00547	0.639797	0.012	0.679625	0.0106	0.929061	0.502
At2g48080	AT2G48080	oxidoreductase, 2OG-Fe(II) oxygenase family protein	unknown protein	0.783056	0.00809	0.893921	0.427	0.95869	0.577	0.780053	0.00284	0.582818	0.000773	0.890493	0.426	0.71354	0.00563	0.747151	0.00357	0.801286	0.181
At2g48090	AT2G48090	hypothetical protein	unknown protein weak similarity to protein kinase;supported by full-length cDNA: Ceres:39971.	1.54344	0.00286	2.38881	0.000274	0.875391	0.0944	0.694358	0.019	1.00745	0.931	1.07467	0.0317	0.571393	0.000169	1.4509	0.0113	0.531692	0.000138
At2g48010	RKF3	RKF3 (RECEPTOR-LIKE KINASE IN IN FLOWERS 3); kinase/ receptor signaling protein serine/threonine kinase	putative protein kinase contains a protein kinase domain profile (PDOC00100); supported by cDNA: gi_14335115_gb_AY037237.1_	1.38005	0.00316	1.63747	0.00144	1.11901	0.206	0.887611	0.0693	0.882978	0.0551	1.05317	0.469	0.715957	0.0125	0.99478	0.913	0.67981	0.0112
At2g01180	ATPAP1	ATPAP1 (PHOSPHATIDIC ACID PHOSPHATASE 1); phosphatidate phosphatase	putative phosphatidic acid phosphatase ;supported by full-length cDNA: Ceres:19163.	1.49063	0.00904	1.27344	0.0473	1.55543	0.02	0.926634	0.45	0.989308	0.905	0.791621	0.0403	1.03232	0.801	1.06764	0.521	1.30406	0.0764
At2g01150	RHA2B	RHA2B (RING-H2 FINGER PROTEIN 2B); protein binding / ubiquitin-protein ligase/ zinc ion binding	RING-H2 finger protein RHA2b identical to GP|AF078823; supported by cDNA: gi_3790570_gb_AF078823.1_AF078823	1.38196	0.00291	1.53573	6.01e-05	0.993693	0.84	0.761889	0.00291	0.6875	0.00134	0.84666	0.0102	0.494343	3.14e-05	0.902362	0.0194	0.583874	3.59e-05
At2g03370	AT2G03370	Glycosyltransferase family 61 protein	unknown protein	0.753512	0.0653	1.01897	0.863	1.01877	0.81	0.657433	0.000879	0.802123	0.0224	0.889043	0.461	1.0845	0.533	1.22008	0.025	1.21985	0.149
At2g03530	UPS2	UPS2 (UREIDE PERMEASE 2)	putative integral membrane protein	1.15828	0.235	0.838202	0.128	1.05718	0.566	1.63744	0.00185	1.13623	0.225	1.18495	0.239	1.03705	0.747	0.693904	0.0272	0.875184	0.129
At2g32140	AT2G32140	transmembrane receptor protein	putative disease resistance protein	1.30851	0.0628	1.51381	0.00832	1.26179	0.00317	0.990131	0.883	0.940577	0.368	1.14548	0.321	0.906995	0.356	0.949952	0.133	0.791805	0.0584
At2g32030	AT2G32030	GCN5-related N-acetyltransferase-like protein	putative alanine acetyl transferase	1.50325	0.0279	1.11183	0.341	1.21741	0.341	0.946313	0.678	1.00812	0.941	0.699909	0.0199	0.816433	0.353	1.06531	0.624	1.16648	0.414
At2g31990	AT2G31990	Exostosin family protein	hypothetical protein predicted by genscan	0.904787	0.373	1.1868	0.216	0.942009	0.531	0.612933	0.00115	0.780078	0.0157	0.803979	0.199	0.81217	0.151	1.2727	0.0193	1.01019	0.942
At2g32210	AT2G32190, AT2G32210	hypothetical protein, hypothetical protein	unknown protein ;supported by full-length cDNA: Ceres:31665.	2.85983	0.0104	2.05677	0.000929	1.18882	0.497	2.1359	0.024	1.18372	0.547	1.53612	0.0225	0.492068	0.0248	0.554203	0.0258	0.320332	0.003
At2g32190	AT2G32190	hypothetical protein	unknown protein ; supported by full-length cDNA: Ceres: 40344.	2.86831	0.00296	2.04939	0.00333	1.13522	0.631	1.62971	0.0499	0.92023	0.691	1.16442	0.182	0.36421	0.0102	0.564658	0.0264	0.312782	0.0054
At2g32150	AT2G32150	haloacid dehalogenase-like hydrolase domain-containing protein	putative hydrolase ; supported by cDNA: gi_15982855_gb_AY057535.1_	1.09119	0.442	1.13753	0.345	0.916588	0.474	1.06914	0.437	1.57141	0.00156	1.11455	0.475	1.31997	0.116	1.46979	0.00583	1.18431	0.313
At2g24290	AT2G24290	hypothetical protein	unknown protein predicted by genscan; supported by cDNA: gi_13877800_gb_AF370163.1_AF370163	1.16278	0.0469	1.05218	0.464	1.01216	0.88	1.65542	0.000651	1.58124	0.00158	1.49796	0.00311	1.37641	0.00995	0.955189	0.59	0.918854	0.22
At2g27360	AT2G27360	GDSL esterase/lipase	putative lipase	0.620973	0.00039	0.786542	0.0217	0.848631	0.128	0.77011	0.0075	1.0976	0.047	0.975443	0.695	1.49999	0.0109	1.42525	0.00208	1.53775	0.0109
At2g25450	AT2G25450	1-aminocyclopropane-1-carboxylate oxidase-like protein	putative dioxygenase ; supported by cDNA: gi_15292706_gb_AY050787.1_	1.2085	0.224	1.25157	0.00338	0.974549	0.856	1.27079	0.142	1.74617	0.0315	1.31608	0.00191	1.40813	0.00989	1.37408	0.0577	1.06994	0.367
At2g20145	AT2G20142	Toll-Interleukin-Resistance domain-containing protein	Expressed protein ; supported by cDNA: gi_13605516_gb_AF361584.1_AF361584	1.60564	0.0139	2.17404	0.000864	1.16281	0.284	0.872475	0.177	0.89798	0.381	1.18133	0.223	0.650319	0.0264	1.02923	0.775	0.550497	0.00681
At2g28210	ATACA2	ATACA2 (ALPHA CARBONIC ANHYDRASE 2); carbonate dehydratase/ zinc ion binding	putative carbonic anhydrase	0.971582	0.873	0.597258	0.0112	0.802639	0.219	1.39438	0.0444	1.38755	0.0755	0.857162	0.413	1.14627	0.49	0.995102	0.978	1.33729	0.0335
At2g05520	GRP-3	GRP-3 (GLYCINE-RICH PROTEIN 3)	putative glycine-rich protein	1.31001	0.134	1.96817	0.0227	0.943514	0.618	0.877402	0.417	1.77728	0.00933	1.31821	0.215	1.28006	0.134	2.02561	0.00125	0.971052	0.89
At2g05510	AT2G05510, GRP9	glycine-rich protein, glycine-rich protein 9	putative glycine-rich protein	1.54375	0.0042	1.45192	0.000197	1.05091	0.434	0.976258	0.729	1.32979	0.0242	0.918187	0.137	0.905262	0.103	1.36213	0.00444	0.985923	0.706
At2g05620	PGR5	PGR5 (proton gradient regulation 5); electron carrier	unknown protein ;supported by full-length cDNA: Ceres:1618.	1.36354	0.0828	1.63584	0.00136	1.18732	0.117	0.724543	0.0127	0.762713	0.0526	0.869238	0.335	0.66414	0.0309	1.05268	0.551	0.764049	0.019
At2g15830	AT2G15830	hypothetical protein	unknown protein	0.695129	0.0113	0.563114	0.101	0.962405	0.885	0.471211	0.0048	0.938168	0.676	0.381722	0.0182	1.29889	0.297	1.99097	0.023	3.40272	0.0172
At2g15890	MEE14	MEE14 (maternal effect embryo arrest 14)	unknown protein ;supported by full-length cDNA: Ceres:29905.	1.18049	0.609	0.683599	0.227	0.982367	0.916	2.65915	0.0089	6.00086	0.000543	1.53987	0.278	4.99375	0.00501	2.25669	0.00542	3.24297	0.0123
At2g15970	COR413-PM1	COR413-PM1	similar to cold acclimation protein WCOR413 [Triticum aestivum] ;supported by full-length cDNA: Ceres:7835.	0.948192	0.583	0.982005	0.703	1.04627	0.708	0.663411	0.00137	1.03851	0.687	0.687068	0.0116	1.14592	0.297	1.5654	0.00803	1.66784	0.00286
At2g15960	AT2G15960	hypothetical protein	unknown protein ; supported by cDNA: gi_15028290_gb_AY045948.1_	0.753064	0.0633	0.830762	0.0192	0.813354	0.166	0.885251	0.152	1.74061	0.00972	0.976588	0.825	1.87996	0.00522	1.96624	0.00382	1.92503	0.000674
At2g15490	UGT73B4	UGT73B4 (UDP-GLYCOSYLTRANSFERASE 73B4); UDP-glucosyltransferase/ UDP-glycosyltransferase/ quercetin 3-O-glucosyltransferase/ quercetin 7-O-glucosyltransferase/ transferase, transferring glycosyl groups	putative glucosyltransferase	1.26729	0.0116	1.62234	0.00252	0.974162	0.686	0.892974	0.0656	1.0948	0.243	1.14316	0.16	0.84157	0.0203	1.22601	0.0307	0.736181	0.0119
At2g15580	AT2G15580	RING/U-box domain-containing protein	putative RING-H2 zinc finger protein ;supported by full-length cDNA: Ceres:7201.	1.75104	0.000595	2.08256	3.95e-05	1.20984	0.00986	1.15692	0.0794	0.863483	0.0684	1.37596	0.000308	0.596603	0.000165	0.746364	0.000938	0.433591	4.71e-05
At2g46600	AT2G46600	Calcium-binding EF-hand family protein	putative caltractin ;supported by full-length cDNA: Ceres:7802.	2.51002	0.000779	2.18766	0.000193	1.81592	0.00164	1.56021	0.00118	0.958164	0.364	1.35983	0.0409	0.693204	0.0384	0.614127	0.000182	0.509772	0.00184
At2g37130	AT2G37130	peroxidase	putative peroxidase ATP2a ;supported by full-length cDNA: Ceres:3571.	1.0131	0.936	1.4369	0.00501	0.837588	0.374	0.663599	0.000225	1.49925	0.000622	0.941196	0.727	1.23952	0.403	2.25926	1.42e-05	1.31696	0.213
At2g20880	AT2G20880	ethylene-responsive transcription factor ERF053	AP2 domain transcription factor	0.603647	0.013	0.853816	0.00254	0.874827	0.218	0.730398	0.042	0.680173	0.0273	1.0331	0.597	0.985731	0.891	0.931236	0.196	0.954153	0.601
At2g20800	NDB4	NDB4 (NAD(P)H dehydrogenase B4); NADH dehydrogenase	putative NADH-ubiquinone oxireductase	0.897789	0.0555	0.632866	0.00143	0.94117	0.425	1.05927	0.203	0.706923	0.0018	0.746699	0.00819	0.741082	0.00937	0.667366	0.00194	0.992477	0.92
At2g20750	ATEXPB1	ATEXPB1 (ARABIDOPSIS THALIANA EXPANSIN B1)	beta-expansin ;supported by full-length cDNA: Ceres:109135.	0.441996	0.00248	0.495769	9.06e-05	0.882367	0.223	0.632754	0.000442	0.853639	0.131	0.709734	0.0471	1.70414	0.0123	1.34909	0.0209	2.4011	8.41e-05
At2g20670	AT2G20670	hypothetical protein	unknown protein ;supported by full-length cDNA: Ceres:34827.	2.83536	0.0105	3.01209	0.00582	2.13054	0.0594	1.34023	0.135	1.3002	0.425	1.42377	0.254	0.976994	0.922	0.970135	0.924	0.686204	0.125
At2g16630	AT2G16630	pollen Ole e 1 allergen and extensin family protein	unknown protein	1.03489	0.86	1.57118	0.023	0.964978	0.753	1.04445	0.827	0.886382	0.564	1.5857	0.0175	0.826502	0.0897	0.848657	0.131	0.521224	0.00952
At2g16700	ADF5	ADF5 (ACTIN DEPOLYMERIZING FACTOR 5); actin binding	actin depolymerizing factor 5 ;supported by full-length cDNA: Ceres:26940.	1.04412	0.731	1.13838	0.188	0.981113	0.796	1.0936	0.308	1.54887	0.000468	1.19232	0.218	1.4554	0.0438	1.41631	0.0101	1.22064	0.0576
At2g18370	AT2G18370	non-specific lipid-transfer protein 8	putative lipid transfer protein ; supported by full-length cDNA: Ceres: 105626.	1.12586	0.664	1.07466	0.563	0.978682	0.786	1.59457	0.0507	1.97052	0.013	1.52206	0.129	1.71293	0.0622	1.23577	0.0997	1.1254	0.275
At2g18360	AT2G18360	esterase/lipase domain-containing protein	hypothetical protein predicted by genscan; supported by cDNA: gi_13605610_gb_AF361631.1_AF361631	1.12847	0.632	0.853051	0.255	0.943105	0.679	1.69965	0.00311	1.74643	0.00842	1.28483	0.371	1.45956	0.193	1.02752	0.849	1.13599	0.34
At2g22680	AT2G22680	C3HC4-type RING finger domain-containing protein	copia-like retroelement pol polyprotein	1.5525	0.0288	1.23701	0.121	1.10037	0.398	1.13393	0.41	1.31256	0.0978	0.903498	0.376	0.930301	0.539	1.15753	0.314	1.02967	0.72
At2g22590	AT2G22590	UDP-glycosyltransferase 91A1	putative anthocyanidin-3-glucoside rhamnosyltransferase ; supported by cDNA: gi_15450576_gb_AY052656.1_	1.07301	0.739	1.44764	0.123	1.38752	0.0601	0.465714	0.000483	0.454455	0.00234	0.628312	0.152	0.58766	0.0593	0.975824	0.804	0.935299	0.764
At2g43000	anac042	anac042 (Arabidopsis NAC domain containing protein 42); transcription factor	NAM (no apical meristem)-like protein	2.3427	0.331	0.329111	0.0688	1.2849	0.598	5.14735	0.00653	2.43531	0.0142	0.723117	0.718	1.3357	0.753	0.473119	0.0929	1.84714	0.309
At2g42960	AT2G42960	putative receptor-like protein kinase	putative protein kinase contains a protein kinase domain profile (PDOC00100)	1.17221	0.126	1.50972	0.00765	1.00641	0.946	1.12067	0.33	1.00261	0.981	1.44334	0.00267	0.8608	0.0911	0.894656	0.306	0.596394	0.00222
At2g28400	AT2G28400	hypothetical protein	hypothetical protein predicted by genscan and genefinder	1.60115	0.0466	1.80534	0.00364	1.16104	0.325	1.10448	0.501	1.18902	0.273	1.24533	0.184	0.862193	0.414	1.07654	0.163	0.69234	0.0815
At2g43050	ATPMEPCRD	ATPMEPCRD; enzyme inhibitor/ pectinesterase	putative pectinesterase	0.90619	0.0475	0.5723	0.00166	0.869831	0.0925	0.931981	0.289	1.12332	0.107	0.588588	0.000798	1.07825	0.175	1.2053	0.06	1.83192	0.000773
At2g02010	GAD3	GAD3 (glutamate decarboxylase 3); calmodulin binding	putative glutamate decarboxylase ; supported by cDNA: gi_13605709_gb_AF361836.1_AF361836	1.77428	0.0283	0.606092	0.0145	0.896881	0.0801	2.50793	0.00224	1.17365	0.201	0.856706	0.396	0.593269	0.0217	0.467976	0.00133	0.692501	0.0144
At2g36690	AT2G36690	2-oxoglutarate (2OG) and Fe(II)-dependent oxygenase superfamily protein	putative giberellin beta-hydroxylase contains similarities to GA beta-20-hydroxylase from tobacco (GB:3327245) and to ethylene forming enzyme from Picea glauca (GB:L42466)	0.570671	0.0154	0.889961	0.493	1.10369	0.371	0.769102	0.0133	0.585334	0.00256	1.19941	0.411	1.13205	0.454	0.761062	0.0258	0.943834	0.744
At1g05000	AT1G05000	atypical dual-specificity phosphatase	unkown protein ESTs gb|H36249, gb|AA59732 and gb|AA651219 come from this gene	2.61683	0.00253	2.48587	0.00057	2.88708	0.000249	0.951852	0.626	0.824909	0.0789	0.904216	0.516	0.9101	0.552	0.866636	0.0625	1.00651	0.957
At1g51380	AT1G51380	DEAD-box ATP-dependent RNA helicase 34	hypothetical protein	0.821611	0.151	0.624753	0.00688	1.0187	0.882	1.01255	0.927	0.856138	0.161	0.769944	0.0168	1.06151	0.677	0.845526	0.143	1.37869	0.0506
At1g63340	AT1G62580, AT1G63340	flavin-containing monooxygenase FMO GS-OX-like 7, putative flavin-containing monooxygenase FMO GS-OX-like 10	unknown protein contains similarity to Flavin-containing monooxygenase	0.935578	0.359	1.66242	0.0112	0.899769	0.428	0.942541	0.329	1.14556	0.238	1.6748	0.0126	1.10171	0.362	1.21539	0.141	0.657818	0.0298
At1g62510	AT1G62510	bifunctional inhibitor/lipid-transfer protein/seed storage 2S albumin-like protein	similar to 14KD proline-rich protein DC2.15 precursor (sp|P14009); similar to ESTs emb|Z17709 and emb|Z47685 similar to hybrid proline-rich protein GB:CAA59472 GI:4454097 from [Catharanthus roseus]	1.10836	0.509	3.1277	0.00914	0.849608	0.0963	1.08245	0.533	1.54859	0.011	3.0546	0.0119	1.18707	0.25	1.43064	0.0359	0.388617	0.0137
At1g62560	FMO GS-OX3	FMO GS-OX3 (FLAVIN-MONOOXYGENASE GLUCOSINOLATE S-OXYGENASE 3); 3-methylthiopropyl glucosinolate S-oxygenase/ 4-methylthiopropyl glucosinolate S-oxygenase/ 5-methylthiopropyl glucosinolate S-oxygenase/ 6-methylthiopropyl glucosinolate S-oxygenase/ 7-methyl	similar to flavin-containing monooxygenase (sp|P36366); similar to ESTs gb|R30018, gb|H36886, gb|N37822, and gb|T88100 similar to flavin-containing monooxygenase GB:AAA21178 GI:349534 from [Oryctolagus cuniculus]; supported by cDNA: gi_13877746_gb_AF370136.1_AF370136	1.15338	0.309	1.56163	0.00407	1.08854	0.313	0.856073	0.212	0.711011	0.0136	1.15909	0.21	0.671041	0.0276	0.830549	0.0894	0.578939	0.00106
At1g55430	AT1G55430	cysteine/histidine-rich C1 domain-containing protein	hypothetical protein similar to putative CHP-rich zinc finger protein GB:CAB80684 GI:7268575 from [Arabidopsis thaliana]	0.620185	0.00162	0.762938	0.0428	0.799464	0.221	0.701497	0.023	1.18322	0.0658	0.862966	0.0479	1.52526	0.0505	1.68671	0.00612	1.76747	0.0193
At1g55450	AT1G55450	S-adenosyl-L-methionine-dependent methyltransferases superfamily protein	hypothetical protein similar to embryo-abundant protein GB:L47672 GI:1350530 from [Picea glauca]; supported by cDNA: gi_14335021_gb_AY037190.1_	1.404	0.418	0.510622	0.0455	1.0955	0.627	1.61988	0.0811	1.74433	0.019	0.589136	0.248	1.36106	0.471	1.07683	0.665	2.31027	0.0266
At1g03850	AT1G03850	glutaredoxin ATGRXS13	hypothetical protein predicted by genefinder;supported by full-length cDNA: Ceres:271253.	0.661668	0.058	0.690904	0.151	1.07236	0.634	0.965804	0.769	1.51711	0.0106	1.00848	0.974	2.45876	0.00836	1.57082	0.00189	2.43808	0.0208
At1g52050	AT1G52050	jacalin-like lectin domain-containing protein	jasmonate inducible protein, putative similar to jasmonate inducible protein GI:9279642 from [Arabidopsis thaliana]	0.923316	0.283	1.54844	0.258	0.790565	0.312	0.530432	0.0402	0.947753	0.403	0.889556	0.68	0.811488	0.367	1.78676	0.0495	0.912239	0.794
At1g52060	AT1G52060	jacalin-like lectin domain-containing protein	jasmonate inducible protein, putative similar to jasmonate inducible protein GI:9279642 from [Arabidopsis thaliana]	0.819937	0.0121	1.12799	0.724	0.882074	0.612	0.604006	0.0423	1.10194	0.164	0.830936	0.531	1.18544	0.493	1.82438	0.0241	1.42664	0.37
At1g61580	RPL3B	RPL3B (R-PROTEIN L3 B); structural constituent of ribosome	ribosomal protein identical to ribosomal protein GI:806279 from [Arabidopsis thaliana]	0.678776	0.0209	0.544328	0.000558	1.01966	0.775	0.988333	0.853	0.79024	0.00944	0.792571	0.0925	1.1871	0.2	0.799569	0.0131	1.49778	0.0046
At1g61520	LHCA3	LHCA3; chlorophyll binding	PSI type III chlorophyll a/b-binding protein, putative similar to PSI type III chlorophyll a/b-binding protein GI:430947 from [Arabidopsis thaliana];supported by full-length cDNA: Ceres:25124.	1.10498	0.343	1.56323	0.0131	0.987199	0.798	0.619918	0.00117	1.16915	0.0365	0.877005	0.362	1.04453	0.657	1.88598	0.000675	1.19102	0.136
At1g61560	MLO6	MLO6 (MILDEW RESISTANCE LOCUS O 6); calmodulin binding	Mlo protein, putative similar to Mlo protein GI:1877220 from [Hordeum vulgare]; supported by cDNA: gi_14091581_gb_AF369567.1_AF369567	1.53956	0.105	0.910031	0.764	1.57662	0.0941	2.03788	0.00815	1.71444	0.000146	1.20459	0.6	1.75571	0.125	0.841286	0.31	1.45752	0.314
At1g24440	AT1G24440	RING/U-box domain-containing protein	unknown protein weak similarity to C3HC4 zinc finger;supported by full-length cDNA: Ceres:156298.	0.633205	0.0312	0.745877	0.0252	0.801644	0.0837	0.702107	0.00391	1.04412	0.543	0.827039	0.281	1.32186	0.151	1.48712	0.00396	1.59831	0.0128
At1g24575	AT1G24575	hypothetical protein	Expressed protein ; supported by full-length cDNA: Ceres: 38093.	1.46525	0.00325	2.05844	0.0113	1.20013	0.11	1.10073	0.0239	0.97181	0.187	1.54635	0.0637	0.795967	0.0979	0.882874	0.0069	0.514739	0.0225
At1g27140	ATGSTU14	ATGSTU14 (ARABIDOPSIS THALIANA GLUTATHIONE S-TRANSFERASE TAU 14); glutathione transferase	glutathione transferase, putative similar to glutathione S-transferase GB: AAF22517 GI:6652870 from [Papaver somniferum]; supported by cDNA: gi_11095989_gb_AF288178.1_AF288178	0.477699	0.00109	0.579037	0.0214	1.03561	0.814	0.862831	0.274	0.908002	0.481	1.04587	0.744	1.96847	0.00326	1.05235	0.708	1.88214	0.0166
At1g67360	AT1G67360	Rubber elongation factor protein (REF)	stress related protein, putative similar to stress related protein GI:5802955 from [Vitis riparia];supported by full-length cDNA: Ceres:14043.	0.948582	0.311	1.08028	0.252	1.23112	0.0229	0.692495	0.000415	0.623972	0.00112	0.788641	0.0219	0.80982	0.0111	0.901049	0.186	1.02686	0.618
At1g77120	ADH1	ADH1 (ALCOHOL DEHYDROGENASE 1); alcohol dehydrogenase	alcohol dehydrogenase identical to alcohol dehydrogenase GI:469467 from (Arabidopsis thaliana); supported by full-length cDNA: Ceres: 4033.	1.23895	0.00678	0.947504	0.522	0.892645	0.062	1.68069	0.000114	1.52548	0.000222	1.28533	0.0353	1.09908	0.137	0.90765	0.0332	0.855098	0.134
At1g76930	ATEXT4	ATEXT4 (EXTENSIN 4); structural constituent of cell wall	hypothetical protein contains similarity to extensin GI:1165127 from [Nicotiana sylvestris]; supported by cDNA: gi_12248385_dbj_AB031820.1_AB031820	1.12473	0.672	0.824465	0.165	0.985816	0.895	2.00584	0.00511	1.37442	0.0382	1.47034	0.201	1.20466	0.507	0.685208	0.0231	0.819306	0.144
At1g60680	AT1G60680	probable aldo-keto reductase 2	auxin-induced protein, putative similar to auxin-induced protein(atb2) GI:6562980 from [Arabidopsis thaliana]	1.12638	0.0247	1.15214	0.0597	0.94246	0.495	1.39573	0.00403	1.52905	0.00465	1.42764	0.000323	1.27939	0.0046	1.09553	0.373	0.896152	0.0224
At1g60750	AT1G60750	probable aldo-keto reductase 6	auxin-induced protein, putative similar to auxin-induced atb2 GI:6562980 from [Arabidopsis thaliana]	1.79456	0.0646	2.51943	0.0216	1.04396	0.441	0.99319	0.983	1.17648	0.448	1.39437	0.137	0.684402	0.0497	1.18455	0.485	0.490833	0.00598
At1g60740	TPX2	TPX2 (thioredoxin-dependent peroxidase 2); antioxidant/ oxidoreductase	peroxiredoxin, putative similar to type 2 peroxiredoxin GI:4928472 from [Brassica rapa];supported by full-length cDNA: Ceres:10862.; supported by full-length cDNA: Ceres: 1810.	0.685674	0.131	0.529261	0.00677	0.785657	0.294	1.4346	0.0557	1.24824	0.0715	1.10734	0.623	1.43026	0.251	0.870101	0.309	1.29161	0.275
At1g60730	AT1G60730	probable aldo-keto reductase 5	auxin-induced protein, putative similar to auxin-induced atb2 GI:6562980 from [Arabidopsis thaliana]; supported by cDNA: gi_13605500_gb_AF361576.1_AF361576	1.71881	0.0269	1.71718	0.00945	1.06655	0.57	1.35173	0.0698	1.35837	0.0411	1.35045	0.122	0.842893	0.344	1.00491	0.97	0.624158	0.00916
At1g61130	SCPL32	SCPL32 (SERINE CARBOXYPEPTIDASE-LIKE 32); serine-type carboxypeptidase	hypothetical protein contains similarity to serine carboxypeptidase II GI:1731989 from [Hordeum vulgare]	0.787961	0.00308	0.636918	0.00587	0.624987	0.00836	0.763505	0.00306	1.64452	0.00176	0.617151	0.00416	1.30438	0.0287	2.15391	0.000589	2.11356	0.00186
At1g61180	AT1G61180, AT1G61190, AT1G61300, AT1G61310	probable disease resistance protein, probable disease resistance protein, probable disease resistance protein, probable disease resistance protein	NBS/LRR disease resistance protein, putative similar to NBS/LRR disease resistance protein GI:3309619 from [Arabidopsis thaliana]; supported by cDNA: gi_15450875_gb_AY054518.1_	1.30817	0.175	1.06672	0.436	0.92777	0.31	2.43154	0.00257	2.43307	0.00265	1.98276	0.00476	1.72557	0.00859	1.00063	0.993	0.870286	0.136
At1g23160	AT1G23160	auxin-responsive GH3 family protein	GH3-like auxin-regulated protein highly similar to auxin-regulated protein GH3, gp|X60033|18591	0.510337	0.045	1.03261	0.876	0.975236	0.886	0.839913	0.547	0.699435	0.23	1.69947	0.0221	1.33659	0.0935	0.832747	0.394	0.786476	0.219
At1g23140	AT1G23140	calcium-dependent lipid-binding domain-containing protein	unknown protein similar to unknown protein GB:AAD55495	1.97095	0.0707	1.52105	0.0856	2.04958	0.0147	1.02113	0.903	0.876777	0.346	0.788045	0.461	0.911753	0.776	0.858631	0.319	1.15698	0.536
At1g23205	AT1G23205	plant invertase/pectin methylesterase inhibitor superfamily protein	Unknown protein ; supported by full-length cDNA: Ceres: 28033.	0.882496	0.105	0.973149	0.794	0.853069	0.111	0.618981	0.00113	1.0118	0.854	0.682565	0.0179	0.97806	0.79	1.63462	0.000434	1.43292	0.0358
At2g17300	AT2G17300	hypothetical protein	unknown protein	0.688287	0.00092	0.638753	0.0049	0.868838	0.282	0.774756	0.0211	0.859662	0.115	0.719	0.00468	1.08517	0.437	1.10959	0.296	1.50928	0.0189
At1g24280	G6PD3	G6PD3 (GLUCOSE-6-PHOSPHATE DEHYDROGENASE 3); glucose-6-phosphate dehydrogenase	glucose-6-phosphate 1-dehydrogenase strongly similar to GB:S71245, location of EST gb|Z35060 and gb|T04591	0.990421	0.908	0.992476	0.952	0.924614	0.466	0.725535	0.00444	0.609217	0.00524	0.72704	0.0681	0.568738	0.00289	0.839679	0.0743	0.782265	0.138
At1g03660	AT1G03660	Ankyrin-repeat containing protein	unknown unknown	0.914518	0.49	0.625955	0.00659	0.943076	0.769	0.936034	0.435	1.2586	0.065	0.640681	0.0249	1.29791	0.264	1.34461	0.0202	2.02582	0.021
At1g03600	PSB27	photosystem II Psb27 protein	unknown protein similar to ESTs emb|Z27038, gb|AA451546, emb|Z29876, gb|T45359 and gb|R90316;supported by full-length cDNA: Ceres:111449.	1.02848	0.727	1.47609	0.017	0.98314	0.729	0.651073	0.00593	1.17851	0.0662	0.934431	0.513	1.12656	0.111	1.8101	0.00161	1.20561	0.0694
At2g17880	AT2G17880	DNAJ heat shock N-terminal domain-containing protein	putative DnaJ protein ;supported by full-length cDNA: Ceres:22711.	1.94678	0.0457	1.69861	0.0819	1.511	0.053	1.01654	0.839	1.05519	0.708	0.886962	0.725	0.818987	0.459	1.03801	0.817	0.923362	0.747
At1g61360	AT1G61360	G-type lectin S-receptor-like serine/threonine-protein kinase	receptor protein kinase (IRK1), putative similar to receptor protein kinase (IRK1) GI:836953 from [Ipomoea trifida]	1.10937	0.543	0.852334	0.213	0.839397	0.173	1.53278	0.00213	1.3901	0.00269	1.17763	0.416	1.05181	0.795	0.906917	0.24	0.893152	0.445
At1g61340	AT1G61340	F-box protein	late embryogenesis abundant protein, putative similar to late embryogenesis abundant protein GI:1350540 from [Picea glauca]	2.83597	0.00349	2.24727	3.15e-05	1.35719	0.194	0.885718	0.499	0.799655	0.262	0.701857	0.00355	0.382684	0.00768	0.902832	0.209	0.545245	0.0319
At1g23030	AT1G23030	ARM repeat superfamily protein	unknown protein similar to unknown protein GB:AAD55500	0.736637	0.00227	0.812652	0.0421	0.999442	0.997	0.649211	0.00162	0.871266	0.0988	0.716204	0.00526	1.1821	0.152	1.34204	0.0165	1.65051	0.00828
At1g22890	AT1G22890	hypothetical protein	unknown protein	1.79738	0.0832	0.780222	0.0863	0.983064	0.97	1.14605	0.172	2.1799	0.0105	0.497487	0.0581	1.19228	0.722	1.9021	0.0255	2.39661	0.09
At1g22880	CEL5	CEL5 (CELLULASE 5); catalytic/ hydrolase, hydrolyzing O-glycosyl compounds	putative endo-1,4-beta-D-glucanase similar to GB:AAB65156 and GB:AAA96135	0.664413	0.0102	0.868204	0.51	0.86273	0.239	0.555743	0.0088	0.907093	0.316	0.726203	0.144	1.17785	0.211	1.63222	0.0173	1.62192	0.0586
At1g23020	FRO3	FRO3; ferric-chelate reductase	putative superoxide-generating NADPH oxidase flavocytochrome highly similar to GB:CAA70769, FRO1 and GB:CAA70770, FRO2 from [Arabidopsis thaliana]	0.750351	0.0287	0.471241	0.00139	0.668255	0.0135	1.85869	0.000631	1.0577	0.475	1.16731	0.237	0.941977	0.606	0.569058	0.00131	0.806966	0.136
At1g23010	LPR1	LPR1 (Low Phosphate Root1); copper ion binding / oxidoreductase, acting on diphenols and related substances as donors, oxygen as acceptor	unknown protein similar to Bacillus spore coat protein, CotA, GB:BAA22774	1.40244	0.0393	1.30356	0.172	0.968634	0.827	0.787794	0.126	0.179405	0.000112	0.732251	0.108	0.123911	0.000101	0.22773	4.6e-05	0.169219	0.000796
At1g62280	SLAH1	SLAH1 (SLAC1 HOMOLOGUE 1); transporter	hypothetical protein predicted by genemark.hmm	0.948874	0.5	0.563492	0.0297	1.03938	0.744	4.39441	6.6e-05	1.06251	0.605	2.60963	0.00449	1.16386	0.11	0.241787	0.000262	0.445985	0.00877
At1g62180	2015-04-02	APR2 (5'ADENYLYLPHOSPHOSULFATE REDUCTASE 2); adenylyl-sulfate reductase/ phosphoadenylyl-sulfate reductase (thioredoxin)	5'-adenylylphosphosulfate reductase, putative similar to 5'-adenylylphosphosulfate reductase GI:1336168 from [Arabidopsis thaliana];supported by full-length cDNA: Ceres:9002.	0.927516	0.501	1.4896	0.0352	0.962184	0.674	0.772577	0.03	0.635321	0.011	1.24077	0.206	0.659067	0.00822	0.82234	0.0605	0.531176	0.00898
At1g09790	COBL6	COBL6 (COBRA-LIKE PROTEIN 6 PRECURSOR)	putative phytochelatin synthetase similar to GB:CAA07251	0.628293	0.0288	0.728232	0.0104	0.732822	0.00589	0.887565	0.452	0.920716	0.594	1.02874	0.665	1.07389	0.219	1.03735	0.62	1.04389	0.512
At1g09750	AT1G09750	aspartyl protease-like protein	hypothetical protein predicted by genscan;supported by full-length cDNA: Ceres:6295.	0.629133	0.00114	0.869972	0.0597	0.908494	0.171	1.09801	0.164	1.45066	0.00508	1.51834	0.00153	2.09481	7.41e-05	1.32117	0.0139	1.37967	0.00153
At1g65500	AT1G65500	hypothetical protein	unknown protein ;supported by full-length cDNA: Ceres:25136.	1.5415	0.0132	0.789794	0.235	1.06796	0.229	1.56131	0.0567	0.946657	0.635	0.799946	0.0975	0.65585	0.000232	0.606321	0.0224	0.819868	0.139
At1g04610	YUC3	flavin-containing monooxygenase YUCCA3	putative dimethylaniline monooxygenase similar to GB:AAC04900	0.704602	0.033	0.601379	0.00492	0.856071	0.0128	0.648681	0.00427	0.727618	0.00775	0.55365	0.00817	0.884034	0.268	1.12169	0.0938	1.59674	0.00468
At2g17710	AT2G17710	hypothetical protein	unknown protein ;supported by full-length cDNA: Ceres:1011.	0.734714	0.0801	0.818135	0.134	0.703339	0.07	0.551114	0.00157	1.19987	0.0472	0.613689	0.0321	1.14863	0.494	2.17717	0.000264	1.87168	0.0199
At2g17640	ATSERAT3;1	ATSERAT3;1; acetyltransferase/ serine O-acetyltransferase	hypothetical protein ; supported by cDNA: gi_4406383_gb_AF112303.1_AF112303	1.08478	0.332	1.57806	0.0082	0.94421	0.611	0.878377	0.265	0.729802	0.0361	1.27779	0.0194	0.635229	0.00422	0.830853	0.213	0.497129	0.000369
At1g05280	AT1G05280	hypothetical protein	hypothetical protein Similar to hypothetical protein PID|e327464 (gb|Z97338)	0.651162	0.0189	0.821873	0.061	1.0617	0.581	0.791937	0.0874	0.841724	0.213	0.999556	0.997	1.37241	0.029	1.06287	0.435	1.37302	0.0378
At1g05310	AT1G05310	putative pectinesterase 8	putative pectin methylesterase Similar to Prunus pectinesterase (gb|X95991)	0.940436	0.581	0.893011	0.685	0.876561	0.666	0.62877	0.0163	1.14971	0.158	0.597062	0.111	1.07162	0.824	1.82851	0.0027	1.79483	0.192
At1g05300	ZIP5	ZIP5; cation transmembrane transporter/ metal ion transmembrane transporter	putative zinc transporter Similar to Arabidopsis Fe(II) transport protein (gb|U27590)	1.54631	0.0113	2.18441	0.000268	1.91278	0.00524	0.943437	0.529	1.20833	0.0849	1.33276	0.0243	1.4947	0.0351	1.28077	0.0254	1.12151	0.37
At1g05340	AT1G05340	hypothetical protein	unknown protein EST gb|ATTS0295 comes from this gene;supported by full-length cDNA: Ceres:20380.	3.36	0.00389	0.51623	0.00402	2.62587	0.00689	2.44012	0.000382	1.51819	0.0129	0.3749	0.0105	1.18648	0.545	0.62218	0.00237	3.16481	0.00517
At1g55810	UKL3	putative uracil phosphoribosyltransferase	uracil phosphoribosyltransferase, putative similar to uracil phosphoribosyltransferase 1 GB:AAD28199 GI:4704662 from [Arabidopsis thaliana]	1.43471	0.00574	1.19467	0.0584	0.907989	0.267	1.50305	0.00877	1.29184	0.0181	1.25157	0.0062	0.817571	0.0558	0.85948	0.128	0.653235	0.00245
At1g55740	AtSIP1	AtSIP1 (Arabidopsis thaliana seed imbibition 1); hydrolase, hydrolyzing O-glycosyl compounds	seed imbibition protein, putative similar to seed imbibition protein GB:AAA32975 GI:167100 from [Hordeum vulgare]	1.00654	0.922	1.6915	0.00025	1.01965	0.829	0.912714	0.12	0.83361	0.0058	1.53382	0.00198	0.844468	0.163	0.913331	0.131	0.550564	0.00184
At1g55670	PSAG	PSAG (PHOTOSYSTEM I SUBUNIT G)	photosystem I subunit V precursor, putative similar to photosystem I subunit V precursor GB:CAB52748 GI:5734520 from [Arabidopsis thaliana]; supported by cDNA: gi_13265559_gb_AF324710.2_AF324710	1.05794	0.67	1.52084	0.0459	1.08913	0.474	0.556656	0.00963	1.08225	0.405	0.800223	0.196	1.11415	0.482	1.9442	0.00808	1.3923	0.0523
At1g09560	GLP5	GLP5 (GERMIN-LIKE PROTEIN 5); manganese ion binding / nutrient reservoir	germin-like protein Identical to Arabidopsis germin-like protein, gi|1755178. Location of EST 180L10T7, gi|906417; supported by cDNA: gi_13265455_gb_AF324678.2_AF324678	0.623052	0.0196	0.477646	0.000499	0.707575	0.0225	0.958408	0.649	0.898511	0.28	0.734738	0.0561	1.0204	0.887	0.937503	0.363	1.3888	0.032
At1g30820	AT1G30820	CTP synthase-like protein	CTP synthase-like protein similar to ctp synthase (sp|P17812|PYRG_HUMAN); similar to ESTs gb|AA660762, gb|AA220982, dbj|AU008137, gb|AI054783, and gb|AA100804	2.01681	0.000159	1.0932	0.448	0.821643	0.0295	2.05213	1.2e-05	1.9505	0.000257	1.11235	0.405	0.794629	0.0145	0.950476	0.385	0.714372	0.0375
At1g67090	RBCS1A	RBCS1A (RIBULOSE BISPHOSPHATE CARBOXYLASE SMALL CHAIN 1A); copper ion binding / ribulose-bisphosphate carboxylase	ribulose-bisphosphate carboxylase small unit, putative similar to ribulose-bisphosphate carboxylase small unit GI:406726 from (Brassica napus); supported by cDNA: gi_11762169_gb_AF325011.1_AF325011	0.764549	0.285	1.47849	0.321	1.26047	0.365	0.330922	0.026	1.17097	0.434	0.639939	0.152	1.93051	0.062	3.53852	0.0092	3.01671	0.0245
At1g10370	ERD9	ERD9 (EARLY-RESPONSIVE TO DEHYDRATION 9); glutathione transferase	putative glutathione S-transferase TSI-1 similar to glutathione S-transferase TSI-1 (gi|2190992); similar to ESTs gb|R29860, emb|Z29757, and emb|Z29758; supported by cDNA: gi_11096015_gb_AF288191.1_AF288191	1.54965	0.000734	1.52883	0.0881	1.38084	0.00578	0.527835	6.96e-05	0.606617	0.00165	0.520744	0.027	0.540536	8.32e-05	1.14925	0.0907	1.03801	0.853
At1g43200			hypothetical protein similar to hypothetical protein GI:7267502 from [Arabidopsis thaliana]	0.854245	0.333	1.07911	0.466	1.01694	0.833	0.666273	0.0253	0.869255	0.315	0.841654	0.243	1.03481	0.763	1.30465	0.0523	1.22949	0.0436
At1g43240			mutator-like transposase, putative similar to mutator-like transposase GI:4585931 from [Arabidopsis thaliana]	0.980294	0.91	0.824963	0.267	1.01933	0.919	0.637457	0.0282	0.720275	0.144	0.536449	0.0245	0.748954	0.144	1.12992	0.438	1.39613	0.141
At1g43160	RAP2.6	RAP2.6 (related to AP2 6); DNA binding / transcription factor	AP2 domain containing protein, putative similar to AP2 domain containing protein GI:2281637 from [Arabidopsis thaliana]	0.986152	0.894	1.02964	0.581	1.10032	0.433	0.618448	0.00152	0.912287	0.439	0.645721	0.00806	1.0179	0.869	1.47512	0.0161	1.57638	0.00299
At1g61740	AT1G61740	Sulfite exporter TauE/SafE family protein	unknown protein similar to hypothetical protein GI:4079632 from [Arabidopsis thaliana]	1.07468	0.241	0.890934	0.0168	0.974514	0.791	1.29115	0.00147	1.78272	0.000812	1.07039	0.247	1.61657	0.00451	1.38073	0.00885	1.51026	0.00361
At1g61810	BGLU45	BGLU45 (BETA-GLUCOSIDASE 45); catalytic/ cation binding / hydrolase, hydrolyzing O-glycosyl compounds	beta-glucosidase, putative similar to beta-glucosidase GI:804655 from (Hordeum vulgare)	1.34787	0.038	1.11597	0.15	1.27613	0.0439	1.20427	0.0378	1.57413	0.00663	0.997074	0.978	1.49035	0.0135	1.30713	0.0311	1.49472	0.00327
At2g25150	AT2G25150	HXXXD-type acyl-transferase family protein	unknown protein similarity to HSR201 protein, Nicotiana tabacum, gb:X95343; contains EST gb:R65039	1.09335	0.571	0.654876	0.0228	1.11033	0.265	0.859834	0.372	0.873961	0.448	0.515006	0.00389	0.887534	0.0496	1.01643	0.863	1.72335	0.00831
At1g11920	AT1G11920	putative pectate lyase	pectate lyase-like protein Similar to style development-specific protein 9612 precursor gb|X55193 and pectate lyase P59 precursor gb|X15499 from Lycopersicon esculentum	1.024	0.743	1.46783	0.0862	1.96121	0.0266	0.937584	0.611	0.763445	0.0361	1.34396	0.102	1.46218	0.115	0.814268	0.176	1.08797	0.73
At1g12040	LRX1	LRX1 (LEUCINE-RICH REPEAT/EXTENSIN 1); histidine phosphotransfer kinase/ protein binding / structural constituent of cell wall	putative extensin strong similarity to extensin-like protein gb|Z34465 from Zea mays; supported by cDNA: gi_13809917_gb_AY026364.1_	1.39783	0.0291	1.06583	0.64	1.77351	0.034	0.894857	0.21	0.837693	0.158	0.682321	0.0558	1.06283	0.753	0.93612	0.597	1.55767	0.0782
At1g12110	NRT1.1	NRT1.1; nitrate transmembrane transporter/ transporter	putative NPK1-related protein kinase 2 similar to nitrate chlorate transporter GB:Q05085 from (Arabidopsis thaliana); supported by cDNA: gi_166667_gb_L10357.1_ATHCHL1A	0.654892	0.0152	1.00829	0.953	0.925258	0.506	0.993093	0.826	0.843421	0.0418	1.529	0.0614	1.19162	0.271	0.849288	0.0623	0.779348	0.187
At1g70290	TPS8	ATTPS8; alpha,alpha-trehalose-phosphate synthase (UDP-forming)/ transferase, transferring glycosyl groups / trehalose-phosphatase	trehalose-6-phosphate synthase, putative similar to trehalose-6-phosphate synthase GI:297792 from [Kluyveromyces lactis]	1.21461	0.277	0.917115	0.637	1.00698	0.958	1.55306	0.0186	2.4251	0.00165	1.17267	0.467	2.01054	0.0114	1.5615	0.00406	1.7145	0.0501
At1g04220	KCS2	KCS2 (3-KETOACYL-COA SYNTHASE 2); fatty acid elongase	putative beta-ketoacyl-CoA synthase Strong similarity to beta-keto-Coa synthase gb|U37088 from Simmondsia chinensis	1.18224	0.216	1.43609	0.0486	1.09642	0.445	0.696963	0.044	0.576363	0.019	0.846615	0.235	0.534525	0.000549	0.826963	0.203	0.631366	0.0156
At1g61840	AT1G61840	cysteine/histidine-rich C1 domain-containing protein	hypothetical protein similar to hypothetical protein GI:3184279 from [Arabidopsis thaliana]	0.606341	0.0114	0.635842	0.0075	0.69391	0.107	1.04896	0.716	1.57933	0.0291	1.1	0.288	1.80743	0.02	1.50562	0.0342	1.64312	0.0295
At1g78820	AT1G78820, AT1G78830	D-mannose binding lectin protein with Apple-like carbohydrate-binding domain, curculin-like (mannose-binding) lectin-like protein	glycoprotein(EP1), putative similar to glycoprotein(EP1) GI:349436 from [Daucus carota]; supported by cDNA: gi_14334885_gb_AY035116.1_	3.3527	0.00166	1.14652	0.44	1.19743	0.204	1.69841	0.0406	3.20945	0.000284	0.580802	0.0179	1.14627	0.476	1.88969	0.0146	1.9736	0.00552
At1g60140	ATTPS10	ATTPS10 (trehalose phosphate synthase); transferase, transferring glycosyl groups / trehalose-phosphatase	trehalose-6-phosphate synthase, putative similar to trehalose-6-phosphate synthase GI:297792 from [Kluyveromyces lactis]	1.00345	0.971	0.947187	0.499	0.936079	0.45	1.2977	0.0233	1.812	0.000446	1.22493	0.0796	1.69034	0.00697	1.39632	0.00729	1.37994	0.0191
At1g67520	CES101	CES101 (CALLUS EXPRESSION OF RBCS 101); ATP binding / carbohydrate binding / kinase/ protein kinase/ protein serine/threonine kinase/ protein tyrosine kinase/ sugar binding	receptor kinase, putative similar to receptor kinase 1 GI:9294449 from [Arabidopsis thaliana]	1.02941	0.854	0.93171	0.605	1.01611	0.883	1.33337	0.0888	1.61496	0.00674	1.20682	0.265	1.59409	0.0376	1.21119	0.206	1.3209	0.05
At1g54780	TLP18.3	thylakoid lumen protein 18.3	unknown protein ;supported by full-length cDNA: Ceres:3853.	0.871879	0.333	1.20699	0.318	1.01666	0.654	0.578726	0.0154	1.06236	0.482	0.801165	0.23	1.23878	0.106	1.83568	0.00611	1.54622	0.0241
At1g22710	SUC2	SUC2 (SUCROSE-PROTON SYMPORTER 2); carbohydrate transmembrane transporter/ sucrose transmembrane transporter/ sucrose:hydrogen symporter/ sugar:hydrogen symporter	putative sucrose transport protein, SUC2 strong similarity to GB:S38196 sucrose transport protein SUC2 from [Arabidopsis thaliana];supported by full-length cDNA: Ceres:7894.	1.30268	0.0166	0.980414	0.923	0.957885	0.808	1.94332	0.00276	1.54705	0.0426	1.46257	0.0945	1.13757	0.259	0.796085	0.211	0.777791	0.277
At1g65400	ATPP2-A5	ATPP2-A5 (ARABIDOPSIS THALIANA PHLOEM PROTEIN 2 A5); carbohydrate binding	hypothetical protein contains similarity to lectin polypeptide GI:410436 from [Cucurbita maxima]	1.10995	0.556	1.24163	0.0775	1.00607	0.94	0.612046	0.0178	0.645555	0.0179	0.68466	0.0505	0.585141	0.0182	1.05475	0.611	0.854646	0.0849
At1g65310	XTH17	XTH17 (XYLOGLUCAN ENDOTRANSGLUCOSYLASE/HYDROLASE 17); hydrolase, acting on glycosyl bonds / hydrolase, hydrolyzing O-glycosyl compounds / xyloglucan:xyloglucosyl transferase	xyloglucan endotransglycosylase, putative similar to xyloglucan endotransglycosylase 1 GI:3901012 from [Fagus sylvatica]	0.473654	0.00556	0.577929	0.0193	1.04	0.798	0.947573	0.527	0.98225	0.886	1.15618	0.474	2.15673	0.00863	1.0366	0.764	1.86539	0.0215
At1g02220	ANAC003	ANAC003 (Arabidopsis NAC domain containing protein 3); transcription factor	NAM (no apical meristem)-like protein, putative similar to NAM (no apical meristem)-like protein GI:9759589 from (Arabidopsis thaliana)	2.00353	0.0377	1.4257	0.0313	0.882666	0.245	0.907465	0.549	1.48203	0.0675	0.645748	0.0981	0.652915	0.0848	1.63315	0.00721	1.0111	0.921
At1g78950	AT1G78950	beta-amyrin synthase	beta-Amyrin Synthase, putative similar to beta-Amyrin Synthase GI:3688600 from [Panax ginseng]	1.08821	0.741	0.627858	0.00217	0.994065	0.901	1.13582	0.225	1.37189	0.0227	0.655327	0.141	1.2532	0.374	1.20784	0.0264	1.91233	0.000369
At1g79180	MYB63	MYB63 (MYB DOMAIN PROTEIN 63); DNA binding / transcription activator/ transcription factor	myb-related protein, putative similar to myb-related protein GI:1370139 from [Lycopersicon esculentum]	1.06826	0.43	1.58289	0.00848	1.15171	0.212	0.913401	0.261	0.866012	0.283	1.35343	0.0384	0.933665	0.126	0.948118	0.607	0.689851	0.0174
At1g79040	PSBR	PSBR (photosystem II subunit R)	photosystem II polypeptide, putative similar to photosystem II polypeptide GI:967967 from [Brassica rapa];supported by full-length cDNA: Ceres:110067.	1.07322	0.603	1.25962	0.0635	1.07721	0.202	0.642785	0.00184	1.02665	0.447	0.754427	0.119	1.03047	0.83	1.5972	0.00148	1.3659	0.0202
At1g79270	ECT8	ECT8 (evolutionarily conserved C-terminal region 8)	hypothetical protein predicted by genemark.hmm; supported by cDNA: gi_11908125_gb_AF326910.1_AF326910	0.869266	0.252	1.03077	0.845	1.11232	0.496	0.604727	0.00253	0.699149	0.0776	0.71708	0.111	0.894635	0.286	1.15614	0.342	1.24761	0.219
At2g28570	AT2G28570	hypothetical protein	unknown protein ;supported by full-length cDNA: Ceres:36244.	1.5912	0.033	1.59255	0.00936	0.993096	0.953	0.755355	0.0441	0.956863	0.634	0.755998	0.13	0.597197	0.0327	1.26677	0.0304	0.789945	0.142
At2g22450	AT2G22450	putative riboflavin biosynthesis protein	putative GTP cyclohydrolase	1.27554	0.0143	1.04103	0.452	0.930115	0.377	1.42017	0.00185	1.74638	0.00172	1.15907	0.0667	1.27344	0.0129	1.2297	0.0714	1.09868	0.0112
At2g22330	CYP79B3	CYP79B3; electron carrier/ heme binding / iron ion binding / monooxygenase/ oxygen binding	putative cytochrome P450	1.26643	0.0698	0.876875	0.452	0.920002	0.553	1.69167	0.000432	1.5517	0.0127	1.17132	0.425	1.12724	0.389	0.917255	0.484	0.962369	0.833
At2g22550	SVP	SVP (SHORT VEGETATIVE PHASE); transcription factor/ translation repressor, nucleic acid binding	unknown protein	0.873065	0.282	1.09464	0.108	0.932478	0.0294	1.2777	0.021	1.61702	0.000804	1.60197	0.00832	1.72706	0.00505	1.26557	0.00621	1.07808	0.0168
At2g22510	AT2G22510	hydroxyproline-rich glycoprotein family protein	unknown protein	1.25249	0.329	1.49509	0.00661	1.17518	0.414	0.548204	0.00203	0.708977	0.00692	0.654389	0.102	0.665215	0.193	1.29327	0.0215	1.01654	0.932
At2g21140	ATPRP2	ATPRP2 (PROLINE-RICH PROTEIN 2)	putative proline-rich protein	0.710494	0.0207	0.88683	0.23	1.00792	0.881	0.60789	0.00837	0.779635	0.0564	0.758761	0.0183	1.106	0.0963	1.28252	0.0375	1.45764	0.00236
At2g42850	CYP718	CYP718; electron carrier/ heme binding / iron ion binding / monooxygenase/ oxygen binding	putative cytochrome P450	0.820332	0.257	1.32616	0.0292	1.00407	0.963	0.642358	0.0111	0.762892	0.063	1.03844	0.803	0.933763	0.635	1.18764	0.0451	0.899197	0.351
At2g42840	PDF1	PDF1 (PROTODERMAL FACTOR 1)	En/Spm-like transposon protein related to En/Spm transposon family of maize;supported by full-length cDNA: Ceres:41214.	1.50303	0.0009	1.77312	0.0662	1.04536	0.808	1.363	0.00791	1.04719	0.76	1.60793	0.102	0.728322	0.0412	0.768299	0.151	0.452957	0.0312
At2g35980	YLS9	YLS9 (YELLOW-LEAF-SPECIFIC GENE 9)	similar to harpin-induced protein hin1 from tobacco ;supported by full-length cDNA: Ceres:26418.	1.71543	0.212	0.485886	0.0221	1.21765	0.535	2.75559	0.00432	1.83751	0.0287	0.780508	0.546	1.30431	0.569	0.666829	0.0841	1.6711	0.167
At2g36220	AT2G36220	hypothetical protein	unknown protein ;supported by full-length cDNA: Ceres:12251.	1.56082	0.0066	1.6142	0.0055	1.25617	0.22	0.86302	0.126	0.831001	0.0134	0.892535	0.304	0.668803	0.0813	0.9629	0.637	0.74933	0.154
At2g21880	ATRAB7A	ATRAB7A; GTP binding	putative RAS superfamily GTP-binding protein ;supported by full-length cDNA: Ceres:122848.	0.71626	0.106	0.540693	0.035	1.15531	0.469	0.688226	0.0364	0.943362	0.662	0.519531	0.0423	1.52163	0.113	1.37072	0.0353	2.92885	0.0121
At2g36870	XTH32	probable xyloglucan endotransglucosylase/hydrolase protein 32	putative xyloglucan endo-transglycosylase ; supported by full-length cDNA: Ceres: 7831.	1.60795	0.049	1.73973	0.00498	1.33833	0.0402	0.92736	0.488	0.693865	0.0229	1.00336	0.986	0.577517	0.0305	0.748215	0.0305	0.575584	0.00666
At2g04460			putative retroelement pol polyprotein	2.49691	0.0351	2.29852	0.00622	3.83347	0.000448	0.851807	0.113	0.881271	0.162	0.784127	0.493	1.353	0.385	1.03459	0.715	1.72549	0.0408
At2g04500	AT2G04500	cysteine/histidine-rich C1 domain-containing protein	unknown protein	1.81127	0.00237	1.60296	0.0167	1.23454	0.105	1.2628	0.0164	1.17537	0.0917	1.11757	0.457	0.801111	0.116	0.93076	0.416	0.716835	0.0683
At2g40250	AT2G40250	GDSL esterase/lipase	putative GDSL-motif lipase/hydrolase similar to APG proteins; pFAM domain PF00657	0.541489	0.0049	0.789176	0.0241	1.04868	0.521	0.644986	0.00885	0.631844	0.0109	0.940014	0.525	1.22366	0.0596	0.979624	0.768	1.30175	0.0192
At2g40300	ATFER4	ATFER4 (ferritin 4); binding / ferric iron binding / oxidoreductase/ transition metal ion binding	putative ferritin	1.43257	0.0543	1.65962	0.00282	1.33299	0.00456	0.919469	0.494	1.10846	0.296	1.0652	0.585	1.03141	0.8	1.20554	0.0734	0.968276	0.554
At2g46400	WRKY46	WRKY46; transcription factor	putative WRKY-type DNA binding protein ; supported by cDNA: gi_15430276_gb_AY046275.1_	1.42716	0.0403	2.42029	0.0248	1.02869	0.847	0.886477	0.21	0.762411	0.0181	1.50336	0.202	0.549543	0.0232	0.860046	0.139	0.365544	0.0217
At2g46420	AT2G46420	hypothetical protein	unknown protein ; supported by cDNA: gi_15450510_gb_AY052357.1_	0.885158	0.244	1.03166	0.726	1.03333	0.816	0.802191	0.0202	0.556825	0.00261	0.934964	0.562	0.650037	0.0314	0.694131	0.0208	0.695254	0.0389
At2g24540	AFR	AFR (ATTENUATED FAR-RED RESPONSE)	unknown protein ;supported by full-length cDNA: Ceres:36719.	1.04745	0.423	1.21555	0.164	1.15052	0.115	0.636842	0.0012	0.597651	0.00102	0.739052	0.0556	0.656465	0.0026	0.938461	0.3	0.888253	0.39
At2g24600	AT2G24600	Ankyrin repeat family protein	hypothetical protein predicted by genscan; supported by cDNA: gi_15810330_gb_AY056204.1_	4.87364	5.35e-05	2.41481	0.00286	0.845282	0.147	0.926955	0.571	1.0232	0.856	0.45929	0.00169	0.177463	3.46e-06	1.10383	0.471	0.386386	0.000914
At1g60030	NAT7	xanthine/uracil permease family protein	permease, putative similar to permease 1 GI:7844006 from [Zea mays]	1.50036	0.00427	1.44244	0.00211	0.947221	0.68	1.02551	0.746	1.01282	0.893	0.985915	0.78	0.639419	0.0147	0.987625	0.88	0.648553	0.0157
At1g26820	RNS3	RNS3 (RIBONUCLEASE 3); RNA binding / endoribonuclease/ ribonuclease T2	ribonuclease, RNS3 identical to ribonuclease SP:P42815, GI:562000 from [Arabidopsis thaliana];supported by full-length cDNA: Ceres:9623.	0.717172	0.0158	1.22473	0.599	0.765318	0.506	0.502958	0.0187	1.03768	0.634	0.858914	0.657	1.10734	0.796	2.06315	0.0189	1.28924	0.621
At1g04330	AT1G04330	hypothetical protein	unknown protein EST gb|H76414 comes from this gene	1.204	0.202	0.663767	0.0225	1.18758	0.251	0.816711	0.246	0.873616	0.436	0.450254	0.000406	0.861698	0.145	1.06967	0.688	1.9138	0.000816
At1g04490	AT1G04490	hypothetical protein	unknown protein EST gb|T21788 comes from this gene	1.26489	0.0466	1.52459	0.0167	0.985126	0.653	0.845742	0.0911	0.917487	0.0903	1.01939	0.872	0.714562	0.0133	1.08483	0.339	0.700972	0.0122
At1g04350	AT1G04350	1-aminocyclopropane-1-carboxylate oxidase-like 6	putative 1-aminocyclopropane-1-carboxylate oxidase Similar to Arabidopsis 2A6 (gb|X83096). EST gb|T76913 comes from this gene; supported by cDNA: gi_15292974_gb_AY050921.1_	0.848549	0.0688	0.964711	0.732	0.985123	0.892	0.772848	0.0597	0.616127	0.00159	0.878646	0.116	0.715293	0.0335	0.797217	0.0793	0.814085	0.12
At2g01900	AT2G01900	DNAse I-like superfamily protein	putative inositol polyphosphate-5-phosphatase	1.02396	0.822	0.934382	0.721	1.00459	0.957	1.52118	0.0286	1.31356	0.0702	1.38811	0.108	1.28872	0.0132	0.863513	0.244	0.9284	0.669
At2g16350	AT2G16365	F-box protein	hypothetical protein predicted by genscan and genefinder; supported by cDNA: gi_14596224_gb_AY042900.1_	1.05417	0.737	0.897077	0.408	0.960077	0.605	1.29221	0.0894	1.58331	0.0211	1.09964	0.557	1.44198	0.0255	1.22527	0.0472	1.31132	0.083
At2g27150	AAO3	AAO3 (Abscisic ALDEHYDE OXIDASE 3); abscisic aldehyde oxidase/ aldehyde oxidase/ indole-3-acetaldehyde oxidase	aldehyde oxidase identical to GP:3172044:gnl:PID:d1029570:AB010080; supported by cDNA: gi_5672671_dbj_AB016622.1_AB016622	1.32518	0.0264	1.14712	0.383	0.962066	0.213	1.50926	0.0102	1.44629	0.00892	1.30647	0.12	1.04999	0.258	0.958278	0.486	0.803686	0.172
At2g17120	LYM2	LYM2 (LYSM DOMAIN GPI-ANCHORED PROTEIN 2 PRECURSOR)	unknown protein similar to hypothetical protein GB:AAB81674;supported by full-length cDNA: Ceres:6280.	1.0535	0.0434	0.918837	0.182	0.997784	0.968	0.573837	0.000342	0.921878	0.0331	0.500485	1.21e-05	0.87312	0.0468	1.60651	0.000754	1.74455	0.000444
At2g24980	AT2G24980	Proline-rich extensin-like family protein	unknown protein proline, tyrosine, and serine-rich protein	1.57006	0.0233	1.01202	0.902	1.84319	0.013	1.03464	0.803	0.933023	0.545	0.666899	0.0101	1.09533	0.599	0.901788	0.237	1.64243	0.0312
At2g24850	TAT3	TAT3 (TYROSINE AMINOTRANSFERASE 3); L-tyrosine:2-oxoglutarate aminotransferase/ transaminase	putative tyrosine aminotransferase ;supported by full-length cDNA: Ceres:14570.	0.990985	0.818	0.940732	0.733	0.867651	0.109	2.25626	0.00733	0.990164	0.891	2.14184	0.000162	0.866932	0.022	0.438852	0.00822	0.40476	0.00014
At2g21640	AT2G21640	hypothetical protein	unknown protein	0.916844	0.245	0.486101	0.00643	0.964817	0.758	1.7064	0.0145	0.828334	0.153	0.904715	0.281	0.871675	0.108	0.485427	0.00989	0.96348	0.666
At2g31810	AT2G31810	ACT domain-containing small subunit of acetolactate synthase protein	putative acetolactate synthase	1.2735	0.012	0.936637	0.216	0.900568	0.458	1.46045	0.00163	1.58409	0.0086	1.07413	0.23	1.1202	0.323	1.08466	0.424	1.04289	0.695
At2g31730	AT2G31730	basic helix-loop-helix domain-containing protein	unknown protein	0.907881	0.237	0.89101	0.119	0.787163	0.00089	1.11941	0.217	1.51388	0.00383	1.09861	0.122	1.31258	0.00069	1.35238	0.00272	1.19476	0.0168
At2g31900	XIF	XIF; motor	putative unconventional myosin	0.647936	0.00788	0.624678	0.000959	0.926978	0.52	0.806304	0.0177	0.838614	0.147	0.777362	0.0447	1.19977	0.139	1.04007	0.694	1.54339	0.0048
At2g31790	AT2G31790	UDP-glycosyltransferase 74C1	putative glucosyltransferase ; supported by cDNA: gi_15810476_gb_AY056277.1_	1.17929	0.0121	1.24539	0.00397	1.0393	0.741	1.08222	0.18	0.645824	0.0172	1.14288	0.0029	0.569164	3.78e-05	0.59676	0.00937	0.498009	2.54e-05
At2g04025	RGF3	hypothetical protein	predicted protein	0.676501	0.00246	0.51302	0.00205	0.993915	0.958	1.20331	0.0487	0.908111	0.174	0.912523	0.357	1.3342	0.0554	0.754678	0.00476	1.4621	0.0473
At2g31550	AT2G31540, AT2G31550	GDSL esterase/lipase, GDSL esterase/lipase	putative GDSL-motif lipase/hydrolase similar to APG proteins; pFAM domain PF00657;supported by full-length cDNA: Ceres:120442.	0.600584	0.00152	0.756711	0.0268	1.02669	0.902	0.605992	0.00203	0.946728	0.667	0.763525	0.026	1.61842	0.0514	1.56228	0.0224	2.11967	0.0134
At2g04160	AIR3	AIR3; serine-type endopeptidase	subtilisin-like serine protease AIR3 almost identical to subtilisin-like protease AIR3 GI:4218991 from [Arabidopsis thaliana], missing 18 aa at C-terminus	1.0517	0.275	1.50069	0.0126	1.06764	0.575	0.746752	0.00779	0.978072	0.752	1.06556	0.489	0.992897	0.944	1.30977	0.0375	0.931812	0.564
At2g20560	AT2G20560	DNAJ heat shock family protein	putative heat shock protein ;supported by full-length cDNA: Ceres:25528.	1.06609	0.658	1.28463	0.14	1.17443	0.19	0.857891	0.115	0.629302	0.000337	1.03375	0.859	0.693255	0.088	0.733545	0.0224	0.670621	0.053
At2g40140	CZF1	CZF1; transcription factor	putative CCCH-type zinc finger protein also an ankyrin-repeat protein	1.55411	0.00581	1.33417	0.0167	1.21126	0.285	0.847275	0.102	0.877434	0.0707	0.727369	0.0145	0.683865	0.0855	1.0356	0.63	0.94019	0.716
At2g05070	LHCB2.1	LHCB2.1; chlorophyll binding	putative chlorophyll a/b binding protein ; supported by cDNA: gi_4741945_gb_AF134123.1_AF134123	0.829299	0.284	1.39381	0.124	1.30523	0.0652	0.496052	0.00696	0.742422	0.0492	0.83372	0.374	1.1685	0.36	1.49666	0.0203	1.40154	0.117
At2g13360	AGT	AGT (ALANINE:GLYOXYLATE AMINOTRANSFERASE); alanine-glyoxylate transaminase/ serine-glyoxylate transaminase/ serine-pyruvate transaminase	alanine-glyoxylate aminotransferase ;supported by full-length cDNA: Ceres:8306.	1.25159	0.043	1.22774	0.0892	0.981132	0.911	1.0359	0.744	1.55822	0.000829	1.01616	0.818	1.2215	0.302	1.50421	0.011	1.20208	0.311
At2g24762	AtGDU4	AtGDU4 (Arabidopsis thaliana GLUTAMINE DUMPER 4)	Expressed protein ; supported by full-length cDNA: Ceres: 19631.	0.914803	0.561	1.58622	0.015	1.23055	0.0279	1.0488	0.688	0.654466	0.00111	1.81855	0.0138	0.880357	0.429	0.624016	0.0125	0.484098	0.000429
At2g47180	AtGolS1	AtGolS1 (Arabidopsis thaliana galactinol synthase 1); transferase, transferring glycosyl groups / transferase, transferring hexosyl groups	putative galactinol synthase ;supported by full-length cDNA: Ceres:124236.	1.27522	0.0824	1.66595	0.0836	1.07165	0.53	0.588258	0.0394	0.67289	0.0218	0.768502	0.202	0.565475	0.00424	1.14387	0.53	0.735815	0.105
At2g14095	AT2G14095	hypothetical protein	Expressed protein ; supported by full-length cDNA: Ceres: 42117.	0.653067	0.0125	1.06514	0.825	0.794528	0.56	0.548092	0.0266	1.0333	0.788	0.893928	0.643	1.25713	0.557	1.88528	0.0248	1.4063	0.454
At2g36120	DOT1	DOT1 (DEFECTIVELY ORGANIZED TRIBUTARIES 1)	unknown protein	1.43338	0.00723	1.50092	0.00701	0.996373	0.96	1.14368	0.142	1.08436	0.301	1.19757	0.0815	0.753762	0.0162	0.948133	0.483	0.629409	0.00413
At2g16580	AT2G16580	SAUR-like auxin-responsive protein	putative auxin-induced protein	0.648283	0.0138	0.596008	0.00191	0.885957	0.346	0.969352	0.793	1.03785	0.789	0.891188	0.124	1.41835	0.0132	1.07067	0.498	1.59153	0.00895
At2g31380	STH	STH; protein domain specific binding / transcription factor/ zinc ion binding	putative CONSTANS-like B-box zinc finger protein ; supported by cDNA: gi_12698721_gb_AF323666.1_AF323666	1.07235	0.553	1.49899	0.114	1.28503	0.0918	0.489467	0.000572	0.433765	0.00126	0.684206	0.154	0.519795	0.00519	0.8862	0.325	0.759706	0.249
At1g10480	ZFP5	ZFP5 (ZINC FINGER PROTEIN 5); nucleic acid binding / transcription factor/ zinc ion binding	zinc finger protein 5, ZFP5 possible transcription factor with C2H2 zinc finger;supported by full-length cDNA: Ceres:23664.	0.628711	0.0127	0.817959	0.341	0.982134	0.904	0.685922	0.00184	0.975507	0.628	0.892391	0.615	1.52388	0.0682	1.42218	0.00605	1.70763	0.0742
At1g30720	AT1G30720, AT1G30730	FAD-binding Berberine family protein, FAD-binding and BBE domain-containing protein	putative reticuline oxidase-like protein similar to GB:P30986 from [Eschscholzia californica] ( berberine bridge-forming enzyme ), ESTs gb|F19886, gb|Z30784 and gb|Z30785 come from this gene	2.09686	0.0208	0.789815	0.208	0.969223	0.894	1.56918	0.00426	2.10442	0.00211	0.591057	0.0958	0.972718	0.926	1.34109	0.0238	1.64573	0.125
At1g30690	AT1G30690	Sec14p-like phosphatidylinositol transfer protein patellin-4	unknown protein Contains the PF|00650 CRAL/TRIO phosphatidyl-inositol-transfer protein domain. ESTs gb|T76582, gb|N06574 and gb|Z25700 come from this gene; supported by cDNA: gi_14334977_gb_AY035162.1_	0.536901	0.00127	0.629171	0.00208	0.985493	0.805	0.714138	0.0023	0.903518	0.16	0.836868	0.114	1.65843	0.00242	1.26519	0.0201	1.98171	0.000294
At1g05650	AT1G05650, AT1G05660	pectin lyase-like protein, pectin lyase-like protein	putative polygalacturonase similar to GB:AAC23398	0.352187	0.000894	0.601861	0.0064	0.866858	0.269	0.519101	3.47e-05	0.752855	0.016	0.887106	0.467	1.85305	0.0134	1.4503	0.00789	2.08887	0.00441
At1g05680	UGT74E2	Uridine diphosphate glycosyltransferase 74E2	putative indole-3-acetate beta-glucosyltransferase similar to indole-3-acetate beta-glucosyltransferase GB:AAD32293	1.53316	0.0303	1.67815	0.0387	0.95454	0.818	0.959291	0.787	0.886157	0.608	1.05001	0.775	0.551718	0.00124	0.923763	0.712	0.52544	0.015
At1g05700	AT1G05700	Leucine-rich repeat transmembrane protein kinase protein	putative light repressible receptor protein kinase Very Similar to light repressible receptor protein kinase, gi|2129635	1.31893	0.504	0.629797	0.0265	1.1287	0.432	2.31676	2.61e-05	1.3668	0.00813	1.10627	0.813	1.16967	0.713	0.589963	0.00152	1.05731	0.774
At1g05530	UGT75B2	UGT75B2 (UDP-GLUCOSYL TRANSFERASE 75B2); UDP-glucosyltransferase/ UDP-glycosyltransferase/ abscisic acid glucosyltransferase/ transferase, transferring glycosyl groups	UDP-glucose:indole-3-acetate beta-D-glucosyltransferase, putative similar to UDP-glucose:indole-3-acetate beta-D-glucosyltransferase GI:2149127 from (Arabidopsis thaliana)	0.649556	0.0021	0.885457	0.452	0.979724	0.675	0.865913	0.181	0.879118	0.0561	1.18039	0.274	1.32597	0.00847	1.01525	0.884	1.12333	0.382
At1g05710	AT1G05710	basic helix-loop-helix domain-containing protein	unknown protein similar to unknown protein GB:AAD24850;supported by full-length cDNA: Ceres:3900.	1.47233	0.0696	1.52412	0.0268	1.26128	0.0901	1.10405	0.339	1.08532	0.44	1.14288	0.495	0.929745	0.678	0.983036	0.823	0.813509	0.227
At1g05560	UGT75B1	UGT75B1 (UDP-GLUCOSYLTRANSFERASE 75B1); UDP-glucose:4-aminobenzoate acylglucosyltransferase/ UDP-glucosyltransferase/ UDP-glycosyltransferase/ abscisic acid glucosyltransferase/ transferase, transferring glycosyl groups	UDP-glucose:indole-3-acetate beta-D-glucosyltransferase, putative similar to UDP-glucose:indole-3-acetate beta-D-glucosyltransferase GI:2149127 from (Arabidopsis thaliana); supported by cDNA: gi_13661274_gb_AF196777.1_AF196777	1.3032	0.18	2.28056	0.0108	1.22801	0.344	0.978194	0.855	1.13524	0.582	1.71181	0.0689	1.06974	0.646	1.16054	0.482	0.624918	0.0611
At1g53990	GLIP3	GLIP3; carboxylesterase/ lipase	lipase, putative similar to lipase GI:1145627 from [Arabidopsis thaliana]	0.962832	0.867	0.584414	0.0103	0.813422	0.101	1.84914	0.00373	1.79532	0.00347	1.12238	0.627	1.51673	0.122	0.970894	0.833	1.35135	0.0182
At1g54120	AT1G54120	hypothetical protein	hypothetical protein predicted by genemark.hmm;supported by full-length cDNA: Ceres:94743.	0.932812	0.563	1.50157	0.00347	0.967197	0.69	0.71758	0.0153	0.849215	0.143	1.15511	0.22	0.880518	0.276	1.18344	0.0634	0.762282	0.0246
At1g03070	AT1G03070	BRZ-INSENSITIVE-LONG HYPOCOTYLS 4-like protein	putative glutamate/aspartate-binding peptide Belongs to the PF|01027 Uncharacterized protein family UPF0005 with 7 transmembrane domains	0.79543	0.17	1.07441	0.695	0.941136	0.856	0.603148	0.0135	0.845014	0.239	0.814692	0.325	0.999802	1	1.40101	0.00343	1.22722	0.591
At1g03090	MCCA	MCCA; methylcrotonoyl-CoA carboxylase	putative 3-methylcrotonyl-CoA carboxylase ESTs gb|H35836, gb|AA651295 and gb|AA721862 come from this gene; supported by cDNA: gi_533706_gb_U12536.1_ATU12536	1.41099	0.00474	1.19675	0.137	0.842416	0.0386	1.54972	0.00155	1.78398	0.00129	1.31441	0.0506	1.06511	0.203	1.15117	0.0791	0.81033	0.0901
At2g18140	AT2G18140, AT2G18150	peroxidase 14, peroxidase 15	putative peroxidase	4.50142	0.000365	0.997183	0.972	0.748699	0.31	2.4232	0.000346	0.639095	0.0717	0.536803	0.00933	0.106298	0.000478	0.26374	0.00147	0.19802	0.00116
At2g05380	GRP3S	GRP3S (GLYCINE-RICH PROTEIN 3 SHORT ISOFORM)	unknown protein ; supported by cDNA: gi_15146251_gb_AY049267.1_	2.31571	0.00851	1.63025	0.0371	1.64777	0.0647	1.06732	0.656	1.13136	0.439	0.75139	0.213	0.805027	0.382	1.06	0.669	1.07138	0.77
At1g23870	ATTPS9	ATTPS9; transferase, transferring glycosyl groups / trehalose-phosphatase	trehalose 6-phosphate synthase, putative similar to trehalose 6-phosphate synthase GB:CAA09463 GI:3647365 from [Yarrowia lipolytica]	1.08328	0.664	0.894419	0.333	0.914436	0.309	1.19989	0.0532	1.56904	0.00286	0.990697	0.963	1.32448	0.182	1.30766	0.0371	1.33692	0.0349
At1g23390	AT1G23390	F-box/kelch-repeat protein	unknown protein similar to hypothetical protein GB:AAF27090 GI:6730669 from (Arabidopsis thaliana);supported by full-length cDNA: Ceres:101865.	1.18052	0.341	0.905377	0.438	1.15245	0.122	1.30669	0.0715	1.771	0.00329	1.00213	0.99	1.72888	0.0188	1.35534	0.0417	1.7252	0.00365
At1g54540	AT1G54540	late embryogenesis abundant hydroxyproline-rich glycoprotein	hypothetical protein predicted by genemark.hmm	1.04872	0.728	1.05107	0.465	0.984997	0.894	0.725416	0.00984	0.66356	0.00369	0.727039	0.0608	0.623239	0.0355	0.914731	0.0621	0.85723	0.262
At1g75620	AT1G75620	glyoxal oxidase-related protein	unknown protein	0.685892	0.0452	0.63251	0.0268	0.947101	0.747	0.660804	0.00491	0.980203	0.839	0.609375	0.0453	1.3535	0.173	1.48335	0.00336	2.22112	0.0153
At1g75520	SRS5	SRS5 (SHI-RELATED SEQUENCE 5)	unknown protein	1.21539	0.0835	1.59485	0.00467	0.953923	0.612	1.15556	0.0706	1.00033	0.997	1.51634	0.0152	0.785131	0.0701	0.865667	0.0334	0.517779	0.00387
At1g75590	AT1G75590	SAUR-like auxin-responsive protein	unknown protein ;supported by full-length cDNA: Ceres:34358.	1.20244	0.21	1.51731	0.017	1.1993	0.151	0.783714	0.0307	0.790685	0.0423	0.988931	0.943	0.788614	0.163	1.00889	0.912	0.797441	0.149
At1g75750	GASA1	GASA1 (GAST1 PROTEIN HOMOLOG 1)	unknown protein ;supported by full-length cDNA: Ceres:9435.	0.856451	0.0635	0.8061	0.0865	0.83321	0.0434	0.657858	0.000392	1.16284	0.0378	0.619183	0.0108	1.13129	0.162	1.76762	0.000563	1.82706	0.00364
At1g65690	AT1G65690	late embryogenesis abundant (LEA) hydroxyproline-rich glycoprotein	hypothetical protein similar to hin1 GB:Y07563 GI:1619320 Nicotiana tabacum;supported by full-length cDNA: Ceres:21639.	1.57379	0.183	1.01683	0.926	1.41827	0.234	2.62302	0.00142	1.47225	0.0557	1.69474	0.158	1.32676	0.461	0.56128	0.00528	0.782871	0.434
At1g59850	AT1G59850	ARM repeat superfamily protein	hypothetical protein predicted by genemark.hmm	1.54467	0.0126	1.06839	0.658	1.80852	0.0372	1.46515	0.0185	1.18526	0.199	1.01339	0.929	1.38772	0.156	0.808968	0.0662	1.36939	0.23
At1g59870	PEN3	PEN3 (PENETRATION 3); ATPase, coupled to transmembrane movement of substances / cadmium ion transmembrane transporter	ABC transporter, putative similar to ABC transporter GI:9279716 from [Arabidopsis thaliana]	1.4595	0.0502	0.836329	0.142	0.896518	0.322	1.52974	0.0129	1.94284	4.73e-05	0.876581	0.385	1.19342	0.341	1.27004	0.0791	1.36144	0.0287
At1g59730	ATH7	ATH7 (thioredoxin H-type 7)	thioredoxin, putative similar to thioredoxin GI:992964 from [Arabidopsis thaliana]	0.960518	0.686	1.67175	0.0052	0.954885	0.726	1.19821	0.109	0.798882	0.123	2.08544	0.00164	0.794196	0.0861	0.666729	0.0127	0.380829	0.00136
At1g59860	AT1G07400, AT1G59860	class I heat shock protein, HSP20-like chaperone	heat shock protein, putative similar to heat shock protein GI:19617 from [Medicago sativa];supported by full-length cDNA: Ceres:32795.	0.955525	0.707	0.963962	0.796	1.21153	0.148	0.856998	0.326	0.602732	0.00908	0.864566	0.241	0.764215	0.0749	0.703307	0.0739	0.883929	0.23
At1g59700	ATGSTU16	ATGSTU16 (GLUTATHIONE S-TRANSFERASE TAU 16); glutathione transferase	glutathione S-transferase, putative similar tosimilar to glutathione S-transferase GB:AAF29773 GI:6856103 from (Gossypium hirsutum); supported by cDNA: gi_13877558_gb_AF370480.1_AF370480	1.2183	0.181	1.75705	0.00301	1.07054	0.413	0.649615	0.00106	0.864886	0.119	0.936889	0.669	0.75999	0.0887	1.33138	0.0101	0.811184	0.0966
At1g64910	AT1G64910	UDP-glycosyltransferase 79B10	rhamnosyltransferase, putative similar to rhamnosyltransferase GI:454252 from [Petunia hybrida]	0.6048	0.00792	0.600358	0.0122	0.866568	0.0889	0.832941	0.141	0.95878	0.65	0.826824	0.187	1.37376	0.0199	1.15108	0.168	1.66149	0.00829
At1g64700	AT1G64700	hypothetical protein	hypothetical protein predicted by genemark.hmm	1.55698	0.00514	1.5563	0.0133	1.08885	0.457	1.07801	0.161	0.925795	0.31	1.07754	0.58	0.647436	0.018	0.8588	0.112	0.600848	0.0158
At1g64900	CYP89A2	CYP89A2 (CYTOCHROME P450 89A2); electron carrier/ heme binding / iron ion binding / monooxygenase/ oxygen binding	cytochrome p450, putative similar to cytochrome p450 GI:438240 from [Solanum melongena]; supported by cDNA: gi_1432144_gb_U61231.1_ATU61231	0.953514	0.457	1.50556	0.0485	0.975047	0.431	0.747556	0.00217	0.85409	0.00181	1.18036	0.335	0.873377	0.0904	1.14251	0.0269	0.739923	0.104
At1g14870	PCR1, PCR2	cadmium resistance protein 1, cadmium resistance protein 2	unknown protein	1.57899	0.0355	1.00975	0.912	1.14871	0.336	1.63767	0.00248	1.92223	0.000318	1.04727	0.776	1.39842	0.145	1.17376	0.102	1.33529	0.0914
At1g14960	AT1G14960	polyyketide cyclase/dehydrase and lipid transport superfamily protein	major latex protein, putative similar to major latex-like protein GB:CAA11844 GI:3164115 [Rubus idaeus];supported by full-length cDNA: Ceres:3858.	1.05997	0.753	1.63632	0.00193	1.0187	0.914	1.16826	0.29	0.996479	0.984	1.80348	0.0118	0.957679	0.81	0.852963	0.226	0.531016	0.00937
At1g14890	AT1G14890	plant invertase/pectin methylesterase inhibitor domain-containing protein	unknown protein similar to pectinesterase GB:X85216 GI:732912 [Phaseolus vulgaris];supported by full-length cDNA: Ceres:33355.	1.19877	0.0293	1.10562	0.0704	0.886243	0.484	1.221	0.00647	1.68796	0.0233	1.12613	0.104	1.2479	0.047	1.38243	0.0917	1.10813	0.211
At1g11700	AT1G11700	hypothetical protein	unknown protein ESTs gb|R65381 and gb|T44635 come from this gene	1.11638	0.117	1.53921	0.0131	1.06387	0.147	0.875069	0.0499	0.708612	0.00214	1.20651	0.148	0.675284	0.000791	0.809779	0.0102	0.559702	0.00385
At1g13080	CYP71B2	CYP71B2 (CYTOCHROME P450 71B2); electron carrier/ heme binding / iron ion binding / monooxygenase/ oxygen binding	putative cytochrome P450 monooxygenase identical to gb|D78605 cytochrome P450 monooxygenase from Arabidopsis thaliana and is a member of the PF|00067 Cytochrome P450 family. ESTs gb|Z18072, gb|Z35218 and gb|T43466 come from this gene; supported by cDNA: gi_3164139_dbj_D78605.1_D78605	0.708572	0.0505	0.799627	0.286	0.988937	0.936	0.664195	0.00654	1.02636	0.718	0.749547	0.234	1.43247	0.0966	1.54527	0.00755	1.91112	0.0341
At1g28600	AT1G28600	GDSL esterase/lipase	lipase, putative contains Pfam profile: PF00657 Lipase/Acylhydrolase with GDSL-like motif;supported by full-length cDNA: Ceres:37307.	1.9626	0.0343	1.22079	0.0691	1.06155	0.614	1.01854	0.861	1.25249	0.0978	0.633561	0.0912	0.677455	0.146	1.22968	0.103	1.06928	0.517
At1g16310	AT1G16310	cation efflux family protein	hypothetical protein predicted by genscan+	1.12811	0.301	1.51186	0.0241	1.03517	0.643	0.834875	0.218	0.923609	0.361	1.11888	0.295	0.847519	0.158	1.10628	0.436	0.75747	0.0158
At1g16390	ATOCT3	ATOCT3 (ARABIDOPSIS THALIANA ORGANIC CATION/CARNITINE TRANSPORTER 3); carbohydrate transmembrane transporter/ sugar:hydrogen symporter	putative transport protein may be a member of the PF|00083 sugar transporter family	0.453163	0.00243	0.441724	0.000727	1.10195	0.363	1.09786	0.291	1.02217	0.806	1.07014	0.613	2.4856	0.00186	0.93106	0.549	2.32268	0.000248
At1g16510	AT1G16510	SAUR-like auxin-responsive protein	putative auxin-induced protein similar to gb|D14414 Indole-3-acetic acid induced protein from Vigna radiata. ESTs gb|AA712892 and gb|Z17613 come from this gene	0.872006	0.00733	1.44615	0.0655	1.34496	0.00777	0.77092	0.0323	0.595541	0.00077	1.27851	0.122	0.918547	0.0676	0.772506	0.0539	0.718454	0.0589
At1g43590			hypothetical protein predicted by genscan+	1.07143	0.0112	0.994665	0.892	0.922738	0.338	0.984847	0.704	1.89377	0.000758	0.914286	0.00286	1.63096	9e-05	1.92291	0.00104	1.78386	4.66e-05
At1g75820	CLV1	CLV1 (CLAVATA 1); ATP binding / kinase/ protein serine/threonine kinase/ receptor signaling protein serine/threonine kinase	receptor kinase (CLV1) identical to receptor kinase (CLV1) GB:AAB58929 GI:2160756 [Arabidopsis thaliana]	1.11221	0.0851	1.96059	0.00415	0.923804	0.237	0.855476	0.107	1.10761	0.194	1.50802	0.0138	0.919981	0.069	1.29473	0.0384	0.610058	0.00659
At1g75900	AT1G75900	GDSL esterase/lipase EXL3	anter-specific proline-rich -like protein (APG-like) similar to anter-specific proline-rich protein (APG) SP:P40602 [Arabidopsis thaliana (Mouse-ear cress)]; supported by cDNA: gi_15054385_gb_AY028611.1_	1.24678	0.109	1.76572	0.0442	1.01216	0.923	1.35267	0.0297	1.03082	0.469	1.91568	0.0333	0.836836	0.311	0.76206	0.039	0.436835	0.0168
At1g14190	AT1G14185, AT1G14190	glucose-methanol-choline oxidoreductase-like protein, glucose-methanol-choline oxidoreductase-like protein	putative mandelonitrile lyase similar to mandelonitrile lyases GB:P52707, P52706, and O50048; contains MC oxidoreductases protein motif	0.762911	0.192	0.634832	0.0132	0.694476	0.0554	1.37153	0.0254	1.26419	0.134	1.14127	0.507	1.15079	0.481	0.921738	0.488	1.00834	0.955
At1g06460	ACD32.1	ACD32.1 (ALPHA-CRYSTALLIN DOMAIN 32.1)	heat shock protein, putative contains Pfam profile: PF00011 Hsp20/alpha crystallin family;supported by full-length cDNA: Ceres:21735.	0.99058	0.869	1.01009	0.921	0.700139	0.0276	1.15132	0.163	2.19761	0.00171	1.17399	0.0851	1.55326	0.0012	1.90878	0.0072	1.32306	0.00966
At1g31330	PSAF	PSAF (photosystem I subunit F)	photosystem I subunit III precursor, putative similar to photosystem I subunit III precursor GB:U08135 GI:854707 from[Hordeum vulgare];supported by full-length cDNA: Ceres:40329.	1.0348	0.792	1.43458	0.0391	1.01363	0.903	0.595197	0.000249	1.18788	0.0373	0.825141	0.308	1.16358	0.368	1.99578	0.000319	1.41016	0.0788
At1g17060	CYP72C1	CYP72C1 (CYTOCHROME P450 72C1); electron carrier/ heme binding / iron ion binding / monooxygenase/ oxygen binding	putative cytochrome P450 41% identical to Cytochrome P450 [Catharanthus roseus] (gi|404690)	0.662724	0.00388	0.937789	0.599	0.984756	0.912	0.822419	0.024	0.881945	0.227	1.16377	0.274	1.3105	0.0837	1.07238	0.491	1.12609	0.46
At1g17100	AT1G17100	SOUL heme-binding protein	SOUL-like protein Similar to SOUL Protein [Mus musculus] (gi|4886906) and [Homo sapiens] (gi|4886910). Location of ests PAP043 5' (gb|Z27017), PAP043 3' (gb|Z29848), 153N19T7 (gb|AA720145), and 212B8T7 (gb|N37862);supported by full-length cDNA: Ceres:29992.	1.00729	0.964	1.0261	0.776	1.22393	0.0155	0.702532	0.00558	0.625633	0.00299	0.715654	0.101	0.760194	0.119	0.89054	0.117	1.06224	0.487
At1g17020	SRG1	SRG1 (SENESCENCE-RELATED GENE 1); oxidoreductase, acting on diphenols and related substances as donors, oxygen as acceptor / oxidoreductase, acting on paired donors, with incorporation or reduction of molecular oxygen, 2-oxoglutarate as one donor, and inc	SRG1-like protein Strong homology to SRG1 protein, a new member of the Fe(II)/ascorbate oxidase superfamily, Similar to SRG1 protein [Arabidopsis thaliana] (gi|629561). Location of est F1A5T7 (gb|N96370); supported by cDNA: gi_15081818_gb_AY048302.1_	1.14645	0.45	2.03028	0.000488	1.06696	0.565	0.921013	0.314	0.982942	0.88	1.63105	0.039	0.914793	0.61	1.06724	0.533	0.560861	0.00185
At1g21820	AT1G21830	hypothetical protein	unknown protein EST gb|AA586241 comes from this gene	1.46417	0.0788	1.55012	0.0104	1.2028	0.0218	1.06731	0.701	1.24387	0.195	1.12997	0.304	1.02183	0.834	1.16543	0.126	0.904302	0.248
At1g21680	AT1G21680	DPP6 N-terminal domain-like protein	unknown protein ESTs gb|N96028, gb|F14286, gb|T20680, gb|F14443, gb|AA657300 and gb|N65244 come from this gene; supported by cDNA: gi_15028242_gb_AY046036.1_	1.42063	0.0299	1.53517	0.00769	1.08588	0.337	1.38226	0.00336	2.03462	0.000111	1.49371	0.034	1.55519	0.0222	1.47195	0.00387	1.04116	0.693
At1g11330	AT1G11330	G-type lectin S-receptor-like serine/threonine-protein kinase	receptor-like protein kinase, putative similar to receptor-like protein kinase GB:AAC95353 GI:4008010 from [Arabidopsis thaliana]	1.94482	0.00751	1.3915	0.0251	0.899561	0.123	1.131	0.43	1.26711	0.143	0.809219	0.0646	0.586091	0.000988	1.12035	0.224	0.724267	0.0128
At1g11210	AT1G11210	hypothetical protein	hypothetical protein similar to hypothetical protein GB:AAD50003 GI:5734738 from [Arabidopsis thaliana];supported by full-length cDNA: Ceres:37592.	0.893643	0.49	0.916207	0.214	0.845983	0.211	1.37874	0.0255	2.90422	0.000601	1.41356	0.0561	2.74934	0.00258	2.10643	0.00159	1.94498	0.00121
At1g11190	BFN1	BFN1 (BIFUNCTIONAL NUCLEASE I); T/G mismatch-specific endonuclease/ endoribonuclease, producing 5'-phosphomonoesters / nucleic acid binding / single-stranded DNA specific endodeoxyribonuclease	bifunctional nuclease bfn1 almost identical to bifunctional nuclease bfn1 GB:AAD00693 GI:4099831 from [Arabidopsis thaliana];supported by full-length cDNA: Ceres:643.	0.734862	0.0724	1.26796	0.46	0.711825	0.497	0.489023	0.021	1.12064	0.632	0.84378	0.537	1.08551	0.854	2.29159	0.045	1.28649	0.611
At1g50400	AT1G50400	eukaryotic porin family protein	hypothetical protein similar to hypothetical protein GB:AAD50049 GI:5734784 from [Arabidopsis thaliana]	0.838729	0.136	0.665913	0.00193	0.84911	0.147	0.981718	0.813	0.877883	0.169	0.77944	0.0386	0.888748	0.327	0.894231	0.21	1.14024	0.161
At1g47600	BGLU34	BGLU34 (BETA GLUCOSIDASE 34); hydrolase, hydrolyzing O-glycosyl compounds / thioglucosidase	thioglucosidase, putative similar to thioglucosidase GI:871992 from [Arabidopsis thaliana]	0.808396	0.0191	1.5311	0.307	0.740238	0.393	0.461884	0.0365	1.09204	0.405	0.874806	0.647	0.999963	1	2.36431	0.0295	1.14307	0.758
At1g49450	AT1G49450	WD40 domain-containing protein	En/Spm-like transposon protein, putative similar to En/Spm-like transposon protein GI:2739374 from [Arabidopsis thaliana]	0.775366	0.0924	0.649082	0.0578	1.08048	0.577	0.659707	0.014	0.998803	0.974	0.552261	0.027	1.39184	0.122	1.51401	0.0162	2.52025	0.00681
At1g34760	GRF11	GRF11 (GENERAL REGULATORY FACTOR 11); ATPase binding / amino acid binding / protein binding / protein phosphorylated amino acid binding	14-3-3 protein GF14omicron (grf11) similar to GB:CAA65150 from (Lycopersicon esculentum); supported by cDNA: gi_12044388_gb_AF323920.1_AF323920	0.719367	0.107	0.501464	0.022	0.718542	0.258	0.912819	0.641	1.15474	0.407	0.636317	0.055	1.15341	0.602	1.26502	0.209	1.81263	0.094
At1g72900	AT1G72900	Toll-Interleukin-Resistance domain-containing protein	virus resistance protein, putative similar to virus resistance protein GI:558886 from [Nicotiana glutinosa]	1.61908	0.0177	1.57624	0.00806	1.03903	0.899	1.58688	0.0117	1.58588	0.0509	1.54489	0.0188	1.01772	0.949	0.999368	0.998	0.658769	0.149
At1g73010	PS2	inorganic pyrophosphatase 1	hypothetical protein predicted by genemark.hmm;supported by full-length cDNA: Ceres:19976.	2.2495	0.0023	1.71573	0.0074	1.37569	0.00628	1.16216	0.201	0.902644	0.388	0.886396	0.391	0.552015	0.00168	0.776698	0.0122	0.622763	0.0123
At1g73120	AT1G73120	hypothetical protein	hypothetical protein predicted by genefinder	0.100769	0.000126	0.196772	0.0022	0.346803	0.00569	1.06183	0.648	0.963301	0.568	2.07344	0.0446	3.31525	0.00792	0.907205	0.456	1.59891	0.17
At1g64170	ATCHX16	ATCHX16 (CATION/H+ EXCHANGER 16); monovalent cation:proton antiporter/ sodium:hydrogen antiporter	hypothetical protein similar to hypothetical protein GB:AAF24561 GI:6692096 from [Arabidopsis thaliana]	0.740146	0.0914	0.780193	0.0989	0.86333	0.0468	1.30028	0.0163	1.75113	0.00204	1.37064	0.131	2.04257	0.00432	1.34673	0.00243	1.49023	0.0287
At1g64160	AT1G64160	dirigent-like protein DIR5	dirigent protein, putative similar to dirigent protein GB:AAF25365 GI:6694709 from [Thuja plicata]	1.04819	0.591	0.366445	0.0135	0.750262	0.34	3.18473	0.00736	1.56006	0.169	1.11337	0.343	1.11664	0.25	0.489858	0.112	1.00294	0.966
At1g64220	TOM7-2	TOM7-2 (TRANSLOCASE OF OUTER MEMBRANE 7 KDA SUBUNIT 2); P-P-bond-hydrolysis-driven protein transmembrane transporter	hypothetical protein predicted be genemark.hmm	0.839584	0.228	0.611055	0.0029	1.07098	0.581	1.3388	0.058	1.00208	0.986	0.974388	0.794	1.27827	0.131	0.748491	0.00932	1.31186	0.091
At1g64185	AT1G64185	lactoylglutathione lyase / glyoxalase I-like protein	Expressed protein ; supported by full-length cDNA: Ceres: 10252.	0.784404	0.0827	0.645576	0.0151	0.95646	0.707	1.08053	0.438	0.934619	0.562	0.889289	0.386	1.13962	0.296	0.864967	0.277	1.2815	0.0711
At2g48130	AT2G48130	protease inhibitor/seed storage/lipid transfer protein (LTP) family protein	unknown protein ;supported by full-length cDNA: Ceres:32411.	1.14027	0.318	1.1506	0.145	1.12873	0.118	0.66245	0.00184	0.660672	0.0017	0.668451	0.0337	0.653982	0.0227	0.997316	0.965	0.978354	0.8
At1g70890	MLP43	MLP43 (MLP-LIKE PROTEIN 43)	major latex protein (MLP149), putative similar to major latex protein (MLP149) GI:294061 from [Papaver somniferum]	0.657705	0.0898	0.808003	0.109	0.901957	0.254	0.956825	0.649	1.58326	0.00456	1.17548	0.454	2.17124	0.0143	1.6547	0.00904	1.84711	0.00115
At1g70810	AT1G70810	Calcium-dependent lipid-binding (CaLB domain) family protein	unknown protein contains similarity to zinc finger and C2 domain protein GI:9957238 from [Arabidopsis thaliana];supported by full-length cDNA: Ceres:23322.	1.06447	0.731	0.86892	0.0912	0.834584	0.0897	1.93289	8.83e-05	1.50215	0.00171	1.57781	0.0604	1.17774	0.414	0.777154	0.00507	0.746444	0.0342
At1g68710	AT1G68710	putative phospholipid-transporting ATPase 9	ATPase, putative similar to chromaffin granule ATPase II GB:AAD03352 GI:4115341 from [Bos taurus]	0.895361	0.196	0.866014	0.131	0.971974	0.738	1.11404	0.203	1.55698	0.00339	1.07752	0.382	1.69021	0.0027	1.39761	0.0132	1.56861	0.00413
At1g53885	AT1G53885, AT1G53903	hypothetical protein, hypothetical protein	Expressed protein ; supported by full-length cDNA: Ceres: 17598.	0.788212	0.0193	1.11483	0.684	0.944389	0.453	1.68218	0.0306	1.75597	0.00166	2.37925	0.0125	2.1039	0.000183	1.04387	0.814	0.884272	0.559
At1g53830	ATPME2	ATPME2; pectinesterase	pectin methylesterase (PMEU1), putative similar to pectin methylesterase (PMEU1) GI:1222551 from [Lycopersicon esculentum]; supported by cDNA: gi_13605622_gb_AF361637.1_AF361637	0.557443	0.00203	0.8331	0.142	0.758806	0.104	0.669019	0.000158	1.10479	0.00503	0.99985	1	1.50387	0.0568	1.65136	0.000124	1.5041	0.0649
At1g74770	AT1G74770	zinc ion binding protein	hypothetical protein predicted by genemark.hmm	0.802524	0.271	0.49489	0.00589	0.663776	2.71e-05	1.6566	0.0408	1.28199	0.18	1.02157	0.882	1.06034	0.509	0.773867	0.0265	1.03796	0.752
At1g74760	AT1G74770	zinc ion binding protein	hypothetical protein contains similarity to acetylcholine receptor-associated protein GI:200653 from [Mus musculus]	0.723113	0.0429	0.40669	0.000336	0.594358	0.000355	1.47313	0.00124	1.21366	0.00118	0.828508	0.214	0.997557	0.985	0.823866	0.0166	1.20404	0.074
At1g78070	AT1G78070	transducin/WD40 repeat-like superfamily protein	unknown protein ; supported by cDNA: gi_13937194_gb_AF372951.1_AF372951	1.04878	0.721	1.09564	0.433	0.939352	0.679	0.615451	0.0117	0.752022	0.144	0.642951	0.0208	0.673559	0.0179	1.2219	0.227	1.0476	0.681
At1g77920	AT1G77920	transcription factor TGA7	transcription factor, putative similar to transcription factor GI:304113 from [Arabidopsis thaliana]; supported by cDNA: gi_16209662_gb_AY057596.1_	1.0923	0.418	1.51412	0.00791	1.17643	0.0961	1.0444	0.582	1.08766	0.32	1.44772	0.0257	1.17143	0.184	1.04141	0.699	0.80915	0.0199
At1g52660	AT1G52660	probable disease resistance protein	NBS/LRR disease resistance protein, putative similar to NBS/LRR disease resistance protein GI:9758302 from [Arabidopsis thaliana]	0.823815	0.209	1.06087	0.604	1.4048	0.14	0.659443	0.00575	0.831655	0.117	0.849202	0.331	1.41817	0.165	1.26115	0.0286	1.67	0.0629
At1g52700	AT1G52700	alpha/beta-Hydrolases superfamily protein	unknown protein contains similarity to lysophospholipase GI:1552244 from [Rattus norvegicus]	0.930592	0.547	1.67378	0.00185	0.989617	0.894	0.838194	0.0188	0.768521	0.0222	1.50759	0.0278	0.817266	0.14	0.916877	0.203	0.542101	0.00187
At1g02860	NLA	NLA (nitrogen limitation adaptation); ubiquitin-protein ligase	unknown protein contains similarity to peroxin-2 GI:6103008 from [Pichia pastoris];supported by full-length cDNA: Ceres:96370.	0.838663	0.355	0.88012	0.0907	0.931067	0.636	1.08062	0.404	1.5892	0.00417	1.13404	0.469	1.76429	0.0496	1.47063	0.000307	1.55576	0.0399
At1g02850	BGLU11	BGLU11 (BETA GLUCOSIDASE 11); catalytic/ cation binding / hydrolase, hydrolyzing O-glycosyl compounds	beta-glucosidase, putative similar to beta-glucosidase GI:5030906 from [Polygonum tinctorium]; supported by cDNA: gi_15146265_gb_AY049274.1_	1.98025	0.0281	2.71037	0.00499	0.992238	0.944	1.04581	0.847	1.21959	0.412	1.4314	0.0888	0.611098	0.00224	1.16617	0.348	0.426924	0.00441
At1g02930	ATGSTF6	ATGSTF6 (GLUTATHIONE S-TRANSFERASE); copper ion binding / glutathione binding / glutathione transferase	glutathione S-transferase, putative similar to glutathione S-transferase GI:860955 from [Hyoscyamus muticus]; supported by cDNA: gi_15215607_gb_AY050332.1_	5.04599	0.019	0.465038	0.11	1.18098	0.638	7.61237	0.000429	6.368	0.000607	0.701555	0.543	1.49038	0.471	0.836534	0.53	2.1244	0.15
At1g59500	GH3.4	GH3.4; indole-3-acetic acid amido synthetase	auxin-regulated protein GH3, putative similar to auxin-regulated protein GH3 GI:18590 from [Glycine max]	1.21242	0.471	1.46415	0.0195	0.88896	0.4	2.88581	0.00152	2.57101	0.00268	3.48497	0.00504	1.88508	0.0526	0.890913	0.0395	0.540918	0.017
At1g56160	MYB72	MYB72 (MYB DOMAIN PROTEIN 72); DNA binding / transcription factor	Myb-family transcription factor, putative contains Pfam profile: PF00249 myb_DNA-binding: Myb-like DNA-binding domain	0.82525	0.119	0.229614	3.82e-05	0.723015	0.0141	3.24004	0.000404	1.14671	0.251	0.901495	0.143	1.00465	0.951	0.353918	0.00017	1.11443	0.225
At1g80050	APT2	APT2 (ADENINE PHOSPHORIBOSYL TRANSFERASE 2); adenine phosphoribosyltransferase/ phosphate transmembrane transporter	adenine phosphoribosyltransferase almost identical to adenine phosphoribosyltransferase GI:1402894 from [Arabidopsis thaliana]	1.25084	0.00204	1.24404	0.00197	0.884482	0.0955	1.13458	0.00753	1.56482	0.00175	1.12841	0.0273	1.1065	0.0124	1.37921	0.00438	0.980583	0.577
At1g80240	ATGDI1	ATGDI1 (ARABIDOPSIS THALIANA GUANOSINE NUCLEOTIDE DIPHOSPHATE DISSOCIATION INHIBITOR 1); RAB GDP-dissociation inhibitor	hypothetical protein predicted by genemark.hmm	2.4817	0.00102	1.92303	0.00266	1.76076	0.00861	1.1958	0.12	1.27549	0.0519	0.926606	0.536	0.904958	0.489	1.06664	0.477	0.976638	0.864
At1g80180	AT1G80180	MAPK kinase substrate	unknown protein ;supported by full-length cDNA: Ceres:35811.	0.803443	0.0407	0.582561	0.0108	0.764968	0.0525	1.05994	0.528	1.54758	0.00412	0.768545	0.0797	1.47347	0.0166	1.46006	0.0207	1.91722	0.00508
At1g35612			hypothetical protein predicted by genemark.hmm	1.06501	0.0321	0.790465	0.105	0.776923	0.111	1.35281	0.024	1.55662	0.0232	1.00408	0.96	1.13555	0.00265	1.15066	0.401	1.13095	0.175
At1g35660	AT1G35660	hypothetical protein	unknown protein	1.17457	0.177	0.920885	0.359	1.11948	0.19	1.5236	0.0111	1.26359	0.0825	1.19453	0.102	1.20433	0.0489	0.829347	0.00857	1.0082	0.939
At1g33700	AT1G33700	Beta-glucosidase, GBA2 type protein	hypothetical protein predicted by genemark.hmm	1.42223	0.0534	0.904622	0.303	1.49812	0.038	1.57538	0.00661	1.81316	0.00248	1.00203	0.989	1.90991	0.0167	1.15094	0.0209	1.90604	0.0134
At1g33800	AT1G33800	glucuronoxylan 4-O-methyltransferase	hypothetical protein predicted by genemark.hmm;supported by full-length cDNA: Ceres:114466.	0.777014	0.0409	0.946071	0.263	1.1194	0.508	0.651469	0.0033	0.808735	0.0689	0.79321	0.0244	1.1651	0.379	1.2414	0.0387	1.46884	0.056
At1g33790	AT1G33790	jacalin lectin family protein	myrosinase binding protein, putative similar to myrosinase binding protein GB:BAA82151 GI:5360792 from [Arabidopsis thaliana]; supported by cDNA: gi_15809813_gb_AY054174.1_	2.52024	0.00179	3.19934	9.08e-05	0.879991	0.345	0.909062	0.14	1.2927	0.0987	1.15401	0.349	0.45137	0.0031	1.42201	0.0321	0.39113	0.000433
At1g64640	ENODL8	early nodulin-like protein 8	unknown protein	0.588591	0.0234	0.651637	0.000207	0.998623	0.972	0.789683	0.00215	0.812172	0.0069	0.874269	0.417	1.37796	0.0949	1.02848	0.475	1.57613	0.000172
At1g64560			unknown protein	0.975785	0.875	0.998781	0.996	1.06908	0.417	0.559111	0.021	0.728481	0.102	0.572288	0.0495	0.798134	0.0273	1.30293	0.0656	1.39464	0.163
At1g64590	AT1G64590	NAD(P)-binding Rossmann-fold superfamily protein	oxidoreductase, putative similar to PROTOCHLOROPHYLLIDE REDUCTASE GB:P21218 from [Arabidopsis thaliana]; supported by cDNA: gi_15081623_gb_AY048204.1_	0.880339	0.315	0.753779	0.18	1.14481	0.388	0.568155	0.0111	0.901806	0.138	0.486476	0.0115	1.17273	0.4	1.58725	0.0198	2.41067	0.00913
At1g64660	ATMGL	ATMGL (ARABIDOPSIS THALIANA METHIONINE GAMMA-LYASE); catalytic/ methionine gamma-lyase	methionine/cystathionine gamma lyase, putative similar to methionine gamma-lyase GB:CAA04124.1 GI:2330885 from [Trichomonas vaginalis]; supported by cDNA: gi_15450931_gb_AY054546.1_	1.26839	0.0649	0.959351	0.403	0.803822	0.0628	1.14479	0.109	1.63524	0.0101	0.865867	0.149	1.03631	0.631	1.42842	0.0142	1.19684	0.0147
At1g64500	AT1G64500	glutaredoxin-like protein	peptide transporter, putative predicted by genemark.hmm; supported by cDNA: gi_15810442_gb_AY056260.1_	1.0499	0.745	1.14782	0.36	1.15227	0.145	0.653279	0.00135	0.585815	0.00172	0.714207	0.144	0.642935	0.0368	0.89673	0.179	0.900208	0.494
At1g65920	AT1G65920	Regulator of chromosome condensation (RCC1) family with FYVE zinc finger domain	hypothetical protein similar to TMV resistance protein-like GI:9757959 from [Arabidopsis thaliana]	1.13099	0.583	1.51811	0.0319	1.04689	0.691	0.735785	0.161	0.62095	0.0584	0.987633	0.944	0.574777	0.0188	0.843928	0.156	0.581975	0.0167
At1g22530	PATL2	PATL2 (PATELLIN 2); transporter	unknown protein	0.6754	0.000679	0.52797	0.000746	0.994161	0.947	0.643705	0.000633	0.885727	0.0153	0.503193	0.000483	1.30375	0.0378	1.37598	0.00105	2.59096	0.000685
At1g22500	AT1G22500	putative C3HC4-type RING zinc finger protein	RING-H2 zinc finger protein ATL5, putative similar to RING-H2 zinc finger protein ATL5 GI:4928401 from [Arabidopsis thaliana]	0.616657	0.0141	0.890627	0.357	0.764466	0.0902	1.1557	0.0211	1.44063	0.000966	1.66916	0.0303	1.78594	0.0232	1.24654	0.0129	1.06996	0.687
At1g22510	AT1G22510	C3HC4-type RING finger protein	hypothetical protein predicted by genscan+;supported by full-length cDNA: Ceres:1981.	1.77958	0.0104	1.74738	0.000257	0.990944	0.894	1.00939	0.937	0.987358	0.919	0.991125	0.913	0.549801	0.00161	0.978171	0.66	0.554725	0.00073
At1g80840	WRKY40	WRKY40; transcription factor	transcription factor, putative similar to WRKY transcription factor GB:BAA87058 GI:6472585 from [Nicotiana tabacum];supported by full-length cDNA: Ceres:6437.	2.45315	0.00231	1.82206	0.00435	1.37787	0.453	1.13136	0.34	0.819743	0.173	0.840312	0.223	0.46043	0.117	0.724564	0.0404	0.547927	0.193
At1g80920	J8	J8; heat shock protein binding / unfolded protein binding	J8-like protein similar to DnaJ homologue J8 GB:AAC72399 GI:3851670 from [Arabidopsis thaliana];supported by full-length cDNA: Ceres:4150.	1.3866	0.0498	1.22834	0.234	1.10892	0.414	1.32583	0.0156	1.60325	0.00899	1.1745	0.409	1.28218	0.128	1.20924	0.135	1.09168	0.602
At1g65060	4CL3	4CL3; 4-coumarate-CoA ligase	4-coumarate:CoA ligase 3 identical to 4-coumarate:CoA ligase 3 GI:5702190 from [Arabidopsis thaliana]; supported by cDNA: gi_5702191_gb_AF106088.1_AF106088	1.08005	0.415	1.14753	0.448	1.5692	0.0272	0.699295	0.0072	0.533782	0.00446	0.742987	0.156	0.775528	0.0884	0.763315	0.0779	1.0438	0.82
At1g50590	AT1G50590	Pirin-like protein	pirin-like protein similar to pirin GB:AAF22236 GI:6651245 from [Lycopersicon esculentum]	0.663016	0.0977	0.968035	0.634	0.760404	0.0161	0.592749	0.00801	0.609317	0.00715	0.865442	0.445	0.698817	0.114	1.02795	0.689	0.807469	0.0339
At1g50570	AT1G50570	calcium-dependent lipid-binding domain-containing protein	Expressed protein ; supported by full-length cDNA: Ceres: 39481.	1.1667	0.108	1.54205	0.000155	0.964689	0.62	1.10826	0.172	1.10868	0.209	1.46481	0.00186	0.916717	0.3	1.00038	0.994	0.625827	0.00144
At1g50420	SCL3	SCL3; transcription factor	scarecrow-like 3 identical to GB:AAD24404 GI:4580515 from [Arabidopsis thaliana] (Plant J. 18 (1), 111-119 (1999)); supported by cDNA: gi_15810230_gb_AY056154.1_	1.42792	0.00558	1.6354	0.0013	0.982282	0.825	0.809787	0.0538	0.95474	0.584	0.927453	0.165	0.656776	0.00265	1.179	0.0559	0.708151	0.0102
At1g11530	ATCXXS1	ATCXXS1 (C-terminal cysteine residue is changed to a serine 1); protein disulfide isomerase	thioredoxin h, putative similar to thioredoxin h GI:4928460 from [Hevea brasiliensis];supported by full-length cDNA: Ceres:2054.	0.811645	0.262	0.878953	0.214	0.823386	0.106	1.28692	0.136	2.40341	0.00255	1.39365	0.0525	2.43817	0.00244	1.86756	0.000175	1.74949	0.0093
At1g11545	XTH8	probable xyloglucan endotransglucosylase/hydrolase protein 8	endo-xyloglucan transferase, putative similar to endo-xyloglucan transferase GI:2244732 from [Gossypium hirsutum];supported by full-length cDNA: Ceres:7729.	0.580491	0.000598	0.701982	0.00125	1.02123	0.712	0.738062	0.00012	0.760562	0.00585	0.89253	0.167	1.33802	0.00691	1.03049	0.601	1.49913	0.000743
At1g30530	UGT78D1	UGT78D1 (UDP-GLUCOSYL TRANSFERASE 78D1); UDP-glycosyltransferase/ quercetin 3-O-glucosyltransferase/ transferase, transferring glycosyl groups	UDP glucose:flavonoid 3-o-glucosyltransferase, putative similar to UDP glucose:flavonoid 3-o-glucosyltransferase GB:AAB81683 GI:2564114 from [Vitis vinifera];supported by full-length cDNA: Ceres:38407.	1.7416	0.0142	1.51541	0.0371	1.39709	0.071	0.703155	0.00538	0.456366	0.00251	0.611833	0.0514	0.366093	0.0027	0.649027	0.0125	0.598355	0.0354
At1g30510	ATRFNR2	ATRFNR2 (ROOT FNR 2); FAD binding / NADP or NADPH binding / electron carrier/ ferredoxin-NADP+ reductase/ oxidoreductase	ferrodoxin NADP oxidoreductase, putative similar to ferrodoxin NADP oxidoreductase GB:X99419 GI:1480346 from [Pisum sativum]supported by full-length cDNA: Ceres:40436.	1.0095	0.913	1.14272	0.127	1.02329	0.636	0.796178	0.0346	0.661946	0.00306	0.901244	0.256	0.670985	0.00396	0.831404	0.0192	0.74451	0.0116
At1g08180	AT1G08180	hypothetical protein	hypothetical protein predicted by genemark.hmm	1.23515	0.177	1.58882	0.0344	1.03737	0.427	1.09454	0.441	1.22798	0.00989	1.40794	0.106	1.03135	0.822	1.12192	0.332	0.732521	0.0491
At1g76240	AT1G76240	hypothetical protein	hypothetical protein predicted by genemark.hmm	0.614584	0.000494	0.500324	0.000314	0.90775	0.22	0.829593	0.00754	1.03355	0.452	0.675359	0.00404	1.52657	0.00402	1.24585	0.00193	2.26038	0.00063
At1g76220	AT1G76220	hypothetical protein	hypothetical protein predicted by genemark.hmm	0.805544	0.0192	1.12886	0.264	0.888718	0.38	0.542716	0.000979	0.997962	0.984	0.760539	0.0305	1.101	0.359	1.83883	0.00264	1.44766	0.0376
At1g08500	ENODL18	early nodulin-like protein 18	unknown protein identical to unknown protein GB:AAC32929 GI:3395758 from [Arabidopsis thaliana];supported by full-length cDNA: Ceres:123625.	0.591115	0.000813	0.698168	0.0194	0.980963	0.819	0.620416	0.00131	0.916602	0.268	0.732776	0.0298	1.52111	0.00389	1.4774	0.000768	2.07582	0.00321
At1g08380	PSAO	PSAO (photosystem I subunit O)	unknown protein ;supported by full-length cDNA: Ceres:34623.	1.09337	0.564	1.43181	0.0743	1.11041	0.343	0.621213	0.00344	1.32319	0.0105	0.813502	0.342	1.34382	0.14	2.13002	0.000315	1.65189	0.0391
At1g47400	AT1G47400	hypothetical protein	hypothetical protein predicted by genemark.hmm	0.737402	0.0307	0.209941	0.00374	0.39699	0.00565	3.28718	0.0103	1.67856	0.0416	0.935872	0.483	0.903676	0.298	0.510638	0.0876	0.965598	0.682
At1g50090	AT1G50090	putative branched-chain-amino-acid aminotransferase 7	branched-chain amino acid aminotransferase, putative similar to branched-chain amino acid aminotransferase GB:AAF07192 GI:6319167 from [Solanum tuberosum]	0.923804	0.455	1.52227	0.00048	0.994873	0.964	0.935577	0.243	1.02501	0.638	1.54167	0.00923	1.10386	0.5	1.09559	0.143	0.716016	0.0292
At1g50060	AT1G50060	putative pathogenesis-related protein	branched-chain amino acid aminotransferase, putative similar to branched-chain amino acid aminotransferase GB:AAF07191 GI:6319165 from [Solanum tuberosum]	0.826483	0.139	1.16139	0.665	0.85554	0.55	0.531424	0.0399	0.995731	0.967	0.74677	0.329	1.03074	0.907	1.8737	0.0388	1.38026	0.4
At1g49960	AT1G49960	nucleobase-ascorbate transporter 4	permease, putative similar to permease 1 GB:AAB17501 GI:7844006 from [Zea mays]; supported by cDNA: gi_15983804_gb_AY056808.1_	1.71866	0.00239	1.72944	0.0183	1.04092	0.543	0.953356	0.36	0.956732	0.502	0.959336	0.804	0.579454	0.00236	1.00354	0.947	0.604016	0.0262
At1g27730	STZ	STZ (salt tolerance zinc finger); nucleic acid binding / transcription factor/ transcription repressor/ zinc ion binding	salt-tolerance zinc finger protein identical to salt-tolerance zinc finger protein GB:CAA64820 GI:1565227 from [Arabidopsis thaliana]; supported by cDNA: gi_14334649_gb_AY034998.1_	2.79765	0.0442	1.79632	0.0912	1.73162	0.351	1.06291	0.854	1.09205	0.786	0.682472	0.294	0.675931	0.518	1.02742	0.88	0.990415	0.988
At1g27770	ACA1	ACA1 (AUTO-INHIBITED CA2+-ATPASE 1); calcium channel/ calcium-transporting ATPase/ calmodulin binding	envelope Ca2+-ATPase identical to envelope Ca2+-ATPase GB:AAD10212 GI:516118 from (Arabidopsis thaliana); supported by cDNA: gi_493621_dbj_D13983.1_ATHRCECAA	1.61296	0.00288	1.51015	0.00134	0.979504	0.699	1.08504	0.236	1.06745	0.324	1.01588	0.829	0.648231	0.00298	0.983786	0.778	0.638098	0.000678
At1g49570	AT1G49570	peroxidase	peroxidase, putative similar to peroxidase GB:P80679 from [Armoracia rusticana]	1.50309	0.0713	1.10515	0.458	0.902018	0.467	2.34961	0.00258	2.55715	0.00317	1.72755	0.0283	1.53457	0.046	1.08833	0.613	0.888292	0.24
At1g49740	AT1G49740	PI-PLC X domain-containing protein	unknown protein similar to MAP3K-like protein kinase GB:CAB16796 GI:4006878 from [Arabidopsis thaliana];supported by full-length cDNA: Ceres:17743.	1.30973	0.00293	1.73015	0.00643	1.00033	0.996	0.976496	0.676	1.0124	0.806	1.28995	0.0635	0.773243	0.00887	1.03677	0.568	0.599437	0.00821
At1g49720	ABF1	ABF1 (ABSCISIC ACID RESPONSIVE ELEMENT-BINDING FACTOR 1); DNA binding / protein binding / transcription activator/ transcription factor	abscisic acid responsive elements-binding factor identical to abscisic acid responsive elements-binding factor GB:AAF27179 GI:6739274 from [Arabidopsis thaliana]; supported by cDNA: gi_6739273_gb_AF093544.1_AF093544	0.855611	0.125	0.817785	0.105	0.895615	0.0989	2.0727	0.00155	3.39465	0.000102	1.98107	0.00113	3.55337	1.93e-05	1.63779	0.00266	1.79366	0.00185
At1g01060	LHY	LHY (LATE ELONGATED HYPOCOTYL); DNA binding / transcription factor	DNA-binding protein, putative similar to DNA binding protein CCA1 from [Arabidopsis thaliana]	1.71631	0.00984	1.39436	0.109	1.00809	0.938	0.464422	0.00527	0.312211	0.00029	0.377304	0.00239	0.183379	0.000125	0.672257	0.0227	0.486026	0.00905
At1g01190	CYP78A8	CYP78A8; electron carrier/ heme binding / iron ion binding / monooxygenase/ oxygen binding	cytochrome P450, putative similar to cytochrome P450 GB:L23209 GI:349717 from (Zea mays)	1.03062	0.773	2.36433	0.000311	0.926852	0.274	0.81869	0.00792	0.800724	0.0151	1.87814	0.00549	0.720104	0.0312	0.978056	0.745	0.383413	0.000173
At1g01070	AT1G01070	nodulin MtN21 /EamA-like transporter family protein	unknown protein ;supported by full-length cDNA: Ceres:20749.	1.14197	0.448	1.70836	0.00425	0.940446	0.554	1.09853	0.411	1.24259	0.0913	1.64338	0.0303	1.02331	0.89	1.13113	0.238	0.622687	0.00828
At1g01140	CIPK9	CIPK9 (CBL-INTERACTING PROTEIN KINASE 9); ATP binding / kinase/ protein kinase/ protein serine/threonine kinase	serine/threonine kinase, putative similar to serine/threonine kinase GB:CAA73067.1 GI:2632252 from [Sorghum bicolor]; supported by cDNA: gi_14423523_gb_AF386999.1_AF386999	0.864349	0.207	0.903034	0.531	0.798317	0.199	2.54686	0.000372	1.26886	0.163	2.66084	0.00333	1.17193	0.212	0.498207	0.00783	0.440435	0.00595
At1g01010	ANAC001	ANAC001 (Arabidopsis NAC domain containing protein 1); transcription factor	NAC domain protein, putative similar to NAC domain protein NAM GB: AAD17313 GI:4325282 from [Arabidopsis thaliana]; supported by cDNA: gi_16612276_gb_AF439834.1_AF439834	1.23565	0.193	1.52124	0.00416	1.05346	0.582	0.902864	0.392	0.936544	0.64	1.11154	0.39	0.798453	0.0769	1.0373	0.728	0.718331	0.00388
At1g01720	ATAF1	ATAF1; transcription activator/ transcription factor	NAC domain protein, putative similar to NAC domain protein NAM GB:AAD17313 GI:4325282 from [Arabidopsis thaliana];supported by full-length cDNA: Ceres:20909.	1.52218	0.000919	1.71077	0.00634	1.19959	0.123	0.956538	0.659	0.949341	0.486	1.07505	0.322	0.748149	0.0222	0.992476	0.94	0.69592	0.0239
At1g63560	AT1G63560	receptor-like protein kinase-related family protein	unknown protein contains Pfam profile: PF01657 Domain of unknown function DUF26	2.08772	0.338	0.598302	0.0774	0.898687	0.73	1.7808	0.0126	1.67205	0.0771	0.510345	0.39	0.719753	0.665	0.938927	0.808	1.41033	0.268
At1g63450	RHS8	xyloglucan-specific galacturonosyltransferase	hypothetical protein	0.625864	0.0018	0.998364	0.991	1.00249	0.993	0.499157	0.000207	0.778093	0.0133	0.796245	0.159	1.24633	0.403	1.55882	0.00213	1.56526	0.159
At1g71695	AT1G71695	peroxidase 12	peroxidase ATP4a identical to GB:CAA67309 GI:1429213 from [Arabidopsis thaliana]; supported by full-length cDNA: Ceres: 39968.	1.46299	0.0305	1.86662	5.22e-05	0.957776	0.638	1.2295	0.119	1.15053	0.314	1.56871	0.00184	0.753214	0.0205	0.935771	0.413	0.48015	0.000189
At1g14540	AT1G14540	peroxidase 4	anionic peroxidase, putative similar to anionic peroxidase GI:170202 from [Nicotiana sylvestris]	1.10351	0.862	0.35597	0.0148	1.12845	0.737	1.62963	0.0356	1.19566	0.452	0.525682	0.318	1.22268	0.75	0.733702	0.3	2.32589	0.0619
At1g14550	AT1G14550	peroxidase 5	anionic peroxidase, putative similar to anionic peroxidase GI:170202 from [Nicotiana sylvestris]	0.8374	0.834	0.178613	0.00347	0.958811	0.894	2.59001	0.00482	1.39429	0.254	0.552435	0.51	1.59644	0.593	0.538334	0.0753	2.88982	0.0272
At1g14280	PKS2	PKS2 (PHYTOCHROME KINASE SUBSTRATE 2)	phytochrome kinase substrate 1, putative similar to phytochrome kinase substrate 1 GI:5020168 from [Arabidopsis thaliana];supported by full-length cDNA: Ceres:97569.	0.491948	0.00237	0.619835	0.0117	0.879793	0.276	1.01108	0.93	1.12466	0.316	1.27392	0.0627	2.01134	0.00243	1.11234	0.441	1.57885	0.005
At1g14360	UTR3	UTR3 (UDP-GALACTOSE TRANSPORTER 3); pyrimidine nucleotide sugar transmembrane transporter	unknown protein ;supported by full-length cDNA: Ceres:6937.	1.05382	0.484	0.966179	0.429	1.06585	0.0906	1.63554	0.00196	1.03229	0.675	1.49951	0.000471	1.04407	0.126	0.631164	0.000222	0.696274	0.00036
At1g14345	AT1G14345	NAD(P)-linked oxidoreductase-like protein	Expressed protein ; supported by full-length cDNA: Ceres: 19170.	0.856359	0.216	1.30017	0.0479	1.18364	0.143	0.613186	0.0139	0.728632	0.0568	0.930972	0.413	1.0071	0.929	1.18827	0.101	1.08177	0.489
At1g14290	SBH2	SBH2 (SPHINGOID BASE HYDROXYLASE 2); catalytic/ sphingosine hydroxylase	acid phosphatase, putative similar to acid phosphatase GI:5360721 from [Lupinus albus]; supported by cDNA: gi_13605749_gb_AF361856.1_AF361856	0.744581	0.00216	0.652557	0.00067	0.952465	0.316	0.956364	0.236	0.958918	0.369	0.838166	0.0279	1.22665	0.00899	1.00267	0.958	1.46349	0.00071
At1g28370	ERF11	ERF11 (ERF DOMAIN PROTEIN 11); DNA binding / transcription factor/ transcription repressor	ethylene-responsive element binding factor, putative similar to ethylene-responsive element binding factor GI:8809573 from [Nicotiana sylvestris];supported by full-length cDNA: Ceres:27635.	1.26272	0.0481	1.35322	0.039	1.25911	0.0718	0.67984	0.0148	0.64084	0.00162	0.728564	0.0243	0.639011	0.0159	0.942634	0.551	0.877083	0.275
At1g21140	AT1G21140	vacuolar iron transporter homolog 1	tonoplast intrinsic protein, alpha (alpha-TIP) simlar to GB:X16488 from [Glycine max] (Plant Mol. Biol. 14 (3), 449-451 (1990))	0.94079	0.692	1.5236	0.000879	1.35277	0.0192	0.634603	0.000524	0.836571	0.0294	1.02774	0.859	1.20291	0.299	1.31826	0.0036	1.17045	0.124
At1g21120	AT1G21120	O-methyltransferase family protein	putative ATPase similar to GB:AAF28353 from [Fragaria x ananassa]	1.93984	0.405	0.256168	0.0349	1.0568	0.874	3.05181	0.00871	3.11756	0.000542	0.403011	0.32	1.69841	0.532	1.02155	0.936	4.21429	0.0407
At1g21110	AT1G21110, AT1G21120	O-methyltransferase family protein, O-methyltransferase family protein	O-methyltransferase, putative similar to GB:AAF28353 from [Fragaria x ananassa]	1.32258	0.573	0.459454	0.0524	1.15885	0.533	1.68009	0.106	1.85097	0.011	0.583651	0.322	1.62183	0.376	1.10171	0.666	2.77876	0.0246
At1g21130	AT1G21130	Indole glucosinolate O-methyltransferase 4	O-methyltransferase, putative similar to GB:AAF28353 from [Fragaria x ananassa];supported by full-length cDNA: Ceres:101583.	2.55374	0.231	0.319492	0.0658	1.13928	0.759	6.37008	0.00286	7.43189	0.00107	0.796943	0.778	3.31552	0.179	1.16669	0.683	4.1603	0.044
At1g21100	AT1G21100	indole glucosinolate o-methyltransferase 1	O-methyltransferase, putative similar to GB:AAF28353 from [Fragaria x ananassa]; supported by cDNA: gi_15982843_gb_AY057529.1_	1.16778	0.813	0.211865	0.0149	0.934902	0.858	3.94049	0.00741	5.29057	0.00245	0.714908	0.641	4.23553	0.0948	1.34262	0.306	5.92459	0.0171
At1g07690	AT1G07690	hypothetical protein	hypothetical protein predicted by genemark.hmm	0.670246	0.00522	0.651163	0.00197	0.755287	0.0111	0.874147	0.183	1.09789	0.332	0.849258	0.0181	1.23719	0.00905	1.25596	0.031	1.45679	0.00181
At1g18870	ICS2	ICS2 (ISOCHORISMATE SYNTHASE 2); isochorismate synthase	isochorismate synthase, putative similar to isochorismate synthase GI:3348077 from [Arabidopsis thaliana]	0.688595	0.192	1.0456	0.914	1.16486	0.132	1.04084	0.915	0.491881	0.0248	1.58047	0.185	0.832092	0.283	0.47258	0.0669	0.526483	0.0649
At1g79680	WAKL10	wall-associated receptor kinase-like 10	wall-associated kinase 2, putative similar to wall-associated kinase 2 GI:4826399 from [Arabidopsis thaliana]	1.15632	0.568	0.586045	0.0348	1.00027	1	1.77146	0.0186	1.45139	0.0725	0.897807	0.686	1.25553	0.49	0.819323	0.398	1.39844	0.182
At1g53090	SPA4	SPA4 (SPA1-RELATED 4); protein binding / signal transducer	phytochrome A supressor spa1, putative similar to GB:4809171 from [Arabidopsis thaliana]; supported by cDNA: gi_14532797_gb_AY040023.1_	1.10758	0.404	1.38762	0.041	0.801889	0.112	0.628149	0.00795	0.858389	0.256	0.786968	0.124	0.621475	0.00969	1.36654	0.0407	0.789707	0.106
At1g26800	AT1G26800	RING/U-box domain-containing protein	hypothetical protein predicted by genscan+;supported by full-length cDNA: Ceres:250127.	0.906488	0.324	0.930135	0.512	1.14292	0.429	1.02124	0.833	1.50682	0.0326	1.04788	0.65	1.89982	0.00587	1.47548	0.035	1.81301	0.0112
At1g26770	ATEXPA10	ATEXPA10 (ARABIDOPSIS THALIANA EXPANSIN A 10); structural constituent of cell wall	expansin 10 identical to GB:AAF61712 from [Arabidopsis thaliana];supported by full-length cDNA: Ceres:14132.	0.911741	0.164	1.2748	0.114	1.11002	0.224	0.715774	0.00226	0.6026	0.000947	1.0008	0.996	0.73365	0.0112	0.841885	0.0763	0.733067	0.0615
At1g26700	MLO14	MLO14 (MILDEW RESISTANCE LOCUS O 14); calmodulin binding	Mlo protein, putative similar to GB:Z83834 from [Hordeum vulgare]; supported by cDNA: gi_14091597_gb_AF369575.1_AF369575	0.615276	0.00214	0.707872	0.0227	0.963107	0.181	0.954909	0.523	0.794381	0.00848	1.09862	0.392	1.24347	0.0166	0.831892	0.0165	1.13185	0.229
At1g20030	AT1G20030	pathogenesis-related thaumatin-like protein	calreticulin, putative similar to GB:AAF06346 from [Vitis vinifera]	0.940075	0.647	1.04062	0.619	1.1221	0.0702	1.42114	0.0255	1.57901	0.0122	1.57314	0.0122	1.88476	0.00154	1.11109	0.134	1.19809	0.0549
At1g19960	AT1G19960	hypothetical protein	hypothetical protein predicted by genemark.hmm	0.655332	0.0776	0.872814	0.52	0.655306	0.084	0.882021	0.358	1.79461	0.024	1.17473	0.529	1.79454	0.0413	2.03466	0.0036	1.52761	0.153
At1g20160	ATSBT5.2	ATSBT5.2; identical protein binding / serine-type endopeptidase	subtilisin-like serine protease similar to subtilisin-type protease precursor GI:14150446 from [Glycine max];supported by full-length cDNA: Ceres:3907.	1.21957	0.0249	1.58431	0.00361	0.918321	0.434	1.16756	0.102	1.66627	0.00679	1.51675	0.00218	1.25468	0.0141	1.42713	0.0231	0.827219	0.0617
At1g32940	SBT3.5	SBT3.5; identical protein binding / serine-type endopeptidase	subtilisin-like serine protease contains similarity to subtilase; SP1 GI:9957714 from [Oryza sativa]	1.53294	0.0378	0.825701	0.199	1.36936	0.114	1.5523	0.0225	1.15059	0.253	0.836129	0.277	1.02781	0.887	0.741215	0.0592	1.22925	0.274
At1g12950	RSH2	root hair specific 2	unknown protein	1.12001	0.304	1.53231	0.0444	1.41646	0.225	0.811635	0.0796	0.868569	0.265	1.11041	0.528	1.09847	0.713	1.07015	0.523	0.989244	0.97
At1g12970	PIRL3	ras group-related protein LRR 3	unknown protein ; supported by cDNA: gi_17063164_gb_AY062103.1_	1.09543	0.287	0.917957	0.282	1.0445	0.136	1.50392	0.00153	1.39534	1.52e-05	1.26026	0.0551	1.33047	0.0204	0.9278	0.222	1.05571	0.348
At1g34520	AT1G34490, AT1G34520	membrane bound O-acyl transferase family protein, MBOAT (membrane bound O-acyl transferase) family protein	hypothetical protein predicted by genemark.hmm	1.00133	0.98	1.04627	0.752	1.00001	1	0.491435	0.00199	0.848452	0.0251	0.513491	0.00284	0.847331	0.468	1.72648	0.00382	1.65014	0.0934
At1g34510	AT1G34510	peroxidase 8	peroxidase ATP13a, putative similar to GB:CAA67312 from [Arabidopsis thaliana]	1.89477	0.0341	0.990949	0.96	1.70599	0.0413	2.05582	0.0211	1.20637	0.377	1.07518	0.702	1.08617	0.692	0.586805	0.000736	1.01022	0.969
At1g04980	ATPDIL2-2	ATPDIL2-2 (PDI-LIKE 2-2); protein disulfide isomerase	disulfide isomerase-related protein, putative similar to GB:AAB50217 from [Homo sapiens]	0.95012	0.524	0.953305	0.452	0.991911	0.878	1.52141	0.000291	1.10589	0.135	1.52651	0.00795	1.15453	0.11	0.726884	0.00488	0.75632	0.00516
At1g04770	AT1G04770	tetratricopeptide repeat-containing protein	hypothetical protein predicted by genemark.hmm	0.7745	0.0877	1.39977	0.0437	1.04664	0.682	0.706439	0.0196	0.456532	0.00253	1.27676	0.141	0.616946	0.00845	0.646244	0.0232	0.483211	0.00161
At1g75440	UBC16	UBC16 (ubiquitin-conjugating enzyme 16); small conjugating protein ligase/ ubiquitin-protein ligase	E2, ubiquitin-conjugating enzyme 16 (UBC16) identical to gi:2801444, GB:AAC39325 from [Arabidopsis thaliana] (Plant Mol. Biol. 23 (2), 387-396 (1993))	1.67454	0.0038	1.31531	0.0533	1.4511	0.0293	1.17408	0.0866	1.20777	0.0277	0.922213	0.509	1.04662	0.743	1.02869	0.706	1.1349	0.398
At1g75390	AtbZIP44	AtbZIP44 (Arabidopsis thaliana basic leucine-zipper 44); DNA binding / protein heterodimerization/ transcription factor	bZIP transcription factor ATB2, putative similar to GB:CAA18838 from [Arabidopsis thaliana]	1.4072	0.00602	1.64178	0.000242	1.08195	0.149	0.935911	0.284	0.769423	0.0141	1.09193	0.176	0.591581	0.000337	0.822112	0.00544	0.541777	0.000209
At1g07560	AT1G07560	probable LRR receptor-like serine/threonine-protein kinase	protein kinase, putative contains Pfam profile: PF00069 Eukaryotic protein kinase domain (1 copy)	0.787906	0.284	0.621738	0.0203	0.864693	0.0667	1.18385	0.137	1.3784	0.028	0.934174	0.765	1.51273	0.0799	1.16434	0.0811	1.61932	0.0176
At1g07500	AT1G07500	hypothetical protein	hypothetical protein predicted by genemark.hmm	1.48189	0.0702	1.88424	0.00996	1.15001	0.058	0.330199	0.00104	0.367629	0.00153	0.419852	0.00648	0.285296	0.000315	1.11336	0.2	0.679515	0.0408
At1g01360	RCAR1	regulatory component of ABA receptor 1	hypothetical protein similar to hypothetical protein GB:CAB45785 GI:5262156 from [Arabidopsis thaliana];supported by full-length cDNA: Ceres:3998.	0.899339	0.391	1.15756	0.16	1.01195	0.891	0.653746	0.0154	0.862192	0.11	0.841453	0.134	0.970152	0.808	1.31885	0.024	1.15295	0.179
At1g26420	AT1G26420	FAD-binding and BBE domain-containing protein	hypothetical protein similar to reticuline oxidase-like protein GB:CAB45850 GI:5262224 from [Arabidopsis thaliana]	2.19782	0.286	0.342117	0.0383	1.18965	0.698	3.86691	0.0057	2.64563	0.00988	0.60193	0.501	1.43204	0.651	0.684172	0.288	2.37909	0.126
At1g26410	AT1G26410	FAD-binding and BBE domain-containing protein	unknown protein similar to reticuline oxidase-like protein GB:CAB45850 GI:5262224 from [Arabidopsis thaliana]	1.50819	0.475	0.28421	0.0633	1.48332	0.507	4.77131	0.00454	2.17011	0.0661	0.899127	0.881	2.13432	0.331	0.454824	0.108	2.37377	0.239
At1g26560	BGLU40	BGLU40 (BETA GLUCOSIDASE 40); catalytic/ cation binding / hydrolase, hydrolyzing O-glycosyl compounds	beta-glucosidase, putative similar to beta-glucosidase GB:L41869 GI:804655 from [Hordeum vulgare];supported by full-length cDNA: Ceres:125606.	1.09978	0.324	1.51569	0.000488	1.00967	0.932	0.96542	0.653	0.857155	0.182	1.33053	0.00851	0.786927	0.0661	0.887857	0.162	0.59144	0.00409
At1g26390	AT1G26390	FAD-binding Berberine family protein	hypothetical protein similar to reticuline oxidase-like protein GB:CAB45850 GI:5262224 from [Arabidopsis thaliana]; supported by cDNA: gi_15293132_gb_AY051000.1_	4.06315	0.333	0.233426	0.134	1.59412	0.547	7.57202	0.0167	4.30251	0.0465	0.435008	0.585	1.68803	0.721	0.568211	0.475	3.88045	0.152
At1g26380	AT1G26380	FAD-binding and BBE domain-containing protein	hypothetical protein similar to reticuline oxidase-like protein GB:CAB45850 GI:5262224 from [Arabidopsis thaliana]; supported by cDNA: gi_13430839_gb_AF360332.1_AF360332	5.17969	0.19	0.122891	0.0765	1.26634	0.682	20.5261	0.00164	13.0528	0.00187	0.486992	0.612	3.19117	0.358	0.635914	0.418	6.55282	0.106
At1g53620	AT1G53620	hypothetical protein	hypothetical protein predicted by genemark.hmm	1.20867	0.633	0.663227	0.0463	1.10072	0.397	1.01966	0.909	0.95582	0.755	0.559511	0.183	0.870453	0.717	0.937395	0.701	1.55574	0.00529
At1g53440	AT1G53440	putative LRR receptor-like serine/threonine-protein kinase	receptor-like serine/threonine kinase, putative similar to receptor-like serine/threonine kinase GB:AAC50043 GI:2465923 from [Arabidopsis thaliana]	1.55363	0.0241	1.05482	0.677	0.838322	0.0789	1.57424	0.0206	1.79431	0.00169	1.06882	0.613	0.968192	0.806	1.13979	0.394	0.905853	0.0361
At1g53430	AT1G53430	Leucine-rich repeat transmembrane protein kinase	receptor-like serine/threonine kinase, putative similar to receptor-like serine/threonine kinase GB:AAC50043 GI:2465923 from [Arabidopsis thaliana]	1.31461	0.0986	0.850951	0.251	1.02171	0.677	1.43564	0.00977	1.57047	0.00237	0.929295	0.665	1.22056	0.171	1.09392	0.128	1.31342	0.0867
At1g06120	AT1G06090, AT1G06120	delta-9 desaturase-like 1 protein, delta-9 desaturase-like 3 protein	delta 9 desaturase, putative similar to delta 9 desaturase GB:BAA25180 GI:2970034 from [Arabidopsis thaliana]; supported by cDNA: gi_12083275_gb_AF332434.1_AF332434	0.690169	0.009	1.12008	0.769	0.786835	0.512	0.431145	0.0158	0.955413	0.704	0.699709	0.305	1.08923	0.805	2.21599	0.0259	1.55669	0.365
At1g06000	AT1G06000	UDP-glycosyltransferase 89C1	unknown protein contains similarity to UDPG glucosyltransferase GB:AAB62270 GI:2232354 from [Solanum berthaultii];supported by full-length cDNA: Ceres:1040.	1.21158	0.0722	1.06721	0.577	1.26299	0.0414	0.615284	0.000166	0.597432	0.00122	0.541966	0.0088	0.622785	0.0068	0.970986	0.691	1.14912	0.289
At1g06080	ADS1	ADS1 (DELTA 9 DESATURASE 1); oxidoreductase	delta 9 desaturase identical to delta 9 desaturase GB:BAA25180 GI:2970034 from [Arabidopsis thaliana]; supported by full-length cDNA: Ceres: 100525.	1.01881	0.858	1.73113	0.0438	0.805788	0.188	0.895312	0.559	1.19197	0.139	1.52128	0.0269	0.942737	0.691	1.33134	0.18	0.619698	0.0349
At1g02640	BXL2	BXL2 (BETA-XYLOSIDASE 2); hydrolase, hydrolyzing O-glycosyl compounds	beta-xylosidase, putative similar to beta-xylosidase GB:Z84377 GI:2102655 from [Aspergillus niger]; supported by cDNA: gi_14194120_gb_AF367266.1_AF367266	1.00123	0.988	0.690454	0.0871	0.808325	0.105	1.02378	0.828	2.16706	0.0029	0.706003	0.0807	1.74953	0.000199	2.11672	0.0038	2.47808	0.00359
At1g21520	AT1G21520	hypothetical protein	hypothetical protein predicted by genemark.hmm	1.45202	0.0168	1.63334	0.00904	0.834459	0.26	1.03935	0.677	1.01977	0.786	1.16914	0.231	0.586049	0.0251	0.981162	0.806	0.501265	0.0117
At1g21360	GLTP2	GLTP2 (glycolipid transfer protein 2); glycolipid binding / glycolipid transporter	unknown protein	0.6432	0.00669	0.905762	0.32	0.763296	0.239	0.704938	0.00308	1.15913	0.231	0.992702	0.95	1.37556	0.161	1.64431	0.013	1.38568	0.143
At1g21440	AT1G21440	phosphoenolpyruvate carboxylase family protein	hypothetical protein similar to carboxyvinyl-carboxyphosphonate phosphorylmutase GB:O49290 from [Arabidopsis thaliana]	1.12518	0.212	1.45124	0.00185	1.14964	0.305	0.958693	0.622	0.619037	0.0244	1.23651	0.0146	0.632498	0.000426	0.64571	0.0195	0.51152	0.000293
At1g29270	AT1G29270	hypothetical protein	hypothetical protein predicted by genemark.hmm	1.31066	0.0942	1.23515	0.135	1.05749	0.753	1.54413	0.0219	1.14181	0.47	1.45516	0.0333	0.92125	0.541	0.739453	0.154	0.633092	0.0115
At1g21910	AT1G21910	ethylene-responsive transcription factor ERF012	TINY-like protein similar to TINY GB:CAA64359 GI:1246403 from [Arabidopsis thaliana];supported by full-length cDNA: Ceres:19721.	2.26114	0.00209	3.06673	0.000977	1.51042	0.118	0.691624	0.0545	0.733428	0.113	0.93803	0.579	0.489922	0.0171	1.06044	0.725	0.522289	0.0265
At1g06830	AT1G06830	monothiol glutaredoxin-S11	glutaredoxin, putative similar to glutaredoxin GB:CAA89699 GI:1732424 from [Ricinus communis];supported by full-length cDNA: Ceres:125679.	1.12062	0.403	0.358286	0.000359	1.08184	0.458	0.72492	0.0199	1.03534	0.778	0.231772	0.000316	0.999509	0.997	1.42821	0.0288	4.31247	4.89e-05
At1g78260	AT1G78260	RNA recognition motif-containing protein	RNA recognition motif-containing protein SEB-4 similar to RNA recognition motif-containing protein SEB-4 GI:8895698 from [Xenopus laevis];supported by full-length cDNA: Ceres:123429.	0.69562	0.0399	0.604755	0.00198	0.866426	0.0553	0.804889	0.0124	1.06872	0.21	0.699751	0.052	1.33114	0.0833	1.32779	0.000453	1.90231	0.00156
At1g78370	ATGSTU20	ATGSTU20 (GLUTATHIONE S-TRANSFERASE TAU 20); glutathione transferase	2,4-D inducible glutathione S-transferase, putative similar to 2,4-D inducible glutathione S-transferase GI:2920666 from [Glycine max];supported by full-length cDNA: Ceres:30680.	1.28586	0.119	1.59376	0.00112	1.35011	0.0682	0.979645	0.823	0.528115	0.00954	1.21422	0.15	0.554504	0.00576	0.539088	0.0078	0.456674	6.91e-05
At1g49100	AT1G49100	putative leucine-rich repeat protein kinase	light repressible receptor protein kinase, putative similar to light repressible receptor protein kinase GI:1321686 from [Arabidopsis thaliana]	1.26362	0.0571	0.982662	0.781	1.55159	0.00255	0.93952	0.362	0.946376	0.19	0.730623	0.0226	1.16204	0.223	1.0073	0.917	1.59048	0.0014
At1g49230	AT1G49230	RING-H2 finger protein ATL78	RING-H2 finger protein RHA3a, putative similar to RING-H2 finger protein RHA3a GI:3790573 from [Arabidopsis thaliana]	0.897637	0.377	0.968194	0.733	0.892344	0.189	1.30594	0.00567	1.97943	0.00071	1.40859	0.0592	1.96775	0.00335	1.51571	0.00245	1.39696	0.0254
At1g49000	AT1G49000	hypothetical protein	unknown protein	0.944909	0.902	0.512258	0.0484	0.873598	0.246	1.55905	0.0194	0.960361	0.708	0.845197	0.742	0.887884	0.795	0.615993	0.0208	1.05051	0.836
At1g15045	AT1G15040	putative glutamine amidotransferase	hypothetical protein contains Pfam profile: PF00117 Glutamine amidotransferase class-I	2.24783	0.0944	2.53116	0.00742	1.24161	0.4	2.78611	0.00346	2.36483	0.00573	3.13729	0.0397	1.30623	0.547	0.848791	0.029	0.416356	0.0396
At1g48210	AT1G48210	serine/threonine protein kinase	Pto kinase interactor 1, putative similar to GB:AAC61805 from [Lycopersicon esculentum] (Cell 83 (6), 925-935 (1995)); supported by cDNA: gi_15451195_gb_AY054678.1_	1.10974	0.576	0.843773	0.0742	0.901648	0.28	1.17537	0.301	1.58561	0.0273	0.893672	0.423	1.28828	0.131	1.34903	0.00946	1.44156	0.0143
At1g19380	AT1G19380	hypothetical protein	hypothetical protein predicted by genemark.hmm	2.77237	0.00068	1.73384	0.0206	0.938233	0.756	1.54017	0.0263	1.16138	0.419	0.963222	0.792	0.393036	0.00289	0.754059	0.121	0.408043	0.0101
At1g19530	AT1G19530	hypothetical protein	unknown protein ;supported by full-length cDNA: Ceres:39579.	1.01135	0.895	0.763448	0.0936	0.692785	0.0258	1.29519	0.0258	3.07633	0.000176	0.977714	0.868	2.10732	0.00196	2.3752	0.000474	2.15535	0.00537
At2g43870	AT2G43870	putative polygalacturonase /pectinase	putative polygalacturonase	0.861964	0.243	1.4485	0.0858	1.20182	0.121	0.760918	0.031	0.652884	0.0053	1.2787	0.238	0.910305	0.479	0.858021	0.22	0.711899	0.0947
At2g43620	AT2G43620	chitinase	putative endochitinase	20.1398	1.65e-06	3.95269	0.00115	1.47743	0.243	1.69248	0.0134	1.51745	0.0849	0.33217	0.00103	0.111318	0.000659	0.896583	0.638	0.335124	0.012
At2g43610	AT2G43610	putative chitinase	putative endochitinase	1.15326	0.306	1.47113	0.012	0.863876	0.457	0.665961	0.00785	1.07689	0.591	0.849515	0.264	0.806664	0.284	1.61704	0.0102	0.949558	0.774
At2g43600	AT2G43600	chitinase-like protein	putative endochitinase	0.576213	0.0156	0.777695	0.291	0.970255	0.895	0.658703	0.0548	0.944489	0.767	0.88903	0.575	1.59038	0.0607	1.43386	0.0754	1.78889	0.0861
At2g43590	AT2G43590	Chitinase family protein	putative endochitinase	1.16647	0.665	0.731986	0.339	1.50005	0.114	0.982576	0.904	1.56507	0.0308	0.61659	0.31	2.01264	0.125	1.59282	0.0648	3.26414	0.0166
At2g43820	UGT74F2	UGT74F2 (UDP-GLUCOSYLTRANSFERASE 74F2); UDP-glucose:4-aminobenzoate acylglucosyltransferase/ UDP-glucosyltransferase/ UDP-glycosyltransferase/ transferase, transferring glycosyl groups / transferase, transferring hexosyl groups	putative glucosyltransferase ;supported by full-length cDNA: Ceres:34407.	0.623359	0.0152	1.18165	0.16	0.718404	0.0641	0.722331	0.0176	1.30791	0.0182	1.36926	0.067	1.50734	0.0624	1.81069	0.000984	1.10084	0.549
At2g43570	CHI	chitinase class 4-like protein	endochitinase isolog	1.72279	0.406	0.386709	0.112	1.21504	0.591	2.34073	0.015	1.74843	0.018	0.525415	0.422	1.23312	0.767	0.746959	0.306	2.34695	0.175
At2g47200	AT2G47200	hypothetical protein	hypothetical protein predicted by genefinder and genscan	1.56153	0.0896	1.68413	0.0165	1.09157	0.411	0.960265	0.816	1.00469	0.973	1.03566	0.851	0.702313	0.123	1.04626	0.719	0.678134	0.026
At2g47260	WRKY23	WRKY23; transcription factor	putative WRKY-type DNA binding protein ;supported by full-length cDNA: Ceres:114256.	1.41967	0.000387	1.67567	0.00287	0.953997	0.62	1.03829	0.45	0.994029	0.949	1.22552	0.0489	0.667972	0.00029	0.957371	0.654	0.545052	0.00138
At2g47400	CP12-1	CP12-1	putative chloroplast protein CP12 ; supported by full-length cDNA: Ceres: 95662.	1.05022	0.731	1.20544	0.01	0.882776	0.452	0.80213	0.0267	1.57893	0.00502	0.920688	0.539	1.3272	0.196	1.96843	0.000302	1.44153	0.0638
At2g43390	AT2G43390	hypothetical protein	hypothetical protein predicted by genscan	1.20771	0.106	1.60625	0.00691	1.19204	0.155	0.654419	0.00633	0.602078	0.00197	0.870374	0.243	0.594267	0.0108	0.92002	0.175	0.682772	0.0396
At2g43480	AT2G43480	probable peroxidase 26	putative peroxidase	0.609805	0.000952	0.92324	0.616	0.976825	0.876	0.959204	0.766	0.919505	0.574	1.45223	0.0133	1.47292	0.00408	0.958613	0.832	1.01425	0.872
At2g43500	AT2G43500	nodule inception protein-like protein 8	hypothetical protein predicted by genefinder	1.16719	0.0908	1.62584	0.00238	1.05142	0.307	0.944124	0.373	0.967744	0.651	1.31512	0.0281	0.871757	0.0425	1.02502	0.56	0.662872	0.00494
At2g43550	AT2G43550	defensin-like protein 197	putative trypsin inhibitor ;supported by full-length cDNA: Ceres:85.	1.37009	0.043	1.06333	0.64	1.10591	0.506	2.34721	0.000472	1.84337	0.0102	1.82168	0.0129	1.48794	0.0246	0.785346	0.186	0.816792	0.124
At2g43535	AT2G43535	defensin-like protein 196	Expressed protein ; supported by full-length cDNA: Ceres: 91704.	1.5226	0.00463	1.49156	0.0018	1.21912	0.179	1.36559	0.00508	1.19541	0.242	1.33775	0.0158	0.957149	0.49	0.875381	0.341	0.715489	0.00277
At2g43510	ATTI1	ATTI1; serine-type endopeptidase inhibitor	putative trypsin inhibitor ; supported by cDNA: gi_15292710_gb_AY050789.1_	2.80913	0.0352	1.24508	0.417	1.30251	0.623	11.4508	0.0003	2.13275	0.0866	5.07528	0.0101	0.988895	0.983	0.186253	0.0101	0.194845	0.0168
At2g41730	AT2G41730	hypothetical protein	hypothetical protein predicted by genefinder	1.17653	0.395	0.482875	0.00229	1.28304	0.239	0.979357	0.846	0.682689	0.0753	0.401949	0.00627	0.744487	0.195	0.697079	0.102	1.85219	0.00693
At2g41810	AT2G41810	hypothetical protein	unknown protein similar to T11A07.10	0.611038	0.0238	0.67181	0.0512	1.26738	0.0861	0.826109	0.185	0.743578	0.13	0.908272	0.583	1.54229	0.00487	0.900097	0.358	1.69805	0.0226
At1g10970	ZIP4	ZIP4 (ZINC TRANSPORTER 4 PRECURSOR); cation transmembrane transporter/ copper ion transmembrane transporter	ZIP4, a putative zinc transporter per suggestion by Dr. Natasha M. Grotz (PNAS, Vol 95., 7220-7224)	2.82003	0.000251	3.55274	0.00043	1.675	0.00627	1.272	0.0434	0.949304	0.609	1.6025	0.0169	0.563854	0.00302	0.746308	0.0119	0.35186	0.00166
At1g10960	ATFD1	ATFD1 (FERREDOXIN 1); 2 iron, 2 sulfur cluster binding / electron carrier/ iron-sulfur cluster binding	ferredoxin precusor isolog ;supported by full-length cDNA: Ceres:20637.	1.08445	0.182	0.921231	0.567	1.24816	0.000316	0.676791	0.000191	0.625636	1.96e-06	0.574928	0.0159	0.720081	0.00332	0.924414	0.0549	1.25247	0.158
At1g68290	ENDO 2	ENDO 2 (endonuclease 2); T/G mismatch-specific endonuclease/ endonuclease/ nucleic acid binding / single-stranded DNA specific endodeoxyribonuclease	putative bifunctional nuclease similar to bifunctional nuclease GB:AAD00694 from [Zinnia elegans];supported by full-length cDNA: Ceres:256130.	1.63315	0.00381	2.16021	0.000951	0.991455	0.905	0.964326	0.723	0.92896	0.327	1.27554	0.0289	0.563956	0.00223	0.963326	0.663	0.442131	0.000456
At1g72360	HRE1	ethylene-responsive transcription factor ERF073	putative AP2 domain transcription factor contains Pfam profile: PF00847 AP2 domain	1.03869	0.357	0.968495	0.567	0.822505	0.118	1.43134	0.000961	1.72061	0.00474	1.33461	0.00375	1.3625	0.00206	1.20209	0.116	1.02089	0.757
At1g72490	AT1G72490	hypothetical protein	hypothetical protein	1.51989	0.00337	1.59152	0.0616	0.925801	0.432	0.92319	0.126	1.0336	0.702	0.9667	0.866	0.629592	0.00377	1.1196	0.191	0.65128	0.0842
At1g69840	AT1G69840	Hypersensitive-induced response protein 2	unknown protein similar to hypothetical protein GB:CAA10289 [Cicer arietinum]	4.30017	3.74e-05	4.65219	3.97e-05	0.925749	0.107	1.16067	0.035	1.01059	0.799	1.25569	0.0768	0.217561	3.01e-05	0.870691	0.0179	0.173261	2.44e-05
At1g69930	ATGSTU11	ATGSTU11 (GLUTATHIONE S-TRANSFERASE TAU 11); glutathione transferase	putative glutathione transferase similar to glutathione transferase GB:CAA09188 [Alopecurus myosuroides]	1.69339	0.0862	1.78859	0.0152	0.866741	0.289	1.14258	0.549	1.03468	0.87	1.20681	0.358	0.529585	0.0214	0.905559	0.601	0.438829	0.000152
At1g69920	ATGSTU12	ATGSTU12 (GLUTATHIONE S-TRANSFERASE TAU 12); glutathione transferase	putative glutathione transferase similar to glutathione transferase GB:CAA09188 [Alopecurus myosuroides]	6.67893	0.012	0.847507	0.666	0.698317	0.475	3.59013	0.0193	2.01329	0.147	0.455561	0.155	0.2105	0.0346	0.560786	0.3	0.462068	0.0696
At1g69880	ATH8	ATH8 (thioredoxin H-type 8)	putative thioredoxin similar to thioredoxin GB:S58123 [Arabidopsis thaliana]	1.40771	0.0971	1.52396	0.0832	0.975148	0.88	2.0374	0.00704	1.50632	0.0146	2.20565	0.0162	1.04346	0.842	0.739334	0.147	0.473083	0.0123
At1g69890	AT1G69890	hypothetical protein	hypothetical protein similar to GB:AAB61488 [Arabidopsis thaliana];supported by full-length cDNA: Ceres:34864.	1.0882	0.38	0.891702	0.277	0.992525	0.96	1.0945	0.269	1.58995	0.0248	0.896864	0.352	1.45017	0.0184	1.45268	0.0547	1.61693	0.00653
At1g73880	UGT89B1	UGT89B1 (UDP-GLUCOSYL TRANSFERASE 89B1); UDP-glycosyltransferase/ quercetin 3-O-glucosyltransferase/ quercetin 4'-O-glucosyltransferase/ quercetin 7-O-glucosyltransferase/ transferase, transferring glycosyl groups / transferase, transferring hexosyl group	putative glucosyltransferase similar to glucosyltransferase GB:AAB36653 from [Nicotiana tabacum]	1.08279	0.443	1.50009	0.000802	0.995584	0.909	0.771906	0.0287	0.963405	0.619	1.0694	0.384	0.885815	0.169	1.24808	0.00741	0.828333	0.00665
At1g74090	SOT18	SOT18 (DESULFO-GLUCOSINOLATE SULFOTRANSFERASE 18); 3-methylthiopropyl-desulfoglucosinolate sulfotransferase/ 4-methylthiobutyl-desulfoglucosinolate sulfotransferase/ 5-methylthiopentyl-desulfoglucosinolate sulfotransferase/ 7-methylthioheptyl-desulfogluco	putative flavonol sulfotransferase similar to FLAVONOL 4'-SULFOTRANSFERASE GB:P52837 from [Flaveria chloraefolia];supported by full-length cDNA: Ceres:41006.	1.23053	0.0696	1.25784	0.0257	1.04593	0.73	0.992761	0.93	0.640851	0.029	1.01479	0.854	0.54471	0.000637	0.645524	0.0183	0.536771	0.00135
At1g74080	MYB122	MYB122 (MYB DOMAIN PROTEIN 122); DNA binding / transcription factor	putative transcription factor similar to OSMYB1 GB:BAA23337 from [Oryza sativa]; supported by cDNA: gi_15375306_gb_AF371983.2_AF371983	1.16961	0.568	0.807857	0.383	1.06253	0.839	2.15138	0.0399	1.64467	0.0917	1.48597	0.137	1.49409	0.254	0.764472	0.284	1.00547	0.986
At1g74000	SS3	SS3 (STRICTOSIDINE SYNTHASE 3); strictosidine synthase	putative strictosidine synthase similar to STRICTOSIDINE SYNTHASE 3 PRECURSOR GB:P92976; supported by cDNA: gi_1754986_gb_U43946.1_ATU43946	1.13683	0.362	1.62477	0.0233	0.981959	0.951	0.645182	0.0119	0.967987	0.805	0.922096	0.629	0.836115	0.55	1.50033	0.0374	0.906755	0.74
At1g69310	WRKY57	WRKY57; transcription factor	unknown protein	1.15732	0.188	1.53452	0.0158	1.18183	0.172	0.644502	0.00527	0.714378	0.0234	0.854565	0.246	0.729508	0.0328	1.10842	0.292	0.85366	0.256
At1g80280	AT1G80280	alpha/beta-Hydrolases superfamily protein	unknown protein contains Pfam profile: PF00561 alpha/beta hydrolase fold	0.703844	0.0204	0.555694	0.00386	0.924006	0.345	1.02769	0.41	0.976527	0.676	0.811375	0.19	1.28198	0.0821	0.950213	0.341	1.58001	0.0156
At1g80340	GA3OX2	GA3OX2 (GIBBERELLIN 3-OXIDASE 2); gibberellin 3-beta-dioxygenase	gibberellin 3 beta-hydroxylase identical to gibberellin 3 beta-hydroxylase GB:AAC83647 [Arabidopsis thaliana]; supported by cDNA: gi_3982752_gb_AF070937.1_AF070937	1.10892	0.656	1.05182	0.665	0.726688	0.138	0.484501	0.00653	0.662842	0.122	0.459554	0.0165	0.434369	0.0094	1.36809	0.167	0.945197	0.535
At1g80380	AT1G80380	D-glycerate 3-kinase	unknown protein ; supported by full-length cDNA: Ceres: 117698.	1.46253	0.0369	0.767607	0.192	0.924082	0.561	1.99149	0.00354	3.15238	0.000266	1.04523	0.815	1.99179	0.00952	1.58292	0.024	1.9056	0.0174
At1g80440	AT1G80440	F-box/kelch-repeat protein	unknown protein contains two Kelch motifs; supported by full-length cDNA: Ceres: 32885.	0.62158	0.0196	0.483144	0.00845	0.758624	0.209	1.13851	0.392	1.82272	0.0502	0.884947	0.44	2.22458	0.00013	1.60096	0.0765	2.5138	0.00221
At1g63650	EGL3	EGL3 (ENHANCER OF GLABRA 3); DNA binding / transcription factor	putative transcription factor similar to bHLH transcription factor (JAF13) GB:AAC39455 [Petunia x hybrida]; contains Pfam profile: PF00010 Helix-loop-helix DNA-binding domain; supported by cDNA: gi_2687354_gb_AF027732.1_AF027732	0.714952	0.0974	0.641386	0.011	1.17046	0.156	0.979535	0.895	0.825603	0.246	0.878744	0.311	1.35161	0.0546	0.842853	0.0693	1.53811	0.0199
At1g68450	AT1G68450	VQ motif-containing protein	unknown protein	0.938244	0.634	0.716477	0.149	0.967652	0.784	0.521774	0.000786	1.09575	0.292	0.398445	0.0124	1.1301	0.458	2.10005	0.00173	2.83627	0.00575
At1g74590	GSTU10	GSTU10 (GLUTATHIONE S-TRANSFERASE TAU 10); glutathione transferase	putative glutathione S-transferase similar to putative glutathione S-transferase GB:CAA10060 [Arabidopsis thaliana]; contains Pfam profile: PF00043 Glutathione S-transferases;supported by full-length cDNA: Ceres:40734.	2.43817	0.139	0.729334	0.277	1.18182	0.588	2.88701	0.00608	1.93912	0.0234	0.863597	0.787	0.939928	0.913	0.671671	0.125	1.08839	0.804
At1g74460	AT1G74460	GDSL esterase/lipase	putative lipase/acylhydrolase contains Pfam profile: PF00657 lipase/acylhydrolase with GDSL-like motif; similar to anther-specific pro-rich protein APG GB:P40603 [Brassica napus] (Plant J 1993 Jan;3(1):111-20);supported by full-length cDNA: Ceres:30001.	1.23786	0.0799	1.44978	0.00641	1.14564	0.0971	0.65168	0.00051	0.732672	0.000788	0.763242	0.0667	0.678084	0.0213	1.12428	0.086	0.888425	0.212
At1g74360	AT1G74360	putative LRR receptor-like serine/threonine-protein kinase	putative receptor protein kinase similar to brassinosteroid insensitive 1 GB:AAC49810 (putative receptor protein kinase); contains Pfam profiles: PF00560 Leucine Rich Repeat (17 repeats), PF00069 Eukaryotic protein kinase domain; supported by cDNA: gi_15810516_gb_AY056297.1_	1.27285	0.363	0.68674	0.0791	1.10187	0.579	2.00182	0.00614	1.30669	0.0341	1.08004	0.776	1.13117	0.674	0.652752	0.0488	1.04734	0.798
At1g79860	ROPGEF12	ROPGEF12 (RHO GUANYL-NUCLEOTIDE EXCHANGE FACTOR 12); Rho guanyl-nucleotide exchange factor	hypothetical protein similar to putative protein GB:CAB41934 [Arabidopsis thaliana]	0.985854	0.865	1.1753	0.105	1.65502	0.0218	0.923488	0.239	0.796797	0.0993	1.10095	0.364	1.33764	0.0693	0.862812	0.177	1.21499	0.209
At1g71960	ABCG25	ABC transporter G family member 25	putative ABC transporter similar to breast cancer resistance protein GB:AAC97367 from [Homo sapiens]; supported by cDNA: gi_15292752_gb_AY050810.1_	1.15738	0.219	1.50274	0.0022	0.932004	0.618	1.05958	0.383	1.08667	0.387	1.37576	0.0331	0.875066	0.396	1.02557	0.808	0.636061	0.0124
At1g33890	AT1G33890	avirulence induced protein AIG1	AIG1-like protein similar to AIG1 protein GB:P54120 [Arabidopsis thaliana], NTGP4 GB:AAD09518 [Nicotiana tabacum]; contains Pfam profile: PF00735 cell division protein (members of this family bind GTP)	1.46807	0.0571	0.98346	0.738	1.56189	0.00549	1.00013	0.998	0.952627	0.559	0.669986	0.0509	1.01351	0.933	0.952508	0.469	1.51274	0.00446
At1g36380	AT1G36380	hypothetical protein	hypothetical protein similar to vanilloid receptor-like protein GB:AAD26363 from [Homo sapiens]supported by full-length cDNA: Ceres:21959.	0.940929	0.746	0.933904	0.575	0.972617	0.712	1.33654	0.0348	1.51789	0.0153	1.32656	0.204	1.56901	0.0466	1.13569	0.0987	1.18276	0.228
At1g66400	CML23	calmodulin like 23	calmodulin-related protein similar to GB:P25070 from [Arabidopsis thaliana], contains Pfam profile: PF00036 EF hand (4 copies);supported by full-length cDNA: Ceres:95959.	1.37227	0.215	1.90143	0.0247	1.34328	0.397	0.614463	0.109	0.686219	0.17	0.851402	0.357	0.671722	0.261	1.11678	0.561	0.78896	0.495
At1g63240	AT1G63240	hypothetical protein	hypothetical protein predicted by genscan+; supported by cDNA: gi_15292764_gb_AY050816.1_	0.968936	0.643	1.50898	0.00575	0.847964	0.178	0.89224	0.156	1.0785	0.427	1.38953	0.0116	0.943847	0.524	1.20875	0.0652	0.679254	0.0192
At1g73220	AtOCT1	AtOCT1 (Arabidopsis thaliana ORGANIC CATION/CARNITINE TRANSPORTER1); carbohydrate transmembrane transporter/ carnitine transporter/ transporter	putative transporter similar to organic cation transporter 3 GB:AAD20978 [Mus musculus]; contains Pfam profile: PF00083 Sugar (and other) transporter;supported by full-length cDNA: Ceres:39729.	4.25254	3e-05	6.06842	3.6e-05	3.64828	5.54e-06	1.79818	0.000464	1.54952	4.17e-05	2.56602	0.000656	1.32934	0.0203	0.861714	0.044	0.518054	0.00142
At1g73655	AT1G73655	peptidyl-prolyl cis-trans isomerase FKBP17-3	Expressed protein ; supported by full-length cDNA: Ceres: 34970.	0.875733	0.522	1.15635	0.401	0.975157	0.897	0.920811	0.636	1.59138	0.0468	1.21587	0.347	1.77206	0.0487	1.72824	0.0671	1.45744	0.0153
At1g73750	AT1G73750	hypothetical protein	unknown protein contains Pfam profile: PF00561 alpha/beta hydrolase fold; supported by cDNA: gi_16930504_gb_AF419606.1_AF419606	0.764159	0.208	0.907996	0.359	0.877713	0.433	0.540152	0.00346	1.12752	0.247	0.641825	0.0652	1.29506	0.298	2.0874	0.000907	2.01779	0.0107
At1g30040	ATGA2OX2	ATGA2OX2 (GIBBERELLIN 2-OXIDASE); gibberellin 2-beta-dioxygenase	unknown protein	1.5923	0.0147	2.60681	0.000331	0.998209	0.983	0.888597	0.357	0.86029	0.186	1.45476	0.0108	0.539314	0.00324	0.968144	0.711	0.370724	0.00022
At1g67980	CCOAMT	CCoAMT; caffeoyl-CoA O-methyltransferase	putative S-adenosyl-L-methionine:trans-caffeoyl-Coenzyme A 3-O-methyltransferase similar to S-adenosyl-L-methionine:trans-caffeoyl-Coenzyme A 3-O-methyltransferase GB:AAA62426 [Arabidopsis thaliana] (function=disease resistance); supported by cDNA: gi_682727_gb_L40031.1_ATHORF	1.34655	0.42	0.514165	0.059	0.80042	0.599	2.10239	0.0268	2.49035	0.0412	0.802771	0.571	1.48032	0.392	1.18453	0.673	1.84401	0.0942
At1g53700	WAG1	WAG1 (WAG 1); kinase/ protein serine/threonine kinase	auxin-induced protein kinase, putative similar to GI:5360798 from [Cucumis sativus] (Plant Cell Physiol. 39 (9), 958-967 (1998))	0.639671	0.0262	0.7559	0.0331	0.868641	0.155	0.751336	0.0533	0.824442	0.191	0.887854	0.362	1.11955	0.281	1.0973	0.34	1.26096	0.0478
At1g53680	ATGSTU28	ATGSTU28 (GLUTATHIONE S-TRANSFERASE TAU 28); glutathione transferase	glutathione transferase, putative similar to GI:2853219 from [Carica papaya]	0.607414	0.0182	0.811689	0.237	0.939247	0.797	0.597115	0.00411	1.02786	0.727	0.797926	0.274	1.58938	0.139	1.72138	0.00243	1.9919	0.0571
At1g76470	AT1G76470	NAD(P)-binding Rossmann-fold superfamily protein	putative cinnamoyl-CoA reductase similar to cinnamoyl-CoA reductase GB:CAA56103 [Eucalyptus gunnii]; contains non-consensus GG acceptor splice site at exon 4	0.701398	0.127	1.08791	0.659	1.35047	0.0999	1.55316	0.0263	1.03033	0.878	2.40904	0.0164	1.98379	0.00874	0.663375	0.0531	0.82348	0.313
At1g76590	AT1G76590	PLATZ transcription factor family protein	unknown protein ;supported by full-length cDNA: Ceres:114376.	0.906347	0.637	0.834015	0.29	1.24732	0.0658	1.11379	0.312	1.7997	0.00706	1.0249	0.919	2.47675	0.00689	1.61583	0.00223	2.41657	0.00512
At1g76600	AT1G76600	hypothetical protein	unknown protein ;supported by full-length cDNA: Ceres:29624.	1.70014	0.00735	1.76002	0.0378	1.41057	0.154	0.799186	0.0852	0.945861	0.644	0.827333	0.373	0.784758	0.277	1.18353	0.244	0.948539	0.837
At1g76520	AT1G76520	auxin efflux carrier family protein	unknown protein ;supported by full-length cDNA: Ceres:142725.	1.10299	0.529	1.61158	0.011	1.08486	0.366	0.792774	0.048	1.1356	0.166	1.15832	0.403	1.11694	0.488	1.43244	0.0256	0.964271	0.687
At1g76410	ATL8	ATL8; protein binding / zinc ion binding	putative RING zinc finger protein contains Pfam profile: PF00097 Zinc finger, C3HC4 type (RING finger); supported by full-length cDNA: Ceres: 27464.	1.06813	0.467	0.88492	0.386	0.842729	0.409	1.31532	0.00859	1.73664	0.00958	1.08971	0.57	1.37017	0.129	1.32032	0.0765	1.25737	0.298
At1g75030	ATLP-3	ATLP-3	thaumatin-like protein (PR-5) similar to thaumatin GB:AAD55090 [Vitis riparia]; contains Pfam profile: PF00314 Thaumatin family; supported by cDNA: gi_2435405_gb_U83490.1_ATU83490	1.54414	0.0407	1.75875	0.00469	1.00573	0.903	1.33746	0.0562	1.66516	0.0033	1.52335	0.0383	1.08455	0.563	1.24501	0.0593	0.71195	0.00773
At1g76800	AT1G76800	protein nodulin-like2	nodulin-like protein similar to nodulin GB:P16313 [Glycine max]	1.3181	0.0115	1.89874	0.000335	1.63761	0.00829	0.614394	0.000358	0.876062	0.0653	0.885044	0.165	1.08842	0.473	1.4259	0.00469	1.22979	0.103
At1g76650	CML38	calcium-binding EF hand family protein	putative calmodulin similar to calmodulin GB:CAA56517 [Leishmania tarentolae]; Pfam HMM hit: EF hand;supported by full-length cDNA: Ceres:3005.	1.36163	0.0492	1.41851	0.0935	1.35828	0.401	1.49651	0.00476	1.52522	0.0169	1.55902	0.0698	1.52147	0.269	1.01918	0.863	0.975911	0.948
At1g52190	AT1G52190	putative peptide transporter	peptide transporter, putative similar to peptide transporter PTR2-B SP:P46032 [Arabidopsis thaliana (Mouse-ear cress)]; supported by full-length cDNA: Ceres: 113723 and gi:16648852	0.704847	0.118	0.426368	0.00282	0.95	0.725	1.03778	0.644	1.16208	0.245	0.627766	0.0864	1.56627	0.0805	1.11977	0.429	2.49499	0.00265
At1g52200	AT1G52200	PLAC8 family protein	unknown protein ; supported by full-length cDNA: Ceres: 16614.	0.659598	0.0575	0.615605	0.00267	0.801901	0.0755	1.05032	0.534	1.49049	0.00505	0.980266	0.906	1.81205	0.0241	1.41908	1.73e-05	1.84853	0.00629
At1g73600	CPuORF32	CPuORF32 (Conserved peptide upstream open reading frame 32)	phosphoethanolamine N-methyltransferase, putative similar to GI:7407189 from [Spinacia oleracea]	0.967585	0.85	0.710237	0.00685	0.749805	0.0731	1.01504	0.918	0.595676	0.0318	0.745069	0.0572	0.461604	0.0032	0.586851	0.00366	0.619545	0.0104
At1g72250	AT1G72250	Di-glucose binding protein with Kinesin motor domain	kinesin, putative	1.08528	0.599	0.801808	0.104	1.04887	0.658	1.63345	0.00136	1.30489	0.00894	1.2068	0.323	1.2611	0.234	0.798852	0.0013	1.045	0.773
At1g72150	PATL1	PATL1 (PATELLIN 1); transporter	cytosolic factor, putative similar to GI:807956 from [Saccharomyces cerevisiae]; supported by cDNA: gi_15028180_gb_AY045913.1_	0.663834	0.000116	0.664641	0.00105	0.898339	0.321	0.79497	0.00171	1.13446	0.157	0.795937	0.00769	1.53522	0.00301	1.42705	0.00708	1.92883	0.00119
At1g49860	ATGSTF14	ATGSTF14; glutathione transferase	glutathione S-transferase, putative similar to GI:860955 from [Hyoscyamus muticus] (Plant Physiol. 109 (1), 253-260 (1995))	1.50479	0.363	0.560911	0.0139	1.04372	0.881	2.94562	0.0238	0.900163	0.803	1.09798	0.765	0.624355	0.162	0.305593	0.0126	0.568637	0.00992
At1g49820	ATMTK	ATMTK (ARABIDOPSIS THALIANA S-METHYL-5-THIORIBOSE KINASE); S-methyl-5-thioribose kinase	unknown protein ; supported by cDNA: gi_15982810_gb_AY057512.1_	0.79644	0.00028	0.732746	0.0102	0.790253	0.00168	0.234837	9.05e-06	0.950097	0.132	0.216056	6.06e-06	0.942717	0.0753	4.04578	1.13e-05	4.3633	1.05e-05
At1g64370	AT1G64370	hypothetical protein	unknown protein ;supported by full-length cDNA: Ceres:9231.	1.64535	0.0305	2.08619	0.0121	1.16533	0.394	1.98066	0.00232	1.43677	0.00598	2.51133	0.0107	1.0176	0.938	0.725398	0.0309	0.405202	0.0128
At1g64400	LACS3	long-chain acyl-CoA synthetase	acyl-CoA synthetase, putative similar to GI:1903032 from [Brassica napus] (Plant Mol. Biol. 33 (5), 911-922 (1997)); supported by cDNA: gi_14532621_gb_AY039935.1_	1.47793	0.164	0.531938	0.00452	1.29654	0.0452	1.49986	0.00979	1.19377	0.0996	0.539832	0.0609	1.04726	0.852	0.795921	0.0193	1.93998	0.00674
At1g71030	MYBL2	MYBL2 (ARABIDOPSIS MYB-LIKE 2); DNA binding / transcription factor	putative transcription factor similar to myb-related transcription factor 24 GB:S71287;supported by full-length cDNA: Ceres:31592.	0.850969	0.175	0.842456	0.0612	1.00819	0.935	1.05228	0.525	1.63944	0.00582	1.04175	0.683	1.94233	0.00263	1.55799	0.0134	1.86449	0.000192
At1g71040	LPR2	LPR2 (Low Phosphate Root2); copper ion binding / oxidoreductase	spore coat protein-like protein similar to SPORE COAT PROTEIN A GB:P07788 from [Bacillus subtilis] and BILIRUBIN OXIDASE GB:Q12737 [Myrothecium verrucaria];supported by full-length cDNA: Ceres:98973.	1.44239	0.0342	1.64515	0.00541	0.928536	0.118	1.19223	0.292	0.193115	0.000149	1.35982	0.000366	0.124318	4.04e-07	0.161978	3.88e-05	0.091422	2.48e-07
At1g71050	AT1G71050	heavy-metal-associated domain-containing protein	putative isoprenylated protein similar to ATFP7 GB:AAD09511;supported by full-length cDNA: Ceres:39127.	0.742273	0.056	0.961433	0.405	0.838336	0.044	0.665052	0.0206	0.841757	0.222	0.861411	0.0339	0.950695	0.321	1.2657	0.00768	1.10365	0.158
At1g77510	ATPDIL1-2	ATPDIL1-2 (PDI-LIKE 1-2); protein disulfide isomerase	putative thioredoxin similar to protein disulfide isomerase precursor GB:P29828 [Medicago sativa]; Pfam HMM hit: Thioredoxins	1.06313	0.227	0.982623	0.732	1.03836	0.626	1.64162	0.000191	0.988052	0.857	1.5173	0.00132	0.965025	0.554	0.601877	0.0017	0.636014	0.000996
At1g77640	AT1G77640	ethylene-responsive transcription factor ERF013	hypothetical protein predicted by genefinder	1.51554	0.00282	2.45505	0.00117	1.163	0.338	1.13176	0.122	1.03455	0.634	1.83336	0.0051	0.7939	0.169	0.914112	0.242	0.433031	0.00692
At1g77450	anac032	anac032 (Arabidopsis NAC domain containing protein 32); transcription factor	GRAB1-like protein similar to GRAB1 protein GB:CAA09371, a novel member of the NAC domain family;supported by full-length cDNA: Ceres:36478.	1.07785	0.36	1.53394	0.0332	1.24795	0.104	0.65801	0.00976	0.759271	0.0835	0.93644	0.622	0.87909	0.0446	1.15389	0.265	0.938757	0.653
At1g61080	AT1G61080	hydroxyproline-rich glycoprotein-like protein	hypothetical protein predicted by genefinder	1.54684	0.0312	0.851166	0.219	1.63122	0.00814	1.16006	0.143	1.05	0.641	0.638334	0.0429	1.10729	0.497	0.905133	0.215	1.73465	0.0144
At1g60960	IRT3	IRT3; cation transmembrane transporter/ metal ion transmembrane transporter	putative iron-regulated transporter similar to iron-regulated transporter 1 GB:AAD30548 from [Lycopersicon esculentum];supported by full-length cDNA: Ceres:15980.	1.73227	0.00137	2.2124	0.000664	1.59462	0.00234	0.801533	0.0127	0.904352	0.0218	1.0237	0.818	0.832491	0.12	1.12828	0.095	0.81322	0.0871
At1g77760	NIA1	NIA1 (NITRATE REDUCTASE 1); nitrate reductase	nitrate reductase 1 (NR1) identical to nitrate reductase 1 (NR1) GB:P11832 [Arabidopsis thaliana]; supported by cDNA: gi_15983498_gb_AF424624.1_AF424624	0.959844	0.504	1.09633	0.248	0.957528	0.764	0.536618	0.000276	0.968296	0.825	0.612924	0.00232	0.96596	0.537	1.80444	0.0128	1.57599	0.0018
At1g63180	UGE3	UGE3 (UDP-D-glucose/UDP-D-galactose 4-epimerase 3); UDP-glucose 4-epimerase/ protein dimerization	uridine diphosphate glucose epimerase, putative similar to GI:1143392 from [Arabidopsis thaliana] (Arch. Biochem. Biophys. 327 (1), 27-34 (1996));supported by full-length cDNA: Ceres:1932.	1.09695	0.551	1.04846	0.756	0.833756	0.461	0.794714	0.291	2.7349	0.00605	0.759579	0.0155	2.0787	0.0166	3.44137	0.00278	2.73665	0.0056
At1g55240	AT1G55240	hypothetical protein	unknown protein	0.722894	0.112	0.960002	0.876	0.939241	0.863	0.548527	0.0387	1.07935	0.599	0.728443	0.216	1.40237	0.39	1.96772	0.0358	1.92517	0.142
At1g55200	AT1G55200	protein kinase-like protein	protein kinase, putative contains Pfam profile: PF00069 Eukaryotic protein kinase domain	1.29547	0.00454	2.12295	0.0174	1.01883	0.858	1.01289	0.748	1.01788	0.757	1.65986	0.0593	0.800518	0.0755	1.00493	0.938	0.48228	0.0246
At1g28050	AT1G28050	zinc finger protein CONSTANS-LIKE 15	CONSTANS family zinc finger protein, putative contains Pfam profile: PF01760: CONSTANS family zinc finger; supported by cDNA: gi_14335053_gb_AY037206.1_	0.763579	0.134	0.982922	0.803	0.899103	0.154	1.2623	0.0828	1.56607	0.00937	1.6249	0.0158	1.84402	0.00764	1.24065	0.0182	1.13485	0.139
At1g28130	GH3.17	GH3.17; indole-3-acetic acid amido synthetase	auxin-regulated GH3 protein, putative similar to auxin-regulated GH3 protein GI:18590 from (Glycine max); supported by cDNA: gi_15450364_gb_AY052283.1_	0.709827	0.0203	0.864139	0.431	0.905839	0.252	0.661822	0.0075	0.781715	0.00492	0.805698	0.277	0.997577	0.984	1.18115	0.132	1.23815	0.253
At1g35260	MLP165	MLP165 (MLP-LIKE PROTEIN 165)	hypothetical protein similar to ripening-induced protein [Fragaria vesca] GI:2465015;supported by full-length cDNA: Ceres:16091.	1.56415	0.0168	1.59241	0.00298	1.10379	0.276	1.47442	0.0289	1.32849	0.0688	1.50106	0.00374	0.937491	0.442	0.901029	0.304	0.624552	0.00137
At1g20620	CAT3	CAT3 (CATALASE 3); catalase	hypothetical protein ; supported by full-length cDNA: Ceres: 35868.	1.05425	0.5	1.09191	0.492	0.864827	0.182	1.26684	0.037	1.60325	0.00392	1.31209	0.0733	1.31519	0.0302	1.26555	0.039	1.00236	0.986
At1g20630	CAT1	CAT1 (CATALASE 1); catalase	hypothetical protein ; supported by cDNA: gi_1518449_gb_U43340.1_ATU43340	1.37971	0.00256	1.58717	0.000619	0.897107	0.184	1.11467	0.0504	1.87721	0.000752	1.28228	0.0105	1.22059	0.0136	1.68409	0.00221	0.951888	0.234
At1g12320	AT1G12320	hypothetical protein	hypothetical protein	0.906329	0.0381	1.65441	0.0033	1.06749	0.141	1.08906	0.182	0.76903	0.000616	1.98797	0.000557	0.905773	0.0678	0.706138	0.00317	0.455627	0.00033
At1g43910	AT1G43910	P-loop containing nucleoside triphosphate hydrolases superfamily protein	unknown protein	1.85317	0.000846	1.8891	0.00259	1.03954	0.341	1.10276	0.282	0.699375	0.00447	1.12414	0.25	0.392315	3.57e-05	0.634203	0.00245	0.348992	0.000161
At1g44050	AT1G44050	cysteine/histidine-rich C1-like domain-containing protein	unknown protein similar to hypothetical protein GI:6598598 from [Arabidopsis thaliana]	0.557268	0.000367	0.494854	0.00262	0.714634	0.0577	0.799668	0.00153	1.10646	0.396	0.710106	0.0399	1.41891	0.0161	1.38365	0.0419	1.99817	0.00497
At1g19050	ARR7	ARR7 (RESPONSE REGULATOR 7); transcription regulator/ two-component response regulator	response regulator 5, putative similar to response regulator 5 GI:3953599 from [Arabidopsis thaliana]; supported by cDNA: gi_3953602_dbj_AB008490.1_AB008490	0.8627	0.325	0.862033	0.45	1.14559	0.0306	0.623472	0.0167	0.910213	0.476	0.62299	0.0635	1.20869	0.0503	1.45991	0.000217	1.94014	0.0211
At1g18980	AT1G18980	germin-like protein subfamily T member 2	germin, putative similar to germin GI:170697 from [Triticum aestivum];supported by full-length cDNA: Ceres:119925.	1.84377	0.0292	0.934082	0.731	1.79502	0.0171	1.5655	0.0109	1.3286	0.0718	0.793106	0.391	1.29347	0.279	0.848674	0.226	1.63089	0.0782
At1g01610	GPAT4	GPAT4 (GLYCEROL-3-PHOSPHATE ACYLTRANSFERASE 4); 1-acylglycerol-3-phosphate O-acyltransferase/ acyltransferase	hypothetical protein similar to unknown protein GI:3335359 from [Arabidopsis thaliana]	1.20578	0.203	1.33355	0.131	1.19499	0.0363	0.610427	0.0162	0.542667	0.00525	0.675112	0.0601	0.537811	0.00138	0.888996	0.19	0.796624	0.19
At1g02360	AT1G02360	putative chitinase	chitinase, putative similar to chitinase GI:1237025 from [Arachis hypogaea]	0.957618	0.905	0.60435	0.0445	0.880017	0.494	1.02228	0.824	1.3222	0.0217	0.645157	0.303	1.21506	0.629	1.29339	0.0979	1.88335	0.0405
At1g13300	HRS1	myb-like transcription factor family protein	unknown protein ; supported by cDNA: gi_13605874_gb_AF367336.1_AF367336	0.932211	0.274	0.572495	0.00447	0.985079	0.905	1.0547	0.393	1.40222	0.0232	0.647721	0.0108	1.48175	0.0118	1.3295	0.0427	2.28763	0.00213
At3g03870	PYK10	PYK10; beta-glucosidase/ copper ion binding / fucosidase/ hydrolase, hydrolyzing O-glycosyl compounds	hypothetical protein predicted using genefinder;supported by full-length cDNA: Ceres:20442.	1.00454	0.958	0.90655	0.141	0.917479	0.677	0.921394	0.219	1.51679	0.00854	0.831517	0.0763	1.38534	0.16	1.64619	0.00275	1.66603	0.0504
At3g05360	AtRLP30	AtRLP30 (Receptor Like Protein 30); kinase/ protein binding	putative disease resistance protein similar to Cf-2 disease resistance protein GB:AAC15780 from [Lycopersicon pimpinellifolium]	1.83917	0.00711	1.3584	0.0341	0.893587	0.358	0.680742	0.00983	1.09579	0.258	0.502794	0.00613	0.532406	0.0125	1.6097	0.0114	1.0589	0.591
At3g01290	AT3G01290	SPFH/Band 7/PHB domain-containing membrane-associated protein	unknown protein similar to hypothetical protein GB:CAA10289 [Cicer arietinum]; supported by full-length cDNA: Ceres: 108086.	2.02531	0.0346	1.10185	0.534	1.43889	0.114	1.27435	0.0218	1.67581	0.00246	0.693296	0.228	1.19059	0.564	1.31503	0.00746	1.71728	0.0727
At3g01190	AT3G01190	peroxidase 27	putative peroxidase very similar to peroxidase GB:CAA66963 from [Arabidopsis thaliana];supported by full-length cDNA: Ceres:37597.	0.615549	0.0124	0.523166	0.0127	0.837483	0.185	0.659762	0.000318	1.17595	0.00651	0.560744	0.0349	1.59994	0.0383	1.78239	0.000201	2.85324	0.00448
At3g11580	AT3G11580	AP2/B3-like transcriptional factor family protein	putative DNA binding protein similarity to RAV2 DNA binding protein GB:BAA34251 [Arabidopsis thaliana]	1.64291	0.0136	1.85698	0.00624	1.06492	0.0693	1.05177	0.62	1.09991	0.377	1.18882	0.277	0.712954	0.00991	1.04577	0.0978	0.599716	0.0126
At3g11370	AT3G11370	cysteine/histidine-rich C1 domain-containing protein	unknown protein similar to unknown protein GB:AAD32917 [Arabidopsis thaliana]	0.933066	0.705	0.716795	0.00626	1.04033	0.793	0.612413	0.000357	1.15835	0.0837	0.470464	0.0128	1.29152	0.292	1.89145	0.000235	2.74519	0.00227
At3g07650	COL9	COL9 (CONSTANS-LIKE 9); transcription factor/ zinc ion binding	unknown protein similar to zinc finger protein GB:BAA33206 [Oryza sativa]	1.08946	0.311	0.948976	0.155	0.972485	0.854	1.25673	0.031	1.62569	0.025	1.09467	0.0756	1.45114	0.00896	1.29359	0.104	1.32564	0.0214
At3g07600	AT3G07600	heavy-metal-associated domain-containing protein	unknown protein identical to residues 23 to 179 of ATFP4 (putative metal-binding protein) GB:AAD09508 [Arabidopsis thaliana]	0.747568	0.302	0.546278	0.0017	0.871532	0.347	1.08113	0.398	1.12859	0.19	0.790023	0.39	1.31573	0.362	1.0439	0.402	1.66544	0.0246
At3g07720	AT3G07720	galactose oxidase/kelch repeat-containing protein	unknown protein similar to hypothetical protein GB:S33464 [Arabidopsis thaliana]; supported by cDNA: gi_14517447_gb_AY039559.1_	0.58527	0.00814	0.434576	0.000359	0.547741	0.00301	1.17812	0.167	0.899175	0.363	0.874782	0.212	0.841517	0.161	0.763227	0.0409	0.961974	0.645
At3g09070	AT3G09070	hypothetical protein	unknown protein similar to hypothetical protein GB:AAD32765 [Arabidopsis thaliana]	1.36197	0.00845	1.70898	0.00467	1.01089	0.92	1.00764	0.949	0.95798	0.696	1.26437	0.000366	0.711039	0.00547	0.950719	0.705	0.562365	0.000666
At3g03540	NPC5	NPC5 (NON-SPECIFIC PHOSPHOLIPASE C5); hydrolase, acting on ester bonds / phospholipase C	putative phospholipase similar to unknown protein GB:AAC32238 [Arabidopsis thaliana], potential phospholipase C- similar to multiple phospholipase proteins from Mycobacterium species: GB:CAB06146, GB:CAB06147, GB:AAC18944, GB:CAB44656	1.97596	0.0636	2.31877	0.0207	1.6012	0.000677	0.773952	0.295	0.686904	0.0511	0.908228	0.748	0.556626	0.0676	0.887528	0.539	0.61287	0.0306
At3g03680	AT3G03680	C2 and plant phosphoribosyltransferase domain-containing protein	putative phosphoribosylanthranilate transferase similar to phosphoribosylanthranilate transferase GB:CAA16616 [Arabidopsis thaliana], phosphoribosylanthranilate transferase GB:BAA13032 [Pisum sativum]	0.625139	0.0129	0.393818	0.00072	0.889498	0.265	1.17762	0.0724	1.13097	0.129	0.741866	0.0864	1.60923	0.02	0.96038	0.672	2.16917	0.00156
At3g03640	BGLU25	BGLU25 (BETA GLUCOSIDASE 25); catalytic/ cation binding / hydrolase, hydrolyzing O-glycosyl compounds	beta-glucosidase identical to beta-glucosidase GB:AAC31962 [Arabidopsis thaliana]; supported by cDNA: gi_3420934_gb_AF082157.1_AF082157	1.0425	0.513	0.724272	0.00134	1.0235	0.465	1.60238	0.000893	0.991894	0.883	1.11325	0.0826	0.973815	0.536	0.619013	1.15e-05	0.87475	0.0445
At3g01730	AT3G01730	hypothetical protein	hypothetical protein predicted by genscan; supported by cDNA: gi_15529221_gb_AY052235.1_	1.28414	0.204	1.17873	0.192	1.69261	0.0352	0.652539	0.0683	0.718326	0.148	0.598973	0.00512	0.946812	0.728	1.10082	0.525	1.58073	0.0323
At3g10190	AT3G10190	putative calcium-binding protein CML36	calmodulin-like protein similar to calmodulin GB:AAA34015 [Glycine max], Pfam HMM hit: EF hand	1.87727	0.000573	2.3176	0.000458	1.21699	0.0695	1.15784	0.0837	1.08907	0.365	1.42943	0.0108	0.706014	0.00391	0.9406	0.382	0.493914	0.00169
At3g01310	AT3G01310	phosphoglycerate mutase-like protein	unknown protein similar to unknown protein GB:BAA24863 [Homo sapiens], unknown protein GB:BAA20831 [Homo sapiens], unknown protein GB:AAB42264 [Caenorhabditis elegans]	0.960457	0.411	0.932055	0.0425	0.898536	0.188	1.3908	0.000128	1.57782	0.00193	1.34968	0.00257	1.4761	0.00147	1.13447	0.122	1.09367	0.046
At3g07350	AT3G07350	hypothetical protein	unknown protein similar to hypothetical protein GB:AAC17612 [Arabidopsis thaliana];supported by full-length cDNA: Ceres:251012.	1.81851	0.0036	1.71924	0.00745	1.44159	0.0442	1.22024	0.0404	1.08313	0.455	1.15363	0.333	0.858637	0.297	0.887639	0.328	0.74429	0.0812
At3g07540	AT3G07540	Actin-binding FH2 (formin homology 2) family protein	hypothetical protein predicted by genefinder; supported by cDNA: gi_15215733_gb_AY050396.1_	1.78038	0.00151	2.29539	0.00033	0.953926	0.643	1.13017	0.244	1.06168	0.431	1.45709	0.00203	0.568846	0.00463	0.939397	0.427	0.390398	0.00059
At3g09240	AT3G09240	Protein kinase protein with tetratricopeptide repeat domain	putative protein kinase similar to hypothetical proteins GB:AAC13615, GB:CAA18746, GB:AAB81672 [Arabidopsis thaliana]; contains Pfam profile: Eukaryotic protein kinase domain	1.00765	0.963	1.28077	0.0372	1.14201	0.231	0.638211	0.00818	0.913183	0.411	0.811195	0.22	1.03494	0.828	1.43085	0.00109	1.27582	0.104
At3g09410	AT3G09405	pectinacetylesterase family protein	putative pectinacetylesterase similar to pectinacetylesterase precursor GB:CAA67728 [Vigna radiata]	1.55424	0.0418	0.853504	0.446	0.970078	0.822	2.00298	0.0141	1.33124	0.114	1.09993	0.61	0.830892	0.242	0.664629	0.0856	0.755406	0.111
At3g09220	LAC7	LAC7 (laccase 7); laccase	putative laccase similar to laccase GB:CAA74105 [Populus balsamifera subsp. trichocarpa]; contains Pfam profile: Multicopper oxidases	0.814652	0.118	0.880544	0.304	0.892466	0.559	0.62786	0.00258	1.0316	0.823	0.678644	0.0425	1.13014	0.487	1.64305	0.0123	1.66529	0.0429
At3g09390	MT2A	MT2A (METALLOTHIONEIN 2A); copper ion binding	metallothionein-like protein similar to metallothionein GB:JQ2128 [Glycine max]; supported by cDNA: gi_14335167_gb_AY037263.1_	1.38043	0.0217	2.38183	0.000153	0.900809	0.408	1.10355	0.155	1.45585	0.00349	1.90409	0.0022	0.950024	0.714	1.31924	0.00176	0.498939	0.0049
At3g08970	ATERDJ3A	ATERDJ3A; oxidoreductase	putative DnaJ protein Pfam HMM hit: DnaJ, prokaryotic heat shock protein	0.986874	0.916	0.822234	0.158	1.04806	0.449	3.6369	3.98e-05	1.0521	0.436	3.03016	0.00172	1.11733	0.392	0.289284	2.35e-05	0.368736	0.000904
At3g02020	AK3	AK3 (ASPARTATE KINASE 3); aspartate kinase	putative aspartate kinase similar to aspartate kinase GB:CAA67376 (Arabidopsis thaliana); supported by full-length cDNA: Ceres: 6203.	1.24085	0.115	1.19202	0.0359	0.996991	0.977	0.972516	0.808	0.642871	0.0214	0.934243	0.297	0.516531	0.00121	0.66104	0.00838	0.552887	0.00127
At3g01830	AT3G01830	putative calcium-binding protein CML40	hypothetical protein similar to calmodulin-like protein GB:CAB42906 [Arabidopsis thaliana]; Pfam HMM hit: EF hand; supported by full-length cDNA: Ceres: 7252.	2.10417	0.0152	1.2886	0.00192	1.07318	0.607	0.939624	0.272	1.02274	0.729	0.575428	0.0369	0.521628	0.0383	1.08846	0.162	0.906505	0.466
At3g10470	AT3G10470	C2H2-type zinc finger protein	hypothetical protein predicted by genscan, Pfam HMM hit: zinc finger: C2H2 type	0.661753	0.015	0.810708	0.0334	0.972432	0.877	0.653398	0.00936	0.834802	0.166	0.800472	0.0485	1.22672	0.283	1.27763	0.0165	1.5325	0.0657
At3g10020	AT3G10020	hypothetical protein	unknown protein predicted by genefinder, multiple est matches;supported by full-length cDNA: Ceres:7073.	1.04224	0.769	1.56856	3.53e-05	0.934428	0.524	1.09658	0.14	2.4239	0.00115	1.65035	0.0153	2.17318	0.00331	2.21042	0.00121	1.3168	0.000338
At3g05630	PLDP2	PLDP2; phospholipase D	putative phospholipase D similar to phospholipase D GB:BAA24577 from [Rattus norvegicus]	0.828556	0.0271	1.3927	0.0124	0.981444	0.913	0.656013	0.00129	0.90713	0.147	1.10268	0.281	1.07452	0.678	1.38279	0.00961	0.974462	0.882
At3g06390	AT3G06390	hypothetical protein	unknown protein similar to hypothetical protein GB:CAB10339 [Arabidopsis thaliana]	1.00536	0.954	0.92988	0.452	0.905301	0.213	0.935966	0.429	1.5211	0.00417	0.865697	0.209	1.36971	0.0187	1.62516	0.000716	1.58221	0.00912
At3g06460	AT3G06460	membrane-associated elongase-like protein	unknown protein similar to hypothetical proteins GB:CAB16818, GB:AAD55277	0.635431	0.0183	1.15065	0.753	0.79225	0.601	0.397557	0.0308	0.991375	0.95	0.719905	0.372	1.23604	0.63	2.49367	0.0346	1.71695	0.346
At3g06300	AT-P4H-2	AT-P4H-2 (A. THALIANA P4H ISOFORM 2); oxidoreductase, acting on paired donors, with incorporation or reduction of molecular oxygen, 2-oxoglutarate as one donor, and incorporation of one atom each of oxygen into both donors / procollagen-proline 4-dioxygen	unknown protein similar to C-terminal portion of prolyl 4-hydroxylase alpha subunit precursor GB:P54001 [Rattus norvegicus]; supported by full-length cDNA: Ceres: 95931.	0.956377	0.455	0.954546	0.503	1.04955	0.726	0.64542	0.00211	1.03326	0.678	0.644185	0.00137	1.13392	0.35	1.6009	0.00345	1.76024	0.00961
At3g02040	SRG3	SRG3 (senescence-related gene 3); glycerophosphodiester phosphodiesterase/ phosphoric diester hydrolase	hypothetical protein predicted by genefinder;supported by full-length cDNA: Ceres:40090.	2.70178	0.00297	2.15133	0.000232	1.81848	0.00686	1.1218	0.146	1.12709	0.198	0.893247	0.502	0.758606	0.194	1.00472	0.946	0.849268	0.228
At3g02120	AT3G02120	hydroxyproline-rich glycoprotein-like protein	Expressed protein ; supported by full-length cDNA: Ceres: 5806.	1.14084	0.159	0.805748	0.154	0.884265	0.262	1.63655	0.00484	1.53992	0.00327	1.15585	0.278	1.19359	0.151	0.940955	0.358	1.03265	0.834
At3g03130	AT3G03130	hypothetical protein	hypothetical protein predicted by genefinder	0.739924	0.0219	0.649827	0.0016	1.07593	0.569	1.13198	0.109	0.912016	0.129	0.994146	0.946	1.32617	0.107	0.80568	0.0135	1.33398	0.0749
At3g03190	ATGSTF11	ATGSTF11 (GLUTATHIONE S-TRANSFERASE F11); glutathione transferase	glutathione S-transferase identical to glutathione S-transferase GB:AAB09584 from [Arabidopsis thaliana]; supported by cDNA: gi_1575751_gb_U70672.1_ATU70672	1.29431	0.0401	1.25453	0.0136	1.04104	0.77	1.30772	0.031	0.608575	0.0187	1.26752	0.0164	0.489489	0.00107	0.465372	0.00208	0.386177	0.000424
At3g07070	AT3G07070	serine/threonine-protein kinase	putative protein kinase similar to APK1A protein kinase GB:Q06548 [Arabidopsis thaliana]; contains Pfam profile: PF00069 Eukaryotic protein kinase domain	0.935391	0.637	1.02593	0.834	1.36563	0.123	0.657305	0.0294	0.780306	0.139	0.72093	0.0514	1.13921	0.453	1.18713	0.0381	1.5802	0.0715
At3g04720	PR4	PR4 (PATHOGENESIS-RELATED 4); chitin binding	hevein-like protein precursor (PR-4) identical to hevein-like protein precursor GB:P43082 [Arabidopsis thaliana], similar to wound-induced protein (WIN2) precursor GB:P09762 [Solanum tuberosum]; Pfam HMM hit: chitin_binding proteins;supported by full-length cDNA: Ceres:8793.	1.19472	0.42	0.835433	0.301	1.00409	0.975	1.29564	0.0404	1.8066	0.00225	0.906005	0.695	1.51834	0.126	1.39436	0.0377	1.67586	0.0325
At3g04640	AT3G04640	glycine-rich protein	hypothetical protein predicted by genefinder;supported by full-length cDNA: Ceres:8992.	1.70572	0.046	1.41246	0.0371	1.22113	0.508	1.0361	0.818	1.34001	0.121	0.857969	0.402	0.959313	0.896	1.29331	0.0157	1.11812	0.72
At3g04630	WDL1	WDL1	unknown protein ;supported by full-length cDNA: Ceres:39706.	1.50837	0.0303	0.990067	0.683	1.04496	0.547	1.28645	0.0325	1.33485	0.0222	0.844402	0.166	0.924751	0.542	1.03762	0.107	1.09515	0.255
At3g04070	anac047	anac047 (Arabidopsis NAC domain containing protein 47); transcription factor	NAM-like protein (no apical meristem) similar to NAM GB:CAA63101 [Petunia x hybrida]	0.970342	0.876	1.25238	0.0729	1.11339	0.453	1.67819	0.00227	1.26911	0.0894	2.16597	0.0151	1.45621	0.127	0.756235	0.0473	0.672312	0.0337
At3g04060	anac046	anac046 (Arabidopsis NAC domain containing protein 46); transcription factor	NAM-like protein (no apical meristem) similar to NAM GB:CAA63101 [Petunia x hybrida]; supported by full-length cDNA: Ceres: 119460.	0.569669	0.00117	0.618385	0.056	0.893945	0.485	0.754508	0.0018	1.00333	0.935	0.819031	0.35	1.57446	0.044	1.32978	0.00435	1.92235	0.0448
At3g10720	AT3G10720	pectinesterase 25	putative pectinesterase contains similarity to pectinesterase GB:AAB57671 [Citrus sinensis]	1.71413	0.0182	1.25034	0.115	1.09897	0.525	0.673072	0.00566	0.968441	0.768	0.490963	0.012	0.620894	0.0454	1.43884	0.0251	1.26464	0.171
At3g10740	ASD1	ASD1 (ALPHA-L-ARABINOFURANOSIDASE 1); alpha-N-arabinofuranosidase/ hydrolase, acting on glycosyl bonds / xylan 1,4-beta-xylosidase	putative alpha-L-arabinofuranosidase contains similarity to alpha-L-arabinofuranosidase A precursor GB:P42254 [Aspergillus niger]; supported by cDNA: gi_13937190_gb_AF372949.1_AF372949	0.828344	0.206	1.03727	0.819	0.746822	0.168	0.705599	0.0604	1.52908	0.0134	0.883561	0.43	1.3786	0.165	2.16707	0.00178	1.56027	0.0947
At3g05900	AT3G05900	neurofilament protein-related protein	unknown protein	0.597034	0.043	0.525886	0.00124	0.893782	0.314	0.797063	0.171	0.96481	0.82	0.702079	0.0615	1.44436	0.056	1.21046	0.0827	2.05726	0.00155
At3g09520	ATEXO70H4	ATEXO70H4 (exocyst subunit EXO70 family protein H4); protein binding	hypothetical protein predicted by genscan	1.08551	0.422	1.25533	0.045	1.07695	0.617	0.704633	0.0157	0.665869	0.0262	0.814867	0.0722	0.660617	0.0227	0.944986	0.615	0.810705	0.154
At3g08770	LTP6	LTP6; lipid binding	putative nonspecific lipid-transfer protein similar to nonspecific lipid-transfer protein GB:Q43019 [Prunus dulcis];supported by full-length cDNA: Ceres:26569.	1.7632	0.0117	2.13557	0.0107	1.08043	0.691	1.43727	0.0437	1.20174	0.228	1.74081	0.0317	0.736387	0.165	0.836127	0.236	0.423014	0.0151
At3g08040	FRD3	FRD3 (FERRIC REDUCTASE DEFECTIVE 3); antiporter/ transporter	MATE efflux family protein, putative contains TIGRfam profile: TIGR00797: MATE efflux family protein; supported by cDNA: gi_15912322_gb_AY056439.1_	1.58472	0.014	2.28777	0.000902	1.35565	0.0197	0.933873	0.599	1.02556	0.862	1.34818	0.021	0.877316	0.00191	1.09818	0.376	0.65074	0.00588
At3g03020	AT3G03020	hypothetical protein	unknown protein ;supported by full-length cDNA: Ceres:35949.	1.64722	0.00513	1.65459	0.00102	0.958148	0.361	0.86416	0.073	0.977321	0.713	0.868029	0.186	0.568485	0.00214	1.13095	0.00376	0.654915	0.00358
At3g02910	AT3G02910	AIG2-like (avirulence induced gene) family protein	unknown protein ;supported by full-length cDNA: Ceres:269248.	0.931081	0.436	1.21845	0.166	0.918258	0.41	0.759851	0.02	0.627014	0.0145	0.994369	0.966	0.618379	0.000727	0.82518	0.0959	0.62188	0.0166
At3g04370	PDLP4	PDLP4 (PLASMODESMATA-LOCATED PROTEIN 4)	hypothetical protein predicted by genemark.hmm	1.47891	0.0286	1.77817	0.00379	1.18711	0.015	1.04662	0.619	0.92673	0.436	1.25841	0.14	0.743884	0.0279	0.885449	0.0565	0.59113	0.00491
At3g04530	PPCK2	PPCK2; kinase/ protein serine/threonine kinase	phosphoenolpyruvate carboxylase kinase, putative similar to phosphoenolpyruvate carboxylase kinase GB:AAF06968 from [Arabidopsis thaliana]; supported by cDNA: gi_13877127_gb_AF358915.1_AF358915	1.09841	0.355	1.59369	0.0337	1.4765	0.0012	1.29351	0.126	0.990833	0.917	1.87676	0.00438	1.3319	0.008	0.766005	0.0949	0.709682	0.0216
At3g06020	AT3G06020	FAF family protein	hypothetical protein predicted by genefinder	1.27887	0.122	2.22261	0.0076	1.37993	0.0244	0.720198	0.147	0.269327	0.000421	1.25166	0.0678	0.290609	0.000211	0.373963	0.00277	0.232178	0.000175
At3g06770	AT3G06770	polygalacturonase-like protein	unknown protein contains Pfam profile:PF00295 Polygalacturonase;supported by full-length cDNA: Ceres:38575.	0.612615	0.00781	0.728232	0.00548	0.956662	0.381	0.712141	0.0127	0.781399	0.0232	0.846542	0.117	1.22024	0.0776	1.09725	0.219	1.44144	0.000576
At3g02610	AT3G02610, AT3G02620	acyl-[acyl-carrier-protein] desaturase, acyl-[acyl-carrier-protein] desaturase	putative stearoyl-acyl carrier protein desaturase similar to stearoyl-acyl carrier protein desaturase GB:CAA07349 from [Linum usitatissimum]	0.501047	0.00127	0.499416	0.0133	0.638179	0.00613	0.951921	0.652	0.958151	0.548	0.948821	0.752	1.22039	0.121	1.00655	0.957	1.28622	0.159
At3g16770	ATEBP	ATEBP (ETHYLENE-RESPONSIVE ELEMENT BINDING PROTEIN); DNA binding / protein binding / transcription activator/ transcription factor	AP2 domain containing protein RAP2.3 identical to GB:AAC49769 from [Arabidopsis thaliana];supported by full-length cDNA: Ceres:35981.	1.21953	0.134	1.54243	0.00951	0.983986	0.809	0.727229	0.0507	1.14989	0.241	0.919775	0.358	0.927793	0.339	1.58119	0.00611	1.00872	0.909
At3g15370	ATEXPA12	ATEXPA12 (ARABIDOPSIS THALIANA EXPANSIN 12)	putative expansin S2 precursor similar to expansin S2 precursor GB:AAB37749 from [Cucumis sativus]	2.15426	0.00709	2.0471	0.00273	1.07907	0.402	0.802705	0.217	0.916317	0.562	0.762775	0.0701	0.458982	0.00157	1.14154	0.339	0.601726	0.00103
At3g15357	AT3G15357	hypothetical protein	Expressed protein ; supported by full-length cDNA: Ceres: 18951.	0.751312	0.0192	0.530558	0.000274	1.02265	0.785	1.05086	0.491	0.913536	0.155	0.742094	0.00986	1.24346	0.0819	0.86932	0.0634	1.67561	0.00234
At3g15450	AT3G15450	aluminum induced protein with YGL and LRDR motif	unknown protein very similar to unknown protein GB:AAC39468 from [Arabidopsis thaliana]; supported by cDNA: gi_14335087_gb_AY037223.1_	3.68236	0.00875	1.26481	0.218	1.03338	0.771	3.78543	0.00303	5.03518	0.00109	1.30022	0.334	1.41302	0.192	1.33015	0.0848	1.08676	0.599
At3g17690	CNGC19	ATCNGC19; calmodulin binding / cyclic nucleotide binding / ion channel	hypothetical protein contains similarity to ion channel protein from [Arabidopsis Thaliana]	2.03472	0.00249	3.2981	0.00149	0.883281	0.496	1.14237	0.207	0.881721	0.263	1.85168	0.0198	0.382759	0.00492	0.771837	0.0728	0.20671	0.00138
At3g14225	GLIP4	GLIP4; carboxylesterase/ lipase	unknown protein	1.06014	0.853	0.593597	0.0236	0.823168	0.322	0.955985	0.75	1.4079	0.0519	0.535278	0.107	1.09319	0.793	1.47273	0.0764	2.04229	0.0104
At3g14395	AT3G14395	hypothetical protein	Expressed protein ; supported by full-length cDNA: Ceres: 9155.	1.49319	0.201	1.63247	0.0329	1.06619	0.474	0.869352	0.352	0.836036	0.279	0.950442	0.862	0.596959	0.0918	0.961677	0.694	0.628086	0.0339
At3g22840	ELIP1	ELIP1 (EARLY LIGHT-INDUCABLE PROTEIN); chlorophyll binding	early light-induced protein identical to early light-induced protein GB:AAB88391 from [Arabidopsis thaliana];supported by full-length cDNA: Ceres:14490.	0.821863	0.552	0.867024	0.421	1.2215	0.402	0.471916	0.00809	0.402489	0.0166	0.497847	0.0843	0.598202	0.152	0.852884	0.448	1.20158	0.383
At3g16150	AT3G16150	probable isoaspartyl peptidase/L-asparaginase 2	putative L-asparaginase similar to L-ASPARAGINASE GB:P30364from [Lupinus angustifolius];supported by full-length cDNA: Ceres:21689.	0.514444	0.000449	0.469483	0.000196	1.04897	0.55	0.897109	0.0241	0.719883	0.00801	0.818703	0.0657	1.46786	0.00519	0.802448	0.0284	1.79291	0.000914
At3g16140	PSAH-1	PSAH-1 (photosystem I subunit H-1)	photosystem I subunit VI precursor identical to GB:CAB52749 from [Arabidopsis thaliana];supported by full-length cDNA: Ceres:9633.	0.992144	0.927	1.11063	0.321	1.04242	0.697	0.54712	0.000581	0.987525	0.912	0.612463	0.00997	1.03757	0.634	1.80495	0.00394	1.69409	0.00479
At3g15990	SULTR3;4	SULTR3;4 (SULFATE TRANSPORTER 3;4); sulfate transmembrane transporter	putative sulfate transporter similar to sulfate transporter GB:BAA75015 from [Arabidopsis thaliana]; supported by cDNA: gi_12381948_dbj_AB054645.1_AB054645	1.18703	0.123	1.08454	0.359	1.17789	0.0898	1.62069	0.0034	0.954088	0.59	1.48075	0.0113	0.946744	0.539	0.588693	0.00177	0.639366	0.00506
At3g26830	PAD3	PAD3 (PHYTOALEXIN DEFICIENT 3); dihydrocamalexic acid decarboxylase/ monooxygenase/ oxygen binding	putative cytochrome P450 similar to cytochrome P450 71B2 GB:O65788 [Arabidopsis thaliana]	2.05156	0.0123	0.531843	0.0647	0.994615	0.989	4.78978	0.00293	2.40356	0.0252	1.24169	0.289	1.16526	0.618	0.501809	0.104	0.938448	0.823
At3g15650	AT3G15650	alpha/beta-Hydrolases superfamily protein	putative lysophospholipase similar to lysophospholipase GB:AAD52700 [Schistosoma japonicum]	1.04275	0.692	1.52446	0.0204	1.02646	0.837	0.801972	0.138	0.608073	0.0223	1.17245	0.155	0.598574	0.00181	0.758222	0.0999	0.510532	0.00257
At3g15630	AT3G15630	hypothetical protein	unknown protein ; supported by cDNA: gi_15529233_gb_AY052241.1_	2.34374	0.0302	1.14205	0.613	1.30723	0.222	2.29087	0.0185	3.63099	0.00423	1.11629	0.716	2.0252	0.0374	1.58499	0.0894	1.81423	0.0568
At3g27650	LBD25	LBD25 (LOB DOMAIN-CONTAINING PROTEIN 25)	hypothetical protein similar to hypothetical protein GB:AAB60912 from [Arabidopsis thaliana]; supported by full-length cDNA: Ceres: 98232.	0.835208	0.213	1.17293	0.226	1.17066	0.000536	0.557865	0.00043	0.884048	0.0511	0.783443	0.192	1.23912	0.134	1.5847	0.000136	1.58163	0.0132
At3g29120			hypothetical protein similar to putative transposase of transposable element Ac GB:CAA25635 [Zea mays]	0.956433	0.701	0.951634	0.628	0.99332	0.829	1.83748	0.00287	1.58478	0.00306	1.82826	0.00516	1.6459	0.00427	0.862476	0.0828	0.900256	0.235
At3g13910	AT3G13910	hypothetical protein	hypothetical protein predicted by genscan+supported by full-length cDNA: Ceres:17883.	1.5298	0.0137	1.36874	0.00336	1.05735	0.204	1.17791	0.127	0.936741	0.459	1.0539	0.52	0.647446	0.00384	0.795256	0.0154	0.614334	4.93e-05
At3g17990	XPL1	XPL1 (XIPOTL 1); methyltransferase/ phosphoethanolamine N-methyltransferase	unknown protein contains Pfam profile PF00398 Ribosomal RNA adenine dimethylases	0.737458	0.116	0.849796	0.293	1.29007	0.167	0.69313	0.0052	0.662836	0.0251	0.798715	0.306	1.15953	0.454	0.956294	0.685	1.45175	0.0991
At3g18000	XPL1	XPL1 (XIPOTL 1); methyltransferase/ phosphoethanolamine N-methyltransferase	methyltransferase, putative similar to methyltransferase GB:AAC01738 from [Amycolatopsis mediterranei]	0.8277	0.215	0.867056	0.0901	1.43608	0.13	0.678209	0.000463	0.618406	0.0117	0.710456	0.0694	1.07295	0.745	0.911823	0.424	1.51022	0.0738
At3g17790	PAP17	PAP17; acid phosphatase/ phosphatase/ protein serine/threonine phosphatase	acid phosphatase type 5 identical to GB:CAB63938 from [Arabidopsis thaliana];supported by full-length cDNA: Ceres:113666.	3.28829	0.00346	4.38191	2.01e-05	3.24325	0.00232	0.755155	0.00104	0.980705	0.304	1.0063	0.977	0.967271	0.903	1.29868	0.00155	0.961211	0.836
At3g21560	UGT84A2	UGT84A2; UDP-glycosyltransferase/ sinapate 1-glucosyltransferase	UDP-glucose:indole-3-acetate beta-D-glucosyltransferase, putative similar to UDP-glucose:indole-3-acetate beta-D-glucosyltransferase GB:AAB58497	1.02068	0.916	1.10975	0.594	1.38856	0.112	0.470297	0.00174	0.557549	0.0288	0.511336	0.0454	0.758502	0.175	1.18552	0.345	1.48337	0.096
At3g21680	AT3G21680	hypothetical protein	hypothetical protein predicted by genemark.hmm	0.496739	0.00136	0.756114	0.0654	0.864273	0.314	0.553898	0.00369	0.831965	0.146	0.843119	0.174	1.44753	0.0332	1.50202	0.0403	1.71688	0.00553
At3g21670	AT3G21670	nitrate transporter 1.3	nitrate transporter identical to nitrate transporter GB:CAB38706 [Arabidopsis thaliana];supported by full-length cDNA: Ceres:111089.	1.07434	0.719	1.05292	0.755	1.09708	0.251	1.29312	0.136	1.53529	0.00904	1.26733	0.297	1.56778	0.0626	1.18728	0.208	1.23707	0.163
At3g24510	AT3G24510	defensin-like protein 259	unknown protein	1.22203	0.335	0.202558	0.00383	0.782478	0.617	4.99637	0.00264	2.06588	0.108	0.828173	0.427	1.3228	0.457	0.413477	0.106	1.59725	0.205
At3g18080	BGLU44	BGLU44 (B-S GLUCOSIDASE 44); (R)-amygdalin beta-glucosidase/ 4-methylumbelliferyl-beta-D-glucopyranoside beta-glucosidase/ beta-gentiobiose beta-glucosidase/ cellobiose glucosidase/ esculin beta-glucosidase/ hydrolase, hydrolyzing O-glycosyl compounds	beta-glucosidase, putative similar to beta-glucosidase BGQ60 precursor GB:A57512 [Hordeum vulgare];supported by full-length cDNA: Ceres:11984.	1.09685	0.612	1.19421	0.338	0.841758	0.129	1.87436	0.0349	1.69456	0.0463	2.04074	0.00418	1.30046	0.005	0.904073	0.507	0.637252	0.0225
At3g14660	CYP72A13	CYP72A13; electron carrier/ heme binding / iron ion binding / monooxygenase/ oxygen binding	putative cytochrome P450 similar to GB:Q05047 from [Catharanthus roseus]	1.47873	0.05	2.0321	0.00365	1.11381	0.37	0.914819	0.604	1.54388	0.0563	1.25716	0.0665	1.16288	0.0895	1.68764	0.0165	0.925003	0.42
At3g14530	GGPS3	GGPS3 (GERANYLGERANYL PYROPHOSPHATE SYNTHASE 3); farnesyltranstransferase	putative geranylgeranyl pyrophosphate synthase GGPS3 almost identical to GB:S71231 from [Arabidopsis thaliana]	0.632126	0.00386	0.734827	0.0093	0.96441	0.622	0.720365	0.0163	0.780098	0.0509	0.837403	0.0375	1.19017	0.0226	1.08292	0.415	1.42126	0.000548
At3g14690	CYP72A15	CYP72A15; electron carrier/ heme binding / iron ion binding / monooxygenase/ oxygen binding	putative cytochrome P450 similar to GB:Q05047 from [Catharanthus roseus]; supported by cDNA: gi_15292786_gb_AY050827.1_	1.34511	0.0835	1.53158	0.0458	1.21356	0.0621	0.73456	0.00922	1.06554	0.37	0.836389	0.392	0.961335	0.786	1.45059	0.00527	1.14939	0.414
At3g21250	MRP6	ATMRP6; ATPase, coupled to transmembrane movement of substances	unknown protein similar to MRP-like ABC transporter GB:AAC49791 from [Arabidopsis thaliana]	1.07316	0.403	1.74409	0.00468	1.04564	0.61	0.82391	0.0151	1.00272	0.974	1.33901	0.0623	0.976997	0.784	1.21702	0.0723	0.729643	0.0317
At3g21300	AT3G21300	RNA methyltransferase family protein	hypothetical protein predicted by genemark	0.740561	0.14	0.621696	0.0295	0.951673	0.555	0.97435	0.836	0.827488	0.0877	0.81796	0.335	1.06338	0.72	0.849272	0.121	1.30004	0.135
At3g21260	AT3G21260	Glycolipid transfer protein family protein	unknown protein ;supported by full-length cDNA: Ceres:260109.	1.37513	0.0816	1.54353	0.0291	1.12609	0.154	1.12931	0.394	1.72634	0.0152	1.2676	0.167	1.41369	0.00979	1.52867	0.00453	1.11525	0.439
At3g16220	AT3G16220	putative eukaryotic LigT protein	hypothetical protein similar to CGI-18 protein GB:AAD27727 [Homo sapiens]	1.08951	0.596	0.94467	0.72	0.960825	0.782	0.639812	0.0188	1.18089	0.312	0.554753	0.0277	1.04141	0.787	1.84569	0.0078	1.87725	0.0159
At3g28930	AIG2	AIG2 (AVRRPT2-INDUCED GENE 2)	AIG2-like protein similar to AIG2 protein GB:P54121 from [Arabidopsis thaliana];supported by full-length cDNA: Ceres:28511.	1.14836	0.174	0.760036	0.059	1.14071	0.43	1.62704	0.00723	1.28545	0.114	1.07685	0.473	1.27689	0.108	0.790058	0.204	1.18577	0.153
At3g19430	AT3G19430	late embryogenesis abundant protein-like protein	putative late embryogenesis abundant protein similar to GB:AAB01570 from [Picea glauca]	0.628805	0.0422	0.733294	0.477	0.887952	0.675	0.408882	0.0462	0.807189	0.26	0.476826	0.0619	1.13985	0.64	1.97414	0.0782	2.3905	0.0815
At3g20810	AT3G20810	2-oxoglutarate (2OG) and Fe(II)-dependent oxygenase superfamily protein	hypothetical protein predicted by genscan+;supported by full-length cDNA: Ceres:108820.	1.11028	0.0924	0.976288	0.86	0.702212	0.000872	1.17601	0.275	1.8031	0.000101	1.03409	0.488	1.1404	0.0547	1.53324	0.029	1.10281	0.0511
At3g19930	STP4	STP4 (SUGAR TRANSPORTER 4); carbohydrate transmembrane transporter/ monosaccharide transmembrane transporter/ sucrose:hydrogen symporter/ sugar:hydrogen symporter	monosaccharide transport protein, STP4 identical to GB:S25009 from [Arabidopsis thaliana]; supported by cDNA: gi_13605905_gb_AF367352.1_AF367352	0.922711	0.567	0.87914	0.27	0.828877	0.146	1.21427	0.06	1.89368	0.00021	1.15693	0.374	1.70111	0.0284	1.55953	0.0042	1.47036	0.0355
At3g21720	ICL	ICL (ISOCITRATE LYASE); catalytic/ isocitrate lyase	putative isocitrate lyase similar to GB:P25248 from [Brassica napus]	1.33702	0.203	2.03749	0.0411	1.26803	0.238	1.03456	0.857	0.932297	0.754	1.57657	0.143	0.884186	0.456	0.901151	0.65	0.560829	0.0471
At3g23250	MYB15	MYB15 (MYB DOMAIN PROTEIN 15); DNA binding / transcription factor	myb-related transcription factor, putative similar to myb-related transcription factor GB:CAA66952 from [Lycopersicon esculentum]	2.31552	0.149	1.29532	0.328	1.28338	0.498	2.22177	0.0128	0.989482	0.928	1.24287	0.681	0.548419	0.349	0.445357	0.00708	0.441251	0.0947
At3g23170	AT3G23170	hypothetical protein	unknown protein ;supported by full-length cDNA: Ceres:92314.	1.37591	0.0136	1.32285	0.0121	1.36575	0.0677	0.536139	0.00127	0.568159	0.00149	0.515464	0.000454	0.563965	0.0108	1.05972	0.394	1.09409	0.519
At3g17110			hypothetical protein	1.21119	0.117	1.71719	0.00691	1.26955	0.002	0.852025	0.0892	0.83478	0.0517	1.20798	0.201	0.874999	0.16	0.97976	0.686	0.724352	0.0325
At3g17130	AT3G17130	plant invertase/pectin methylesterase inhibitor domain-containing protein	hypothetical protein predicted by genemark.hmm	1.15301	0.147	1.47415	0.0572	1.51868	0.000957	0.546885	0.000141	0.658279	0.000932	0.699207	0.0907	0.867048	0.148	1.20369	0.0317	1.24004	0.208
At3g16920	CTL2	chitinase-like protein 2	basic chitinase, putative similar to basic chitinase GB:CAA78843 [Lycopersicon esculentum] (Plant Mol. Biol. 22 (6), 1017-1029 (1993)); supported by cDNA: gi_15724261_gb_AF412071.1_AF412071	0.852884	0.0975	0.97557	0.895	0.935109	0.606	0.647966	0.000471	1.20564	0.0731	0.741175	0.182	1.32187	0.0766	1.86065	0.00198	1.78348	0.0407
At3g25190	AT3G25190	vacuolar iron transporter homolog 2.1	integral membrane protein, putative contains Pfam profile: PF01988 integral membrane protein; similar to nodulin-21 GB:CAA34506 [Glycine max]; supported by cDNA: gi_14030610_gb_AF375396.1_AF375396	1.59913	0.03	2.41702	0.000126	1.21201	0.0838	0.663025	0.0124	1.46875	0.0202	1.00214	0.987	1.1132	0.454	2.21522	0.000128	1.11082	0.298
At3g26650	GAPA	GAPA (GLYCERALDEHYDE 3-PHOSPHATE DEHYDROGENASE A SUBUNIT); glyceraldehyde-3-phosphate dehydrogenase/ protein binding	glyceraldehyde 3-phosphate dehydrogenase A subunit (GapA) identical to glyceraldehyde 3-phosphate dehydrogenase A subunit (GapA) GB:M64114 (Gene 104, 133-138 (1991)); supported by cDNA: gi_166701_gb_M64114.1_ATHGAPAA	1.07366	0.736	1.61271	0.0412	0.920455	0.384	0.543172	0.0214	1.17551	0.358	0.81588	0.349	1.00777	0.961	2.16415	0.00171	1.23519	0.232
At3g26970	MUB4	MUB4 (MEMBRANE-ANCHORED UBIQUITIN-FOLD PROTEIN 4 PRECURSOR)	geranylgeranylated protein, putative similar to ATGP4 GB:AAD00115 from [Arabidopsis thaliana]	1.38029	0.0191	1.50319	0.00607	0.887328	0.179	0.842789	0.149	0.889798	0.266	0.917832	0.243	0.572013	0.0011	1.05578	0.397	0.623222	0.00617
At3g23050	IAA7	IAA7 (INDOLE-3-ACETIC ACID 7); transcription factor	indoleacetic acid (IAA)-inducible gene (IAA7) identical to (IAA7) gene GB:U18409 [Arabidopsis thaliana] (J. Mol. Biol. 251 (4), 533-549 (1995));supported by full-length cDNA: Ceres:38286.	0.771068	0.0599	1.02573	0.862	0.987987	0.914	0.630541	0.00955	0.913362	0.343	0.838789	0.271	1.17031	0.251	1.44854	0.0171	1.39524	0.0815
At3g23080	AT3G23080	polyketide cyclase/dehydrase and lipid transport superfamily protein	unknown protein C-term similar to phosphatidylcholine transfer protein GB:AAF08345 [Homo sapiens]; supported by cDNA: gi_15810256_gb_AY056167.1_	0.978235	0.899	1.09749	0.0637	0.874656	0.375	1.23716	0.152	1.6711	0.0261	1.38798	0.0461	1.49416	0.0543	1.35075	0.034	1.0765	0.509
At3g29250	AT3G29250	short-chain dehydrogenase reductase 4	short-chain alcohol dehydrogenase, putative similar to short-chain alcohol dehydrogenase GB:AAF04194 [Pisum sativum]; contains Pfam profile: PF00106 short chain dehydrogenase	0.615723	0.0213	0.74821	0.0553	0.877125	0.505	0.770842	0.0145	0.880777	0.155	0.936705	0.702	1.25471	0.342	1.14262	0.117	1.33949	0.215
At3g18450	AT3G18450	PLAC8 family protein	hypothetical protein similar to GB:AAD02554 from [Petunia x hybrida]	0.553335	0.0492	0.344937	0.00401	0.959018	0.839	0.461944	0.00471	1.1337	0.298	0.287966	0.00676	1.96488	0.0641	2.45419	0.000666	6.82332	0.00144
At3g18510	AT3G18510	hypothetical protein	hypothetical protein predicted by genemark.hmm	0.822977	0.0379	0.654597	0.000555	0.914667	0.429	1.13204	0.121	0.997119	0.968	0.900429	0.0734	1.10821	0.361	0.880813	0.0532	1.23076	0.105
At3g12820	AtMYB10	AtMYB10 (myb domain protein 10); DNA binding / transcription factor	myb-related protein, putative myb-related protein ZM1 GB:P20024 from [Zea mays], (Mol. Gen. Genet. 216 (2-3), 183-187 (1989))	0.850064	0.024	0.427957	0.000542	0.632348	0.0403	2.17479	2.84e-05	1.12809	0.0994	1.09488	0.365	0.839167	0.307	0.518712	0.000544	0.766449	0.177
At3g12830	AT3G12830	SAUR-like auxin-responsive protein	unknown protein contains similarity to auxin-induced protein GB:P33082 from [Glycine max]	1.40017	0.0316	1.53234	0.00882	1.48326	0.0595	0.956766	0.73	0.726996	0.0239	1.04708	0.535	0.770138	0.178	0.759847	0.0359	0.735508	0.113
At3g12700	AT3G12700	aspartyl protease family protein	hypothetical protein predicted by genemark.hmm	1.62675	0.0218	1.34544	0.134	1.31609	0.217	0.687677	0.0181	1.00418	0.981	0.568758	0.0365	0.812414	0.272	1.46025	0.0938	1.4284	0.109
At3g12720	ATMYB67	ATMYB67 (MYB DOMAIN PROTEIN 67); DNA binding / transcription factor	myb-related transcription factor, putative similar to myb-related transcription factor TMH1 GB:S69190 from [Lycopersicon esculentum]; supported by cDNA: gi_14517437_gb_AY039554.1_	1.31636	0.0998	0.955645	0.683	1.01792	0.784	1.58272	0.00939	1.62525	0.0105	1.14902	0.355	1.25678	0.072	1.02687	0.71	1.09379	0.419
At3g13310	AT3G13310	chaperone DnaJ-domain containing protein	DnaJ protein, putative contains Pfam profile: PF00226 DnaJ domain;supported by full-length cDNA: Ceres:31309.	1.46961	0.00408	1.53779	0.0252	1.13652	0.317	1.05024	0.659	1.1464	0.256	1.09896	0.374	0.886557	0.2	1.09156	0.508	0.806722	0.136
At3g20340	AT3G20340	hypothetical protein	unknown protein	1.72447	0.00314	1.63903	0.0131	1.18009	0.218	1.30669	0.0119	1.22066	0.152	1.24194	0.173	0.835321	0.106	0.934165	0.59	0.672591	0.0248
At3g25820	ATTPS-CIN	ATTPS-CIN (terpene synthase-like sequence-1,8-cineole); (E)-beta-ocimene synthase/ myrcene synthase	terpene synthase-related protein contains Pfam profile: PF01397 terpene synthase family	0.982827	0.877	0.949096	0.704	1.06516	0.452	1.79943	0.00147	1.59434	0.00189	1.73767	0.0197	1.72791	0.00821	0.886027	0.237	0.994379	0.965
At3g25760	AOC1	AOC1 (ALLENE OXIDE CYCLASE 1); allene-oxide cyclase	hypothetical protein	1.18464	0.0318	2.2172	0.0103	1.20709	0.146	0.980618	0.815	1.17174	0.113	1.83535	0.021	1.19395	0.111	1.1949	0.13	0.65053	0.0758
At3g25780	AOC3	AOC3 (ALLENE OXIDE CYCLASE 3); allene-oxide cyclase	unknown protein ;supported by full-length cDNA: Ceres:3457.	1.59513	0.000513	1.99318	0.000425	0.999252	0.996	1.00369	0.962	1.0189	0.856	1.25416	0.00211	0.638281	0.0039	1.01515	0.894	0.508931	0.000865
At3g24770	CLE41	CLE41 (CLAVATA3/ESR-RELATED 41); protein binding / receptor binding	hypothetical protein predicted by genscan+;supported by full-length cDNA: Ceres:35773.	1.82853	0.000164	1.63901	0.00231	1.05673	0.447	1.04922	0.43	0.976624	0.745	0.940475	0.39	0.564401	0.000147	0.930806	0.438	0.600123	0.000502
At3g30775	ERD5	ERD5 (EARLY RESPONSIVE TO DEHYDRATION 5); proline dehydrogenase	proline oxidase, mitochondrial precursor (osmotic stress-induced proline dehydrogenase) identical to GB:P92983 from [Arabidopsis thaliana] (Plant Cell 8 (8), 1323-1335 (1996))	3.24997	3.83e-05	1.80438	0.000329	1.05928	0.566	2.35051	0.000103	2.21064	0.000105	1.305	0.00888	0.720521	0.0275	0.940493	0.374	0.552125	0.00228
At3g21890	AT3G21890	B-box type zinc finger-containing protein	zinc finger protein, putative contains Pfam profile: PF01760 CONSTANS family zinc finger;supported by full-length cDNA: Ceres:258241.	0.723995	0.00997	1.0455	0.628	0.896017	0.373	0.601424	0.000923	0.603098	0.0119	0.868496	0.207	0.746396	0.00812	1.00278	0.982	0.859412	0.128
At3g14990	AT3G14990	protein DJ-1-like A	4-methyl-5(b-hydroxyethyl)-thiazole monophosphate biosynthesis protein, putative similar to ThiJ GB:AAA82704 [Escherichia coli]; likely encodes two ThiJ subunits within a single polypeptide; supported by cDNA: gi_14517477_gb_AY039574.1_	1.52588	0.00237	1.44665	0.00366	1.0259	0.64	1.15026	0.137	1.33513	0.0085	1.09053	0.109	0.897655	0.11	1.16072	0.0523	0.823135	0.027
At3g16500	PAP1	PAP1 (PHYTOCHROME-ASSOCIATED PROTEIN 1); transcription factor	phytochrome-associated protein 1 (PAP1) nearly identical to phytochrome-associated protein 1 (PAP1) GB:AF088281 [Arabidopsis thaliana] (sequence discrepancy at (232-242 (this): 213-217 (GB:AF088281)));supported by full-length cDNA: Ceres:38146.	1.13772	0.438	1.04729	0.451	0.905511	0.327	1.34018	0.098	1.53072	0.0453	1.23365	0.0655	1.2183	0.0976	1.14218	0.218	0.987551	0.822
At3g16530	AT3G16530	legume lectin-like protein	putative lectin similar to lectin SP:P02874 [Onobrychis viciifolia]; contains Pfam profile: PF00139 legume lectins beta domain; supported by cDNA: gi_15809853_gb_AY054194.1_	1.87767	0.191	0.290143	0.0905	0.916555	0.821	6.5613	0.00427	3.8098	0.0078	1.01387	0.983	1.85969	0.254	0.580646	0.259	1.83425	0.308
At3g13175	AT3G13175	hypothetical protein	Expressed protein ; supported by full-length cDNA: Ceres: 2083.	1.49584	0.028	1.14252	0.0844	0.876842	0.332	1.60634	0.00306	1.58403	0.00256	1.22692	0.138	0.928536	0.656	0.986108	0.853	0.7568	0.0684
At3g23730	XTH16	xyloglucan endotransglucosylase/hydrolase protein 16	xyloglucan endotransglycosylase, putative similar to xyloglucan endotransglycosylase 1 GB:CAA10231 from [Fagus sylvatica] (Plant Physiol.(1999) 119, 1148-1148);supported by full-length cDNA: Ceres:10852.	0.486682	0.00232	0.515939	0.000351	0.818781	0.0439	0.923801	0.302	0.997242	0.973	0.979336	0.844	1.67773	0.00672	1.0795	0.38	1.71314	0.000321
At3g24290	AMT1;3	AMT1;3 (AMMONIUM TRANSPORTER 1;3); ammonium transmembrane transporter	ammonium transporter, putative similar to GB:AAD54638 from [Arabidopsis thaliana] (Plant Cell (1999) 11 (5), 937-948)	0.829137	0.295	1.09962	0.395	1.02399	0.857	0.646015	0.00195	0.765385	0.0139	0.856763	0.426	0.945252	0.78	1.18478	0.0174	1.10328	0.554
At3g20110	CYP705A20	CYP705A20; electron carrier/ heme binding / iron ion binding / monooxygenase/ oxygen binding	cytochrome P450, putative contains Pfam profile: PF00067 cytochrome P450	1.68664	0.0106	1.42521	0.0222	1.00363	0.959	2.04065	0.00357	1.81584	0.00501	1.72435	0.00486	1.08052	0.382	0.889836	0.102	0.626622	0.0109
At3g20160	AT3G20160	geranylgeranyl pyrophosphate synthase 10	geranyl geranyl pyrophosphate synthase, putative similar to geranyl geranyl pyrophosphate synthase GB:BAA23157 [Arabidopsis thaliana]	0.588066	0.000618	1.09329	0.862	0.723356	0.396	0.412841	0.0364	0.990046	0.94	0.767524	0.533	1.21782	0.574	2.39813	0.0454	1.58668	0.411
At3g12900	AT3G12900	oxidoreductase, 2OG-Fe(II) oxygenase family protein	hypothetical protein similar to oxidoreductases	0.175045	0.000175	0.0802379	0.000333	0.205412	0.00239	1.81166	0.0348	0.953282	0.861	0.830438	0.341	1.11866	0.18	0.526192	0.0819	1.34707	0.133
At3g20590	NDR1	NDR1 (non race-specific disease resistance 1); signal transducer	non-race specific disease resistance protein, putative contains non-consensus CT donor splice site at exon 1; potential pseudogene; similar to non-race specific disease resistance protein GB:AAB95208 [Arabidopsis thaliana]	0.723226	0.0476	0.63481	0.0416	0.878691	0.255	0.802463	0.165	1.09186	0.444	0.70436	0.0681	1.32657	0.0608	1.36064	0.0229	1.88337	0.0169
At3g15353	MT3	MT3 (METALLOTHIONEIN 3); copper ion binding	Expressed protein ; supported by full-length cDNA: Ceres: 32882.	1.13849	0.199	1.40602	0.0338	0.865227	0.222	1.21403	0.148	1.50035	0.0156	1.49931	0.00818	1.14023	0.193	1.23584	0.205	0.7605	0.00374
At3g18250	AT3G18250	putative membrane lipoprotein	hypothetical protein predicted by genscan+	1.89658	0.339	0.43159	0.0522	1.27042	0.56	4.45639	0.00656	2.32549	0.0751	1.0141	0.983	1.55772	0.504	0.521833	0.134	1.53606	0.277
At3g19710	BCAT4	BCAT4 (BRANCHED-CHAIN AMINOTRANSFERASE4); catalytic/ methionine-oxo-acid transaminase	branched-chain amino acid aminotransferase, putative similar to branched-chain amino acid aminotransferase GB:AAF07192 from [Solanum tuberosum];supported by full-length cDNA: Ceres:38004.	1.1088	0.265	1.27218	0.0513	1.12826	0.52	0.952098	0.659	0.499921	0.0184	1.09238	0.205	0.508693	0.000278	0.525073	0.0224	0.465673	0.000465
At3g19580	AZF2	AZF2 (ARABIDOPSIS ZINC-FINGER PROTEIN 2); DNA binding / nucleic acid binding / transcription factor/ transcription repressor/ zinc ion binding	zinc finger protein, putative similar to Cys2/His2-type zinc finger protein 2 GB:BAA85107 from [Arabidopsis thaliana]; supported by cDNA: gi_15028256_gb_AY046043.1_	1.1505	0.167	0.943954	0.656	0.996154	0.989	0.600432	0.0011	0.920854	0.288	0.492636	0.00594	0.797313	0.417	1.53365	0.00126	1.61846	0.147
At3g19200	AT3G19200	hypothetical protein	hypothetical protein predicted by genemark.hmm	2.40106	0.0026	2.15185	0.000176	1.00963	0.923	1.38242	0.0469	1.42269	0.0686	1.23893	0.0672	0.59823	0.0022	1.02913	0.783	0.482859	0.000117
At3g28580	AT3G28580	AAA-type ATPase family protein	hypothetical protein predicted by genemark.hmm	2.63761	0.000216	2.60325	0.00552	1.10911	0.421	1.40135	0.0144	0.959532	0.619	1.3831	0.135	0.403482	0.00139	0.684718	0.0162	0.291723	0.00279
At3g22550	AT3G22550	hypothetical protein	unknown protein	1.44141	0.00154	2.03983	0.00286	1.14271	0.246	1.06622	0.511	0.925262	0.445	1.50888	0.00664	0.733522	0.00618	0.867795	0.28	0.486137	0.00151
At3g22600	AT3G22600	protease inhibitor/seed storage/lipid transfer protein (LTP) family protein	unknown protein contains Pfam profile:PF00279 LTP:Plant lipid transfer protein family;supported by full-length cDNA: Ceres:19287.	0.927323	0.285	0.805856	0.0913	1.02042	0.817	0.641386	0.0121	0.702402	0.0119	0.557373	0.000407	0.77292	0.0144	1.09513	0.404	1.38672	0.0161
At3g22620	AT3G22620	bifunctional inhibitor/lipid-transfer protein/seed storage 2S albumin-like protein	hypothetical protein predicted by genemark.hmm; supported by cDNA: gi_14334663_gb_AY035005.1_	0.909535	0.303	0.829118	0.0318	1.03123	0.557	0.53213	0.000459	0.603168	0.000151	0.485081	0.00078	0.683874	0.0117	1.1335	0.0892	1.40981	0.00239
At3g30720	QQS	QQS (QUA-QUINE STARCH)	unknown protein	1.19358	0.571	0.967355	0.689	1.02232	0.73	0.141631	0.000536	0.136656	0.000558	0.114787	0.000658	0.117048	0.000568	0.964874	0.599	1.0197	0.807
At3g23880	AT3G23880	F-box/kelch-repeat protein	hypothetical protein	0.783098	0.29	0.939422	0.564	0.882736	0.51	0.85491	0.359	1.74408	0.0274	1.02557	0.886	1.96599	0.0312	2.04008	0.00278	1.91698	0.0175
At3g26330	CYP71B37	CYP71B37; electron carrier/ heme binding / iron ion binding / monooxygenase/ oxygen binding	cytochrome P450, putative contains Pfam profile: PF00067 cytochrome P450	1.39083	0.0152	1.02486	0.881	1.01928	0.913	1.72477	0.0242	1.3992	0.121	1.27093	0.0395	1.02541	0.719	0.811234	0.359	0.806816	0.0957
At3g26470	AT3G26470	RPW8 domain-containing powdery mildew resistance protein	unknown protein ;supported by full-length cDNA: Ceres:4836.	2.10836	0.000601	2.28176	0.00066	1.30549	0.0186	0.91336	0.3	0.945091	0.107	0.988476	0.9	0.585196	0.0057	1.03474	0.682	0.592018	0.0027
At3g22910	AT3G22910	putative calcium-transporting ATPase 13	calmodulin-stimulated calcium-ATPase, putative similar to calmodulin-stimulated calcium-ATPase GB:CAA68234 [Brassica oleracea]	1.7261	0.000413	2.52041	0.00167	0.785683	0.0469	1.45838	0.00205	1.08833	0.298	2.12949	0.00343	0.495383	0.000522	0.746257	0.0188	0.23263	0.000341
At3g22930	CML11	calmodulin-like protein 11	calmodulin, putative similar to calmodulin GB:AAA34015 [Glycine max]; supported by cDNA: gi_16226343_gb_AF428309.1_AF428309	1.86091	0.00174	2.44191	8.66e-05	1.17912	0.133	0.756077	0.00892	0.722554	0.00213	0.992131	0.928	0.457827	0.0022	0.955662	0.494	0.461458	0.000772
At3g27950	AT3G27950	GDSL esterase/lipase	early nodule-specific protein, putative similar to early nodule-specific protein GB:AAC26810 from [Medicago truncatula]	0.988918	0.963	0.825894	0.157	1.2168	0.112	0.65793	0.025	1.19901	0.111	0.549469	0.0534	1.47531	0.165	1.8224	0.00185	2.68498	0.00123
At3g18560	AT3G18560	hypothetical protein	unknown protein ; supported by cDNA: gi_14190488_gb_AF380644.1_AF380644	0.733107	0.262	0.483257	0.00704	0.672157	0.115	1.64407	0.0128	1.13943	0.496	1.08376	0.766	1.0447	0.873	0.693054	0.0603	0.963961	0.863
At3g21340	AT3G21340	receptor-like protein kinase	serine/threonine-specific protein kinase, putative similar to serine/threonine-specific protein kinase GB:T02731 from [Arabidopsis thaliana]	0.575321	0.0128	0.440006	0.0054	0.97864	0.895	0.603156	0.00166	0.886288	0.266	0.461295	0.0142	1.50761	0.0805	1.46942	0.00685	3.26821	0.00408
At3g21420	AT3G21420	oxidoreductase, 2OG-Fe(II) oxygenase family protein	hypothetical protein contains Pfam profile: PF00671 iron/ascorbate oxidoreductase family;supported by full-length cDNA: Ceres:118190.	1.53229	0.0164	1.80109	0.000497	1.05101	0.569	0.943972	0.63	0.87674	0.263	1.10956	0.107	0.601366	0.00444	0.928778	0.28	0.541984	0.00147
At3g22231	PCC1	PCC1 (PATHOGEN AND CIRCADIAN CONTROLLED 1)	Expressed protein ; supported by cDNA: gi_14335055_gb_AY037207.1_	0.5274	0.0353	0.585859	0.0156	0.637497	0.0154	0.666892	0.00168	1.30014	0.036	0.740813	0.276	1.57155	0.106	1.94955	0.00204	2.12139	0.00659
At3g29410	AT3G29410	terpenoid synthase 25	terpene synthase, putative similar to terpene synthase GB:CAA72074 from [Arabidopsis thaliana], contains Pfam profile: PF01397 terpene synthase family	1.40473	0.0225	2.70633	0.000352	1.30221	0.0144	0.921932	0.172	0.80694	0.0213	1.77618	0.00854	0.748048	0.0407	0.875271	0.128	0.421155	0.000498
At3g29320	AT3G29320	alpha-glucan phosphorylase 1	alpha-glucan phosphorylase, putative similar to alpha-glucan phosphorylase, L isozyme 1 precursor GB:P04045 from [Solanum tuberosum] (J. Biochem. 106 (4), 691-695 (1989)); supported by cDNA: gi_15146188_gb_AY049235.1_	1.25041	0.0294	1.08288	0.194	0.898257	0.0321	1.70518	0.00059	1.7521	0.000456	1.47673	0.00389	1.25866	0.0123	1.02752	0.518	0.852332	0.028
At3g27150	AT3G27150	F-box/kelch-repeat protein	unknown protein contains Pfam profile: PF01344 kelch motif	0.905788	0.11	1.19855	0.147	0.962894	0.701	0.726716	0.00608	0.545451	0.00263	0.961599	0.699	0.579839	0.000391	0.750569	0.0361	0.602995	0.00721
At3g25600	AT3G25600	putative calcium-binding protein CML16	calmodulin, putative similar to GB:P07463 from [Paramecium tetraurelia] (Cell 62 (1), 165-174 (1990))	1.50858	0.00325	1.46389	0.00688	1.21084	0.143	0.802686	0.0433	0.889507	0.154	0.778907	0.0178	0.713952	0.032	1.10816	0.0841	0.916607	0.511
At3g25640	AT3G25640	hypothetical protein	hypothetical protein predicted by genemark.hmm	0.874514	0.348	0.87501	0.224	1.11428	0.163	0.650789	0.00326	0.75663	0.0077	0.651157	0.0384	0.96408	0.792	1.16264	0.131	1.48056	0.00789
At3g25655	IDL1	IDL1 (INFLORESCENCE DEFICIENT IN ABSCISSION (IDA)-LIKE 1)	Expressed protein ; supported by full-length cDNA: Ceres: 21477.	0.584866	0.00859	0.590018	0.015	0.8538	0.324	0.523895	0.00113	0.681343	0.0154	0.52851	0.0137	0.994639	0.974	1.30053	0.0526	1.88197	0.0184
At2g34080	AT2G34080	cysteine proteinase-like protein	cysteine proteinase contains similarity to cysteine protease SPCP1 GI:13491750 from [Ipomoea batatas]	0.718021	0.00931	0.970428	0.859	0.961706	0.719	0.408433	0.000884	0.678007	0.0159	0.55201	0.0135	0.908112	0.276	1.66002	0.00895	1.6451	0.0322
At3g52370	FLA15	FLA15 (FASCICLIN-LIKE ARABINOGALACTAN PROTEIN 15 PRECURSOR)	unknown protein	0.894569	0.342	1.01785	0.792	1.07124	0.504	0.611619	0.000578	0.746473	0.00219	0.695908	0.0303	0.893897	0.448	1.22049	0.00245	1.2845	0.0832
At3g52180	SEX4	SEX4 (STARCH-EXCESS 4); polysaccharide binding / protein tyrosine/serine/threonine phosphatase	putative protein ;supported by full-length cDNA: Ceres:114734.	1.04841	0.515	1.62349	0.00369	1.03391	0.58	1.1381	0.181	1.23949	0.0237	1.76238	0.00101	1.22234	0.0314	1.08908	0.231	0.693575	0.00855
At3g52190	PHF1	PHF1 (PHOSPHATE TRANSPORTER TRAFFIC FACILITATOR1); nucleotide binding	unknown protein contains Pfam profile: PF00400 WD domain, G-beta repeat; supported by full-length cDNA: Ceres: 124263.	1.34496	0.0835	1.10712	0.289	1.5439	0.00598	1.02304	0.775	0.983208	0.817	0.842122	0.271	1.12864	0.427	0.961068	0.552	1.34023	0.0418
At3g13610	AT3G13610	feruloyl CoA ortho-hydroxylase 1	unknown protein contains similarity to DNA-binding protein zyxin GB:X99063 GI:1430882 from [Mus musculus]	1.25936	0.357	0.580416	0.00585	1.08359	0.515	1.93381	0.000551	1.62399	0.00807	0.891259	0.65	1.39732	0.216	0.839785	0.0822	1.56781	0.0267
At3g22250	AT3G22250	UDP-glycosyltransferase 82A1	hypothetical protein predicted by genemark.hmm	0.742756	0.0878	0.881263	0.0089	0.98966	0.851	0.614247	0.0049	0.851304	0.171	0.72879	0.0377	1.13429	0.293	1.38593	0.00273	1.5564	0.00013
At3g28340	GATL10	GATL10 (Galacturonosyltransferase-like 10); polygalacturonate 4-alpha-galacturonosyltransferase/ transferase, transferring hexosyl groups	unknown protein	1.06534	0.679	1.25046	0.17	1.21372	0.349	0.629902	0.00153	0.696864	0.00908	0.739359	0.179	0.793919	0.35	1.10631	0.301	1.07379	0.752
At3g28740	CYP81D1	CYP81D1; electron carrier/ heme binding / iron ion binding / monooxygenase/ oxygen binding	cytochrome P450, putative contains Pfam profile: PF00067 cytochrome P450; supported by cDNA: gi_15292830_gb_AY050849.1_	1.15511	0.38	1.64361	0.00351	1.1468	0.218	0.914473	0.436	1.15772	0.29	1.3012	0.116	1.14938	0.329	1.266	0.0738	0.883323	0.175
At3g14780	AT3G14780	hypothetical protein	hypothetical protein similar to callose synthase catalytic subunit-like protein GB:CAB88264 GI:7630056 from [Arabidopsis thaliana]	1.44637	0.00939	1.50131	0.00798	0.932497	0.35	1.11194	0.36	0.999551	0.996	1.15417	0.0455	0.644424	0.00256	0.898927	0.299	0.558345	0.00051
At3g14770	AT3G14770	bidirectional sugar transporter SWEET2	hypothetical protein contains similarity to MtN3(nodulin) protein GB:Y08726 GI:1619601 from [Medicago truncatula]; supported by cDNA: gi_15809922_gb_AY054229.1_	0.925171	0.451	1.07156	0.773	1.12859	0.691	0.325647	0.000876	0.865491	0.284	0.377174	0.00926	1.05579	0.853	2.65775	0.00462	2.79921	0.0316
At1g66020	AT1G66020	terpenoid synthase 26	terpene synthase, putative contains Pfam profile: PF01397: Terpene synthase family	1.20265	0.17	1.36877	0.0042	0.873794	0.0691	1.7266	0.0022	1.26954	0.0301	1.96508	0.00202	0.92239	0.462	0.735281	0.00451	0.46939	0.000159
At1g33280	ANAC015	ANAC015 (Arabidopsis NAC domain containing protein 15); transcription factor	unknown protein	0.681784	0.0122	1.2851	0.436	0.894015	0.677	0.402343	0.00429	0.802271	0.238	0.75838	0.347	1.05201	0.823	1.994	0.0249	1.38718	0.374
At1g36640	AT1G36640	hypothetical protein	unknown protein	1.44145	0.549	0.376961	0.00418	1.04661	0.788	2.5432	0.00543	1.47219	0.0734	0.665082	0.506	1.06893	0.911	0.578874	0.0131	1.60721	0.0665
At1g33560	ADR1	ADR1 (ACTIVATED DISEASE RESISTANCE 1); kinase	disease resistance protein, putative similar to disease resistance protein RPP1-WsB GB:BAB01321 GI:9279731 from (Arabidopsis thaliana)	1.66629	0.000473	2.08491	6.7e-05	1.12952	0.0841	0.961305	0.22	0.985414	0.58	1.20281	0.0351	0.667976	0.00404	1.02508	0.216	0.555346	0.000883
At3g10930	AT3G10930	hypothetical protein	hypothetical protein predicted by genefinder;supported by full-length cDNA: Ceres:12509.	3.52447	0.00961	1.99439	0.082	1.71063	0.452	1.00171	0.997	0.789763	0.503	0.566837	0.0704	0.383317	0.198	0.788416	0.467	0.676239	0.578
At3g11170	FAD7	FAD7 (FATTY ACID DESATURASE 7); omega-3 fatty acid desaturase	omega-3 fatty acid desaturase, chloroplast precursor identical to omega-3 fatty acid desaturase, chloroplast precursor SP:P46310 (Arabidopsis thaliana (Mouse-ear cress)); supported by cDNA: gi_14488093_gb_AF389295.1_AF389295	1.00452	0.952	0.936029	0.22	1.04625	0.607	1.70884	1.44e-06	1.51749	0.00378	1.59233	0.00494	1.58053	0.00504	0.888027	0.159	0.992592	0.911
At1g66460	AT1G66460	protein kinase-like protein	protein kinase, putative contains Pfam profile: PF00069: Eukaryotic protein kinase domain	0.536304	3.87e-05	0.626135	0.00293	0.677418	0.0139	0.740779	0.0128	1.09165	0.151	0.864861	0.0162	1.37889	0.0194	1.47365	0.0065	1.59435	0.00692
At1g66800	AT1G66800	alcohol dehydrogenase-like protein	cinnamyl alcohol dehydrogenase, putative similar to cinnamyl alcohol dehydrogenase [Eucalyptus gunnii] GI:1143445	0.618008	0.0172	0.665075	0.0242	0.730318	0.136	0.982833	0.898	0.908761	0.581	1.05768	0.642	1.07391	0.623	0.924635	0.608	1.01534	0.924
At1g66690	PXMT1	PXMT1; S-adenosylmethionine-dependent methyltransferase	unknown protein	1.6392	0.416	0.380608	0.0548	1.01262	0.966	3.42193	0.000915	2.1069	0.0133	0.794541	0.737	1.30154	0.675	0.615704	0.0821	1.63811	0.283
At1g72070	AT1G72070	chaperone DnaJ-domain containing protein	DnaJ protein, putative contains Pfam profile: PF00226: DnaJ domain;supported by full-length cDNA: Ceres:25569.	1.28695	0.0101	1.67002	0.0158	1.02357	0.536	0.822297	0.173	1.08611	0.197	1.06706	0.426	0.863838	0.0161	1.32083	0.0584	0.809548	0.0549
At1g54970	ATPRP1	ATPRP1 (PROLINE-RICH PROTEIN 1); structural constituent of cell wall	proline-rich protein, putative similar to proline-rich protein GI:170048 from [Glycine max]	1.19064	0.378	1.00983	0.955	1.91083	0.0456	1.12681	0.541	0.887329	0.556	0.955684	0.787	1.42405	0.18	0.787473	0.0831	1.49009	0.195
At1g69490	NAP	NAP (NAC-like, activated by AP3/PI); transcription factor	unknown protein similar to N-term half of NAC domain protein NAM [Arabidopsis thaliana] GI:4325282;supported by full-length cDNA: Ceres:21634.	2.1994	0.00128	1.99002	0.00719	1.12068	0.224	1.20848	0.0533	0.954169	0.621	1.09343	0.589	0.486186	0.00133	0.78956	0.0393	0.444641	0.00404
At1g69526	AT1G69526	S-adenosyl-L-methionine-dependent methyltransferases superfamily protein	Expressed protein ; supported by full-length cDNA: Ceres: 33120.	0.640799	0.0142	0.809166	0.22	0.863731	0.322	1.1097	0.42	1.16328	0.163	1.40127	0.0719	1.56798	0.0346	1.04828	0.76	1.11897	0.442
At1g30380	PSAK	PSAK (photosystem I subunit K)	photosystem I subunit X precursor identical to photosystem I subunit X precursor [Arabidopsis thaliana] GI:5738540;supported by full-length cDNA: Ceres:27643.	1.09499	0.169	1.33714	0.0398	1.01853	0.829	0.529797	0.000331	1.20459	0.035	0.646958	0.0105	1.12047	0.208	2.27368	0.000372	1.73191	0.0056
At1g35910	AT1G35910	probable trehalose-phosphate phosphatase D	trehalose-phosphatase, putative contains TIGRfam profile: TIGR00685: trehalose-phosphatase;supported by full-length cDNA: Ceres:255364.	2.47115	0.000554	5.49196	0.000296	1.25328	0.199	0.651985	0.00835	0.776719	0.2	1.44899	0.0635	0.393923	5.21e-05	1.19132	0.318	0.27186	0.000692
At3g12320	AT3G12320	hypothetical protein	unknown protein ; supported by cDNA: gi_15293280_gb_AY051074.1_	0.970494	0.353	1.28398	0.136	0.906365	0.333	0.609216	0.0164	0.451902	2.87e-06	0.806001	0.0195	0.422041	0.0007	0.741777	0.0731	0.523624	0.00329
At3g12110	ACT11	ACT11 (actin-11); structural constituent of cytoskeleton	actin 11 (ACT11) identical to actin 11 (ACT11) SP:P53496 (Plant J. 10:189-202(1996));supported by full-length cDNA: Ceres:38101.	0.64853	0.0422	0.580056	0.00023	0.956049	0.419	0.806734	0.0778	0.939108	0.536	0.721557	0.0571	1.38441	0.0592	1.16409	0.0321	1.91865	0.000148
At3g12500	ATHCHIB	ATHCHIB (ARABIDOPSIS THALIANA BASIC CHITINASE); chitinase	basic chitinase identical to basic chitinase GB:AAA32769 GI:166666 [Arabidopsis thaliana] (Plant Physiol. 93, 907-914 (1990)); supported by cDNA: gi_15451095_gb_AY054628.1_	1.06849	0.784	1.28589	0.159	1.04933	0.791	0.872368	0.234	1.64595	0.00237	1.04986	0.856	1.61644	0.154	1.88677	0.00387	1.53967	0.0936
At3g12520	SULTR4;2	SULTR4;2; sulfate transmembrane transporter	sulphate transporter, putative similar to high affinity sulphate transporter GB:X96431 GI:1217966 [Hordeum vulgare]; supported by cDNA: gi_11933424_dbj_AB052775.1_AB052775	1.02851	0.718	1.49605	0.00427	0.904887	0.394	1.19574	0.131	0.653283	0.00811	1.7393	7.7e-05	0.574758	0.00393	0.546341	0.00182	0.330454	0.000304
At3g12580	HSP70	HSP70 (heat shock protein 70); ATP binding	heat shock protein 70 identical to heat shock protein 70 GB:CAA05547 GI:3962377 [Arabidopsis thaliana]; supported by cDNA: gi_15809831_gb_AY054183.1_	1.08134	0.446	1.31248	0.109	1.21177	0.00734	0.568055	0.000394	0.388774	1.01e-05	0.689479	0.0718	0.435665	0.000906	0.684395	0.0022	0.631876	0.0222
At1g56300	AT1G56300	chaperone DnaJ-domain containing protein	DnaJ protein, putative contains Pfam profile: PF00226: DnaJ domain;supported by full-length cDNA: Ceres:25796.	1.08494	0.597	0.958111	0.649	0.904815	0.322	2.79936	0.00027	3.98247	2.14e-05	2.47213	0.00318	3.3213	0.00154	1.42264	0.0123	1.3435	0.0346
At1g56220	AT1G56220	dormancy/auxin associated protein	unknown protein ; supported by full-length cDNA: Ceres: 22928.	1.04465	0.584	0.910821	0.404	0.949186	0.59	1.23969	0.0329	1.53148	0.00235	1.08088	0.498	1.39153	0.0274	1.23537	0.0483	1.28741	0.0849
At1g51700	ADOF1	ADOF1; DNA binding / transcription factor	dof zinc finger protein identical to dof zinc finger protein [Arabidopsis thaliana] GI:3608261; supported by cDNA: gi_3608260_dbj_AB017564.1_AB017564	1.85357	0.000162	1.83784	0.000359	1.22238	0.0417	0.704468	0.00281	0.652216	0.000233	0.69849	0.00143	0.430119	0.000336	0.925827	0.23	0.615785	0.00202
At1g13600	AtbZIP58	AtbZIP58 (Arabidopsis thaliana basic leucine-zipper 58); DNA binding / protein heterodimerization/ protein homodimerization/ transcription factor	bZIP transcription factor, putative similar to bZIP transcription factor GI:1769891 from [Arabidopsis thaliana]	1.04218	0.499	1.90224	0.00105	0.911368	0.289	0.787418	0.0316	0.87059	0.021	1.43723	0.00337	0.761315	0.0343	1.10563	0.259	0.529709	0.00108
At1g18140	LAC1	LAC1 (Laccase 1); laccase	laccase, putative similar to high-pI laccase (LAC2-1) GI:1621460 from (Liriodendron tulipifera)	0.935466	0.21	0.571216	0.00668	1.12919	0.243	0.748614	0.0465	0.744858	0.0229	0.45712	0.00018	0.899106	0.131	0.994983	0.971	1.96689	0.000276
At1g18100	E12A11	E12A11; phosphatidylethanolamine binding	terminal Flower 1 (TFL1), putative similar to terminal Flower 1 (TFL1) GI:2208929 from [Arabidopsis thaliana]; supported by cDNA: gi_12083219_gb_AF332406.1_AF332406	1.04627	0.73	1.38416	0.0465	1.07111	0.388	2.04765	0.00579	1.35499	0.0404	2.70895	0.000587	1.38717	0.029	0.661728	0.0123	0.512068	0.00213
At1g20693	HMGB2	HMGB2 (HIGH MOBILITY GROUP B 2); DNA binding / chromatin binding / structural constituent of chromatin / transcription factor	Expressed protein ; supported by full-length cDNA: Ceres: 11615.	1.14379	0.31	1.15702	0.103	1.00263	0.972	1.38362	0.0137	1.53852	0.00163	1.39963	0.0381	1.34864	0.0711	1.11195	0.192	0.963571	0.632
At1g13670	AT1G13670	hypothetical protein	unknown protein	0.813059	0.435	0.531628	0.00434	0.852292	0.252	1.11622	0.533	1.38178	0.17	0.729853	0.203	1.44846	0.114	1.23791	0.131	1.98459	0.00405
At1g07135	AT1G07135	glycine-rich protein	unknown protein	1.68066	0.0322	1.14518	0.255	1.09098	0.693	1.1887	0.196	1.14363	0.157	0.809967	0.245	0.742374	0.298	0.962085	0.676	0.916549	0.703
At1g07070	AT1G07070	60S ribosomal protein L35a-1	ribosomal protein, putative similar to ribosomal protein L35a GI:57118 from [Rattus norvegicus]; supported by full-length cDNA: Ceres: 2778.	0.789317	0.0296	0.646266	0.0213	1.04541	0.639	1.03635	0.741	0.900227	0.117	0.848529	0.16	1.1923	0.154	0.86865	0.187	1.40514	0.045
At1g19180	JAZ1	JAZ1 (JASMONATE-ZIM-DOMAIN PROTEIN 1); protein binding	unknown protein ;supported by full-length cDNA: Ceres:38751.	1.58357	0.0402	1.4703	0.0215	1.02732	0.903	1.1625	0.27	0.880143	0.401	1.07935	0.625	0.570984	0.0623	0.757114	0.0263	0.529008	0.0427
At1g58290	HEMA1	HEMA1; glutamyl-tRNA reductase	glutamyl-tRNA reductase, putative similar to glutamyl-tRNA reductase GI:1694925 from [Cucumis sativus]	0.982199	0.748	1.54088	0.0138	1.0549	0.65	0.709839	0.00552	0.930129	0.519	1.1136	0.329	0.99898	0.989	1.31034	0.0758	0.897075	0.33
At1g58360	AAP1	AAP1 (AMINO ACID PERMEASE 1); amino acid transmembrane transporter/ neutral amino acid transmembrane transporter	amino acid permease I identical to amino acid permease I GI:22641 from [Arabidopsis thaliana]; supported by cDNA: gi_404018_gb_L16240.1_ATHAAT	1.35211	0.0441	1.69081	0.0152	1.02639	0.802	0.970352	0.662	0.83925	0.142	1.21343	0.275	0.637078	0.0127	0.864892	0.222	0.525022	0.00697
At1g29910	CAB3	CAB3 (CHLOROPHYLL A/B BINDING PROTEIN 3); chlorophyll binding	photosystem II type I chlorophyll a /b binding protein, putative similar to photosystem II type I chlorophyll a /b binding protein GI:16364 from [Arabidopsis thaliana]	0.796069	0.376	1.54996	0.0563	0.906067	0.48	0.473127	0.0292	2.03336	0.0254	0.921186	0.654	2.31432	0.00684	4.2977	0.00107	2.51233	0.00138
At1g22160	AT1G22160	hypothetical protein	unknown protein ;supported by full-length cDNA: Ceres:23788.	1.29994	0.0592	1.36316	0.0704	1.54564	0.00305	0.909237	0.396	0.705437	0.00927	0.95345	0.726	0.838771	0.141	0.775856	0.077	0.879721	0.251
At1g22335	AT1G22330	RNA recognition motif-containing protein	glycine-rich RNA-binding protein, putative similar to glycine-rich RNA-binding protein GI:17818 from [Brassica napus]	0.669643	0.0542	0.566254	0.0207	0.928124	0.246	0.929423	0.432	1.09636	0.394	0.785926	0.288	1.51956	0.0292	1.17962	0.034	1.93346	0.0129
At1g22330	AT1G22330	RNA recognition motif-containing protein	Expressed protein ; supported by full-length cDNA: Ceres: 41224.	0.633402	0.0152	0.529524	0.00239	0.89732	0.334	0.856766	0.17	1.1968	0.106	0.716256	0.0413	1.69547	0.0124	1.39689	0.0132	2.36713	0.00146
At5g28610	AT5G28610	hypothetical protein	putative protein	1.36225	0.0749	0.897184	0.538	0.964625	0.856	1.38704	0.0349	1.62742	0.0264	0.91351	0.639	1.15239	0.468	1.1733	0.201	1.2615	0.356
At1g20380	AT1G20380	Prolyl oligopeptidase family protein	prolyl endopeptidase, putative similar to prolyl endopeptidase GI:904213 from [Homo sapiens]	1.52394	0.00933	1.32042	0.0304	0.957451	0.565	1.06039	0.512	0.947272	0.425	0.918773	0.412	0.595146	0.00559	0.893325	0.21	0.647761	0.00542
At1g20340	DRT112	DRT112; copper ion binding / electron carrier	plastocyanin, putative similar to plastocyanin GI:1865683 from [Arabidopsis thaliana];supported by full-length cDNA: Ceres:23406.	1.12074	0.34	1.24578	0.0649	1.06535	0.558	0.577797	0.00226	1.05837	0.549	0.64226	0.0165	1.00605	0.961	1.83172	0.00189	1.56643	0.0119
At1g19900	AT1G19900	glyoxal oxidase-related protein	unknown protein	0.492373	0.00773	0.558851	0.0248	0.896107	0.564	0.585899	0.00111	0.838827	0.00229	0.665005	0.124	1.52664	0.133	1.43169	0.00428	2.29569	0.0234
At1g19850	MP	MP (MONOPTEROS); transcription factor	transcription factor identical to transcription factor GI:2961085 from [Arabidopsis thaliana]; supported by cDNA: gi_2982221_gb_AF037229.1_AF037229	1.20845	0.147	1.76363	5.95e-06	0.871411	0.32	1.03967	0.182	0.934233	0.19	1.5173	0.016	0.673671	0.0631	0.898588	0.0611	0.443992	0.00216
At1g18570	MYB51	MYB51 (MYB DOMAIN PROTEIN 51); DNA binding / transcription factor	myb factor, putative similar to myb factor GI:1946266 from [Oryza sativa]; supported by cDNA: gi_3941465_gb_AF062887.1_AF062887	2.23929	0.0851	0.654046	0.111	1.10009	0.727	2.37193	0.0117	2.24485	0.015	0.692787	0.367	1.10282	0.814	0.946423	0.815	1.59186	0.13
At1g25450	KCS5	KCS5 (3-KETOACYL-COA SYNTHASE 5); fatty acid elongase	fatty acid condensing enzyme CUT1, putative similar to fatty acid condensing enzyme CUT1 GI:5001734 from [Arabidopsis thaliana];supported by full-length cDNA: Ceres:99793.	0.378712	0.00246	0.614635	0.00713	0.828261	0.141	0.760142	0.0672	0.972445	0.813	1.23368	0.189	2.12678	0.00531	1.27929	0.121	1.72393	0.00105
At4g00080	UNE11	UNE11 (unfertilized embryo sac 11); enzyme inhibitor/ pectinesterase/ pectinesterase inhibitor	putative protein	1.16449	0.306	1.69902	0.00756	1.29895	0.132	0.715841	0.0685	1.0272	0.857	1.04443	0.686	1.14581	0.35	1.43496	0.0197	1.09706	0.56
At4g00130	AT4G00130	DNA-binding storekeeper protein-related transcriptional regulator	hypothetical protein	1.27716	0.00525	1.08852	0.406	1.59466	0.00164	1.12575	0.125	0.949615	0.462	0.959474	0.637	1.18569	0.0147	0.843537	0.0765	1.23577	0.0647
At4g00430	PIP1;4	PIP1;4 (PLASMA MEMBRANE INTRINSIC PROTEIN 1;4); water channel	probable plasma membrane intrinsic protein 1c ; supported by cDNA: gi_2373400_dbj_D85192.1_D85192	0.767954	0.00212	1.01281	0.863	0.962365	0.241	0.646981	0.000356	0.695769	0.000485	0.853268	0.0804	0.871905	0.0114	1.07541	0.0436	1.02184	0.773
At4g00480	ATMYC1	myc-related transcription factor (MYC1)	MYC1 transcription factor	0.552031	0.0125	0.50373	0.000252	1.16904	0.115	0.981376	0.803	0.752038	0.0181	0.89551	0.446	1.5926	0.029	0.76631	0.0178	1.77843	0.000981
At4g00670	AT4G00670	Remorin family protein	hypothetical protein	1.27632	0.19	1.53424	0.000429	0.958695	0.74	1.21738	0.227	1.23198	0.309	1.46339	0.00914	0.925393	0.369	1.01199	0.923	0.632361	0.000716
At4g00910	AT4G00910	aluminum activated malate transporter family protein	coded for by A. thaliana cDNA T20730	0.858868	0.0368	0.722886	0.0881	0.899242	0.0213	2.28077	0.000442	0.980815	0.68	1.91966	0.00773	1.02692	0.514	0.430036	0.000318	0.534948	0.00814
At4g00770	AT4G00770	hypothetical protein	hypothetical protein ;supported by full-length cDNA: Ceres:37175.	1.14586	0.299	1.55857	0.0108	0.868048	0.179	0.911802	0.355	0.995117	0.946	1.24021	0.153	0.75385	0.0893	1.09138	0.423	0.607842	0.0047
At4g01140	AT4G01140	hypothetical protein	hypothetical protein	0.565709	0.000781	0.557018	0.00337	0.901148	0.252	0.782159	0.0765	1.14149	0.07	0.770142	0.00409	1.81834	0.00203	1.45941	0.016	2.36105	0.000374
At4g01330	AT4G01330	protein kinase family protein	putative protein kinase	0.904001	0.469	0.964447	0.804	0.984858	0.839	1.24404	0.214	1.57779	0.00575	1.32722	0.0652	1.71891	0.00976	1.26828	0.186	1.29512	0.00193
At4g01350	ULI3	ULI3; diacylglycerol binding / heme binding	putative CHP-rich zinc finger protein similar to A. thaliana CHP-rich zinc finger proteins see T10M13, GenBank accession number AF001308 functional catalog ID=98	0.735372	0.0137	0.862788	0.349	1.02448	0.84	1.4472	0.00109	1.70161	0.000202	1.69795	0.0248	2.37058	0.00247	1.17579	0.0431	1.39614	0.121
At4g01390	AT4G01390	TRAF-like family protein	hypothetical protein	0.956394	0.502	1.97573	0.00161	1.44282	0.0873	3.01954	0.000109	0.905355	0.51	6.23781	2.16e-05	1.36582	0.0424	0.299832	0.00132	0.218959	0.000155
At4g01730	AT4G01730	DHHC-type zinc finger protein	hypothetical protein	1.09919	0.514	0.842826	0.112	0.895999	0.491	1.50273	0.0203	1.4546	0.0648	1.15224	0.276	1.18571	0.256	0.967975	0.77	1.02904	0.838
At4g01750	RGXT2	RGXT2 (rhamnogalacturonan xylosyltransferase 2); UDP-xylosyltransferase	hypothetical protein T15B16.8	0.644881	0.000761	0.931148	0.543	1.01555	0.921	0.785115	0.0538	1.04928	0.541	1.13363	0.174	1.65239	0.0204	1.33647	0.0571	1.4576	0.0585
At4g01870	AT4G01870	tolB-related protein	predicted protein of unknown function similar to bacterial tolB proteins but unclear if T7B11.13 is involved in viral transport	2.37086	0.000384	2.30158	0.00134	1.22556	0.00753	1.45644	0.0129	1.19975	0.0216	1.41388	0.0231	0.620182	0.0028	0.823753	0.0808	0.438637	0.00039
At4g01890	AT4G01890	glycoside hydrolase family 28 protein / polygalacturonase (pectinase) family protein	putative polygalacturonidase similar to B. napus endo-polygalacturonidase, GenBank accession number X98373	0.723785	0.0391	0.644236	0.00228	1.07438	0.382	0.888874	0.214	0.876987	0.169	0.791181	0.0703	1.30179	0.0632	0.986627	0.794	1.64538	0.00404
At4g01950	GPAT3	GPAT3 (GLYCEROL-3-PHOSPHATE ACYLTRANSFERASE 3); acyltransferase	predicted protein of unknown function	0.605346	0.00769	0.831478	0.233	0.933921	0.628	0.611995	0.00893	0.714167	0.0214	0.84061	0.252	1.10181	0.519	1.16695	0.246	1.31072	0.137
At4g02280	SUS3	SUS3 (sucrose synthase 3); UDP-glycosyltransferase/ sucrose synthase/ transferase, transferring glycosyl groups	putative sucrose synthetase similar to several plant sugar synthetases similar to P. sativum second sugar synthetase, GenBank accession number AJ001071 similar to beet sucrose synthetase (EC 2.4.1.13), GenBank accession number S71494; supported by cDNA: gi_15293134_gb_AY051001.1_	1.46106	0.0348	2.34704	0.00292	0.867792	0.21	0.82012	0.176	0.96805	0.824	1.31744	0.105	0.574971	0.00144	1.18038	0.185	0.436432	0.00268
At4g02330	ATPMEPCRB	ATPMEPCRB; pectinesterase	hypothetical protein similar to pectinesterase	3.5524	7.62e-05	0.7919	0.0347	0.585741	0.0294	2.07846	0.000447	1.14566	0.379	0.46333	0.000682	0.188903	0.000124	0.551204	0.0165	0.407707	0.00069
At4g02770	PSAD-1	PSAD-1 (photosystem I subunit D-1)	putative photosystem I reaction center subunit II precursor similar to spinach PSI-D, GenBank accession number P12353;supported by full-length cDNA: Ceres:7630.	1.16327	0.302	1.51518	0.0297	1.09067	0.381	0.637798	0.0111	1.17638	0.0882	0.830747	0.28	1.10297	0.515	1.84444	0.00702	1.32768	0.0412
At4g02800	AT4G02800	hypothetical protein	hypothetical protein similar to A. thaliana hypothetical protein T6B20.12 (1946366);supported by full-length cDNA: Ceres:4249.	1.19566	0.0365	0.85402	0.353	0.997754	0.97	1.50363	0.0478	1.44173	0.00364	1.074	0.372	1.20309	0.025	0.958829	0.773	1.1202	0.25
At4g03110	RBP-DR1	RNA-binding protein-defense related 1	putative ribonucleoprotein similarity to ovarian RNA-binding protein and translational control factor (bruno)- Drosphila melanogaster,EMBL:DMU58976;supported by full-length cDNA: Ceres:114653.	0.696348	0.00781	0.654033	0.00289	0.903733	0.378	0.678885	0.00259	1.15045	0.0529	0.637631	0.00477	1.49307	0.025	1.69461	0.00072	2.34159	0.00138
At4g03230	AT4G03230	G-type lectin S-receptor-like serine/threonine-protein kinase	putative receptor kinase	1.37014	0.0563	1.61081	0.00526	1.01955	0.707	1.0668	0.558	0.957729	0.658	1.25418	0.0996	0.712663	0.0199	0.897758	0.23	0.568228	0.000843
At4g03210	XTH9	XTH9 (XYLOGLUCAN ENDOTRANSGLUCOSYLASE/HYDROLASE 9); hydrolase, acting on glycosyl bonds / xyloglucan:xyloglucosyl transferase	putative xyloglucan endotransglycosylase ;supported by full-length cDNA: Ceres:17748.	0.91932	0.572	0.902603	0.332	0.946207	0.573	1.68891	0.00687	1.34178	0.0366	1.6582	0.0177	1.38102	0.0726	0.794462	0.0632	0.832841	0.12
At4g03280	PETC	PETC (PHOTOSYNTHETIC ELECTRON TRANSFER C); electron transporter, transferring electrons from cytochrome b6/f complex of photosystem II	putative component of cytochrome B6-F complex ; supported by cDNA: gi_13926181_gb_AF370566.1_AF370566	1.09854	0.534	1.64714	0.00724	0.961927	0.567	0.663909	0.000171	1.05293	0.445	0.995459	0.98	0.921988	0.59	1.58595	0.00245	0.926194	0.466
At4g03500	AT4G03500	ankyrin repeat-containing protein	hypothetical protein	0.857172	0.272	0.96263	0.689	1.11307	0.548	0.594825	0.000237	0.755504	0.00566	0.668006	0.0487	0.981051	0.928	1.27013	0.00371	1.46863	0.102
At4g03960	AT4G03960	atypical dual-specificity phosphatase 4	putative protein ;supported by full-length cDNA: Ceres:26983.	2.23079	0.0093	2.35023	0.000228	2.21193	0.000211	1.02102	0.655	0.873129	0.0768	1.0757	0.704	0.865748	0.45	0.85515	0.0806	0.804826	0.0251
At4g04460	AT4G04460	aspartic proteinase A3	putative aspartic protease ; supported by cDNA: gi_13937237_gb_AF372974.1_AF372974	0.726102	0.0244	1.06477	0.827	0.733142	0.306	0.570938	0.0301	1.09654	0.423	0.837232	0.476	1.10717	0.716	1.9206	0.0265	1.32242	0.439
At4g04610	2015-04-01	APR1 (APS REDUCTASE 1); adenylyl-sulfate reductase	5-adenylylsulfate reductase ;supported by full-length cDNA: Ceres:40330.	1.31269	0.0858	1.51675	0.0123	1.20255	0.24	0.982687	0.905	0.408236	0.00323	1.13545	0.15	0.373983	0.000855	0.415428	0.00179	0.329371	0.000616
At4g04840	ATMSRB6	methionine sulfoxide reductase domain-containing protein / SeIR domain-containing protein	putative protein similar to transcriptional regulator	1.35257	0.0243	1.10344	0.331	1.67979	0.00891	0.511906	0.000501	0.755392	0.033	0.417617	0.00115	0.93814	0.584	1.47564	0.015	2.24641	0.00145
At4g04940	AT4G04940	transducin/WD40 domain-containing protein	putative WD-repeat membrane protein ; supported by cDNA: gi_16604678_gb_AY059784.1_	0.796867	0.103	0.662675	0.00777	1.03902	0.787	0.943304	0.595	0.747836	0.00925	0.784452	0.0557	0.975091	0.882	0.792784	0.0472	1.24302	0.177
At4g04990	AT4G04990	hypothetical protein	contains similarity to Gossypium hirsutum cotton fiber expressed protein 1 (GB:AF072404)	1.69561	0.284	0.833296	0.401	1.67179	0.0205	1.13667	0.483	1.3166	0.0788	0.55861	0.255	1.2981	0.579	1.15829	0.3	2.32381	0.0144
At4g05180	PSBQ-2	PSBQ-2; calcium ion binding	Oxygen-evolving enhancer protein 3 precursor - like protein OXYGEN-EVOLVING ENHANCER PROTEIN 3 PRECURSOR (OEE3) (16 KD SUBUNIT OF OXYGEN-EVOLVING SYSTEM OF PHOTOSYSTEM II), Spinacia oleracea, gb:P12301;supported by full-length cDNA: Ceres:40326.	0.768376	0.104	1.18304	0.161	1.04106	0.657	0.63925	0.0144	0.896452	0.221	0.984231	0.898	1.21459	0.211	1.40235	0.0264	1.23405	0.0648
At4g05400	AT4G05400	copper ion binding protein	putative protein hypothetical protein, Arabidopsis thaliana	0.760469	0.00676	0.648834	0.000643	1.13606	0.277	0.94554	0.362	0.787552	0.00893	0.806737	0.00775	1.17652	0.189	0.832913	0.0274	1.45837	0.0176
At4g07820	AT4G07820	cysteine-rich secretory proteins, antigen 5 and pathogenesis-related protein 1 domain-containing protein	putative pathogenesis-related protein	1.55772	0.233	0.603314	0.00985	1.26819	0.254	1.60037	0.0304	1.4192	0.0685	0.619835	0.188	1.15542	0.688	0.886796	0.0674	1.86408	0.0377
At4g08040	ACS11	ACS11; 1-aminocyclopropane-1-carboxylate synthase	strong similarity to 1-aminocyclopropane-1-carboxylic acid synthases	1.4525	0.0346	1.90516	0.00145	0.848283	0.0326	1.62262	0.00949	1.22165	0.0922	2.1283	0.00169	0.713465	0.0213	0.752889	0.00858	0.335228	0.000144
At4g08150	KNAT1	KNAT1 (KNOTTED-LIKE FROM ARABIDOPSIS THALIANA); transcription factor	KNAT1 homeobox-like protein	1.30468	0.017	1.51059	0.033	1.13062	0.326	1.0399	0.705	0.970149	0.614	1.20403	0.165	0.840721	0.21	0.932923	0.553	0.698256	0.052
At4g08160	AT4G08160	putative glycosyl hydrolase family 10 protein	putative xylan endohydrolase	0.685509	0.0184	0.996062	0.985	0.925758	0.631	0.632259	0.0177	1.01939	0.864	0.918688	0.671	1.37665	0.0907	1.6123	0.0284	1.4985	0.115
At4g08300	AT4G08300	nodulin MtN21 /EamA-like transporter family protein	nodulin-like protein nodulin gene MtN21 - Medicago truncatula, PID:e1172471	1.02096	0.742	0.664853	0.00554	0.879374	0.338	1.56642	0.00133	2.00558	0.00293	1.02006	0.81	1.72745	0.00204	1.28036	0.0712	1.69348	0.00549
At4g08290	AT4G08290	nodulin MtN21 /EamA-like transporter family protein	nodulin-like protein nodulin gene MtN21 - Medicago truncatula, PID:e1172471;supported by full-length cDNA: Ceres:40485.	0.970096	0.814	0.783074	0.0366	0.816368	0.234	0.915037	0.505	2.07881	0.00841	0.73863	0.018	1.74938	0.00755	2.27183	0.0023	2.36842	0.00167
At4g08410	AT4G08410	Proline-rich extensin-like family protein	extensin-like protein hydroxyproline-rich glycoprotein precursor - Phaseolus vulgaris,PID:g727264	1.31281	0.0457	1.13832	0.369	1.58145	0.0213	0.837531	0.207	0.846195	0.105	0.726213	0.0411	1.01935	0.894	1.01034	0.941	1.40365	0.0514
At4g08770	AT4G08770	putative apoplastic peroxidase Prx37	peroxidase C2 precursor like protein peroxidase (EC 1.11.1.7) C2 precursor - Armoracia rusticana,PID:d1014846	2.45175	0.00105	1.65692	0.000773	1.04492	0.633	1.4608	0.0114	1.14541	0.147	0.987227	0.884	0.488165	0.00311	0.784095	0.0103	0.494481	0.00123
At4g08780	AT4G08780	peroxidase 38	peroxidase C2 precursor like protein peroxidase (EC 1.11.1.7) C2 precursor - Armoracia rusticana,PID:d1014846	2.33643	0.0024	1.54443	0.0163	1.08036	0.399	2.04169	0.00351	1.12966	0.379	1.3496	0.0638	0.522351	0.00146	0.553299	0.00356	0.387042	0.000596
At4g08950	EXO	EXO (EXORDIUM)	putative phi-1-like phosphate-induced protein ;supported by full-length cDNA: Ceres:3552.	2.02372	0.00137	1.92019	0.000148	1.10857	0.328	1.22967	0.00283	1.47613	0.000484	1.16676	0.181	0.808604	0.159	1.20043	0.00838	0.693036	0.0191
At4g08870	AT4G08870, AT4G08900	arginine amidohydrolase, arginase	putative arginase similar to arginases (Pfam: PF00491, Score=353.2, E=1.4e-119, N=1);supported by full-length cDNA: Ceres:33985.	1.16301	0.437	1.00873	0.916	1.06722	0.207	1.50608	0.0393	1.31856	0.0977	1.30629	0.119	1.20995	0.206	0.875489	0.126	0.926254	0.239
At4g09020	ISA3	ISA3 (ISOAMYLASE 3); alpha-amylase/ isoamylase	isoamylase-like protein probable isoamylase (EC 3.2.1.68) su1 - Zea mays,PIR2:T01321	0.923297	0.365	1.07519	0.536	0.884165	0.304	1.38683	0.0161	1.68553	0.00809	1.61498	0.0102	1.6141	0.00308	1.21539	0.189	0.999453	0.996
At4g09030	AGP10	AGP10 (ARABINOGALACTAN PROTEIN 10)	arabinogalactan-protein homolog arabinogalactan-protein - Arabidopsis thaliana,PID:g3883126; supported by cDNA: gi_10880496_gb_AF195891.1_AF195891	1.36269	0.0896	1.69373	0.00134	0.94887	0.532	0.785175	0.0642	0.778661	0.0805	0.975921	0.85	0.542199	0.0063	0.991703	0.885	0.555576	0.00239
At4g09570	CPK4	CPK4; calmodulin-dependent protein kinase/ kinase/ protein kinase	calmodulin-domain protein kinase CDPK isoform 4 (CPK4)	1.95056	0.000909	1.66767	2.69e-05	1.23465	0.0538	1.10509	0.168	0.939382	0.489	0.94482	0.342	0.594601	0.00186	0.850051	0.0616	0.629327	0.000843
At4g10350	ANAC070	ANAC070 (Arabidopsis NAC domain containing protein 70); transcription factor	NAM/NAP like protein nap gene, Arabidopsis thaliana, gb:AJ222713	0.567649	0.0033	1.37957	0.225	0.785695	0.401	0.527668	0.0241	0.981532	0.925	1.28241	0.196	1.35856	0.202	1.86013	0.0603	1.05938	0.825
At4g10340	LHCB5	LHCB5 (LIGHT HARVESTING COMPLEX OF PHOTOSYSTEM II 5); chlorophyll binding	chlorophyll a/b-binding protein - like chlorophyll a/b-binding protein CP26 in PS II, Brassica juncea, gb:X95727;supported by full-length cDNA: Ceres:39765.	0.984727	0.904	1.49546	0.00304	1.01747	0.839	0.609591	0.00114	1.12584	0.236	0.925757	0.558	1.16328	0.261	1.84688	0.00239	1.25657	0.00883
At4g10510	AT4G10510	Subtilase family protein	subtilisin-like serine protease contains similarity to subtilase; SP1 GI:9957714 from [Oryza sativa]	0.675517	0.107	0.418912	0.0109	0.852334	0.0847	1.5573	0.0496	0.742452	0.00137	0.965738	0.882	0.936789	0.759	0.476755	0.0101	0.970024	0.824
At4g10520	AT4G10520, AT4G10530	Subtilase family protein, Subtilase family protein	subtilisin-like serine protease contains similarity to subtilase; SP1 GI:9957714 from [Oryza sativa]	1.12611	0.265	0.464371	0.0529	0.816069	0.171	2.19866	0.0464	1.4347	0.0389	0.906654	0.411	1.0397	0.702	0.652535	0.223	1.14674	0.164
At4g11190	AT4G11190	disease resistance-responsive, dirigent domain-containing protein	putative disease resistance response protein disease resistance response protein 206-d - Pisum sativum, PID:g508844	0.916618	0.244	0.764944	0.0425	1.27882	0.00384	0.902366	0.291	0.506221	0.000323	0.75305	0.0174	0.706253	0.00183	0.560993	0.00225	0.937856	0.312
At4g11210	AT4G11210	disease resistance-responsive, dirigent domain-containing protein	putative disease resistance response protein disease resistance response protein 206-d - Pisum sativum, PID:g508844	0.675113	0.0285	0.463362	0.00119	1.102	0.179	0.74824	0.0181	0.780118	0.00841	0.513553	0.00679	1.2734	0.117	1.0426	0.648	2.47959	0.000223
At4g11310	AT4G11310, AT4G11320	putative cysteine proteinase, putative cysteine proteinase	cysteine proteinase contains similarity to cysteine proteinase RD21A (thiol protease) GI:435619, SP:P43297 from [Arabidopsis thaliana]	1.07449	0.616	1.03239	0.884	0.863761	0.272	1.47829	0.0303	1.53932	0.0134	1.42037	0.173	1.23743	0.21	1.04129	0.802	0.871201	0.484
At4g11350	AT4G11350	hypothetical protein	putative protein various hypothetical proteins from Arabidopsis thaliana	1.39192	0.017	1.81838	0.000127	1.01648	0.821	0.846106	0.116	0.758541	0.0204	1.10534	0.0754	0.55394	0.00164	0.896508	0.052	0.50115	0.000532
At4g11280	ACS6	ACS6 (1-AMINOCYCLOPROPANE-1-CARBOXYLIC ACID (ACC) SYNTHASE 6); 1-aminocyclopropane-1-carboxylate synthase	ACC synthase (AtACS-6) ; supported by cDNA: gi_16226285_gb_AF428292.1_AF428292	1.61836	0.0257	1.24153	0.188	1.56049	0.151	0.958804	0.735	0.753226	0.0207	0.735551	0.121	0.726295	0.311	0.785589	0.0766	0.987416	0.965
At4g11780	AT4G11780	hypothetical protein	putative protein predicted protein, Arabidopsis thaliana	0.638991	0.00175	0.714188	0.0247	0.985412	0.865	1.03342	0.76	1.02982	0.731	1.15503	0.0515	1.58812	0.00175	0.996517	0.974	1.37496	0.014
At4g11650	ATOSM34	ATOSM34 (osmotin 34)	osmotin precursor ;supported by full-length cDNA: Ceres:13796.	1.41574	0.615	0.679765	0.301	1.39221	0.302	3.40803	0.000825	2.39001	0.0129	1.63636	0.522	2.35028	0.269	0.701288	0.202	1.43629	0.372
At4g12080	AHL1	AT-hook motif nuclear-localized protein 1	putative DNA-binding protein AT-hook protein 2 - Arabidopsis thaliana, PID:e1253680	1.13799	0.202	0.989203	0.895	0.95407	0.461	1.27892	0.0059	1.56001	0.000629	1.11171	0.369	1.30788	0.0428	1.21979	0.0332	1.17647	0.0902
At4g12030	BAT5	probable sodium/metabolite cotransporter BASS5	putative transport protein Na(+) dependent transporter (Sbf family) - Aquifex aeolicus, PIR2:E70482; supported by cDNA: gi_15215838_gb_AY050449.1_	1.37332	0.0189	1.45011	0.00257	1.07804	0.551	1.15059	0.152	0.611263	0.0225	1.21492	0.0327	0.479834	5.88e-05	0.531261	0.00552	0.394951	6.63e-05
At4g12330	CYP706A7	CYP706A7; electron carrier/ heme binding / iron ion binding / monooxygenase/ oxygen binding	flavonoid 3,5-hydroxylase like protein flavonoid 3',5'-hydroxylase - Campanula medium, PID:d1003951	0.584725	0.00193	0.807541	0.325	0.903019	0.628	1.10276	0.524	1.0983	0.348	1.52298	0.0474	1.69616	0.0486	0.995958	0.977	1.11371	0.675
At4g12440	APT4	adenine phosphoribosyltransferase, putative	putative adenine phosphoribosyltransferase adenine phosphoribosyltransferase 1 - Arabidopsis thaliana, PIR2:S20867	0.967758	0.832	0.77679	0.0517	1.13628	0.116	0.823165	0.132	0.532482	0.00377	0.660729	0.0388	0.625206	0.0167	0.646872	0.00592	0.946237	0.512
At4g12470	AZI1	azelaic acid induced 1	pEARLI 1-like protein Arabidopsis thaliana pEARLI 1 mRNA, PID:g871780	0.772241	0.117	1.00822	0.932	0.968614	0.831	2.46702	0.000199	2.31683	0.00183	3.2209	0.00117	2.90598	0.00222	0.93912	0.624	0.902227	0.426
At4g12500	AT4G12500	bifunctional inhibitor/lipid-transfer protein/seed storage 2S albumin-like protein	pEARLI 1-like protein Arabidopsis thaliana pEARLI 1 mRNA, PID:g871780	0.803885	0.695	0.82488	0.196	0.724298	0.201	2.68373	0.0222	2.15502	0.0564	2.75382	0.0913	1.94166	0.238	0.802995	0.111	0.705081	0.187
At4g12490	AT4G12490	Bifunctional inhibitor/lipid-transfer protein/seed storage 2S albumin superfamily protein	pEARLI 1-like protein Arabidopsis thaliana pEARLI 1 mRNA, PID:g871780; supported by cDNA: gi_15450470_gb_AY052336.1_	0.993829	0.987	0.955665	0.785	0.948141	0.687	4.80593	0.00151	1.4763	0.12	4.62138	0.00854	1.40843	0.328	0.307182	0.000523	0.304764	0.00175
At4g12480	pEARLI 1	pEARLI 1; lipid binding	pEARLI 1 ; supported by cDNA: gi_871779_gb_L43080.1_ATHPEAR	0.835189	0.619	1.01315	0.85	0.819848	0.213	3.92219	0.00129	2.13619	0.012	4.75794	0.00612	2.09696	0.0784	0.544643	0.000709	0.440728	0.00362
At4g12720	NUDT7	NUDT7; ADP-ribose diphosphatase/ NAD or NADH binding / hydrolase/ nucleoside-diphosphatase/ protein homodimerization	growth factor like protein antisense basic fibroblast growth factor GFG - Rattus norvegicus, PID:g1518635;supported by full-length cDNA: Ceres:148575.	2.14331	0.00174	1.76275	0.00227	1.06083	0.466	1.41686	0.0275	1.25768	0.0796	1.16529	0.134	0.622488	0.00388	0.887653	0.054	0.534191	0.00336
At4g12800	PSAL	PSAL (photosystem I subunit L)	probable photosystem I chain XI precursor photosystem I chain XI precursor - spinach, PIR2:S35151;supported by full-length cDNA: Ceres:34400.	0.930342	0.613	1.27152	0.25	1.0275	0.84	0.572498	0.0224	1.22878	0.0402	0.782446	0.199	1.35711	0.145	2.14635	0.00872	1.73444	0.021
At4g13030	AT4G13030	P-loop containing nucleoside triphosphate hydrolases superfamily protein	putative protein	0.920599	0.554	1.01239	0.813	0.765866	0.0582	0.857568	0.0361	1.53862	0.000923	0.943076	0.671	1.28001	0.189	1.79416	0.000526	1.35727	0.0342
At4g13230	AT4G13230	hypothetical protein	Expressed protein ; supported by full-length cDNA: Ceres: 121013.	1.04168	0.384	1.53505	0.000376	1.06083	0.0951	1.02771	0.427	0.868369	0.0112	1.51447	0.000965	0.884334	0.033	0.844954	0.0075	0.583923	8.33e-05
At4g13390	AT4G13390	Proline-rich extensin-like family protein	extensin-like protein extensin class 1 protein, Vigna unguiculata, X91836	1.38649	0.0108	1.04514	0.526	1.53794	0.0129	1.17113	0.0835	0.993964	0.948	0.882797	0.139	1.10254	0.331	0.848726	0.118	1.24892	0.0607
At4g13440	AT4G13440	EF-hand, calcium binding motif-containing protein	hypothetical protein	0.47117	0.00477	0.596741	0.00317	0.921879	0.726	0.712914	0.0115	1.12305	0.274	0.902913	0.494	2.19733	0.0291	1.57529	0.00632	2.4336	0.0142
At4g13420	HAK5	HAK5 (HIGH AFFINITY K+ TRANSPORTER 5); potassium ion transmembrane transporter/ potassium:sodium symporter	potassium transporter - like protein potassium transporter AtKT1p, Arabidopsis thaliana,AF012656; supported by cDNA: gi_7108596_gb_AF129478.1_AF129478	1.05814	0.603	0.524716	0.0313	1.46005	0.000136	2.43735	0.00147	0.908264	0.0186	1.20865	0.376	1.25325	0.0878	0.372644	0.000995	1.0369	0.836
At4g18170	WRKY28	WRKY28; transcription factor	DNA binding-like protein SPF1 protein, sweet protein, PIR2:S51529 and WRKY protein family, Petroselinum crispum, MNOS:S72443, MNOS:S72444, MNOS:S72445	1.85814	0.00329	1.50342	0.0324	0.95481	0.495	1.08322	0.463	1.03799	0.731	0.87643	0.358	0.533376	0.000399	0.958253	0.384	0.608578	0.0207
At4g18550	AT4G18550	alpha/beta-Hydrolases superfamily protein	lipase-like protein Pn47p, Ipomoea nil, PID:G1527001	0.716831	0.0849	0.918732	0.697	0.696362	0.291	0.53368	0.02	1.45938	0.0585	0.683995	0.11	1.41771	0.307	2.73456	0.00323	2.07269	0.0865
At4g19030	NLM1	NLM1; arsenite transmembrane transporter/ water channel	nodulin-26 - like protein major intrinsic protein, Oryza sativa, PIR2:S52003;supported by full-length cDNA: Ceres:109513.	0.564832	0.00198	0.62595	0.00631	0.956953	0.793	0.635134	0.00315	1.0001	1	0.703859	0.0214	1.69439	0.0292	1.57463	0.00486	2.40729	0.00555
At4g19160	AT4G19160	hypothetical protein	putative protein ; supported by cDNA: gi_15292760_gb_AY050814.1_	0.970665	0.881	0.906603	0.516	0.974179	0.751	1.94765	0.0131	1.52863	0.0254	1.8191	0.0248	1.53416	0.0559	0.78486	0.116	0.843361	0.166
At4g19370	AT4G19370	hypothetical protein	hypothetical protein	0.86101	0.42	0.531711	0.000138	0.598787	0.0662	1.59927	0.00157	1.66252	0.0657	0.98762	0.942	1.15619	0.44	1.03955	0.857	1.17069	0.0558
At4g19460	AT4G19460	UDP-glycosyltransferase family protein	putative protein various predicted proteins, Arabidopsis thaliana;supported by full-length cDNA: Ceres:42503.	0.575165	0.0139	0.93389	0.626	1.02138	0.794	0.602819	0.0185	0.676091	0.0301	0.978792	0.877	1.2006	0.128	1.12155	0.367	1.22661	0.109
At4g19680	IRT2	IRT2; iron ion transmembrane transporter/ zinc ion transmembrane transporter	putative Fe(II) transport protein Fe(II) transport protein, Arabidopsis thaliana, gb:U27590	0.90987	0.649	0.615847	0.016	1.09949	0.724	1.27041	0.244	1.04754	0.817	0.859878	0.354	1.26585	0.405	0.824569	0.0902	1.47213	0.217
At4g19720	AT4G19720	Glycosyl hydrolase family protein with chitinase insertion domain	putative protein chitinase / lysozyme PZ precursor, Nicotiana tabacum, PIR2:S51591	0.927894	0.572	0.809976	0.0207	0.845578	0.139	1.54145	0.0161	1.54465	0.0355	1.34556	0.0203	1.40762	0.00474	1.00208	0.983	1.04612	0.483
At4g19810	AT4G19810	Class V chitinase	putative chitinase chitinase (EC 3.2.1.14) / lysozyme (EC 3.2.1.17) PZ precursor, pathogenesis-related, common tobacco, PIR2:S51591	1.15633	0.654	1.07721	0.661	1.50264	0.0722	1.72794	0.00977	1.19254	0.236	1.6097	0.209	1.54969	0.243	0.690154	0.0162	0.962723	0.866
At4g19690	IRT1	IRT1 (iron-regulated transporter 1); cadmium ion transmembrane transporter/ copper uptake transmembrane transporter/ iron ion transmembrane transporter/ manganese ion transmembrane transporter/ zinc ion transmembrane transporter	Fe(II) transport protein ;supported by full-length cDNA: Ceres:3164.	0.0379617	9.44e-05	0.0419443	0.000374	0.112233	0.00994	1.17406	0.263	0.931098	0.705	1.29723	0.476	2.75278	0.107	0.79306	0.311	2.12205	0.219
At4g19840	ATPP2-A1	ATPP2-A1; carbohydrate binding	lectin like protein lectin phloem protein PP2, winter squash, PIR2:S38462;supported by full-length cDNA: Ceres:17437.	1.01399	0.883	1.53438	0.00454	1.03368	0.771	1.4415	0.0139	1.19977	0.179	2.18131	0.00049	1.22308	0.0675	0.832307	0.201	0.56071	0.000317
At4g19980	AT4G19980	hypothetical protein	hypothetical protein	2.40076	0.00693	2.1538	0.00218	1.31883	0.238	1.58165	0.0208	1.25652	0.335	1.41895	0.0959	0.690253	0.0821	0.794433	0.272	0.486452	0.00653
At4g20230	AT4G20230	terpenoid synthase 9	terpene cyclase like protein vetispiradiene synthase, Hyoscyamus muticus, PATX:G763421	1.14936	0.227	1.20324	0.298	0.899359	0.237	1.535	0.0147	1.11312	0.404	1.60696	0.0343	0.871001	0.0403	0.725159	0.0211	0.542018	0.0147
At4g20450	AT4G20450	putative LRR receptor-like serine/threonine-protein kinase	receptor protein kinase - like protein serine/threonine-specific receptor protein kinase (EC 2.7.1.-), Arabidopsis thaliana ,PIR2:S71277	1.53205	0.0765	0.99933	0.997	2.20129	0.0131	0.923307	0.569	1.13214	0.381	0.602256	0.0507	1.62669	0.0968	1.22618	0.0902	2.70099	0.009
At4g20390	AT4G20390	hypothetical protein	putative protein predicted proteins, Arabidopsis thaliana;supported by full-length cDNA: Ceres:248721.	1.38179	0.0104	1.55436	0.0135	1.163	0.096	0.822882	0.00455	0.935969	0.347	0.925652	0.56	0.787767	0.0372	1.13743	0.119	0.85104	0.208
At4g20840	AT4G20830, AT4G20840	FAD-binding Berberine family protein, FAD-binding and BBE domain-containing protein	reticuline oxidase - like protein reticuline oxidase precursor, Eschscholzia californica, PIR:A41533	0.766455	0.000727	1.02086	0.814	1.0783	0.378	0.565811	0.00175	0.973489	0.42	0.75362	0.00217	1.36957	0.0141	1.72052	0.0019	1.81733	0.00198
At4g20860	AT4G20860	FAD-binding Berberine family protein	berberine bridge enzyme - like protein ; supported by cDNA: gi_14194126_gb_AF367269.1_AF367269	1.02112	0.929	0.975402	0.867	1.01011	0.963	0.558371	0.000419	0.899816	0.503	0.533369	0.0682	0.890109	0.677	1.6115	0.0234	1.66884	0.0656
At4g21680	NRT1.8	nitrate transporter 1.8	peptide transporter - like protein peptide transporter (ptr1) - Hordeum vulgare,AF023472	0.752458	0.0945	1.09339	0.593	0.446781	0.000884	0.884074	0.35	1.3376	0.0243	1.28463	0.202	0.794217	0.165	1.513	0.0342	0.618244	0.0165
At4g21870	AT4G21870	heat shock protein class V 15.4	heat shock protein - like heat shock protein 17, Triticum aestivum, PIR1:HHWT17;supported by full-length cDNA: Ceres:23223.	0.802326	0.0899	0.785901	0.00466	0.8698	0.074	1.17698	0.0839	1.55662	0.00658	1.15289	0.153	1.68753	0.0024	1.32256	0.00789	1.46375	0.000972
At4g22080	AT4G22090, RHS14	putative pectate lyase 17, root hair specific 14	pectate lyase like protein pectate lyase, Zinnia elegans, PATX:E283787	1.36666	0.101	1.14054	0.266	1.98888	0.0413	0.680837	0.043	0.869918	0.368	0.56819	0.00949	1.26598	0.377	1.27772	0.0252	2.2281	0.0301
At4g21990	2015-04-03	APR3 (APS REDUCTASE 3); adenylyl-sulfate reductase	PRH26 protein ;supported by full-length cDNA: Ceres:36866.	1.08626	0.456	1.58599	0.0239	1.07798	0.544	0.768707	0.118	0.543543	0.00739	1.12235	0.302	0.539399	0.00239	0.707088	0.0365	0.480598	0.00503
At4g22070	WRKY31	WRKY31; transcription factor	putative protein DNA-binding protein ABF2, wild oat, PIR2:S61414; supported by cDNA: gi_15990589_gb_AY052648.1_	1.3261	0.218	1.23234	0.176	1.29243	0.304	2.00511	0.00587	1.34568	0.0118	1.86334	0.0311	1.31152	0.392	0.671127	0.0323	0.703852	0.185
At4g22460	AT4G22460	bifunctional inhibitor/lipid-transfer protein/seed storage 2S albumin-like protein	extensin like protein extensin like protein, Populus nigra, gb:D83226	0.607364	0.00622	0.401414	0.000426	1.0255	0.52	0.615441	0.000682	1.08454	0.13	0.406752	0.00152	1.83119	0.00274	1.76221	8.24e-05	4.50198	6.09e-05
At4g22640	AT4G22640	bifunctional inhibitor/lipid-transfer protein/seed storage 2S albumin superfamily protein	putative protein various predicted proteins, Arabidopsis thaliana	0.840499	0.479	0.660394	0.143	1.05537	0.849	0.52644	0.00515	0.983858	0.914	0.413633	0.041	1.23538	0.54	1.86889	0.00984	2.98667	0.0273
At4g22610	AT4G22610	protease inhibitor/seed storage/lipid transfer family protein	putative protein AIR1, Arabidopsis thaliana, PID:g3695017;supported by full-length cDNA: Ceres:5348.	0.97461	0.865	1.19323	0.237	1.00481	0.968	1.7178	0.00664	1.08122	0.427	2.10313	0.00934	1.11472	0.524	0.629422	0.00983	0.530032	0.00925
At4g22710	CYP706A2	CYP706A2; electron carrier/ heme binding / iron ion binding / monooxygenase/ oxygen binding	cytochrome P450 - like protein flavonoid 3',5'-hydroxylase Hf1, Petunia x hybrida, PIR2:S38985	8.34918	0.00215	0.506789	0.152	0.867709	0.765	9.31622	0.0037	6.45421	0.00271	0.565487	0.152	0.670769	0.43	0.692793	0.444	1.18618	0.689
At4g22910	FZR2	FZR2 (FIZZY-RELATED 2); signal transducer	putative fizzy-related protein fizzy-related protein, Drosophila melanogaster, PID:g2326419	0.629748	0.00363	0.816195	0.0748	1.04517	0.536	0.845928	0.115	0.842978	0.0809	1.09638	0.301	1.39906	0.00768	0.996512	0.971	1.27607	0.0143
At4g23070	ATRBL7	ATRBL7 (ARABIDOPSIS RHOMBOID-LIKE PROTEIN 7)	putative membrane protein membrane protein, Saccharum sp. (sugarcane),PID:g294845	0.636688	0.0191	0.67195	0.0637	1.11582	0.422	0.620405	0.0334	0.942215	0.59	0.654765	0.0289	1.65126	0.0216	1.51871	0.0328	2.52191	0.0035
At4g23180	CRK10	CRK10 (CYSTEINE-RICH RLK10); ATP binding / kinase/ protein kinase/ protein serine/threonine kinase/ protein tyrosine kinase	serine/threonine kinase -like protein serine/threonine kinase, Brassica oleracea; supported by cDNA: gi_13506744_gb_AF224705.1_AF224705	1.55179	0.0258	0.756729	0.113	0.729513	0.051	1.62998	0.00794	1.32765	0.0318	0.794858	0.222	0.624144	0.0325	0.814521	0.0864	0.785227	0.193
At4g23493	AT4G23493	hypothetical protein	Expressed protein ; supported by full-length cDNA: Ceres:270232	1.01863	0.887	1.3019	0.0318	1.09369	0.233	0.666557	0.0142	0.743233	0.025	0.851913	0.216	0.797993	0.104	1.11503	0.322	0.936707	0.16
At4g23400	PIP1;5	PIP1;5 (PLASMA MEMBRANE INTRINSIC PROTEIN 1;5); water channel	water channel - like protein plasma membrane intrinsic protein 1c, Arabidopsis thaliana, PIR2:S44083;supported by full-length cDNA: Ceres:3982.	0.711855	0.00812	0.826193	0.000579	0.893547	0.421	0.65096	0.000556	1.15999	0.0358	0.755518	0.00849	1.45607	0.0501	1.78197	3.48e-05	1.92724	0.00609
At4g23450	AT4G23450	C3H2C3-type RING E3 Ub ligase	putative protein zinc finger protein, Arabidopsis thaliana, PID:g2340088; supported by cDNA: gi_15982926_gb_AY057571.1_	1.0125	0.793	0.897869	0.293	1.00417	0.978	0.580033	0.00154	1.0497	0.26	0.514362	0.000673	1.04106	0.786	1.80973	0.00131	2.02399	0.00821
At4g23700	ATCHX17	ATCHX17 (CATION/H+ EXCHANGER 17); monovalent cation:proton antiporter/ sodium:hydrogen antiporter	putative Na+/H+-exchanging protein Na+/H+-exchanging protein slr1595 - Synechocystis sp., EMBL:D90902	1.29152	0.313	0.933444	0.738	1.301	0.149	2.6398	0.00179	1.72483	0.00349	1.90792	0.069	1.7375	0.0924	0.653394	0.0253	0.910679	0.677
At4g23810	WRKY53	WRKY53; DNA binding / protein binding / transcription activator/ transcription factor	putative protein AR411 - Arabidopsis thaliana (thale cress), PID:g1669603; supported by cDNA: gi_13507100_gb_AF272748.1_AF272748	1.5056	0.173	0.894993	0.453	1.2039	0.485	0.676602	0.103	0.496714	0.0274	0.402202	0.0125	0.397181	0.029	0.73413	0.193	0.987517	0.952
At4g23680	AT4G23680	polyketide cyclase/dehydrase and lipid transport superfamily protein	putative major latex protein major latex protein type 1 - Arabidopsis thaliana, EMBL:X91960; supported by cDNA: gi_13605713_gb_AF361838.1_AF361838	1.37709	0.207	1.04707	0.793	1.15373	0.273	2.41157	0.0107	1.75759	0.0437	1.83363	0.0303	1.47251	0.053	0.728815	0.113	0.803057	0.149
At4g24040	TRE1	TRE1 (TREHALASE 1); alpha,alpha-trehalase/ trehalase	trehalase - like protein trehalase 1 GMTRE1, Glycine max, AF124148	1.73571	0.000539	2.22083	0.00038	1.12241	0.0651	1.0602	0.342	0.866251	0.0386	1.35652	0.0136	0.560167	0.000403	0.817066	0.00763	0.412945	0.000299
At4g24110	AT4G24110	hypothetical protein	putative protein predicted proteins, Arabidopsis thaliana	1.90218	0.0107	1.94593	0.00233	1.3057	0.0482	0.872869	0.378	0.906237	0.435	0.892944	0.335	0.622063	0.0205	1.03823	0.713	0.696643	0.0201
At4g24130	AT4G24130	hypothetical protein	putative protein predicted proteins	1.12084	0.281	1.15865	0.255	1.05729	0.317	0.653443	0.0154	0.608803	0.0013	0.675485	0.0162	0.574286	0.00266	0.931685	0.465	0.850184	0.124
At4g24140	AT4G24140	hydrolase, alpha/beta fold family protein	putative protein hydroxymuconic semialdehyde hydrolase, Pseudomonas stutzeri, AF039534	1.38948	0.11	1.55615	0.0191	1.14963	0.00672	0.961133	0.642	0.856546	0.127	1.07642	0.707	0.708694	0.072	0.891184	0.0163	0.658379	0.0226
At4g24340	AT4G24340, AT4G24350	phosphorylase family protein, phosphorylase family protein	putative protein storage protein - Populus deltoides, PIR2:S31580;supported by full-length cDNA: Ceres:8772.	1.61757	0.00583	1.75542	0.00187	0.826249	0.0378	0.958802	0.645	1.05547	0.514	1.04052	0.657	0.539131	0.00145	1.10082	0.2	0.518138	0.00103
At4g24790	AT4G24790	AAA-type ATPase family protein	DNA polymerase III like protein DNA polymerase III gamma subunit - Aquifex aeolicus, PIR2:A70460	0.84693	0.163	0.654622	0.0212	1.03429	0.83	1.05055	0.546	0.898227	0.261	0.812004	0.187	1.09694	0.584	0.85501	0.197	1.3509	0.127
At4g24570	DIC2	mitochondrial substrate carrier family protein	putative mitochondrial uncoupling protein mitochondrial uncoupling protein, Arabidopsis thaliana (thale cress), PATX:E1316826;supported by full-length cDNA: Ceres:119476.	2.14792	0.0219	1.74502	0.072	2.06151	0.164	0.521311	0.0309	0.426826	0.00634	0.423525	0.0227	0.409655	0.116	0.818755	0.222	0.967251	0.947
At4g24960	HVA22D	ATHVA22D	abscisic acid-induced - like protein abscisic acid-induced protein HVA22, Hordeumvulgare, PIR2:A48892;supported by full-length cDNA: Ceres:28535.	1.44627	0.0157	1.6392	0.00591	1.14552	0.208	0.737784	0.0132	0.609015	0.00146	0.836207	0.175	0.482371	0.00285	0.825464	0.025	0.576856	0.00933
At4g25090	AT4G25090	riboflavin synthase-like superfamily protein	respiratory burst oxidase - like protein respiratory burst oxidase protein A, Arabidopsis thaliana, gb:AF055353	0.871767	0.169	0.612027	0.00878	1.06922	0.532	0.994532	0.933	1.13516	0.0842	0.698214	0.0367	1.39227	0.0451	1.1414	0.0639	1.99404	0.00641
At4g25100	FSD1	FSD1 (FE SUPEROXIDE DISMUTASE 1); copper ion binding / superoxide dismutase	superoxide dismutase (EC 1.15.1.1) (Fe)(fragment) ;supported by full-length cDNA: Ceres:32935.	1.87897	0.0177	2.47706	7.29e-05	1.62064	0.00705	2.03928	0.00379	0.772621	0.083	2.68839	0.00132	0.6664	0.0545	0.37887	5.36e-05	0.24788	0.000127
At4g25050	ACP4	ACP4 (acyl carrier protein 4); acyl carrier	acyl carrier - like protein acyl carrier protein, Cuphea lanceolata, PIR2:S42026;supported by full-length cDNA: Ceres:11559.	1.09022	0.215	1.20239	0.00804	0.845144	0.126	0.751337	0.000859	1.53896	0.000205	0.828639	0.0385	1.19301	0.151	2.0483	2.18e-05	1.43972	0.0152
At4g25220	RHS15	putative glycerol-3-phosphate transporter 2	putative protein putative glycerol-3-phosphate permease -Arabidopsis thaliana,PID:g2245113	2.78719	0.00283	1.10645	0.554	2.2166	0.00966	1.14016	0.293	0.892261	0.483	0.452617	0.0149	0.709597	0.129	0.782573	0.108	1.56776	0.0872
At4g25250	AT4G25250	invertase/pectin methylesterase inhibitor family protein	putative protein Group I Pectinesterase -Citrus sinensis, PID:g2098705;supported by full-length cDNA: Ceres:150586.	0.275839	7.51e-05	0.441589	0.00678	0.811601	0.106	0.492018	0.00185	0.780425	0.0663	0.78767	0.182	2.29625	0.000458	1.58617	0.0121	2.91524	0.00233
At4g25170	AT4G25170	hypothetical protein	putative protein ;supported by full-length cDNA: Ceres:38603.	1.12131	0.436	0.833128	0.22	0.817056	0.213	0.790003	0.0358	1.78729	0.00273	0.586966	0.0325	1.30233	0.192	2.26238	0.000683	2.21874	0.00831
At4g25380	SAP10	stress-associated protein 10	putative protein zinc finger protein ZNF216 - Mus musculus,PID:g3643807	1.54403	0.154	1.55472	0.0364	1.16548	0.233	0.862356	0.421	0.841068	0.37	0.868331	0.577	0.634865	0.0953	0.975314	0.841	0.731133	0.0837
At4g25390	AT4G25390	receptor-like serine/threonine-protein kinase	receptor kinase-like protein receptor-like protein kinase, RLK3 - Arabidopsis thaliana,PID:e1363211	1.61483	0.0115	1.83099	0.000109	1.01192	0.916	0.829024	0.0652	0.828686	0.136	0.939995	0.522	0.519289	0.0042	0.999593	0.997	0.552438	0.00158
At4g25440	ATNUDT10	ATNUDT10 (Arabidopsis thaliana Nudix hydrolase homolog 10); ADP-ribose diphosphatase/ NAD or NADH binding / catalytic	putative protein similarity to antisense basic fibroblast growth factor, rat, G151863500	1.28651	0.0436	1.88458	0.000234	1.24054	0.00302	0.773672	0.00887	0.862244	0.0362	1.13334	0.213	0.831436	0.0811	1.11448	0.0517	0.733618	0.00255
At4g25640	DTX35	detoxifying efflux carrier 35	putative protein NorM, Vibrio parahaemolyticus, gb:AB010463	0.994031	0.963	0.874441	0.203	1.09489	0.166	0.603059	0.000985	0.573101	0.00105	0.530506	0.00993	0.631252	0.016	0.950323	0.477	1.18991	0.0954
At4g25630	FIB2	FIB2 (FIBRILLARIN 2); snoRNA binding	fibrillarin 2 (AtFib2) identical to fibrillarin 2 GI:9965655 from [Arabidopsis thaliana];supported by full-length cDNA: Ceres:11319.	0.822541	0.0195	0.642956	0.000245	1.0239	0.793	1.02666	0.358	0.884081	0.0232	0.802506	0.0187	1.1005	0.358	0.861127	0.0171	1.37133	0.0189
At4g25700	BETA-OHASE 1	BETA-OHASE 1 (BETA-HYDROXYLASE 1); carotene beta-ring hydroxylase	beta-carotene hydroxylase ; supported by cDNA: gi_9230269_gb_AF125576.1_AF125576	0.714498	0.0153	0.867318	0.337	1.06161	0.173	0.580929	0.00589	0.683814	0.00929	0.705181	0.0398	1.01602	0.711	1.1771	0.0796	1.44079	0.0345
At4g25790	AT4G25790	allergen V5/Tpx-1-related family protein	putative pathogenesis-related protein gene PR-1 protein - Medicago truncatula, PIR2:S47171	1.65775	0.0997	0.993703	0.953	2.18644	0.0106	0.88011	0.548	0.919002	0.69	0.527564	0.0186	1.21209	0.426	1.04419	0.664	2.29753	0.00918
At4g25890	AT4G25890	60S acidic ribosomal protein P3-1	putative acidic ribosomal protein acidic ribosomal protein P3a - maize, PIR2:T02037	0.844973	0.181	0.636269	0.00123	0.993146	0.838	1.23845	0.0661	0.996627	0.968	0.932558	0.438	1.17139	0.103	0.804738	0.0127	1.25611	0.00416
At4g25960	PGP2	PGP2 (P-GLYCOPROTEIN 2); ATPase, coupled to transmembrane movement of substances	P-glycoprotein-2 (pgp2)	1.18493	0.302	1.68923	0.0143	1.08375	0.0991	1.05711	0.711	0.930378	0.559	1.50702	0.0348	0.850937	0.167	0.880112	0.209	0.56465	0.00473
At4g25760	ATGDU2	AtGDU2 (Arabidopsis thaliana GLUTAMINE DUMPER 2)	hypothetical protein hypothetical protein - Arabidopsis thaliana, F28M20.80;supported by full-length cDNA: Ceres:250475.	1.23757	0.0663	1.77614	0.00551	1.11553	0.307	0.989927	0.928	0.650918	0.00652	1.42074	0.0148	0.586729	0.00504	0.657541	0.0188	0.412975	0.000558
At4g25830	AT4G25830	hypothetical protein	Expressed protein ; supported by full-length cDNA: Ceres: 9546.	0.699825	0.0475	0.827484	0.335	1.00219	0.992	0.5481	0.0025	1.08279	0.547	0.648083	0.0896	1.55062	0.0834	1.97553	0.00595	2.39263	0.0168
At4g25810	XTR6	XTR6 (XYLOGLUCAN ENDOTRANSGLYCOSYLASE 6); hydrolase, acting on glycosyl bonds / hydrolase, hydrolyzing O-glycosyl compounds / xyloglucan:xyloglucosyl transferase	xyloglucan endo-1,4-beta-D-glucanase (XTR-6) ; supported by cDNA: gi_1244757_gb_U43488.1_ATU43488	1.67	1.83e-05	1.20233	0.0717	1.86877	0.00558	0.70202	0.00412	0.607148	7.31e-05	0.505425	0.000181	0.679416	0.0271	0.864859	0.0923	1.34425	0.0709
At4g26120	AT4G26120	regulatory protein NPR2	NPR1 like protein regulatory protein NPR1 - Arabidopsis thaliana, PID:g1773295	1.29877	0.339	0.843023	0.097	1.01653	0.915	1.51438	0.0067	1.3233	0.0414	0.98298	0.947	1.03573	0.901	0.873821	0.28	1.05367	0.693
At4g26130	AT4G26130	hypothetical protein	uncharacterized protein ;supported by full-length cDNA: Ceres:7421.	0.877727	0.254	0.929211	0.149	0.865637	0.124	1.38044	0.00065	1.53956	0.00109	1.46141	0.0197	1.51836	0.0201	1.11527	0.111	1.03897	0.594
At4g26200	ACS7	ACS7; 1-aminocyclopropane-1-carboxylate synthase	1-aminocyclopropane-1-carboxylate synthase -like protein ACC synthase , Malus domestica, U73816	0.92989	0.576	1.52533	0.0109	1.11131	0.468	0.634182	0.00124	0.605754	0.0215	1.04027	0.794	0.723935	0.0468	0.955175	0.751	0.695911	0.0154
At4g26260	MIOX4	MIOX4; inositol oxygenase	putative protein PRE87 mRNA, Pinus radiata, AF049069	1.6126	0.0596	3.80623	0.00743	1.05294	0.323	1.36646	0.0127	1.00796	0.881	3.22527	0.0206	0.658142	0.0834	0.737643	0.0111	0.204058	0.00373
At4g26370	AT4G26370	antitermination NusB domain-containing protein	putative protein transcription termination factor nusB, Synechocystis sp., PIR2:S76233;supported by full-length cDNA: Ceres:943.	0.98515	0.705	0.841235	0.162	0.922101	0.497	1.12201	0.311	1.53521	0.00506	0.958102	0.354	1.43695	0.0131	1.36827	0.0633	1.49979	0.00813
At4g26220	AT4G26220	putative caffeoyl-CoA O-methyltransferase	caffeoyl-CoA O-methyltransferase - like protein caffeoyl-CoA O-methyltransferase, Pinus taeda, AF036095;supported by full-length cDNA: Ceres:33227.	0.902085	0.465	1.37379	0.0283	1.04941	0.397	0.650584	0.00528	0.815732	0.0341	0.990777	0.95	0.94895	0.688	1.25385	0.0369	0.957784	0.611
At4g26320	AGP13	AGP13 (arabinogalactan protein 13)	putative protein ; supported by cDNA: gi_10880502_gb_AF195894.1_AF195894	0.598964	0.00565	0.472034	0.000132	0.965384	0.642	0.720573	0.00306	0.841587	0.0561	0.567872	0.004	1.35643	0.0364	1.16794	0.108	2.38863	3.91e-05
At4g26880	AT4G26880	Stigma-specific Stig1 family protein	STIG1 like protein STIG1 protein - common tobacco, EMBL:X77823	0.644308	0.0501	1.34568	0.258	0.782238	0.354	0.544307	0.0216	0.886998	0.593	1.13682	0.591	1.07688	0.721	1.62959	0.0437	0.947274	0.856
At4g27030	FADA	fatty acid desaturase A	putative protein gene F19K23.12 of BAC F19K23 from Arabidopsis thaliana chromosome 1, PID:g2160143	0.924574	0.714	1.12423	0.669	1.37713	0.062	0.459561	0.00289	0.586565	0.0169	0.558801	0.125	0.873676	0.521	1.27636	0.187	1.56348	0.134
At4g26790	AT4G26790	GDSL esterase/lipase	putative APG protein proline-rich protein APG - Arabidopsis thaliana, EMBL:X60377;supported by full-length cDNA: Ceres:2574.	1.26385	0.095	1.45855	0.0383	1.18196	0.0138	0.753904	0.103	0.574838	0.00595	0.870043	0.217	0.537593	0.00022	0.762481	0.049	0.617893	0.0052
At4g26850	VTC2	VTC2 (vitamin c defective 2); GDP-D-glucose phosphorylase/ GDP-galactose:glucose-1-phosphate guanyltransferase/ GDP-galactose:mannose-1-phosphate guanyltransferase/ GDP-galactose:myoinositol-1-phosphate guanyltransferase/ galactose-1-phosphate guanylyltra	putative protein ; supported by cDNA: gi_15810138_gb_AY056134.1_	1.1049	0.0724	1.46851	0.002	1.1274	0.0384	0.648207	0.000176	0.735829	0.00179	0.861526	0.066	0.750814	0.00184	1.13518	0.0458	0.871494	0.0503
At4g27260	WES1	WES1; indole-3-acetic acid amido synthetase	GH3 like protein GH3 protein, Glycine max., PIR2:S17433	1.10375	0.144	1.52291	0.000669	0.911696	0.177	1.10774	0.151	1.00409	0.947	1.52842	0.000437	0.829375	0.0259	0.906426	0.127	0.542637	0.000259
At4g27400	AT4G27400	late embryogenesis abundant protein-like protein	putative protein late embryogenesis abundant protein (EMB7) mRNA, Picea glauca, PID:g135054	0.684802	0.00752	0.903121	0.697	0.835991	0.395	0.587992	0.0231	1.229	0.0996	0.775447	0.287	1.50033	0.085	2.09016	0.00852	1.93479	0.0684
At4g27280	AT4G27280	EF-hand, calcium binding motif-containing protein	putative protein centrin, Marsilea vestita;supported by full-length cDNA: Ceres:13072.	1.86502	0.0207	1.96139	0.0107	1.70432	0.186	1.01025	0.935	0.948277	0.699	1.06245	0.769	0.866569	0.705	0.938654	0.688	0.81563	0.576
At4g27410	RD26	RD26 (RESPONSIVE TO DESICCATION 26); transcription activator/ transcription factor	putative protein Arabidopsis thaliana nap gene,PID:e1234813;supported by full-length cDNA: Ceres:38344.	0.9837	0.862	0.921216	0.365	1.29729	0.0109	0.650725	0.00381	0.891969	0.0638	0.609391	0.0067	1.17632	0.166	1.37073	0.0168	1.93032	0.00036
At4g27450	AT4G27450	aluminum induced protein with YGL and LRDR motifs	putative protein stem-specific protein - Nicotiana tabacum,PID:g20037;supported by full-length cDNA: Ceres:35207.	1.1111	0.497	1.04318	0.746	0.862657	0.445	1.55577	0.00831	2.10631	0.0137	1.46066	0.0802	1.63533	0.0232	1.35387	0.141	1.11958	0.447
At4g27520	ENODL2	early nodulin-like protein 2	putative protein ENOD20 gene, Medicago truncatula, X99467;supported by full-length cDNA: Ceres:33380.	1.18401	0.216	1.2845	0.0331	0.95113	0.482	0.562619	0.0114	0.713966	0.0554	0.610367	0.000596	0.573537	0.000139	1.26901	0.0598	0.939659	0.232
At4g27590	AT4G27590	heavy metal associated domain-containing protein	Expressed protein ;supported by cDNA: Ceres:11048	2.07794	0.00507	1.66738	0.0253	1.3294	0.0299	2.31215	0.00384	1.06971	0.606	1.85532	0.0114	0.684366	0.0196	0.462645	0.00365	0.368867	0.000948
At4g27800	TAP38	protein phosphatase TAP38/PPH1	protein phosphatase homolog (PPH1)	1.15167	0.0309	1.11518	0.19	1.01988	0.781	1.43389	0.00989	1.73637	0.000404	1.38846	0.000151	1.53768	0.00206	1.21095	0.0577	1.10747	0.176
At4g28085	AT4G28085	hypothetical protein	Expressed protein ; supported by cDNA: gi_15028040_gb_AY045877.1_	0.643379	0.0225	0.463808	0.00357	0.882333	0.321	0.906189	0.351	1.14637	0.28	0.653266	0.045	1.57214	0.0214	1.26505	0.113	2.40659	0.00187
At4g27970	SLAH2	SLAH2 (SLAC1 HOMOLOGUE 2); transporter	putative protein predicted protein, Arabidopsis thaliana; supported by cDNA: gi_13605876_gb_AF367337.1_AF367337	1.53496	0.00779	1.59539	0.0198	0.966263	0.533	1.1149	0.242	1.22689	0.0576	1.15879	0.318	0.772335	0.0153	1.10046	0.111	0.666501	0.032
At4g28040	AT4G28040	nodulin MtN21-like transporter family protein	Medicago nodulin N21-like protein MtN21 gene, Medicago truncatula, Y15293; supported by cDNA: gi_13899060_gb_AF370525.1_AF370525	0.984406	0.921	1.63134	0.00525	1.0545	0.626	1.3107	0.0269	1.27237	0.0876	2.17205	0.00728	1.36298	0.098	0.970763	0.785	0.627505	0.00604
At4g28270	RMA2	E3 ubiquitin-protein ligase RMA2	putative protein Arabidopsis thaliana RMA1 mRNA, PID:d1029538	1.16591	0.212	0.850244	0.0256	0.866964	0.226	1.94837	0.00119	2.10403	0.00136	1.42085	0.0116	1.56454	0.0149	1.07989	0.362	1.10113	0.3
At4g28460	AT4G28460	hypothetical protein	hypothetical protein	1.57221	0.42	0.458205	0.00982	1.27065	0.558	1.82945	0.014	1.20834	0.338	0.533177	0.286	0.976577	0.971	0.660494	0.135	1.83162	0.156
At4g28530	anac074	anac074 (Arabidopsis NAC domain containing protein 74); transcription factor	NAM / CUC2 -like protein No apical meristem gene (NAM), required for pattern formation in embryos and flowers-Petunia hybrida, PATCHX:E205713; supported by full-length cDNA: Ceres: 35774.	0.608038	0.0117	0.956087	0.807	0.667788	0.21	0.29433	0.000751	0.856132	0.211	0.462809	0.00815	0.940261	0.834	2.90875	0.00231	2.03164	0.065
At4g28850	XTH26	xyloglucan endotransglucosylase/hydrolase 26	xyloglucan endotransglycosylase - like protein xyloglucan endotransglycosylase 1,Fagus sylvatica, PID:e1354157	5.53695	0.00462	0.950185	0.739	6.41433	0.00402	1.9799	0.071	1.26518	0.441	0.339768	0.00373	1.46566	0.317	0.639009	0.00584	4.3137	0.0119
At4g28703	AT4G28703	cupin domain-containing protein	Expressed protein ; supported by full-length cDNA: Ceres: 38545.	1.9813	0.000377	1.35124	0.0104	1.1792	0.0981	0.923554	0.252	1.10481	0.332	0.629859	0.00246	0.657545	0.000433	1.19626	0.0767	1.04395	0.558
At4g28750	PSAE-1	PSAE-1 (PSA E1 KNOCKOUT); catalytic	photosystem I subunit PSI-E - like protein photosystem I chain IV precursor, Hordeum vulgare, PIR1:F1BH4; supported by cDNA: gi_11692883_gb_AF324694.1_AF324694	0.940835	0.609	1.32733	0.0399	1.24222	0.00218	0.657295	0.00743	0.940406	0.37	0.92731	0.558	1.24165	0.0885	1.43072	0.00366	1.33898	0.0219
At4g29020	AT4G29020	glycine-rich protein	glycine-rich protein like glycine-rich protein 5 - Arabidopsis thaliana,PIR2:JQ1064; supported by full-length cDNA: Ceres: 33435.	1.45313	0.0023	1.55926	0.00776	1.1151	0.503	1.42523	0.0113	1.07024	0.562	1.52932	0.00338	0.821281	0.163	0.75093	0.0682	0.537024	0.0085
At4g29180	RHS16	protein root hair specific 16	putative serine/threonine-specific receptor protein kinase serine/threonine-specific receptor protein kinase - Arabidopsis thaliana, PIR2:S71277	0.959386	0.726	0.737061	0.0297	1.25386	0.312	0.605485	0.00771	0.91426	0.367	0.465172	0.00169	1.19489	0.437	1.50996	0.00264	2.5687	0.0104
At4g29190	AT4G29190	zinc finger CCCH domain-containing protein 49	putative protein zinc finger transcription factor - Arabidopsis thaliana,PID:g2961542;supported by full-length cDNA: Ceres:16432.	1.13645	0.313	1.58547	0.0355	1.12599	0.157	0.805156	0.144	1.0446	0.637	1.12329	0.456	1.03499	0.745	1.29739	0.1	0.921396	0.489
At4g29610	AT4G29610	cytidine/deoxycytidylate deaminase-like protein	cytidine deaminase 6 (CDA6)	1.41578	0.0124	1.83879	0.0145	1.04377	0.246	1.01986	0.846	0.929844	0.00437	1.32458	0.113	0.685519	0.0115	0.911734	0.382	0.517539	0.00498
At4g29520	AT4G29520	hypothetical protein	putative protein ;supported by full-length cDNA: Ceres:142647.	0.910352	0.345	0.939201	0.149	1.05423	0.351	1.57162	0.0025	1.0353	0.606	1.62143	0.00195	1.19893	0.0851	0.658745	0.000172	0.739427	0.00464
At4g29740	CKX4	CKX4 (CYTOKININ OXIDASE 4); amine oxidase/ cytokinin dehydrogenase	cytokinin oxidase - like protein cytokinin oxidase, Zea mays, gb:Y18377; supported by cDNA: gi_15450760_gb_AY054460.1_	0.815179	0.209	0.642208	0.0413	0.855782	4.04e-05	0.792321	0.0811	1.35758	0.012	0.6242	0.0551	1.42519	0.0394	1.71342	0.00171	2.28323	0.00325
At4g29780	AT4G29780	hypothetical protein	hypothetical protein ;supported by full-length cDNA: Ceres:249769.	2.23906	0.00474	1.79505	0.00205	1.59142	0.356	0.502333	0.00744	0.353726	0.00164	0.40272	0.000524	0.251411	0.0366	0.704166	0.00143	0.624282	0.355
At4g30110	HMA2	HMA2; cadmium-transporting ATPase	cadmium-transporting ATPase-like protein E1-E2 cadmium efflux adenosine triphosphatase - Staphylococcus aureus, PID:g152978	2.22086	0.000178	3.00033	5.53e-05	1.6592	0.000326	0.850432	0.0689	0.724902	0.00314	1.14891	0.0623	0.541573	0.00034	0.852392	0.048	0.471379	0.000108
At4g30140	CDEF1	GDSL esterase/lipase	putative protein proline-rich protein APG C-terminus - Arabidopsis thaliana, PIR2:S21961;supported by full-length cDNA: Ceres:21878.	0.77936	0.218	0.673431	0.0529	0.92845	0.684	2.07277	0.000633	1.18099	0.167	1.79105	0.0507	1.4069	0.195	0.569761	0.00267	0.785521	0.308
At4g30410	AT4G30410	sequence-specific DNA binding transcription factor	hypothetical protein	0.59808	0.00181	0.688686	0.0159	0.99674	0.923	1.02966	0.679	1.07474	0.207	1.18565	0.151	1.79113	0.000619	1.04378	0.457	1.51067	0.00763
At4g30470	AT4G30470	cinnamoyl-CoA reductase like protein	cinnamoyl-CoA reductase - like protein cinnamoyl-CoA reductase, Saccharum officinarum, gb:AJ231134; supported by full-length cDNA: Ceres: 150515.	0.983674	0.884	1.30711	0.00941	1.2054	0.133	0.595881	0.00702	0.609113	0.0118	0.791809	0.0219	0.746413	0.0321	1.02221	0.807	0.942668	0.489
At4g30610	BRS1	BRS1 (BRI1 SUPPRESSOR 1); serine-type carboxypeptidase	SERINE CARBOXYPEPTIDASE II-like protein probable SERINE CARBOXYPEPTIDASE II-2 PRECURSOR - HORDEUM VULGARE,PIR2:T05701; supported by cDNA: gi_13877870_gb_AF370198.1_AF370198	0.58042	0.000232	0.761848	0.00716	0.936827	0.561	0.75084	0.0046	0.829658	0.116	0.985537	0.775	1.33911	0.00893	1.10497	0.362	1.35876	0.00849
At4g30670	AT4G30670	putative membrane lipoprotein	Expressed protein ;supported by cDNA: Ceres:103916	1.82026	0.00285	1.01293	0.864	1.85067	0.00795	0.868851	0.0704	1.25626	0.0179	0.483495	0.00192	1.27725	0.164	1.44589	0.000149	2.64171	0.00233
At4g30690	AT4G30690	translation initiation factor IF-3	putative protein translation initiation factor, IF3 - Listeria monocytogenes; supported by cDNA: gi_14596120_gb_AY042848.1_	1.00874	0.919	1.02549	0.752	0.986196	0.885	1.26262	0.0609	1.78618	0.00279	1.28358	0.0154	1.74627	0.00235	1.41467	0.019	1.36046	0.0132
At4g30800	AT4G30800	40S ribosomal protein S11-2	ribosomal protein S11 - like ribosomal protein S11, Arabidopsis thaliana,PIR2:C35542; supported by cDNA: gi_15028244_gb_AY046037.1_	0.757347	0.0558	0.619165	0.00258	1.13918	0.329	1.1883	0.112	0.961419	0.594	0.97149	0.773	1.44614	0.0593	0.809071	0.0487	1.48858	0.0256
At4g31000	AT4G31000	Calmodulin-binding protein	putative calmodulin-binding protein calmodulin-binding protein, Nicotiana tabacum	2.06095	0.000873	2.50395	0.00699	1.11717	0.5	1.08459	0.336	0.794328	0.0785	1.31771	0.206	0.430576	0.00375	0.732379	0.0516	0.32676	0.00546
At4g31320	AT4G31320	SAUR-like auxin-responsive protein	auxin induced like-protein auxin-induced protein 15A, Glycine max., PIR2:JQ1096	0.654129	0.00611	0.706366	0.0378	1.00901	0.935	0.731286	0.0472	0.772667	0.0819	0.789684	0.0494	1.19186	0.0615	1.05659	0.679	1.50929	0.0109
At4g31330	AT4G31330	hypothetical protein	predicted protein ; supported by cDNA: gi_15293232_gb_AY051050.1_	0.936218	0.433	1.62071	0.00197	0.906694	0.114	1.13159	0.224	0.774872	0.0253	1.95893	0.000225	0.750436	0.00527	0.684764	0.00649	0.383086	1.69e-05
At4g31470	AT4G31470	putative pathogenesis-related protein	pathogenesis-related protein homolog pathogenesis related protein-1 - Zea mays,PIR2:T02054	0.79269	0.0721	1.03361	0.778	1.03185	0.807	0.641344	0.00197	0.811715	0.0457	0.836262	0.246	1.05661	0.704	1.26565	0.0251	1.2635	0.188
At4g31500	CYP83B1	CYP83B1 (CYTOCHROME P450 MONOOXYGENASE 83B1); oxidoreductase, acting on paired donors, with incorporation or reduction of molecular oxygen, NADH or NADPH as one donor, and incorporation of one atom of oxygen / oxygen binding	cytochrome P450 monooxygenase ;supported by full-length cDNA: Ceres:13745.	1.2233	0.0728	0.871755	0.0385	0.994187	0.941	1.52481	0.000871	1.6756	4.82e-05	1.08662	0.369	1.36178	0.0458	1.09889	0.0979	1.25322	0.039
At4g31730	GDU1	GDU1 (GLUTAMINE DUMPER 1)	hypothetical protein	1.08936	0.363	1.52273	0.0404	1.02616	0.83	0.937833	0.591	0.96126	0.735	1.31092	0.0892	0.905496	0.323	1.02498	0.878	0.690731	0.0202
At4g31800	WRKY18	WRKY18; transcription factor	Expressed protein ; supported by full-length cDNA: Ceres: 40692.	1.72751	0.0179	2.69697	4.2e-05	1.03537	0.389	0.672266	0.0291	0.708846	0.0404	1.04954	0.623	0.424843	0.000652	1.05441	0.277	0.40479	4.06e-05
At4g31940	CYP82C4	CYP82C4; electron carrier/ heme binding / iron ion binding / monooxygenase/ oxygen binding	Cytochrome P450-like protein cytochrome P450 monooxygenase, Pisum sativum, PATCHX:G894153	0.0691131	1.64e-05	0.0339574	3.85e-05	0.121885	0.000957	2.70792	0.000989	0.766039	0.347	1.33049	0.162	1.35096	0.026	0.282888	0.00609	1.01539	0.935
At4g31950	CYP82C3	CYP82C3; electron carrier/ heme binding / iron ion binding / monooxygenase/ oxygen binding	cytochrome P450-like protein cytochrome P450 monooxygenase, Pisum sativum, PATCHX:G894153	0.778918	0.00928	0.546748	0.00931	0.831602	0.264	1.41686	0.0409	0.950554	0.745	0.994538	0.946	1.01485	0.75	0.67089	0.0817	1.02042	0.819
At4g31970	CYP82C2	CYP82C2; electron carrier/ heme binding / iron ion binding / monooxygenase/ oxygen binding	Cytochrome P450-like protein flavonoid 3 ,5'-hydroxylase, Campanula medium, PATCHX:D1003951	2.02785	0.311	0.124499	0.0966	1.0266	0.97	14.0927	0.00413	5.27962	0.019	0.865216	0.897	2.67281	0.275	0.374635	0.182	3.08918	0.319
At4g31875	AT4G31875	hypothetical protein	Expressed protein ; supported by cDNA: gi_16323062_gb_AY057635.1_	0.892508	0.525	0.731184	0.082	0.809145	0.129	0.984085	0.799	2.44549	9.2e-05	0.806208	0.351	2.21708	0.0136	2.48505	5.34e-05	2.75001	0.00381
At4g32950	AT4G32950	putative protein phosphatase 2C 61	putative protein phosphoprotein phosphatase, Arabidopsis thaliana, PIR2:S55457	0.653763	0.0267	0.916423	0.46	1.08493	0.623	1.25502	0.078	0.834957	0.204	1.75925	0.013	1.38562	0.107	0.665293	0.0359	0.787621	0.147
At4g33020	ZIP9	ZIP9; cation transmembrane transporter/ metal ion transmembrane transporter	putative protein Fe(II) transport protein, Arabidopsis thaliana, gb:U27590	1.7159	0.00116	1.02079	0.877	2.18492	0.0255	0.833106	0.0687	0.769937	0.0246	0.495616	0.00419	0.980391	0.934	0.924176	0.266	1.97813	0.0524
At4g33050	EDA39	EDA39 (embryo sac development arrest 39); calmodulin binding	putative protein	2.43763	0.0366	0.951388	0.798	1.25211	0.319	2.07944	0.0127	1.67771	0.0257	0.811587	0.519	0.861771	0.663	0.806809	0.394	1.06183	0.703
At4g33070	AT4G33070	pyruvate decarboxylase	pyruvate decarboxylase-1 (Pdc1)	1.33459	0.0776	1.02691	0.702	1.31875	0.142	1.54853	0.00226	1.31389	0.155	1.19153	0.228	1.2983	0.0886	0.848473	0.362	1.0896	0.1
At4g33030	SQD1	SQD1; UDPsulfoquinovose synthase/ sulfotransferase	sulfolipid biosynthesis protein SQD1 ; supported by cDNA: gi_14190482_gb_AF380641.1_AF380641	1.57265	0.00132	1.53109	0.00216	1.40738	0.000251	1.0082	0.887	0.915979	0.0802	0.981558	0.783	0.81972	0.017	0.908528	0.0829	0.835122	0.0257
At4g32940	GAMMA-VPE	GAMMA-VPE (GAMMA VACUOLAR PROCESSING ENZYME); cysteine-type endopeptidase	gamma-VPE (vacuolar processing enzyme) ; supported by cDNA: gi_13877794_gb_AF370160.1_AF370160	1.01199	0.802	1.25785	0.0256	0.95052	0.644	0.628633	0.0012	1.00832	0.919	0.781352	0.0118	0.94707	0.537	1.60399	0.00416	1.21209	0.102
At4g33660	AT4G33660	hypothetical protein	Expressed protein ; supported by full-length cDNA: Ceres: 109432.	1.48979	0.00528	1.51184	0.0182	1.34517	0.0218	0.707383	0.0108	0.760745	0.0276	0.717852	0.0332	0.686893	0.00672	1.07544	0.419	0.956872	0.703
At4g33666	AT4G33666	hypothetical protein	Expressed protein ; supported by full-length cDNA: Ceres: 38416.	0.824025	0.131	0.360906	0.000276	1.038	0.788	1.17129	0.136	0.969457	0.823	0.513002	0.00284	1.22119	0.121	0.827681	0.236	2.38049	0.000308
At4g33790	CER4	CER4 (ECERIFERUM 4); fatty acyl-CoA reductase (alcohol-forming)/ oxidoreductase, acting on the CH-CH group of donors	male sterility 2-like protein male sterility protein 2, Brassica napus, gb:X99922; supported by cDNA: gi_16323106_gb_AY057657.1_	0.399577	0.00294	0.447876	0.0017	0.889074	0.393	0.756382	0.00621	1.04161	0.64	0.847809	0.386	2.31761	0.00766	1.37709	0.0108	2.73365	0.00237
At4g33980	AT4G33980	hypothetical protein	putative protein ;supported by full-length cDNA: Ceres:8161.	1.10185	0.24	0.871298	0.172	0.871167	0.424	1.42025	0.0152	2.53377	0.00124	1.12308	0.154	2.00331	0.00527	1.78403	0.0112	1.78377	0.00806
At4g33940	AT4G33940	RING/U-box domain-containing protein	Expressed protein ; supported by full-length cDNA: Ceres: 14385.	1.58975	7.03e-05	1.66915	4.22e-05	1.11678	0.0924	0.957125	0.166	1.04133	0.17	1.00493	0.869	0.731523	0.00377	1.08797	0.0703	0.727934	0.00215
At4g34135	UGT73B2	UGT73B2 (UDP-GLUCOSYLTRANSFERASE 73B2); UDP-glucosyltransferase/ UDP-glycosyltransferase/ flavonol 3-O-glucosyltransferase/ quercetin 7-O-glucosyltransferase	glucosyltransferase -like protein immediate-early salicylate-induced glucosyltransferase, Nicotiana tabacum, PIR2:T03747;supported by cDNA gi:14334981	1.23603	0.07	1.84686	0.00687	1.15882	0.161	0.876737	0.235	1.05633	0.646	1.31	0.0765	0.990349	0.858	1.20485	0.0985	0.755989	0.0782
At4g34220	AT4G34220	leucine-rich repeat protein kinase family protein	receptor protein kinase - like protein protein kinase TMKL1, Arabidopsis thaliana, PID:E353150; supported by cDNA: gi_14334871_gb_AY035109.1_	1.20024	0.0994	1.59435	0.00885	0.933191	0.591	1.05484	0.626	0.980311	0.852	1.4012	0.0145	0.762198	0.0635	0.929347	0.493	0.543959	0.00689
At4g34138	UGT73B1	UGT73B1 (UDP-glucosyl transferase 73B1); UDP-glycosyltransferase/ abscisic acid glucosyltransferase/ quercetin 3-O-glucosyltransferase/ quercetin 7-O-glucosyltransferase	predicted protein	1.18779	0.248	1.4198	0.0288	1.22119	0.0469	0.917769	0.14	1.61825	0.00112	1.09703	0.59	1.66375	0.019	1.76325	0.00031	1.51659	0.0233
At4g34320	AT4G34320	hypothetical protein	putative protein F10M10_100, Arabidopsis thaliana	0.81398	0.0202	1.32748	0.234	0.941181	0.78	0.636684	0.013	0.992181	0.96	1.03833	0.846	1.14723	0.419	1.55836	0.055	1.10487	0.692
At4g34290	AT4G34290	SWIB/MDM2 domain-containing protein	putative protein various predicted proteins; supported by full-length cDNA: Ceres: 17912.	0.889402	0.286	0.607745	0.00386	1.01729	0.82	1.22798	0.0249	1.11516	0.105	0.839104	0.192	1.27551	0.0838	0.908122	0.219	1.52008	0.00825
At4g34710	ADC2	ADC2 (ARGININE DECARBOXYLASE 2); arginine decarboxylase	arginine decarboxylase SPE2 ; supported by cDNA: gi_14517491_gb_AY039581.1_	1.75268	4.63e-05	1.75032	0.000126	1.42296	0.00515	1.46302	6.56e-05	0.871347	0.0708	1.46104	0.00092	0.707422	0.00117	0.595583	0.000611	0.48419	0.000152
At4g35060	AT4G35060	heavy metal transport/detoxification domain-containing protein	putative protein ;supported by full-length cDNA: Ceres:265.	0.790397	0.0229	0.858093	0.208	0.943789	0.391	0.641418	0.00195	0.874979	0.0897	0.696355	0.0258	1.04479	0.541	1.36413	0.0182	1.50036	0.00951
At4g35200	AT4G35200	hypothetical protein	putative protein various predicted proteins, Arabidopsis thaliana	0.631821	0.0162	0.983813	0.928	0.723732	0.0623	1.46565	0.0642	1.63391	0.0144	2.28217	0.00396	1.87159	0.00691	1.1148	0.472	0.820092	0.285
At4g35320	AT4G35320	hypothetical protein	putative protein predicted protein, Arabidopsis thaliana;supported by full-length cDNA: Ceres:4354.	0.748659	0.00845	0.834633	0.0382	1.05005	0.46	0.571971	0.000962	0.706486	0.00461	0.637655	0.00119	0.990895	0.885	1.23518	0.0439	1.55397	0.000485
At4g35600	CONNEXIN 32	CONNEXIN 32; ATP binding / kinase/ protein kinase/ protein serine/threonine kinase	protein kinase - like protein serine/threonine-specific protein kinase APK1, Arabidopsis thaliana, PIR2:S28615	1.28013	0.152	1.51261	0.000809	1.06107	0.577	0.913468	0.0158	1.02971	0.469	1.07936	0.627	0.853507	0.395	1.12726	0.0479	0.790752	0.0765
At4g35620	CYCB2;2	CYCB2;2 (Cyclin B2;2); cyclin-dependent protein kinase regulator	cyclin 2b protein	1.24318	0.121	0.878918	0.38	0.893235	0.481	1.50402	0.00794	1.49444	0.0248	1.06333	0.704	1.07376	0.644	0.993626	0.953	1.00981	0.957
At4g35770	SEN1	SEN1 (SENESCENCE 1)	senescence-associated protein sen1 identical to senescence-associated protein GI:1046270 from [Arabidopsis thaliana] ;supported by full-length cDNA: Ceres:13699.	1.06209	0.557	1.17103	0.335	0.980367	0.658	3.01813	0.00014	1.02315	0.711	3.3277	0.00144	0.944426	0.54	0.339002	6.68e-05	0.283807	0.000755
At4g35750	AT4G35750	SEC14 cytosolic factor family protein / phosphoglyceride transfer family protein	putative protein E1B 19K/Bcl-2-interacting protein Nip2, Homo sapiens, PIR2:I38864;supported by full-length cDNA: Ceres:17117.	1.34471	0.101	1.34687	0.0408	1.32106	0.146	1.01068	0.911	1.51134	0.0117	1.0123	0.938	1.48475	0.1	1.49537	0.0262	1.46671	0.0544
At4g36040	AT4G36040	chaperone protein dnaJ 11	DnaJ-like protein DnaJ-like protein, Phaseolus vulgaris, PATX:G1684851	1.27815	0.124	1.70572	0.00367	1.07139	0.552	0.953484	0.357	1.16788	0.182	1.27244	0.176	0.978953	0.882	1.22485	0.129	0.769349	0.0407
At4g36190	AT4G36190, AT4G36195	Serine carboxypeptidase S28 family protein, Serine carboxypeptidase S28 family protein	putative protein F56F10.1, Caenorhabditis elegans, PATX:G1688051	1.16765	0.0207	1.21291	0.0224	0.986043	0.731	0.635942	0.000477	0.966805	0.531	0.660594	0.00135	0.816434	0.00184	1.52027	0.000861	1.23591	0.00989
At4g37400	CYP81F3	CYP81F3; electron carrier/ heme binding / iron ion binding / monooxygenase/ oxygen binding	cytochrome P450 monooxygenase -like protein cytochrome P450 monooxygenase CYP91A2, Arabidopsis thaliana, D78607;supported by full-length cDNA: Ceres:40095.	0.608755	0.0127	0.686151	0.0188	0.942974	0.499	0.958272	0.733	1.0048	0.968	1.0801	0.476	1.55645	0.00648	1.04855	0.691	1.44102	0.00381
At4g37290	AT4G37290	hypothetical protein	hypothetical protein ;supported by full-length cDNA: Ceres:41783.	1.82575	0.142	0.582859	0.23	1.45889	0.434	2.73222	0.0221	1.34331	0.384	0.872242	0.762	1.07339	0.884	0.491655	0.15	1.23061	0.647
At4g37370	CYP81D8	CYP81D8; electron carrier/ heme binding / iron ion binding / monooxygenase/ oxygen binding	cytochrome P450 - like protein cytochrome P450, Glycyrrhiza echinata, AB001379;supported by full-length cDNA: Ceres:253698.	2.47353	0.0414	1.17482	0.0704	1.22809	0.165	1.30914	0.0314	1.17885	0.191	0.621788	0.19	0.585294	0.161	0.900478	0.225	0.941308	0.632
At4g37470	AT4G37470	hydrolase, alpha/beta fold family protein	putative protein beta-ketoadipate enol-lactone hydrolase, Acinetobacter sp., L05770; supported by cDNA: gi_15810302_gb_AY056190.1_	0.985563	0.741	1.16894	0.126	1.16698	0.219	0.64647	7.19e-05	0.773698	0.0563	0.766756	0.0378	0.916113	0.218	1.1968	0.14	1.19479	0.121
At4g37610	BT5	BT5 (BTB AND TAZ DOMAIN PROTEIN 5); protein binding / transcription regulator	putative protein SPOP, Homo sapiens, AJ000644;supported by full-length cDNA: Ceres:122670.	2.40713	0.00647	2.11683	0.0343	2.06479	0.0544	1.12629	0.613	1.05338	0.862	0.990465	0.964	0.903565	0.538	0.935259	0.835	0.912263	0.667
At4g37730	AtbZIP7	AtbZIP7 (Arabidopsis thaliana basic leucine-zipper 7); DNA binding / transcription factor	bZIP transcription factor - like protein bZIP transcription factor ATB2, Arabidopsis thaliana, gb:X99747	1.5309	0.0197	1.60168	0.0046	1.09114	0.283	0.995221	0.972	1.01534	0.914	1.04124	0.556	0.723682	0.000109	1.02022	0.828	0.695022	0.00521
At4g37760	SQE3	SQE3 (squalene epoxidase 3); squalene monooxygenase	squalene epoxidase - like protein squalene epoxidase, Panax ginseng, AB003516;supported by full-length cDNA: Ceres:118648.	1.14809	0.0261	1.11155	0.274	1.07131	0.558	0.589956	2.78e-05	0.92736	0.0652	0.571177	0.0033	0.865342	0.263	1.57191	7.1e-05	1.51501	0.036
At4g37800	XTH7	xyloglucan endotransglucosylase/hydrolase protein 7	endo-xyloglucan transferase - like protein endo-xyloglucan transferase, Gossypium hirsutum, D88413;supported by full-length cDNA: Ceres:142634.	1.18459	0.397	1.78839	0.02	1.19201	0.162	1.10921	0.491	1.09362	0.603	1.67459	0.056	1.10047	0.507	0.98595	0.887	0.65716	0.0598
At4g37870	PCK1	PCK1 (PHOSPHOENOLPYRUVATE CARBOXYKINASE 1); ATP binding / phosphoenolpyruvate carboxykinase (ATP)/ phosphoenolpyruvate carboxykinase/ purine nucleotide binding	phosphoenolpyruvate carboxykinase (ATP) -like protein ; supported by cDNA: gi_13937136_gb_AF372922.1_AF372922	1.50574	0.000245	1.72687	0.000514	1.11881	0.0154	1.14535	0.0423	1.31506	0.00226	1.31355	0.00306	0.97713	0.257	1.14818	0.0381	0.743885	0.00171
At4g37940	AGL21	AGL21; transcription factor	MADS-box protein AGL17 -like protein MADS-box protein AGL17 - Arabidopsis thaliana, PID:g862648	1.13283	0.165	0.96836	0.775	0.950911	0.531	1.50686	0.00925	1.26958	0.0451	1.28808	0.0541	1.0657	0.365	0.842534	0.132	0.827352	0.104
At4g38080	AT4G38080	hydroxyproline-rich glycoprotein family protein	putative protein	1.39307	0.0463	1.51377	0.00317	1.08023	0.233	0.85175	0.137	1.00324	0.969	0.925548	0.489	0.77794	0.0701	1.17785	0.0307	0.840519	0.066
At4g38210	ATEXPA20	ATEXPA20 (ARABIDOPSIS THALIANA EXPANSIN A20)	expansin -like protein expansin (GhEX1) -Gossypium hirsutum,PID:g2811278;supported by full-length cDNA: Ceres:32072.	1.50962	0.0029	1.6402	0.00733	1.0628	0.594	0.939636	0.359	0.852832	0.0957	1.02091	0.847	0.600406	0.0066	0.907619	0.338	0.588107	0.00934
At4g38410	AT4G38410	putative dehydrin	putative cold-regulated protein cold-regulated protein cor47 - Arabidopsis thaliana, PIR2:S19226	4.59817	0.0012	10.9201	5.18e-06	1.06126	0.563	1.23553	0.227	0.847345	0.314	2.93423	0.00129	0.195567	0.000411	0.685815	0.0111	0.0666504	5.56e-06
At4g38470	AT4G38470	ACT-like protein tyrosine kinase family protein	protein kinase like protein protein kinase 6 (EC 2.7.1.-) - soybean, PIR2:S29851	2.05366	0.00139	1.11049	0.378	1	1	2.40341	3.81e-05	2.41129	0.000108	1.29962	0.119	1.17415	0.214	1.00328	0.94	0.903455	0.472
At4g38400	ATEXLA2	ATEXLA2 (ARABIDOPSIS THALIANA EXPANSIN-LIKE A2)	putative pollen allergen pollen allergen - Pinus radiata, PID:g2935527; supported by cDNA: gi_14190354_gb_AF378855.1_AF378855	0.518981	0.00191	0.865233	0.0715	0.91912	0.26	0.589361	0.00082	0.786644	0.015	0.982569	0.857	1.39315	0.0244	1.33474	0.00122	1.41787	0.0121
At4g38680	GRP2	GRP2 (GLYCINE RICH PROTEIN 2); double-stranded DNA binding / mRNA binding / nucleic acid binding / single-stranded DNA binding	glycine-rich protein 2 (GRP2) ; supported by cDNA: gi_14326486_gb_AF385696.1_AF385696	0.871327	0.096	0.645368	0.00017	1.04226	0.651	1.0585	0.0569	0.964383	0.493	0.783999	0.0231	1.15357	0.204	0.911087	0.135	1.47139	0.00693
At4g38830	CRK26	cysteine-rich receptor-like protein kinase 26	receptor-like protein kinase - like protein receptor-like protein kinase RLK3, Arabidopsis thaliana, AJ011674	0.786055	0.171	0.658592	0.00956	0.837617	0.151	0.924249	0.11	1.1124	0.228	0.774377	0.197	1.18537	0.344	1.20357	0.0659	1.53074	0.0191
At4g39070	AT4G39070	putative zinc finger transcription factor BZS1	putative zinc finger protein salt-tolerance protein - Arabidopsis thaliana, PID:e224078	1.08371	0.253	1.20714	0.03	1.36558	0.0105	0.630301	0.00152	0.762316	0.0132	0.702089	0.00356	0.96059	0.571	1.20945	0.0282	1.36819	0.0105
At4g39090	RD19	RD19 (RESPONSIVE TO DEHYDRATION 19); cysteine-type endopeptidase/ cysteine-type peptidase	cysteine proteinase RD19A identical to thiol protease SP:P43296, GI:435618 from [Arabidopsis thaliana];supported by full-length cDNA: Ceres:37132.	1.01518	0.844	0.992494	0.891	0.917343	0.522	1.13246	0.0297	1.70714	7.98e-06	1.10715	0.271	1.54262	0.0373	1.50747	0.000376	1.39333	0.0607
At4g38970	FBA2	fructose-bisphosphate aldolase 2	putative fructose-bisphosphate aldolase fructose-bisphosphate aldolase (EC 4.1.2.13)- rice, PIR2:T02057; supported by cDNA: gi_16226652_gb_AF428455.1_AF428455	0.763443	0.258	1.1867	0.394	1.08303	0.479	0.785185	0.0996	0.666302	0.00853	1.2205	0.466	0.945222	0.804	0.848592	0.274	0.774455	0.187
At4g39330	CAD9	CAD9 (CINNAMYL ALCOHOL DEHYDROGENASE 9); binding / catalytic/ oxidoreductase/ zinc ion binding	cinnamyl-alcohol dehydrogenase CAD1 ;supported by full-length cDNA: Ceres:34593.	1.31617	0.00931	1.9633	0.00461	0.949752	0.518	1.11074	0.369	0.977288	0.735	1.65686	0.00336	0.705213	0.00706	0.879855	0.231	0.425631	0.00123
At4g39640	GGT1	GGT1 (GAMMA-GLUTAMYL TRANSPEPTIDASE 1); gamma-glutamyltransferase/ glutathione gamma-glutamylcysteinyltransferase	putative gamma-glutamyltransferase gamma-glutamyltransferase, Arabidopsis thaliana, PIR2:S58286	1.6221	0.00695	0.802822	0.159	1.0239	0.808	1.41794	0.000926	1.29845	0.0163	0.70178	0.0818	0.819604	0.156	0.915727	0.301	1.16789	0.321
At4g39675	AT4G39675	hypothetical protein	Expressed protein ; supported by full-length cDNA: Ceres: 14423.	1.20383	0.107	0.701684	0.0473	0.817431	0.152	0.584612	0.00187	1.50286	0.0274	0.340756	0.00134	1.02048	0.815	2.5707	0.00116	2.99475	0.000932
At4g39830	AT4G39830	putative L-ascorbate oxidase	putative L-ascorbate oxidase L-ascorbate oxidase, Cucumis sativus, PIR1:KSKVAO	3.49202	0.000249	2.17978	0.000781	1.02884	0.758	1.07186	0.466	1.03921	0.646	0.669075	0.0161	0.306179	0.000394	0.96954	0.628	0.457615	0.00177
At4g39800	MIPS1	MIPS1 (MYO-INOSITOL-1-PHOSTPATE SYNTHASE 1); inositol-3-phosphate synthase	myo-inositol-1-phosphate synthase ;supported by full-length cDNA: Ceres:1978.	0.883671	0.223	0.557519	0.000334	0.948663	0.462	0.943487	0.297	0.838574	0.0184	0.595258	0.00401	0.90025	0.341	0.888803	0.00985	1.51237	0.00622
At4g39950	CYP79B2	CYP79B2; electron carrier/ heme binding / iron ion binding / monooxygenase/ oxygen binding	cytochrome P450 - like protein cytochrome P450, Sinapis alba, AF069494; supported by cDNA: gi_15028134_gb_AY046017.1_	1.36102	0.0229	0.739902	0.0322	1.07918	0.634	1.84709	0.00129	1.50669	0.0162	1.00415	0.97	1.19469	0.264	0.815712	0.178	1.18975	0.23
At4g40070	AT4G40070	RING-H2 finger protein ATL32	putative protein RING-H2 zinc finger protein ATL6 - Arabidopsis thaliana, PID:g4928403; supported by cDNA: gi_16930492_gb_AF419600.1_AF419600	1.16813	0.141	1.04619	0.549	1.20704	0.235	0.983446	0.801	1.61722	0.00989	0.880791	0.232	1.67109	0.013	1.64444	0.00691	1.89726	0.00521
At3g43270	AT3G43270	pectinesterase	pectinesterase -like protein PECTINESTERASE PPE8B PRECURSOR, Prunus persica, SWISSPROT:PME_PRUPE	2.31542	0.00174	2.08987	0.000135	0.921173	0.347	1.10732	0.384	0.976762	0.849	0.999449	0.994	0.388597	0.000203	0.882097	0.166	0.388811	6.89e-05
At3g43430	AT3G43430	RING/U-box domain-containing protein	putative protein RING-H2 zinc finger protein ATL4 - Arabidopsis thaliana, EMBL:AF132014;supported by full-length cDNA: Ceres:3137.	1.63555	0.00497	1.59235	0.00809	1.16586	0.455	0.901819	0.0434	0.954675	0.798	0.877997	0.355	0.680514	0.0292	1.05861	0.757	0.775076	0.0973
At3g43670	AT3G43670	putative copper amine oxidase	amine oxidase -like protein amine oxidase, Canavalia lineata, EMBL:AF172681	1.3352	0.0322	1.67083	0.00304	1.1064	0.266	0.588023	0.00378	1.35876	0.00889	0.735836	0.0202	1.12592	0.302	2.31073	0.000532	1.53012	0.00489
At3g44450	AT3G44450	hypothetical protein	putative protein	0.977605	0.914	1.08682	0.593	1.2768	0.104	0.668172	0.0305	0.648469	0.027	0.74282	0.228	0.846934	0.428	0.970513	0.787	1.14016	0.44
At3g44630	AT3G44630	TIR-NBS-LRR class disease resistance protein	disease resistance protein homolog disease resistance protein RPP1-WsB - Arabidopsis thaliana, EMBL:AF098963	1.81982	0.0149	1.71931	0.0161	1.03662	0.515	1.13515	0.185	0.982281	0.824	1.07245	0.722	0.559535	0.0127	0.865335	0.113	0.521735	0.00661
At3g44735	PSK1	PSK1; growth factor	Expressed protein ; supported by full-length cDNA: Ceres: 41162.	0.785343	0.208	1.15048	0.0768	0.864824	0.446	0.593812	0.0289	0.650676	0.123	0.8699	0.123	0.716528	0.017	1.09576	0.631	0.82369	0.0143
At3g44750	HDA3	HDA3 (HISTONE DEACETYLASE 3); histone deacetylase/ nucleic acid binding / zinc ion binding	putative histone deacetylase similar to maize nucleolar histone deacetylase (U82815); supported by cDNA: gi_11066134_gb_AF195545.1_AF195545	0.753622	0.047	0.59048	0.00131	1.04846	0.635	1.12589	0.159	0.891175	0.118	0.88216	0.269	1.23983	0.155	0.791528	0.00604	1.40545	0.0309
At3g45160	AT3G45160	putative membrane lipoprotein	hypothetical protein	1.25404	0.185	1.21482	0.255	0.78522	0.0755	2.50215	0.00276	1.3502	0.105	2.42388	0.00394	0.845429	0.163	0.539616	0.00154	0.348791	0.00269
At3g45640	NAXT1	NAXT1 (NITRATE EXCRETION TRANSPORTER1); nitrate efflux transmembrane transporter/ transporter	mitogen-activated protein kinase 3 ; supported by cDNA: gi_14423447_gb_AF386961.1_AF386961	1.58678	0.0232	1.14977	0.142	1.05872	0.512	1.10681	0.0147	1.2276	0.0102	0.801991	0.21	0.819073	0.24	1.10913	0.0709	1.0213	0.846
At3g45710	AT3G45710	Major facilitator superfamily protein	putative transporter protein peptide transport protein - Hordeum vulgare, PIR:T04378	0.690948	0.00503	0.652213	0.0159	0.782103	0.0283	0.725964	0.00323	0.948868	0.436	0.685266	0.03	1.07405	0.41	1.30705	0.00704	1.56735	0.0189
At3g45730	AT3G45730	hypothetical protein	putative protein	1.55305	0.0225	1.36911	0.00614	0.983444	0.81	1.03741	0.545	0.992325	0.851	0.914546	0.51	0.628375	0.0248	0.95654	0.52	0.68709	0.00365
At3g45920	MEE39	MEE39 (maternal effect embryo arrest 39); kinase	protein kinase - like receptor-like protein kinase homolog, Arabidopsis thaliana, PIR:T45691	0.638266	0.0541	0.639585	0.0311	0.814908	0.231	1.72164	0.0262	1.29207	0.0701	1.7252	0.0206	1.64965	0.0615	0.750487	0.077	0.956209	0.792
At3g45970	ATEXLA1	ATEXLA1 (ARABIDOPSIS THALIANA EXPANSIN-LIKE A1)	putative protein cim1 induced allergen, Glycine max, EMBL:U03860;supported by full-length cDNA: Ceres:27534.	1.16428	0.33	1.41088	0.00334	0.729399	0.134	0.622089	0.00459	0.935655	0.672	0.753849	0.0821	0.586168	0.0292	1.50405	0.0349	0.777567	0.104
At3g46110	AT3G46110	hypothetical protein	putative protein predicted proteins, Arabidopsis thaliana	1.45076	0.00179	1.76298	0.0088	1.00268	0.976	1.05262	0.253	0.991392	0.869	1.27916	0.117	0.68519	0.00995	0.941829	0.359	0.535657	0.00902
At3g46130	MYB111	MYB111 (MYB DOMAIN PROTEIN 111); DNA binding / transcription factor	Myb DNA binding protein -like MYB59, Arabidopsis thaliana, EMBL:AF062894; supported by cDNA: gi_9864078_gb_AF272733.1_AF272733	1.01027	0.937	1.5188	0.0178	0.767238	0.0539	0.566897	0.00525	0.8789	0.309	0.852249	0.269	0.667468	0.0205	1.55037	0.011	0.783184	0.086
At3g46640	PCL1	PCL1 (PHYTOCLOCK 1); DNA binding / transcription factor	putative protein several hypothetical proteins - Arabidopsis thaliana	0.894369	0.0224	0.84936	0.000997	0.876114	0.328	1.27531	0.00118	1.81071	0.00179	1.21113	0.000804	1.77375	0.00348	1.41982	0.00936	1.46454	0.0155
At3g46600	AT3G46600	scarecrow-like protein 30	scarecrow-like protein scarecrow-like 11 - Arabidopsis thaliana, EMBL:AF036307;supported by full-length cDNA: Ceres:35201.	1.54972	0.000624	1.49195	0.00303	1.18994	0.209	1.06761	0.246	1.1139	0.157	1.02781	0.672	0.855304	0.222	1.04337	0.502	0.832164	0.197
At3g46900	COPT2	COPT2; copper ion transmembrane transporter/ high affinity copper ion transmembrane transporter	copper transport protein - like protein copper transporter protein Arabidopsis thaliana,PID:g1082054	0.330308	0.000385	0.236689	0.000554	0.422293	0.00994	1.56301	0.022	0.752259	0.179	1.12001	0.416	0.961751	0.763	0.481289	0.0121	0.858702	0.41
At3g47040	AT3G47040	Glycosyl hydrolase family protein	beta-D-glucan exohydrolase - like protein beta-D-glucan exohydrolase, Nicotiana tabacum, TREMBL:AB017502_1	0.966608	0.835	0.750541	0.175	0.780468	0.186	1.05127	0.665	1.55036	0.0125	0.81628	0.379	1.25181	0.309	1.47475	0.0137	1.53355	0.117
At3g47070	AT3G47070	hypothetical protein	putative protein ;supported by full-length cDNA: Ceres:25829.	1.48	0.0397	1.7678	0.00069	1.2927	0.022	0.529354	0.00359	0.886191	0.327	0.632294	0.00985	0.774043	0.0646	1.6741	0.00112	1.22418	0.0431
At3g47160	AT3G47160	RING/U-box domain-containing protein	RNA-binding protein-like protein various RNA-binding proteins;supported by full-length cDNA: Ceres:9763.	0.967281	0.879	1.0065	0.933	1.03258	0.826	1.433	0.0392	2.03758	0.0031	1.49111	0.0928	2.17514	0.024	1.4219	0.011	1.45874	0.047
At3g46970	PHS2	PHS2 (ALPHA-GLUCAN PHOSPHORYLASE 2); phosphorylase/ transferase, transferring glycosyl groups	starch phosphorylase H (cytosolic form) - like protein starch phosphorylase H, cytosolic isoform, Vicia faba, PIR:T12091; supported by cDNA: gi_15983802_gb_AY056807.1_	0.970227	0.682	1.10157	0.0786	0.873829	0.0263	1.16365	0.0511	1.56065	0.00103	1.32117	0.00864	1.40559	0.00457	1.34117	0.00109	1.0639	0.24
At3g47380	AT3G47380	plant invertase/pectin methylesterase inhibitor superfamily protein	putative protein pectinesterase homolog - Pinus radiata,PIR2:T08112	2.95218	0.000675	1.71243	0.00507	1.21224	0.408	0.663377	0.0327	0.889192	0.596	0.384797	0.000233	0.365124	0.00113	1.3404	0.221	0.948875	0.654
At3g47400	AT3G47400	Probable pectinesterase/pectinesterase inhibitor 33	pectinesterase-like protein pectinesterase (EC 3.1.1.11) - Citrus sinensis,PID:g2098709	0.777776	0.0393	1.05407	0.802	0.907948	0.623	0.630401	0.0207	0.934552	0.317	0.854343	0.415	1.09096	0.672	1.48247	0.0386	1.27696	0.354
At3g47420	PS3	putative glycerol-3-phosphate transporter 1	putative protein sn-glycerol-3-phosphate permease - Haemophilus influenzae,PID:g3603157; supported by cDNA: gi_13430515_gb_AF360170.1_AF360170	1.96478	0.0322	2.74284	0.000448	3.05737	0.00118	0.475782	6.65e-06	0.402628	0.0004	0.664193	0.149	0.626525	0.118	0.846245	0.126	0.943287	0.701
At3g47340	ASN1	ASN1 (GLUTAMINE-DEPENDENT ASPARAGINE SYNTHASE 1); asparagine synthase (glutamine-hydrolyzing)	glutamine-dependent asparagine synthetase ; supported by cDNA: gi_16930406_gb_AF419557.1_AF419557	13.7621	0.000376	7.37332	0.000463	0.619782	0.257	4.96383	0.000123	3.1382	0.00435	2.65948	0.026	0.14133	0.00708	0.632212	0.06	0.0531422	0.00136
At3g47480	AT3G47480	putative calcium-binding protein CML47	putative calcium-binding protein calcium binding domains (EF hand) of several proteins	5.87677	2.67e-06	9.59079	4.37e-06	1.02518	0.809	0.997791	0.959	0.869943	0.0201	1.62838	0.00222	0.151759	4.6e-05	0.871869	0.00321	0.0931963	3.21e-05
At3g47490	AT3G47490	HNH endonuclease	hypothetical protein	1.31518	0.0105	1.57755	0.00371	1.04647	0.145	1.03722	0.655	0.952136	0.326	1.24413	0.0216	0.757601	0.00461	0.91797	0.284	0.608938	0.000206
At3g47510	AT3G47510	hypothetical protein	putative protein	1.15921	0.32	1.79848	0.000786	0.882933	0.0904	0.580259	0.0021	0.783752	0.0415	0.900257	0.441	0.596959	0.0111	1.35069	0.000604	0.663099	0.00663
At3g47740	ATH2	ATATH2; ATPase, coupled to transmembrane movement of substances / transporter	ABC-type transport protein-like protein ATP binding cassette transporter ABC1, Homo sapiens, PIR2:A54774	1.21883	0.436	0.945232	0.574	1.59537	0.0398	0.814137	0.269	0.882925	0.434	0.631384	0.0699	1.1557	0.574	1.08449	0.333	1.83042	0.0215
At3g47780	ATH6	ATATH6; ATPase, coupled to transmembrane movement of substances / transporter	ABC-type transport protein-like protein transport protein ABC-C, Homo sapiens, PIR2:S71363	1.73544	0.00134	1.80721	0.000315	1.37085	0.0708	0.86208	0.0768	0.827741	0.21	0.897732	0.141	0.653846	0.00448	0.960168	0.751	0.72833	0.0109
At3g47800	AT3G47800	putative aldose 1-epimerase	aldose 1-epimerase - like protein aldose 1-epimerase, Nicotiana tabacum, PIR:T01933;supported by full-length cDNA: Ceres:119313.	1.497	0.0306	1.45233	0.0119	0.844186	0.0974	1.14341	0.141	1.51829	0.00414	1.10929	0.472	0.856191	0.291	1.32786	0.0101	0.771837	0.0576
At3g47860	CHL	chloroplastic lipocalin	putative protein ; supported by cDNA: gi_14334983_gb_AY035165.1_	0.947897	0.529	1.14497	0.332	0.901322	0.256	1.08002	0.564	1.78489	0.000701	1.30456	0.0272	1.69719	0.00449	1.65265	0.00953	1.30097	0.0548
At3g48080	AT3G48080	lipase class 3 family protein / disease resistance protein-related protein	hypothetical protein	0.955088	0.836	0.776164	0.161	0.636248	0.0188	1.48575	0.0267	1.79296	0.000219	1.20741	0.452	1.19441	0.491	1.20677	0.177	0.989229	0.947
At3g48250	AT3G48250	pentatricopeptide repeat-containing protein	putative protein various predicted proteins, Arabidopsis thaliana	0.946166	0.459	0.642291	0.0121	0.880861	0.237	1.2046	0.0164	0.954391	0.183	0.817724	0.149	0.888519	0.342	0.79229	0.0103	1.08658	0.548
At3g48360	BT2	BT2 (BTB AND TAZ DOMAIN PROTEIN 2); protein binding / transcription factor/ transcription regulator	putative protein MEL-26, Caenorhabditis elegans, U67737; supported by cDNA: gi_14532781_gb_AY040015.1_	0.86272	0.672	0.740367	0.392	1.16165	0.511	1.05852	0.813	2.77847	0.000976	0.908396	0.818	3.74118	0.0226	2.62487	0.0088	4.11845	0.0111
At3g48610	NPC6	non-specific phospholipase C6	putative protein hypothetical protein F12C20.9 - Arabidopsis thaliana, PIR:T02648	1.53305	0.00393	1.69931	0.000858	1.05529	0.668	1.03787	0.635	0.822204	0.116	1.15043	0.0732	0.56597	0.00393	0.792203	0.0651	0.491966	0.00153
At3g48530	KING1	KING1 (SNF1-RELATED PROTEIN KINASE REGULATORY SUBUNIT GAMMA 1)	putative protein probable transcription regulator protein - Sorghum bicolor,PIR2:T03446;supported by full-length cDNA: Ceres:34151.	1.08	0.12	1.10911	0.0413	0.870856	0.0507	1.12892	0.0133	1.61611	0.000202	1.15935	0.028	1.30315	0.00681	1.43155	0.000551	1.12404	0.0774
At3g48740	AT3G48740	bidirectional sugar transporter SWEET11	MTN3-like protein MtN3 gene product - Medicago truncatula,PID:e1169583; supported by cDNA: gi_13605687_gb_AF361825.1_AF361825	0.806557	0.165	0.846542	0.271	0.63642	0.00119	0.859419	0.297	1.57762	0.0158	0.902026	0.475	1.24483	0.0498	1.83568	0.000564	1.38004	0.0653
At3g48940	AT3G48940	Remorin-like protein	remorin -like protein remorin, Solanum tuberosum, AAB49425	0.688571	0.000802	0.577583	0.0462	0.92942	0.543	0.600202	0.0352	1.0971	0.0901	0.503458	0.00335	1.48084	0.0234	1.82788	0.0202	2.94134	0.00208
At3g49160	AT3G49160	pyruvate kinase-like protein	pyruvate kinase -like protein various pyruvate kinases from procaryotes	2.15203	0.00233	2.99297	0.00278	1.63497	0.00315	0.933968	0.68	1.17301	0.196	1.29893	0.113	0.891181	0.262	1.25595	0.145	0.686088	0.0482
At3g49190	AT3G49190	O-acyltransferase (WSD1-like) family protein	putative protein hypothetical protein Rv0221, Mycobacterium tuberculosis, PIR:C70961	0.597195	0.0079	1.01299	0.978	0.816523	0.628	0.444186	0.0466	0.89858	0.389	0.753446	0.454	1.2286	0.622	2.02298	0.0726	1.63064	0.385
At3g49380	iqd15	iqd15 (IQ-domain 15); calmodulin binding	hypothetical protein SF16 protein, Helianthus annus, gb:AAD12670	1.7702	0.0143	1.43161	0.183	0.950233	0.403	1.23225	0.0809	1.0045	0.96	0.996546	0.99	0.539209	0.00725	0.815179	0.0192	0.541078	0.0509
At3g49630	AT3G49630	2-oxoglutarate (2OG) and Fe(II)-dependent oxygenase superfamily protein	putative protein ethylene-forming enzyme - Picea glauca, EMBL:L42466	0.807411	0.274	0.902009	0.312	1.14199	0.171	0.647458	0.0457	1.07607	0.646	0.723316	0.0487	1.52197	0.0211	1.66199	0.000617	2.10416	0.0023
At3g49580	LSU1	LSU1 (RESPONSE TO LOW SULFUR 1)	putative protein ;supported by full-length cDNA: Ceres:26235.	0.813478	0.192	1.62359	0.0764	1.11286	0.347	0.693248	0.0117	0.368322	0.000144	1.38363	0.228	0.503873	0.0103	0.531298	0.00163	0.364167	0.0088
At3g49530	anac062	anac062 (Arabidopsis NAC domain containing protein 62); transcription factor	NAC2-like protein NAC2 - Arabidopsis thaliana, EMBL:AF201456; supported by cDNA: gi_16604578_gb_AY059734.1_	1.62264	0.000293	1.69694	0.000105	1.1327	0.223	0.954983	0.388	0.831078	0.0193	0.99871	0.961	0.580141	0.00269	0.870254	0.0288	0.58089	0.00283
At3g49790	AT3G49790	Carbohydrate-binding protein	putative protein predicted protein, Arabidopsis thaliana	1.00967	0.949	0.840002	0.165	1.04657	0.725	1.12837	0.388	1.68681	0.0075	0.938754	0.633	1.74844	0.0219	1.4949	0.0253	1.86251	0.00456
At3g49840	AT3G49845	hypothetical protein	putative protein various predicted proteins, Arabidopsis thaliana	0.698036	0.0527	0.717246	0.0267	1.01148	0.943	0.664242	0.000715	0.864667	0.219	0.682521	0.0728	1.25293	0.262	1.30174	0.0486	1.83574	0.016
At3g49760	AtbZIP5	AtbZIP5 (Arabidopsis thaliana basic leucine-zipper 5); DNA binding / transcription factor	bZIP transcription factor - like protein bZIP DNA-binding protein, Lycopersicon esculentum, EMBL:AF176641;supported by full-length cDNA: Ceres:14432.	0.851969	0.294	0.753785	0.0513	0.999929	1	0.576255	0.0194	0.677075	0.046	0.509845	0.00127	0.794663	0.0375	1.17496	0.208	1.55863	0.00418
At3g49780	ATPSK4	ATPSK4 (PHYTOSULFOKINE 4 PRECURSOR); growth factor	putative protein ; supported by full-length cDNA: Ceres: 40302.	0.94755	0.853	0.499858	0.0249	0.799201	0.105	2.64441	0.000946	2.12877	0.00235	1.395	0.354	1.79549	0.0964	0.805008	0.00508	1.28709	0.319
At3g49960	AT3G49960	peroxidase 35	peroxidase ATP21a	1.31774	0.154	1.26242	0.0521	2.1016	0.032	0.809138	0.132	0.867991	0.34	0.775174	0.141	1.38432	0.257	1.07274	0.439	1.78582	0.0662
At3g50130	AT3G50130	hypothetical protein	putative protein some putative proteins - Arabidopsis thaliana and Oryza sativa	0.650948	0.00246	0.785209	0.0308	1.00338	0.96	0.837612	0.0555	1.02197	0.787	1.01037	0.892	1.57528	0.000728	1.2201	0.0128	1.55911	0.00651
At3g50140	AT3G50140	hypothetical protein	putative protein some putative proteins - Arabidopsis thaliana and Oryza sativa	0.67572	0.0245	0.848109	0.195	0.859607	0.326	0.931864	0.634	1.58338	0.0135	1.1696	0.0889	2.01427	0.00697	1.69915	0.00764	1.72219	0.0157
At3g50400	AT3G50400	GDSL esterase/lipase	putative protein RXF26, Arabidopsis thaliana, EMBL:AB008020	1.11574	0.372	1.24748	0.182	1.08916	0.514	0.800911	0.0331	0.542077	0.00589	0.895474	0.53	0.529163	0.00503	0.676825	0.0197	0.59093	0.0243
At3g50640	AT3G50640	hypothetical protein	putative protein predicted proteins, Arabidopsis thaliana	0.640142	0.00908	0.981706	0.775	1.11228	0.38	0.616517	0.00642	0.804732	0.132	0.945474	0.423	1.39827	0.0172	1.30529	0.0186	1.4789	0.0186
At3g50740	UGT72E1	UGT72E1 (UDP-glucosyl transferase 72E1); UDP-glycosyltransferase/ coniferyl-alcohol glucosyltransferase/ transferase, transferring glycosyl groups	UTP-glucose glucosyltransferase - like protein UTP-glucose glucosyltransferase, Manihot esculenta, PIR:S41951; supported by cDNA: gi_15146271_gb_AY049277.1_	0.542453	0.0143	0.56855	0.0221	0.687163	0.0114	1.378	0.00686	1.04905	0.509	1.4443	0.147	1.32891	0.144	0.761286	0.0281	0.920108	0.625
At3g50950	ZAR1	disease resistance RPP13-like protein 4	putative disease resistance protein	1.77607	0.0178	1.28778	0.0474	0.939253	0.609	1.23206	0.0726	1.28828	0.0186	0.893333	0.494	0.681289	0.0919	1.04563	0.629	0.762637	0.0795
At3g50870	MNP	MNP (MONOPOLE); transcription factor	transcription factor-like protein Arabidopsis thaliana mRNA for GATA transcription factor 3, PID:e1254739;supported by full-length cDNA: Ceres:27213.	0.816885	3.14e-05	0.642792	0.00327	1.02071	0.813	1.17718	0.07	1.02521	0.0933	0.926305	0.0376	1.28101	0.0376	0.870899	0.11	1.38292	0.0178
At3g50930	BCS1	BCS1 (CYTOCHROME BC1 SYNTHESIS); ATP binding / ATPase/ nucleoside-triphosphatase/ nucleotide binding	BCS1 protein-like protein Homo sapiens h-bcs1 (BCS1) mRNA, nuclear gene encoding mitochondrial protein which is involved in the expression of functional mitochondrial ubiquinol-cytochrome c reductase complex probably via the control of expression of Rieske iron-sulphur protein, PI	3.5252	0.00135	2.95336	4.45e-05	1.71784	0.189	1.55698	0.000544	0.745318	0.00697	1.30442	0.177	0.363195	0.053	0.478695	0.000179	0.278435	0.0203
At3g50770	CML41	putative calcium-binding protein CML41	calmodulin-like protein flagellar calmodulin - Naegleria gruberi, PID:g458232; supported by cDNA: gi_166647_gb_L12115.1_ATHCALLGA	1.87725	0.00547	4.51425	9.51e-05	0.975815	0.804	1.22447	0.0531	1.12264	0.299	2.9445	0.00115	0.583563	0.00843	0.916841	0.403	0.198187	6.98e-05
At3g51310	VPS35C	VPS35C (VPS35 HOMOLOG C)	vacuolar sorting protein 35 homolog vacuolar sorting protein 35 - Homo sapiens, EMBL:AF191298	1.16422	0.0336	1.18727	0.00252	1.0231	0.547	1.66739	0.0004	1.6657	0.000654	1.70039	4.07e-05	1.46378	0.000126	0.998988	0.971	0.860849	0.0118
At3g51350	AT3G51350	aspartyl protease family protein	putative protein several hypothetical proteins - Arabidopsis thaliana	1.26865	0.319	0.517375	0.00226	1.14408	0.56	0.868244	0.00726	1.07814	0.471	0.354083	0.0104	0.972277	0.926	1.24175	0.0831	2.7459	0.00892
At3g51240	F3H	F3H (FLAVANONE 3-HYDROXYLASE); naringenin 3-dioxygenase	flavanone 3-hydroxylase (FH3) ;supported by full-length cDNA: Ceres:36653.	1.27778	0.0334	1.06679	0.426	1.30551	0.0352	0.66078	0.00105	0.60366	0.00454	0.551668	0.00323	0.616759	0.00283	0.913557	0.297	1.11799	0.251
At3g51330	AT3G51330	aspartyl protease family protein	putative protein several hypothetical proteins - Arabidopsis thaliana; supported by cDNA: gi_15010763_gb_AY045683.1_	0.919875	0.661	0.647824	0.0236	1.0604	0.568	0.669148	0.00101	1.01969	0.62	0.471248	0.0228	1.17547	0.457	1.52386	0.00104	2.49437	0.00332
At3g50970	LTI30	LTI30 (LOW TEMPERATURE-INDUCED 30)	dehydrin Xero2 ; supported by cDNA: gi_15809983_gb_AY054260.1_	1.5477	0.015	1.63275	0.000574	1.07287	0.457	1.0923	0.287	1.77879	0.00199	1.15233	0.203	1.23306	0.132	1.62848	0.00118	1.07006	0.439
At3g51680	AT3G51680	short-chain dehydrogenase reductase 2a	short-chain alcohol dehydrogenase-like protein short-chain alcohol dehydrogenase - Zea mays,PIR:A47542	0.943346	0.582	0.642072	0.00165	0.979515	0.767	0.832296	0.0765	0.917461	0.367	0.566487	0.00242	0.952638	0.582	1.10233	0.267	1.68166	0.000304
At3g51750	AT3G51750	hypothetical protein	hypothetical protein	1.56939	0.0184	2.06561	0.000992	1.06093	0.51	0.748692	0.0801	0.614568	0.0172	0.985422	0.852	0.415459	0.000244	0.820855	0.0471	0.421606	0.000791
At3g51660	AT3G51660	Tautomerase/MIF superfamily protein	LS1-like protein AT-LS1 product - Arabidopsis thaliana, EMBL:X58827;supported by full-length cDNA: Ceres:107294.	0.552972	0.0025	0.677622	0.0339	0.892207	0.29	1.01655	0.889	1.18423	0.187	1.2457	0.102	1.91073	0.000827	1.16495	0.193	1.53386	0.0233
At3g51910	HSFA7A	AT-HSFA7A; DNA binding / transcription factor	putative heat shock transcription factor heat shock transcription factor HSF30 - Peruvian tomato, PIR2:S25480	1.44213	0.212	1.45806	0.204	1.34196	0.123	1.41983	0.163	1.86635	0.0417	1.43552	0.271	1.73671	0.0488	1.31449	0.236	1.20982	0.424
At3g51970	AtSAT1	AtSAT1 (Arabidopsis thaliana sterol O-acyltransferase 1); acyltransferase	wax synthase-like protein wax synthase - Simmondsia chinensis, PID:g5020219	0.851795	0.141	1.03037	0.802	0.954665	0.641	0.587118	0.00056	0.86	0.0677	0.710206	0.0597	0.963862	0.759	1.46478	0.00178	1.35716	0.0867
At3g52070	AT3G52070	hypothetical protein	putative protein ;supported by full-length cDNA: Ceres:118329.	1.14618	0.328	1.15121	0.111	1.09494	0.0117	1.19094	0.03	1.56989	0.000128	1.19616	0.241	1.49971	0.028	1.3182	0.00442	1.25377	0.0138
At3g52430	PAD4	PAD4 (PHYTOALEXIN DEFICIENT 4); lipase/ protein binding / triacylglycerol lipase	putative protein other hypothetical proteins in Arabidopsis thaliana; supported by cDNA: gi_6457330_gb_AF188329.1_AF188329	1.37778	0.0782	1.90252	0.000642	1.04572	0.303	1.02567	0.851	1.03609	0.768	1.4163	0.0144	0.786378	0.0495	1.01016	0.873	0.555233	0.000267
At3g52820	PAP22	PAP22 (PURPLE ACID PHOSPHATASE 22); acid phosphatase/ protein serine/threonine phosphatase	purple acid phosphatase-like protein purple acid phosphatase, Ipomoea batatas	0.883709	0.455	1.13202	0.254	1.15933	0.586	0.5724	0.00131	0.932987	0.683	0.733238	0.128	1.22398	0.455	1.62996	0.0347	1.66928	0.0768
At3g52870	AT3G52870	IQ calmodulin-binding motif family protein	putative protein predicted proteins, Arabidopsis thaliana	1.34656	0.0448	1.51624	0.00394	1.03721	0.431	1.0525	0.612	1.05682	0.562	1.18512	0.11	0.814036	0.0403	1.00411	0.951	0.686881	0.00198
At3g52840	BGAL2	BGAL2 (beta-galactosidase 2); beta-galactosidase/ catalytic/ cation binding	beta-galactosidase precursor - like protein beta-galactosidase precursor, Carica papaya, EMBL:AF064786; supported by cDNA: gi_13605856_gb_AF367327.1_AF367327	1.02311	0.722	0.722536	0.154	0.799766	0.108	1.25835	0.00362	2.15696	0.000381	0.888668	0.569	1.6861	0.00687	1.71411	0.0022	1.89733	0.0327
At3g53200	AtMYB27	AtMYB27 (myb domain protein 27); DNA binding / transcription factor	myb protein(MYB27) contains myb DNA binding domain:- PF00249	0.820653	0.0568	0.693925	0.0984	1.05822	0.693	2.16452	0.0113	1.51213	0.0228	1.83027	0.000778	1.94987	0.00267	0.698601	0.147	1.06535	0.492
At3g53210	AT3G53210	nodulin MtN21 /EamA-like transporter family protein	putative protein MtN21, Medicago truncatula, MtN21;supported by full-length cDNA: Ceres:36442.	1.22219	0.133	1.59457	0.0203	1.20617	0.0159	1.1392	0.286	0.939154	0.29	1.4863	0.0343	0.926844	0.507	0.824395	0.122	0.623591	0.00637
At3g53280	CYP71B5	CYP71B5 (CYTOCHROME P450 71B5); electron carrier/ heme binding / iron ion binding / monooxygenase/ oxygen binding	CYTOCHROME P450 71B5 ; supported by cDNA: gi_3164131_dbj_D78601.1_D78601	0.805197	0.00136	0.632399	0.000311	0.857976	0.132	1.32659	0.0036	0.932213	0.406	1.0419	0.0327	0.993318	0.874	0.702714	0.0119	0.953373	0.299
At3g53400	AT3G53400, CPuORF46	hypothetical protein, conserved peptide upstream open reading frame 46	putative protein predicted protein, Arabidopsis thaliana	1.3268	0.0148	1.72043	8.1e-05	0.934405	0.391	1.07592	0.121	1.07188	0.257	1.39513	0.00754	0.754877	0.028	0.996238	0.937	0.541079	0.000652
At3g53540	AT3G53540	hypothetical protein	putative protein predicted proteins, Arabidopsis thaliana	1.97901	0.00579	2.22596	0.000103	0.835009	0.0264	1.17796	0.268	1.21442	0.199	1.32495	0.00536	0.512404	0.000251	1.03096	0.309	0.386735	0.000161
At3g53620	AtPPa4	AtPPa4 (Arabidopsis thaliana pyrophosphorylase 4); inorganic diphosphatase	inorganic pyrophosphatase -like protein inorganic pyrophosphatase, Solanum tuberosum, PIR:T07399;supported by full-length cDNA: Ceres:40186.	1.51853	0.0192	1.4917	0.0242	1.05773	0.644	0.955682	0.63	1.09636	0.227	0.938796	0.657	0.763667	0.134	1.1472	0.172	0.813453	0.206
At3g54150	AT3G54150	S-adenosyl-L-methionine-dependent methyltransferase-like protein	embryonic abundant protein -like embryonic abundant protein EMB34, Picea glauca, PIR:T09281; supported by full-length cDNA: Ceres: 6529.	3.83674	0.018	2.07799	0.0117	0.948541	0.823	1.76725	0.0333	1.50069	0.138	0.95715	0.904	0.371009	0.0466	0.849164	0.536	0.387618	0.00214
At3g54500	AT3G54500	hypothetical protein	putative protein	1.23635	0.0249	1.39542	0.0244	1.08316	0.274	0.651056	0.00904	0.520297	0.000192	0.734818	0.00974	0.455827	0.0004	0.799159	0.0633	0.620326	0.00268
At3g54770	AT3G54770	putative RNA binding protein	RNA binding protein - like SEB4 protein, Mus musculus, EMBL:X75316; supported by full-length cDNA: Ceres: 1156.	0.650088	0.000957	0.719463	0.00291	1.04607	0.334	0.766502	0.000219	0.844499	0.0096	0.848301	0.0719	1.3589	0.00443	1.10176	0.0592	1.6019	0.000925
At3g54920	PMR6	PMR6 (powdery mildew resistant 6); lyase/ pectate lyase	pectate lyase - like protein pectate lyase, Musa acuminata, X92943	1.2554	0.0329	1.53493	0.00624	0.969892	0.61	0.802111	0.0513	1.05703	0.207	0.980709	0.802	0.816637	0.0692	1.31782	0.0308	0.8327	0.0225
At3g55120	TT5	TT5 (TRANSPARENT TESTA 5); chalcone isomerase	chalcone isomerase ;supported by full-length cDNA: Ceres:2122.	1.44013	0.00227	1.14865	0.251	1.50686	0.0117	0.629182	0.00169	0.578352	0.00492	0.501839	0.00215	0.605154	0.000333	0.919212	0.418	1.20587	0.144
At3g55010	PUR5	PUR5; ATP binding / phosphoribosylformylglycinamidine cyclo-ligase	phosphoribosylformylglycinamidine cyclo-ligase precursor ; supported by cDNA: gi_16974614_gb_AY060585.1_	0.822465	0.182	0.636966	0.00301	0.951468	0.633	1.09048	0.138	0.920849	6.11e-05	0.844529	0.269	1.06528	0.704	0.844447	0.0225	1.26139	0.102
At3g55910	AT3G55890, AT3G55910	yippee family putative zinc-binding protein, hypothetical protein	putative protein PA26, p53 regulated PA26-T3 nuclear protein, Homo sapiens, EMBL:AF033121	0.87901	0.291	0.831481	0.122	1.07536	0.541	0.657772	0.0135	1.02496	0.865	0.622205	0.00938	1.25391	0.0288	1.55823	0.0159	2.01526	0.00161
At3g55980	SZF1	SZF1 (SALT-INDUCIBLE ZINC FINGER 1); transcription factor	putative protein zinc finger transcription factor (PEI1), Arabidopsis thaliana, EMBL:AF050463; supported by cDNA: gi_15810486_gb_AY056282.1_	1.91559	0.0128	1.82495	0.00298	1.40821	0.171	0.506571	0.00349	0.497926	0.0016	0.482601	0.00648	0.36604	0.0135	0.982934	0.864	0.758472	0.25
At3g56200	AT3G56200	putative amino acid transporter	putative protein neuronal glutamine transporter - Rattus norvegicus, EMBL:AF075704	0.851377	0.0363	1.27801	0.0908	1.10656	0.519	0.611129	0.0022	0.570906	0.00819	0.917372	0.437	0.742024	0.0408	0.934182	0.619	0.808858	0.177
At3g56230	AT3G56230	BTB/POZ domain-containing protein	putative protein speckle-type protein, SPOP - Homo sapiens, EMBL:AJ000644	0.663755	0.023	0.882963	0.0924	1.09947	0.474	0.774806	0.0111	0.953261	0.447	1.03069	0.804	1.57901	0.0425	1.23032	0.0574	1.532	0.0163
At3g56290	AT3G56290	hypothetical protein	putative protein	0.893999	0.552	1.19181	0.339	1.17862	0.221	0.409694	0.00175	0.364541	0.00279	0.546173	0.0412	0.4806	0.00603	0.889789	0.33	0.879941	0.486
At3g56360	AT3G56360	hypothetical protein	putative protein unknown protein 110K5.12 - Sorghum bicolor, TREMBL:AF124045_5;supported by full-length cDNA: Ceres:142358.	0.777869	0.0574	0.629262	0.00485	0.752283	0.0363	1.01502	0.871	1.02289	0.734	0.821106	0.0978	0.989244	0.931	1.00775	0.913	1.20477	0.149
At3g56400	WRKY70	WRKY70; transcription factor/ transcription repressor	DNA-binding protein-like DNA-binding protein 4 WRKY4 - Nicotiana tabacum, EMBL:AF193771;supported by full-length cDNA: Ceres:34847.	1.40733	0.23	2.24263	0.0114	1.36261	0.262	0.775865	0.0673	1.19064	0.206	1.23637	0.498	1.15281	0.678	1.5346	0.00592	0.932417	0.82
At3g56980	BHLH039	BHLH039; DNA binding / transcription factor	putative protein hypothetical protein At2g41240 - Arabidopsis thaliana, EMBL:AC005662	0.653708	0.0121	0.217034	0.000261	0.466999	0.000232	3.53829	0.000647	1.33553	0.029	1.17473	0.148	0.954085	0.567	0.377452	0.000907	0.812175	0.0706
At3g57030	AT3G57030	strictosidine synthase family protein	putative protein strictosidine synthase (EC 4.3.3.2) - Rauvolfia mannii (fragment)	1.0242	0.685	1.02125	0.379	0.97687	0.678	0.580628	0.00012	0.99334	0.911	0.578957	0.000284	0.947437	0.353	1.7108	0.000281	1.63646	0.000134
At3g57020	AT3G57020	strictosidine synthase family protein	putative protein strictosidine synthase (EC 4.3.3.2) - Rauvolfia mannii (fragment);supported by full-length cDNA: Ceres:98698.	1.01605	0.844	1.0335	0.708	1.13454	0.13	0.601382	6.28e-06	0.752932	0.00272	0.611712	0.0112	0.840739	0.129	1.252	0.00761	1.3744	0.0288
At3g57490	AT3G57490	40S ribosomal protein S2-4	40S ribosomal protein S2 homolog 40S ribosomal protein S2 - Arabidopsis thaliana, SWISSPROT:RS2_ARATH;supported by full-length cDNA: Ceres:101250.	0.796665	0.144	0.610624	0.00126	1.02141	0.857	1.15731	0.201	0.896091	0.28	0.887052	0.303	1.14889	0.383	0.774285	0.0282	1.29518	0.0607
At3g57520	AtSIP2	AtSIP2 (Arabidopsis thaliana seed imbibition 2); hydrolase, hydrolyzing O-glycosyl compounds	imbibition protein homolog probable imbibition protein - Brassica oleracea, PIR:S45033; supported by cDNA: gi_15292676_gb_AY050772.1_	2.03302	0.00229	1.29933	0.0804	1.03846	0.495	2.28058	5.72e-05	1.65204	0.000549	1.45755	0.0602	0.843855	0.174	0.724394	0.00655	0.578954	0.0068
At3g57540	AT3G57540	Remorin family protein	putative protein putative DNA binding protein - Arabidopsis thaliana, TREMBL:ATAC2339_3; supported by cDNA: gi_16649060_gb_AY059900.1_	1.07655	0.467	1.57821	0.0191	1.21423	0.0507	0.731367	0.00956	0.865214	0.151	1.07218	0.634	0.975867	0.78	1.18301	0.0722	0.910172	0.479
At3g58060	AT3G58060	putative metal tolerance protein C3	putative protein hypothetical protein F12L6.11 - Arabidopsis thaliana, PIR:T00555	0.38694	0.00205	0.303749	0.00147	0.631804	0.00314	1.38166	0.105	0.717339	0.0422	1.08461	0.571	1.17129	0.193	0.519185	0.00558	1.07991	0.552
At3g58350	RTM3	restricted tev movement 3	putative protein several hypothetical proteins - Arabidopsis thaliana;supported by full-length cDNA: Ceres:103988.	1.04424	0.691	1.31703	0.0145	0.912034	0.306	0.647645	0.00662	0.99907	0.993	0.816834	0.0816	0.872583	0.192	1.54262	0.00506	1.06825	0.384
At3g58550	AT3G58550	protease inhibitor/(LTP) family protein	putative protein hypothetical protein F4I1.11 - Arabidopsis thaliana, PIR:T02386;supported by full-length cDNA: Ceres:27380.	0.99792	0.992	1.00162	0.991	1.04891	0.689	1.4533	0.03	1.64707	0.0131	1.45869	0.137	1.73124	0.0436	1.13333	0.386	1.18685	0.207
At3g58810	MTPA2	MTPA2 (METAL TOLERANCE PROTEIN A2); efflux transmembrane transporter/ inorganic anion transmembrane transporter/ zinc ion transmembrane transporter	zinc transporter -like protein zinc transporter ZAT, Arabidopsis thaliana, EMBL:AF072858	0.331734	0.000919	0.198783	0.000628	0.366665	0.00133	0.912193	0.429	0.982903	0.853	0.546606	0.0285	1.0864	0.621	1.07752	0.506	1.98754	0.0194
At3g58990	IPMI1	isopropylmalate isomerase 1	3-isopropylmalate dehydratase-like protein (small subunit) 3-isopropylmalate dehydratase, small subunit - Thermotoga maritima, PIR:A72363	1.23699	0.102	1.23053	0.00357	1.15297	0.378	0.969002	0.767	0.526061	0.015	0.963937	0.379	0.490331	0.000794	0.54289	0.00762	0.508676	0.00118
At3g59220	PRN	PRN (PIRIN); calmodulin binding	pirin-like protein pirin - Lycopersicon esculentum, EMBL:AF154003	0.934461	0.491	1.58336	0.00429	1.16053	0.153	0.923534	0.298	0.671304	0.0108	1.56485	0.0106	0.833711	0.101	0.726886	0.0186	0.532775	0.00141
At3g59370	AT3G59370	vacuolar calcium-binding protein-like protein	putative protein hypothetical protein F12F1.4 - Arabidopsis thaliana, EMBL:AC002131	0.635812	0.065	0.443366	0.00198	0.871322	0.397	1.01307	0.911	1.0657	0.724	0.706436	0.129	1.46045	0.0756	1.05195	0.743	2.06734	0.00319
At3g59350	AT3G59350	PTI1-like tyrosine-protein kinase 3	protein kinase-like protein Pto kinase interactor 1 - Lycopersicon esculentum, EMBL:U28007; supported by cDNA: gi_15451117_gb_AY054639.1_	1.0002	0.997	0.845055	0.0178	0.927312	0.588	1.0761	0.199	1.60401	0.00135	0.909186	0.0894	1.48713	0.0322	1.49058	0.00422	1.63567	0.0137
At3g59710	AT3G59710	Rossmann-fold NAD(P)-binding domain-containing protein	putative protein inducible carbonyl reductase - Rattus norvegicus, EMBL:D89069	1.40053	0.15	1.43496	0.0201	1.08981	0.452	2.03333	0.0141	0.842346	0.344	2.08332	0.00439	0.655465	0.0431	0.41427	0.000517	0.314625	0.000496
At3g59900	ARGOS	ARGOS (AUXIN-REGULATED GENE INVOLVED IN ORGAN SIZE)	putative protein hypothetical protein At2g44080 - Arabidopsis thaliana, EMBL:AC004005	0.996342	0.961	0.898038	0.184	0.998173	0.984	0.895491	0.0665	0.641697	0.00179	0.807138	0.0668	0.642877	0.00824	0.716587	0.0082	0.796489	0.0515
At3g59930	AT3G59930, AT5G33355	defensin-like protein 206, defensin-like protein	putative protein hypothetical protein F10A16.1 - Arabidopsis thaliana, EMBL:AC012393	4.51593	0.00232	6.77012	5.62e-05	2.749	0.00813	1.11274	0.0326	1.38938	0.0237	1.66819	0.101	0.845767	0.591	1.24861	0.0849	0.506997	0.0325
At3g59940	AT3G59940	F-box/kelch-repeat protein SKIP20	putative protein unknown protein At2g44130 - Arabidopsis thaliana, EMBL:AC004005;supported by full-length cDNA: Ceres:8014.	1.27809	0.273	1.87733	0.00345	1.40313	0.0631	1.01092	0.936	1.90779	0.0165	1.4849	0.0907	2.09443	0.0118	1.88717	0.015	1.41048	0.00507
At3g60140	DIN2	DIN2 (DARK INDUCIBLE 2); catalytic/ cation binding / hydrolase, hydrolyzing O-glycosyl compounds	beta-glucosidase-like protein several beta-glucosidases - different species; supported by cDNA: gi_10834547_gb_AF159376.1_AF159376	1.06241	0.476	0.913573	0.615	0.912824	0.149	2.70528	0.0044	0.894719	0.205	2.32629	0.000173	0.768744	0.00935	0.33073	0.00218	0.330459	0.000102
At3g60270	AT3G60270	cupredoxin superfamily protein	stellacyanin (uclacyanin 3) - like protein uclacyanin 3, Arabidopsis thaliana, EMBL:AF039404	1.11651	0.668	0.470878	0.0898	1.10516	0.756	2.44636	0.0118	1.27463	0.325	1.03173	0.935	1.26167	0.503	0.521029	0.089	1.22287	0.592
At3g60540	AT3G60540	Preprotein translocase Sec, Sec61-beta subunit protein	transport protein subunit - like S61B_ARATH PROTEIN TRANSPORT PROTEIN SEC61 BETA SUBUNIT, Arabidopsis thaliana, SWISSPROT:S61B_ARATH	1.21537	0.152	0.95519	0.386	1.18063	0.0312	1.95235	0.000776	0.983344	0.85	1.5344	0.0109	0.955231	0.633	0.503673	0.000191	0.622545	0.0005
At3g60550	CYCP3;2	CYCP3;2 (cyclin p3;2); cyclin-dependent protein kinase	regulatory protein - like regulatory protein preg, Neurospora crassa, PIR:S52974	1.67166	0.00384	1.22428	0.00361	1.35587	0.224	0.892718	0.269	0.84675	0.162	0.653802	5.97e-05	0.686795	0.143	0.948508	0.374	1.05046	0.825
At3g60420	AT3G60420	phosphoglycerate mutase family protein	putative protein prib5, Ribes nigrum, EMBL:RNI7578;supported by full-length cDNA: Ceres:31361.	1.71221	0.0193	5.54214	0.000421	1.06617	0.492	0.928118	0.251	0.929658	0.394	3.00417	0.00589	0.578885	0.0203	1.00166	0.986	0.192694	0.00048
At2g45470	FLA8	FLA8 (FASCICLIN-LIKE ARABINOGALACTAN PROTEIN 8)	unknown protein ;supported by full-length cDNA: Ceres:7709.	0.854417	0.167	0.646673	0.00196	0.946345	0.621	0.779317	0.032	1.07424	0.579	0.589833	0.00269	1.18981	0.0738	1.37843	0.0387	2.01721	0.00022
At3g61060	AtPP2-A13	AtPP2-A13 (Arabidopsis thaliana phloem protein 2-A13); carbohydrate binding	putative protein hypothetical proteins - Arabidopsis thaliana; supported by cDNA: gi_14334587_gb_AY034967.1_	1.26532	0.165	0.93626	0.758	1.27993	0.176	2.03275	0.0118	1.99837	0.0127	1.50411	0.0874	2.02145	0.00494	0.983088	0.935	1.34395	0.134
At3g61300	AT3G61300	C2 calcium/lipid-binding and phosphoribosyltransferase C-terminal domain-containing protein	anthranilate phosphoribosyltransferase-like protein anthranilate phosphoribosyltransferase (fragment) - Pisum sativum, PIR:T06460	0.87887	0.379	0.755576	0.00355	1.23914	0.319	0.624382	0.00234	0.887572	0.119	0.536789	0.00663	1.25141	0.368	1.42152	0.00258	2.3313	0.0106
At3g61610	AT3G61610	galactose mutarotase-like superfamily protein	putative protein POSSIBLE APOSPORY-ASSOCIATED PROTEIN C - Pennisetum ciliare (Buffelgrass), SWISSPROT:AAPC_PENCL	0.791037	0.0853	0.637836	0.0121	0.972804	0.864	1.07678	0.533	0.839685	0.162	0.868239	0.222	1.03263	0.843	0.77981	0.0107	1.18934	0.376
At3g61470	LHCA2	LHCA2; chlorophyll binding	Lhca2 protein ;supported by full-length cDNA: Ceres:123159.	0.91075	0.23	1.34034	0.0671	0.94101	0.345	0.435953	0.000393	1.12449	0.0397	0.641585	0.0164	1.16185	0.127	2.57938	0.000314	1.81091	0.0043
At3g61930	AT3G61930	hypothetical protein	hypothetical protein	0.556741	0.016	0.391553	0.0102	0.385559	0.0118	1.83824	0.0165	1.62567	0.045	1.29282	0.267	1.12582	0.586	0.884363	0.46	0.870824	0.62
At3g62090	PIL2	PIL2 (PHYTOCHROME INTERACTING FACTOR 3-LIKE 2); protein binding / transcription factor	putative protein phytochrome-associated protein 3 (PAP3) - Arabidopsis thaliana, EMBL:AF088280	1.29301	0.0646	1.55894	0.000881	1.04969	0.204	1.06067	0.377	1.15835	0.0646	1.27882	0.0631	0.940371	0.529	1.0921	0.119	0.735345	0.00143
At3g62680	PRP3	PRP3 (PROLINE-RICH PROTEIN 3); structural constituent of cell wall	proline-rich protein proline-rich protein precursor - Glycine max, PIR:A29324	1.38946	0.0681	1.02355	0.776	1.69295	0.0227	1.0456	0.709	0.994219	0.962	0.770241	0.0682	1.21137	0.302	0.950862	0.538	1.57272	0.0368
At3g62760	ATGSTF13	ATGSTF13; glutathione transferase	Glutathione transferase III-like protein Glutathione transferase III(b) - Zea mays, EMBL:AJ010296	0.342513	0.0163	0.187312	0.000216	1.19971	0.269	1.30888	0.0551	0.790879	0.117	0.715792	0.301	2.77019	0.022	0.604242	0.0122	3.8701	0.000934
At3g62930	AT3G62930	monothiol glutaredoxin-S6	glutaredoxin -like protein glutaredoxin, castor bean, PIR:S54825	0.878384	0.246	0.527459	0.00111	1.09607	0.392	0.923331	0.277	1.09061	0.21	0.554449	0.00484	1.36088	0.0648	1.18117	0.0644	2.45448	0.000958
At3g63380	AT3G63380	putative calcium-transporting ATPase 12	Ca2+-transporting ATPase -like protein Ca2+-transporting ATPase, calmodulin-stimulated, wild cabbage, PIR:T14453	1.81982	0.128	0.892503	0.642	1.37163	0.193	2.19964	0.00726	1.47224	0.0676	1.07878	0.841	1.10965	0.774	0.66931	0.131	1.02862	0.904
At5g01030	AT5G01030	hypothetical protein	putative protein predicted proteins, Arabidopsis thaliana	1.09485	0.00204	1.52376	0.00404	1.06897	0.208	0.81044	0.00804	0.722683	0.000386	1.12793	0.107	0.705603	0.000605	0.891716	0.0885	0.625572	0.0021
At5g01220	SQD2	SQD2 (sulfoquinovosyldiacylglycerol 2); UDP-glycosyltransferase/ UDP-sulfoquinovose:DAG sulfoquinovosyltransferase/ transferase, transferring glycosyl groups	putative protein SqdX protein, Synechococcus PCC7942, EMBL:SP45308; supported by cDNA: gi_15028316_gb_AY045961.1_	0.91853	0.362	1.06821	0.726	1.0864	0.698	0.509359	0.00425	0.834187	0.0869	0.592363	0.0284	0.986642	0.95	1.63772	0.0181	1.6656	0.0926
At5g01320	PDC3	PDC3 (pyruvate decarboxylase-3); carboxy-lyase/ catalytic/ magnesium ion binding / pyruvate decarboxylase/ thiamin pyrophosphate binding / transferase	pyruvate decarboxylase-like protein pyruvate decarboxylase (EC 4.1.1.1) pdc1 - Arabidopsis thaliana, PIR:T05315	0.520189	0.000846	0.702326	0.0115	0.920574	0.357	0.657031	0.00761	0.760469	0.0438	0.887083	0.151	1.3458	0.00475	1.15743	0.18	1.5171	0.00355
At5g01370	ACI1	ALC-interacting protein 1	hypothetical protein	1.6782	0.0432	1.81389	0.00199	1.03083	0.845	1.32306	0.0784	0.99733	0.989	1.43004	0.0826	0.612605	0.0311	0.753804	0.0879	0.428384	0.00152
At5g01550	LECRKA4.2	LECRKA4.2 (LECTIN RECEPTOR KINASE A4.1); ATP binding / kinase/ protein kinase/ protein serine/threonine kinase/ sugar binding	receptor like protein kinase receptor like protein kinase - Arabidopsis thaliana, EMBL:ATLECGENE	0.770741	0.0416	0.768954	0.0607	0.926391	0.55	0.664652	0.00128	0.689144	0.00671	0.663111	0.0299	0.828315	0.214	1.03685	0.66	1.24913	0.175
At5g01600	FER1	ATFER1; ferric iron binding / iron ion binding	ferritin 1 precursor ;supported by full-length cDNA: Ceres:1100.	2.01115	0.00269	2.32279	0.000117	1.70386	0.00163	1.06655	0.511	1.11911	0.267	1.23182	0.0587	0.948115	0.594	1.04928	0.548	0.769686	0.00754
At5g01790	AT5G01790	hypothetical protein	putative protein	1.22307	0.02	1.29089	0.161	1.20634	0.218	0.69405	0.0223	0.651393	0.0313	0.732538	0.0629	0.642484	0.000565	0.93854	0.711	0.877065	0.317
At5g01870	AT5G01870	pathogenesis-related lipid transfer protein	lipid-transfer protein-like lipid-transfer protein - Nicotiana glauca, EMBL:AF151214	1.6844	0.00973	1.72575	0.0238	0.967777	0.891	1.88062	0.0112	1.21265	0.34	1.92679	0.00666	0.696733	0.108	0.644814	0.0567	0.361603	0.009
At5g01880	AT5G01880	RING-H2 finger protein ATL74	putative protein RING-H2 finger protein RHA3a - Arabidopsis thaliana, EMBL:AF078824	0.919205	0.209	1.37161	0.0657	1.10936	0.134	0.634859	0.0127	0.762798	0.0129	0.947317	0.573	0.920597	0.155	1.20152	0.173	0.971794	0.742
At5g02000	AT5G02000	hypothetical protein	hypothetical protein	0.647083	0.0079	0.663365	0.00277	1.05435	0.25	0.994728	0.945	0.892678	0.173	1.01976	0.822	1.45452	0.00538	0.897409	0.0323	1.42634	0.00566
At5g02200	FHL	FHL (FAR-RED-ELONGATED HYPOCOTYL1-LIKE); protein binding	hypothetical protein	1.53391	0.00907	2.16723	0.00599	0.962801	0.523	1.02655	0.68	1.11763	0.132	1.4504	0.0816	0.701511	0.0155	1.08872	0.142	0.483668	0.00798
At5g02050	AT5G02050	mitochondrial glycoprotein family protein	putative protein gene product of suAprgA1 (involved in the regulation of penicillin biosynthesis) - Emericella nidulans, EMBL:Y17330;supported by full-length cDNA: Ceres:22324.	0.747034	0.0375	0.624151	0.000408	1.03134	0.611	1.07044	0.204	0.912782	0.0451	0.894357	0.303	1.26017	0.094	0.852718	0.0134	1.40902	0.00461
At5g02120	OHP	OHP (ONE HELIX PROTEIN)	one helix protein (OHP) ;supported by full-length cDNA: Ceres:16704.	0.99569	0.976	1.45679	0.00374	1.1109	0.234	0.595155	0.0175	0.737301	0.084	0.870765	0.104	0.822609	0.065	1.23884	0.014	0.944697	0.53
At5g02220	AT5G02220	hypothetical protein	Expressed protein ; supported by full-length cDNA: Ceres: 147593.	1.2738	0.0874	1.91414	0.000372	1.04211	0.643	1.08362	0.0685	0.919936	0.194	1.62835	0.0145	0.752608	0.0842	0.84895	0.0376	0.462191	0.000834
At5g02270	NAP9	ATNAP9; transporter	ABC transporter -like protein NBD-like protein POP, Arabidopsis thaliana, EMBL:AF127664;supported by full-length cDNA: Ceres:21701.	0.940342	0.598	0.871498	0.252	1.19283	0.0187	0.626999	0.000119	0.698898	0.00224	0.581096	0.0202	0.886555	0.316	1.11467	0.0819	1.52566	0.0145
At5g02490	AT5G02490	heat shock protein 70	dnaK-type molecular chaperone hsc70.1 - like dnaK-type molecular chaperone hsc70.1, Arabidopsis thaliana, PIR:S46302	1.35039	0.0179	1.36634	0.00245	1.08213	0.352	1.11134	0.0865	0.655412	0.00102	1.12447	0.202	0.525211	0.00255	0.58975	0.00131	0.467076	0.000197
At5g02780	GSTL1	glutathione transferase lambda 1	putative protein In2, Zea mays, EMBL:X58573	0.179232	0.0133	0.141853	0.0054	0.340835	0.00961	1.04061	0.615	0.828408	0.253	0.823592	0.736	1.57533	0.365	0.796079	0.141	1.91276	0.186
At5g02890	AT5G02890	HXXXD-type acyl-transferase-like protein	putative protein ;supported by full-length cDNA: Ceres:1336.	0.657177	0.0449	1.21008	0.139	0.909336	0.32	0.527063	0.0166	1.01328	0.931	0.970501	0.716	1.40208	0.0193	1.92251	0.00425	1.4447	0.00696
At5g02840	LCL1	LCL1 (LHY/CCA1-like 1); DNA binding / transcription factor	putative protein various Myb related proteins, Arabidopsis thaliana; supported by cDNA: gi_14596212_gb_AY042894.1_	0.923703	0.399	1.15988	0.119	0.991902	0.832	0.647566	0.00504	0.843887	0.0808	0.813141	0.0636	0.906193	0.148	1.30317	0.00161	1.11444	0.224
At5g03260	LAC11	LAC11 (laccase 11); laccase	laccase precursor - like laccase precursor, common tobacco, PIR:JC5229	0.873761	0.127	1.03134	0.891	0.860342	0.554	0.600119	0.0133	1.07359	0.365	0.70835	0.138	1.05711	0.824	1.78897	0.0137	1.49235	0.228
At5g03310	AT5G03310	SAUR-like auxin-responsive protein	putative protein	0.819525	0.243	1.29728	0.258	1.04804	0.482	1.7762	0.0387	1.20185	0.0415	2.81167	0.00268	1.53697	0.0412	0.676641	0.109	0.546639	0.00174
At5g03510	AT5G03510	C2H2-type zinc finger protein	putative protein	0.627177	0.00705	1.06692	0.726	0.945322	0.802	0.587517	0.0178	0.97021	0.774	0.999453	0.998	1.46236	0.139	1.65137	0.0256	1.46316	0.172
At5g03570	ATIREG2	ATIREG2 (IRON-REGULATED PROTEIN 2); nickel ion transmembrane transporter	putative protein	0.504676	0.00306	0.346944	0.0003	0.540645	0.0101	1.97885	0.00249	1.75292	0.00745	1.36038	0.0336	1.87786	0.0082	0.885828	0.418	1.38039	0.0226
At5g03390	AT5G03390	hypothetical protein	putative protein ;supported by full-length cDNA: Ceres:124173.	1.04024	0.576	0.649769	0.00258	1.00124	0.985	1.72296	0.00136	1.12083	0.0655	1.07622	0.291	1.07881	0.367	0.650525	0.00388	1.0024	0.964
At5g03670	AT5G03670	hypothetical protein	putative protein predicted proteins, Arabidopsis thaliana	1.25248	0.11	1.98467	0.0213	1.21428	0.0669	0.926668	0.687	0.949234	0.416	1.4684	0.0386	0.920287	0.532	1.02435	0.894	0.626729	0.0131
At5g03760	ATCSLA09	ATCSLA09; mannan synthase/ transferase, transferring glycosyl groups	putative protein beta-(1-3)-glucosyl transferase, Bradyrhizobium japonicum, EMBL:AF047687; supported by cDNA: gi_16974551_gb_AY060563.1_	0.819748	0.0188	0.793055	0.00581	1.06693	0.134	0.617202	0.000851	0.592721	0.000791	0.597105	0.000231	0.771449	0.000501	0.960336	0.322	1.29198	0.0037
At5g03860	MLS	MLS (MALATE SYNTHASE); malate synthase	malate synthase -like protein malate synthase, glyoxysomal, rape, PIR:SYRPMA; supported by cDNA: gi_15293186_gb_AY051027.1_	0.968825	0.716	1.26739	0.182	0.854017	0.269	1.37666	0.0136	1.54532	0.00353	1.80091	0.017	1.3622	0.0752	1.12252	0.0974	0.756394	0.204
At5g03960	IQD12	IQD12 (IQ-domain 12); calmodulin binding	putative protein SF16 protein, common sunflower, PIR:T13992	0.61738	0.0312	0.448714	0.000402	0.911743	0.427	1.10425	0.423	1.14531	0.329	0.802572	0.147	1.69139	0.0174	1.03719	0.712	2.10746	0.00111
At5g04080	AT5G04080	hypothetical protein	putative protein	1.32867	0.147	1.63872	0.0206	0.889897	0.444	0.765958	0.198	0.838421	0.375	0.944695	0.643	0.561544	0.00693	1.0946	0.588	0.594419	0.0104
At5g04720	ADR1-L2	ADR1-L2 (ADR1-like 2); ATP binding / nucleoside-triphosphatase/ nucleotide binding / protein binding	disease resistance - like protein rpp8, Arabidopsis thaliana, EMBL:AF089711; supported by cDNA: gi_15292720_gb_AY050794.1_	1.39651	0.00376	1.51043	1.75e-05	1.0005	0.991	0.986092	0.29	1.07764	0.0119	1.06653	0.319	0.772057	0.0179	1.09284	0.00476	0.723894	0.00152
At5g04950	NAS1	NAS1 (NICOTIANAMINE SYNTHASE 1); nicotianamine synthase	nicotianamine synthase (dbj|BAA74589.1)	0.506528	0.00601	0.770574	0.21	0.692952	0.0122	0.884105	0.309	0.5246	0.00395	1.34498	0.192	0.717676	0.0379	0.593369	0.00373	0.533597	0.0224
At5g04960	AT5G04960	putative pectinesterase/pectinesterase inhibitor 46	pectinesterase	1.2508	0.28	1.12544	0.453	2.08129	0.0221	0.949495	0.736	0.97541	0.872	0.854333	0.428	1.62305	0.101	1.02729	0.684	1.89979	0.055
At5g04970	AT5G04970	putative pectinesterase/pectinesterase inhibitor 47	pectinesterase	0.626558	0.0176	0.803158	0.227	1.03151	0.87	0.575717	0.0179	0.823416	0.26	0.737987	0.0845	1.3556	0.121	1.43024	0.0574	1.83689	0.0339
At5g05250	AT5G05250	hypothetical protein	unknown protein ; supported by cDNA: gi_15810044_gb_AY054291.1_	0.780537	0.0137	0.52544	0.00393	0.729557	0.00069	1.60982	0.0126	0.885694	0.0435	1.08369	0.206	0.827846	0.0241	0.550184	0.00442	0.763912	0.00398
At5g05340	AT5G05340	peroxidase 52	peroxidase	2.98063	0.00078	2.95601	0.000435	0.948696	0.515	1.06256	0.584	0.905766	0.376	1.05378	0.682	0.288293	0.000227	0.852438	0.122	0.27358	0.000169
At5g05390	LAC12	LAC12 (laccase 12); laccase	laccase (diphenol oxidase)	1.08764	0.41	0.926434	0.449	1.05003	0.266	0.722285	0.00498	0.56336	0.000596	0.615231	0.0135	0.543879	0.00159	0.779969	0.00435	0.884024	0.238
At5g05730	ASA1	ASA1 (ANTHRANILATE SYNTHASE ALPHA SUBUNIT 1); anthranilate synthase	anthranilate synthase component I-1 precursor (sp|P32068)	1.56001	0.0497	0.931712	0.412	1.12224	0.568	1.44036	0.00683	1.27926	0.133	0.86025	0.407	0.920275	0.709	0.888154	0.467	1.06978	0.646
At5g05900	AT5G05900	UDP-glycosyltransferase 76C3	glucuronosyl transferase-like protein	0.603103	0.0156	0.752519	0.00493	0.881507	0.429	0.836816	0.141	0.896759	0.469	1.04413	0.669	1.31072	0.112	1.07163	0.566	1.25532	0.0947
At5g06270	AT5G06270	hypothetical protein	putative protein similar to unknown protein (gb|AAF02129.1);supported by full-length cDNA: Ceres:104017.	0.731215	0.0973	0.904823	0.11	1.03796	0.621	0.664	0.00344	0.744177	0.0251	0.821649	0.229	1.05635	0.71	1.12075	0.167	1.28565	0.00826
At5g06320	NHL3	NHL3	harpin-induced protein-like ; supported by cDNA: gi_9502175_gb_AF264699.1_AF264699	1.99207	0.0121	1.51909	0.0262	1.32086	0.291	0.963906	0.773	1.17079	0.209	0.735047	0.127	0.776303	0.381	1.21463	0.0541	1.05613	0.837
At5g06570	AT5G06570	probable carboxylesterase 15	putative protein similar to unknown protein (gb|AAD04946.2)	0.699552	0.233	0.661126	0.0267	0.858514	0.498	1.55123	0.0134	1.75587	0.00581	1.46602	0.218	2.15487	0.0679	1.13192	0.125	1.46987	0.168
At5g06630	AT5G06630	proline-rich extensin-like family protein	putative protein similar to unknown protein (gb|AAD23015.1)	1.45243	0.029	0.965062	0.765	1.63525	0.0177	0.911394	0.413	0.828324	0.054	0.605571	0.0142	0.932586	0.674	0.908853	0.298	1.54001	0.0434
At5g06640	AT5G06640	Proline-rich extensin-like family protein	putative protein similar to unknown protein (pir||T14195)	1.32014	0.0374	1.0369	0.646	1.57758	0.00557	0.819169	0.0931	0.849323	0.116	0.643416	0.00373	1.01495	0.881	1.03681	0.724	1.57744	0.00138
At5g06530	AT5G06530	ABC transporter G family member 22	ABC transporter-like protein ; supported by cDNA: gi_14488081_gb_AF389289.1_AF389289	0.992158	0.951	1.14323	0.308	1.32666	0.00367	0.536812	0.00659	0.496293	0.000294	0.618553	0.0133	0.663614	0.0222	0.924519	0.554	1.07285	0.0322
At5g06740	AT5G06740	concanavalin A-like lectin kinase-like protein	lectin-like protein kinase	1.37075	0.227	0.65845	0.0207	1.03013	0.778	1.578	0.0152	1.24765	0.139	0.758002	0.279	0.937619	0.775	0.790654	0.0389	1.23696	0.171
At5g06730	AT5G06730	peroxidase	peroxidase ;supported by full-length cDNA: Ceres:7360.	3.50101	3.15e-05	2.18453	0.012	1.0288	0.857	1.66454	0.0042	1.00522	0.968	1.03863	0.833	0.29539	0.000296	0.603902	0.0243	0.284405	0.00233
At5g06720	PA2	peroxidase 2	peroxidase (emb|CAA68212.1) ;supported by full-length cDNA: Ceres:37564.	2.10542	0.00545	2.87725	0.00579	0.95136	0.315	0.880255	0.219	0.858545	0.157	1.20295	0.454	0.387944	0.00111	0.975337	0.356	0.322494	0.0048
At5g07080	AT5G07080	HXXXD-type acyl-transferase family protein	putative protein 10-deacetylbaccatin III-10-O-acetyl transferase - Taxus cuspidata, AF193765, EMBL:AF193765;supported by full-length cDNA: Ceres:17411.	1.64618	0.015	0.813671	0.134	1.2095	0.543	1.29661	0.0192	2.08702	0.000544	0.640884	0.0405	1.5334	0.231	1.6096	6.54e-05	2.39263	0.046
At5g07100	WRKY26	WRKY26; transcription factor	SPF1-like protein SPF1 protein - Ipomoea batatas (sweet potato), PIR:S51529;supported by full-length cDNA: Ceres:115195.	1.13124	0.403	1.14755	0.314	1.10584	0.606	1.38457	0.0339	1.97278	0.00887	1.40453	0.0795	1.92849	0.0185	1.42483	0.0238	1.37305	0.173
At5g06860	PGIP1	PGIP1 (POLYGALACTURONASE INHIBITING PROTEIN 1); protein binding	polygalacturonase inhibiting protein 1; PGIP1 (gb|AAF69827.1) ;supported by full-length cDNA: Ceres:5344.	3.36646	0.000377	2.00866	0.000719	2.24388	0.00525	1.5885	0.00443	1.5071	0.0276	0.947805	0.639	1.00454	0.976	0.94876	0.722	1.05986	0.553
At5g07130	LAC13	LAC13 (laccase 13); laccase	laccase-like protein laccase - Populus trichocarpa, EMBL:Y13772	1.02997	0.795	1.30806	0.023	1.0573	0.405	0.598687	0.00204	0.592223	0.00206	0.760335	0.0644	0.60794	0.00685	0.989203	0.9	0.799569	0.0119
At5g07200	GA20OX3	YAP169; gibberellin 20-oxidase	gibberellin 20-oxidase	1.05509	0.685	1.70283	0.00943	1.1306	0.227	1.20047	0.0746	0.944016	0.547	1.93746	0.0113	1.01158	0.929	0.786374	0.0272	0.522114	0.00629
At5g07190	ATS3	ATS3 (ARABIDOPSIS THALIANA SEED GENE 3)	embryo-specific protein 3 (ATS3) ; supported by cDNA: gi_13877520_gb_AF370461.1_AF370461	0.803309	0.0725	1.10817	0.41	1.61758	0.000753	0.601381	0.00831	0.655086	0.00806	0.829611	0.13	1.31911	0.00896	1.0893	0.363	1.59004	0.00688
At5g07340	AT5G07340	calnexin2	calnexin homolog	1.10619	0.0837	1.09761	0.0493	1.04998	0.442	1.60096	0.000313	1.16512	0.0203	1.58854	0.000251	1.10592	0.166	0.727764	0.000263	0.696185	0.00401
At5g07440	GDH2	GDH2 (GLUTAMATE DEHYDROGENASE 2); ATP binding / glutamate dehydrogenase [NAD(P)+]/ glutamate dehydrogenase/ oxidoreductase	glutamate dehydrogenase 2 ; supported by cDNA: gi_14423477_gb_AF386976.1_AF386976	1.86457	0.00141	1.64031	2.89e-05	1.17839	0.0769	1.56838	5.49e-05	1.45764	0.000129	1.37974	0.0149	0.921216	0.466	0.929394	0.061	0.667674	0.00389
At5g07680	ANAC080	ANAC080 (ARABIDOPSIS NAC DOMAIN CONTAINING PROTEIN 80); transcription factor	NAM (no apical meristem)-like protein ;supported by full-length cDNA: Ceres:37792.	0.981283	0.88	1.17469	0.187	0.910346	0.304	0.517488	0.000856	0.9673	0.685	0.619481	0.0247	0.897374	0.417	1.86922	9.36e-05	1.44859	0.0391
At5g07990	TT7	TT7 (TRANSPARENT TESTA 7); flavonoid 3'-monooxygenase/ oxygen binding	flavonoid 3-hydroxylase - like protein flavonoid 3'-hydroxylase Ht1, Petunia x hybrida, EMBL:AF155332; supported by cDNA: gi_10334803_gb_AF271649.1_AF271649	1.15872	0.268	0.977347	0.91	1.77358	0.00592	0.568582	0.00014	0.436118	0.000807	0.479581	0.0277	0.667538	0.034	0.767028	0.0329	1.39192	0.175
At5g08050	AT5G08050	hypothetical protein	putative protein predicted protein, Arabidopsis thaliana	1.16438	0.156	1.50738	0.0574	1.37662	0.0285	0.524031	0.00147	0.612706	0.011	0.678398	0.0693	0.724385	0.00944	1.16922	0.133	1.06779	0.707
At5g08250	AT5G08250	cytochrome P450 superfamily protein	cytochrome P450-like protein several cytochrome P450 proteins	1.20532	0.282	1.24841	0.241	1.05211	0.789	0.569344	0.0234	0.532813	0.0328	0.589697	0.0263	0.465085	0.0035	0.935836	0.665	0.788684	0.286
At5g08640	FLS	FLS (FLAVONOL SYNTHASE); flavonol synthase	flavonol synthase (FLS) (sp|Q96330) ;supported by full-length cDNA: Ceres:23924.	1.20157	0.0332	1.01841	0.88	1.37356	0.0247	0.667176	0.00124	0.611071	0.00682	0.565474	0.00812	0.698536	0.0017	0.915908	0.364	1.23531	0.145
At5g09520	AT5G09520	hydroxyproline-rich glycoprotein family protein	putative proline-rich protein surface protein C PspC, Streptococcus pneumoniae, EMBL:AF145055	1.04099	0.732	1.2737	0.131	1.29281	0.0406	0.670384	0.0332	0.600873	0.0101	0.820249	0.151	0.746229	0.0256	0.896312	0.41	0.909759	0.387
At5g09980	PROPEP4	PROPEP4 (Elicitor peptide 4 precursor)	unknown protein ; supported by full-length cDNA: Ceres: 6477.	1.74053	0.0121	1.74278	0.0374	0.909871	0.59	1.6682	0.00544	1.03893	0.843	1.67035	0.0626	0.543104	0.00342	0.622783	0.0427	0.325143	0.00341
At5g10130	AT5G10130	pollen_Ole_e_I-domain containing protein	pollen allergen -like protein SAH7 protein, Arabidopsis thaliana, EMBL:ATH133639	0.541701	0.00839	0.707529	0.169	0.913451	0.566	0.624573	0.0429	0.871197	0.369	0.815769	0.323	1.46907	0.0474	1.39487	0.0801	1.80084	0.0471
At5g10230	ANNAT7	ANNAT7 (ANNEXIN ARABIDOPSIS 7); calcium ion binding / calcium-dependent phospholipid binding	annexin -like protein annexin (AnnAt2), Arabidopsis thaliana, EMBL:AF083914; supported by cDNA: gi_12667521_gb_AY014799.1_	0.837792	0.275	0.859231	0.281	1.02581	0.673	0.585484	0.0279	0.601108	0.00998	0.600466	0.00606	0.736012	0.0402	1.02669	0.849	1.22573	0.00475
At5g10180	SULTR2;1	AST68; sulfate transmembrane transporter	sulfate transporter ; supported by cDNA: gi_2114105_dbj_AB003591.1_AB003591	1.01689	0.935	1.78372	0.0076	1.0628	0.771	2.7511	0.00814	0.652667	0.177	4.82568	5.27e-05	0.682134	0.0104	0.237239	0.00238	0.141355	2.21e-05
At5g10140	FLC	FLC (FLOWERING LOCUS C); specific transcriptional repressor/ transcription factor	MADS box protein FLOWERING LOCUS F (FLF) ; supported by cDNA: gi_4469407_gb_AF116527.1_AF116527	1.17835	0.234	1.375	0.103	1.18483	0.134	0.385715	0.00495	0.491011	0.00802	0.450085	0.00082	0.493713	1.48e-05	1.27299	0.183	1.09693	0.373
At5g10510	AIL6	AIL6 (AINTEGUMENTA-LIKE 6); DNA binding / transcription factor	ovule development protein - like ovule development protein aintegumenta, Arabidopsis thaliana, PIR:S71365	1.48319	0.00287	1.77525	0.00231	1.01589	0.872	1.05092	0.445	1.1252	0.248	1.25786	0.0532	0.770691	0.0171	1.07068	0.374	0.6127	0.00886
At5g10430	AGP4	AGP4 (ARABINOGALACTAN PROTEIN 4)	AtAGP4 ; supported by cDNA: gi_13926257_gb_AF372885.1_AF372885	0.523193	0.00127	0.474668	0.00409	0.903539	0.33	0.774343	0.00813	1.04581	0.432	0.702525	0.0649	1.80609	0.00584	1.35058	0.000127	2.57086	0.00362
At5g12050	AT5G12050	hypothetical protein	putative serine rich protein predicted proteins, Arabidopsis thaliana;supported by full-length cDNA: Ceres:36958.	0.737632	0.00819	1.21187	0.106	0.948689	0.551	0.660822	0.000662	0.806216	0.00863	1.08568	0.469	1.0369	0.714	1.22002	0.0041	0.955067	0.717
At5g11920	AtcwINV6	AtcwINV6 (6-&1-fructan exohydrolase); hydrolase, hydrolyzing O-glycosyl compounds / inulinase/ levanase	fructosidase - like protein fructosidase, Cichorium intybus, EMBL:CIFRUCTOS; supported by cDNA: gi_16974574_gb_AY060553.1_	1.39762	0.146	1.44764	0.00061	0.816377	0.275	1.25699	0.0486	1.56004	0.0442	1.30198	0.198	0.911248	0.653	1.24109	0.175	0.699893	0.0237
At5g12110	AT5G12110	elongation factor 1-beta 1	elongation factor 1B alpha-subunit (emb|CAB64729.1)	0.916735	0.391	1.11956	0.161	1.00745	0.925	0.812883	0.0341	0.658219	0.00366	0.992732	0.94	0.723356	0.0267	0.809734	0.00324	0.728652	0.0273
At5g13320	PBS3	PBS3 (AVRPPHB SUSCEPTIBLE 3)	auxin-responsive - like protein Nt-gh3 deduced protein, Nicotiana tabacum, EMBL:AF123503	1.40924	0.485	1.69493	0.0376	0.979781	0.689	0.969532	0.783	0.90728	0.292	1.16608	0.759	0.63079	0.355	0.935792	0.505	0.540948	0.0164
At5g13330	Rap2.6L	Rap2.6L (related to AP2 6L); DNA binding / transcription factor	putative protein AP2 domain containing protein RAP2.6, Arabidopsis thaliana, EMBL:AF003099	1.71581	0.00148	1.88117	0.000108	1.04674	0.703	0.997048	0.955	1.12692	0.322	1.09313	0.24	0.687489	0.0085	1.13026	0.313	0.628915	0.000968
At5g13190	AT5G13190	GSH-induced LITAF domain protein	putative protein ;supported by full-length cDNA: Ceres:5392.	1.5573	0.00407	1.23102	0.00845	1.12726	0.21	1.06252	0.307	0.979253	0.704	0.839905	0.0646	0.70884	0.0238	0.921635	0.156	0.843952	0.0958
At5g13220	JAZ10	JAZ10 (JASMONATE-ZIM-DOMAIN PROTEIN 10)	putative protein predicted proteins, Arabidopsis thaliana; supported by cDNA: gi_15912332_gb_AY056444.1_	1.52885	0.00149	1.60352	0.0131	0.954507	0.621	1.95563	8.39e-05	1.0272	0.573	2.05115	0.00351	0.64131	0.00877	0.52525	2.57e-05	0.312659	0.00108
At5g13360	AT5G13360, AT5G13370	auxin-responsive GH3 family protein, auxin-responsive GH3 family protein	auxin reponsive - like protein Nt-gh3 deduced protein, Nicotiana tabacum, EMBL:AF123503	1.42161	0.0683	1.83755	0.00349	0.919494	0.414	0.966944	0.832	0.982163	0.904	1.24985	0.0651	0.635259	0.00908	1.01574	0.833	0.508267	0.00429
At5g13580	AT5G13580	ABC transporter G family member 6	ABC transporter-like protein	1.00593	0.971	1.24275	0.189	1.20196	0.134	0.708578	0.037	0.618258	0.00747	0.875395	0.476	0.738742	0.115	0.872533	0.268	0.843896	0.265
At5g13630	GUN5	GUN5 (GENOMES UNCOUPLED 5); magnesium chelatase	cobalamin biosynthesis protein	1.22929	0.0916	1.70158	0.0129	1.31667	0.053	0.560695	0.0026	0.768775	0.0877	0.776115	0.121	0.823419	0.0558	1.37111	0.0217	1.06095	0.684
At5g13790	AGL15	AGL15 (AGAMOUS-LIKE 15); DNA binding / transcription factor	floral homeotic protein AGL15 (sp|Q38847)	1.52123	0.0196	1.43441	0.00237	0.928029	0.486	1.01291	0.91	1.08138	0.558	0.955099	0.5	0.6597	0.00724	1.0676	0.513	0.690714	0.0041
At5g13900	AT5G13900	lipid transfer-like protein VAS	putative protein similar to unknown protein (pir||T14827)	1.02796	0.725	1.03103	0.75	1.17694	0.047	0.738388	0.0116	0.491937	0.000358	0.74059	0.0315	0.56323	0.00107	0.666232	0.00296	0.760515	0.0328
At5g14020	AT5G14020	Endosomal targeting BRO1-like domain-containing protein	unknown protein	0.660688	0.02	0.824519	0.0323	1.01816	0.799	0.840013	0.114	0.928537	0.531	1.04831	0.634	1.43094	0.00698	1.10538	0.199	1.36499	0.00696
At5g14120	AT5G14120	major facilitator protein	nodulin-like protein	0.878335	0.161	0.72743	0.016	0.761966	0.132	1.21419	0.019	2.28802	8.64e-05	1.00558	0.957	1.98489	0.0113	1.88441	0.000183	1.97387	0.0124
At5g14180	MPL1	MPL1 (MYZUS PERSICAE-INDUCED LIPASE 1); catalytic	putative protein contains similarity to lipase; supported by cDNA: gi_15081687_gb_AY048236.1_	1.71254	0.0026	2.7685	5.53e-05	0.789104	0.159	1.13439	0.245	1.54797	0.0488	1.83387	5.18e-05	0.713274	0.000325	1.36458	0.101	0.388944	2.27e-06
At5g14580	AT5G14580	polyribonucleotide nucleotidyltransferase	polynucleotide phosphorylase	0.778165	0.18	0.556961	0.000399	1.04041	0.802	1.1507	0.07	0.878599	0.0896	0.823595	0.274	1.17469	0.478	0.763537	0.00252	1.4263	0.0796
At5g14650	AT5G14650	pectin lyase-like superfamily protein	polygalacturonase - like protein polygalacturonase PG1, Glycine max, EMBL:AF128266	0.698028	0.0654	0.874545	0.422	0.753227	0.528	0.483988	0.00233	1.11141	0.75	0.606379	0.0485	1.1993	0.585	2.29636	0.0565	1.9778	0.0889
At5g15180	AT5G15180	peroxidase 56	prx10 peroxidase - like protein prx10 peroxidase, Spinacia oleracea, EMBL:SOY16776	0.563615	0.0133	0.861803	0.292	0.71312	0.0118	0.478495	0.00439	1.23214	0.046	0.731649	0.0754	1.55898	0.0319	2.57504	0.0023	2.13078	8.59e-05
At5g15290	AT5G15290	casparian strip membrane protein 5	putative protein many predicted proteins, Arabidopsis thaliana	0.660971	0.0164	0.627445	0.00562	1.02865	0.824	0.522305	0.000433	1.14025	0.0646	0.495813	0.00434	1.77453	0.0183	2.1831	0.000435	3.57903	0.000549
At5g16340	AAE5	AAE5 (ACYL ACTIVATING ENZYME 5); catalytic	AMP-binding protein	1.13292	0.411	1.23546	0.0599	1.1283	0.295	1.46439	0.0101	1.59314	0.00757	1.59693	0.0257	1.58664	0.0306	1.08792	0.236	0.99355	0.958
At5g16530	PIN5	PIN5 (PIN-FORMED 5); auxin:hydrogen symporter/ transporter	putative protein contains similarity to auxin transport protein	1.09377	0.484	0.723071	0.169	1.04828	0.557	0.577372	0.0114	0.662439	0.0273	0.38169	0.00691	0.634889	0.00223	1.14734	0.189	1.66336	0.0534
At5g16570	GLN1;4	GLN1;4; glutamate-ammonia ligase	Expressed protein ; supported by cDNA: gi_16649124_gb_AY059932.1_	0.863386	0.16	0.606146	0.0202	0.857498	0.0114	0.678332	0.00615	0.875979	0.092	0.476228	0.0062	0.870005	0.117	1.29137	0.0155	1.82687	0.00808
At5g16590	LRR1	LRR1; ATP binding / kinase/ protein serine/threonine kinase	receptor-like protein kinase	0.577065	0.00255	0.594259	0.000108	0.909663	0.147	0.874567	0.0174	1.06164	0.211	0.900625	0.27	1.67353	0.00436	1.21391	0.0205	1.85819	5.93e-05
At5g17220	ATGSTF12	ATGSTF12 (ARABIDOPSIS THALIANA GLUTATHIONE S-TRANSFERASE PHI 12); glutathione transferase	glutathione S-transferase-like protein ; supported by cDNA: gi_11096011_gb_AF288189.1_AF288189	1.78292	0.0346	1.16512	0.296	1.76833	0.00462	0.81131	0.154	0.793687	0.125	0.530181	0.0284	0.787189	0.236	0.978277	0.857	1.48476	0.0258
At5g17230	PSY	phytoene synthase	phytoene synthase (gb|AAB65697.1) ;supported by full-length cDNA: Ceres:15761.	1.08729	0.216	1.25567	0.118	1.14223	0.228	0.684892	0.00146	0.65754	0.0112	0.790959	0.119	0.690767	0.00271	0.960063	0.686	0.873328	0.302
At5g17350	AT5G17350	hypothetical protein	putative protein ;supported by full-length cDNA: Ceres:1198.	1.45913	0.0725	1.57305	0.0458	1.54483	0.168	0.696781	0.0327	0.749165	0.129	0.751182	0.21	0.793168	0.426	1.07518	0.516	1.05589	0.859
At5g17760	AT5G17760	P-loop containing nucleoside triphosphate hydrolases superfamily protein	BCS1 - like protein h-bcs1, Homo sapiens, EMBL:AF026849; supported by cDNA: gi_15810570_gb_AY056324.1_	2.11477	0.000456	2.95793	3.8e-05	0.942096	0.501	0.775687	0.0204	0.80291	0.072	1.08495	0.233	0.357683	6.02e-05	1.0351	0.652	0.329676	7.73e-05
At5g17960	AT5G17960	cysteine/histidine-rich C1 domain-containing protein	CHP-rich zinc finger protein-like	1.12256	0.019	1.5801	0.00986	1.07774	0.581	0.860431	0.0211	0.999065	0.995	1.21114	0.115	0.959181	0.466	1.16112	0.295	0.791968	0.0804
At5g18270	ANAC087	ANAC087; transcription factor	NAM (no apical meristem)-like protein	1.08213	0.632	1.1437	0.442	1.1817	0.511	0.517933	0.00364	0.756137	0.0455	0.547403	0.0342	0.825707	0.502	1.45991	0.0494	1.50841	0.169
At5g18170	GDH1	GDH1 (GLUTAMATE DEHYDROGENASE 1); ATP binding / glutamate dehydrogenase [NAD(P)+]/ oxidoreductase	glutamate dehydrogenase (EC 1.4.1.-) 1 (pir||S71217) ; supported by cDNA: gi_15146203_gb_AY049243.1_	1.88643	0.00111	1.64909	2.4e-05	1.33556	0.0896	1.32115	0.000132	1.59333	0.0143	1.15493	0.134	1.12805	0.295	1.20602	0.166	0.976721	0.758
At5g18470	AT5G18470	curculin-like (mannose-binding) lectin family protein	putative protein S-receptor kinase PK3 precursor, maize, PIR:T02753;supported by full-length cDNA: Ceres:154037.	6.35779	0.00039	1.92617	0.00825	0.93541	0.613	1.79149	0.0166	1.67537	0.0197	0.542753	0.018	0.246494	0.000856	0.93518	0.63	0.454154	0.00356
At5g18310	AT5G18310	hypothetical protein	putative protein predicted proteins, Drosophila melanogaster;supported by full-length cDNA: Ceres:41525.	1.43154	0.00542	1.50134	0.000831	0.948877	0.333	0.979547	0.486	1.07048	0.116	1.02731	0.737	0.709556	0.00956	1.09283	0.0727	0.690693	0.00242
At5g18670	BMY3	BMY3; beta-amylase/ catalytic/ cation binding	beta-amylase-like proten beta-amylase - Prunus armeniaca, EMBL:AF139501;supported by full-length cDNA: Ceres:30798.	2.07414	0.0121	1.79472	0.0518	1.94461	0.0034	1.24205	0.326	0.998997	0.993	1.07473	0.724	0.936612	0.722	0.804312	0.359	0.871485	0.29
At5g18840	AT5G18840	sugar transporter ERD6-like 16	sugar transporter - like protein probable sugar transporter protein, Beta vulgaris, PIR:T14545;supported by full-length cDNA: Ceres:3250.	1.11207	0.301	1.23692	0.109	1.12507	0.372	2.31713	1.81e-05	1.38603	0.0107	2.57726	0.00201	1.40223	0.0583	0.598167	0.00171	0.544076	0.0123
At5g19110	AT5G19110	Eukaryotic aspartyl protease family protein	dermal glycoprotein - like dermal glycoprotein precursor, carrot, PIR:T14329	0.830585	0.22	0.968968	0.671	0.944192	0.393	1.60318	0.00248	0.836344	0.0339	1.87029	0.0079	0.950738	0.716	0.521676	0.000278	0.508338	0.000766
At5g19260	AT5G19260	hypothetical protein	putative protein various predicted proteins	0.987843	0.808	1.18976	0.158	1.36488	0.00158	0.90362	0.246	0.550274	0.000186	1.08832	0.359	0.760301	0.00313	0.608966	0.00357	0.698599	0.00747
At5g19140	AILP1	AILP1	aluminium-induced protein - like aluminium-induced protein, Brassica napus, PIR:T07830; supported by cDNA: gi_14532643_gb_AY039946.1_	1.34071	0.0646	1.70383	0.00588	1.07013	0.32	1.10049	0.318	1.12301	0.0683	1.39855	0.0583	0.896368	0.42	1.02046	0.835	0.640926	0.00358
At5g19120	AT5G19120	aspartyl protease family protein	conglutin gamma - like protein conglutin gamma precursor, Lupinus angustifolius, PIR:S21426; supported by cDNA: gi_15010797_gb_AY045700.1_	2.25217	0.0272	1.59337	0.0802	1.51096	0.0878	1.53707	0.0885	1.74507	0.0767	1.08745	0.75	1.17075	0.45	1.13532	0.58	1.0766	0.688
At5g22270	AT5G22270	hypothetical protein	putative protein similar to unknown protein (gb|AAF02129.1);supported by full-length cDNA: Ceres:35419.	1.04695	0.917	0.625789	0.0202	1.08422	0.538	1.99113	0.00731	1.2872	0.0751	1.19015	0.693	1.33302	0.528	0.646464	0.0124	1.12005	0.468
At5g22300	GAPB	GAPB (GLYCERALDEHYDE-3-PHOSPHATE DEHYDROGENASE B SUBUNIT); glyceraldehyde-3-phosphate dehydrogenase (NADP+)/ glyceraldehyde-3-phosphate dehydrogenase	Nitrilase 4 (sp|P46011) ; supported by full-length cDNA: Ceres: 6220.	1.33999	0.0595	1.77061	0.0335	0.983459	0.907	0.882562	0.377	1.13791	0.437	1.16618	0.418	0.835146	0.115	1.28932	0.175	0.716138	0.109
At5g22555	AT5G22555	hypothetical protein	Expressed protein ; supported by full-length cDNA: Ceres: 30518.	2.14859	0.0861	0.798612	0.221	1.37233	0.302	1.43587	0.065	1.63666	0.0111	0.5337	0.141	1.04535	0.921	1.13984	0.493	1.95869	0.0583
At5g22580	AT5G22580	stress responsive A/B Barrel domain-containing protein	unknown protein ; supported by cDNA: gi_14190416_gb_AF378886.1_AF378886	5.34321	6.74e-06	4.04767	0.000458	0.90476	0.583	1.49648	0.0173	1.17675	0.201	1.13364	0.278	0.199257	0.000328	0.786343	0.136	0.175768	0.000519
At5g22530	AT5G22530	hypothetical protein	unknown protein ; supported by cDNA: gi_14532613_gb_AY039931.1_	1.9643	0.00939	2.23977	0.000431	0.963371	0.384	1.3388	0.0179	1.04965	0.558	1.52655	0.0426	0.514789	0.00662	0.784021	0.00191	0.337224	0.00015
At5g22890	AT5G22890	zinc finger-like protein	putative protein contains similarity to C2H2-type zinc finger protein	2.34299	0.00279	1.79279	0.03	2.21798	0.00366	2.05046	0.00047	1.90867	0.0022	1.56896	0.0967	1.80684	0.0206	0.93085	0.379	1.15162	0.534
At5g22920	AT5G22920	ring finger and CHY zinc finger domain-containing protein 1	PGPD14 protein ;supported by full-length cDNA: Ceres:41666.	2.10202	0.0336	1.06726	0.774	1.22357	0.201	2.83442	0.00378	3.45333	0.000787	1.43913	0.241	2.01016	0.0394	1.21835	0.261	1.39679	0.168
At5g23050	AAE17	AAE17 (ACYL-ACTIVATING ENZYME 17); catalytic/ ligase	acetyl-CoA synthetase-like protein	1.24854	0.0887	1.4055	0.00567	0.937765	0.201	1.80933	0.00219	1.61735	0.00345	2.03679	0.000946	1.21477	0.0597	0.893892	0.12	0.596417	0.000495
At5g23190	CYP86B1	CYP86B1; electron carrier/ heme binding / iron ion binding / monooxygenase/ oxygen binding	cytochrome P450-like protein	1.15209	0.462	1.32725	0.132	0.99955	0.994	0.65752	0.0362	0.652242	0.0264	0.75749	0.209	0.565886	0.0126	0.991973	0.907	0.747054	0.114
At5g23240	AT5G23240	DNAJ heat shock N-terminal domain-containing protein	putative protein similar to unknown protein (gb|AAD21732.1)	1.00442	0.941	0.985086	0.897	0.959198	0.413	1.31829	0.0277	1.58942	0.000446	1.29291	0.0474	1.51786	0.00188	1.20567	0.0842	1.17398	0.132
At5g23300	PYRD	PYRD (pyrimidine d); dihydroorotate dehydrogenase	dihydroorotate dehydrogenase precursor (dihydroorotate oxidase) (sp|P32746) ; supported by cDNA: gi_16448_emb_X62909.1_ATPYRD	0.778217	0.0275	0.593691	0.000859	1.01608	0.827	1.07819	0.225	0.928025	0.051	0.822537	0.0667	1.21168	0.119	0.860725	0.041	1.4731	0.00636
At5g23400	AT5G23400	leucine-rich repeat-containing protein	disease resistance protein-like	0.80591	0.0826	0.664818	0.013	0.900523	0.0502	1.05932	0.364	1.27888	0.0061	0.873862	0.33	1.42902	0.0164	1.20727	0.0108	1.63529	0.00636
At5g23570	SGS3	SGS3 (SUPPRESSOR OF GENE SILENCING 3)	putative protein similar to unknown protein (emb|CAB62356.1)	1.07979	0.537	1.08231	0.455	0.941766	0.611	1.50399	0.0391	1.22199	0.136	1.5075	0.00267	1.06578	0.61	0.812497	0.105	0.706987	0.0305
At5g23750	AT5G23750	Remorin family protein	putative protein contains similarity to remorin;supported by full-length cDNA: Ceres:28686.	0.673135	0.001	0.687982	0.0825	0.90997	0.373	0.60914	0.00148	0.938118	0.253	0.622576	0.0386	1.26818	0.0632	1.54007	0.00181	2.037	0.0162
At5g23870	AT5G23870	pectinacetylesterase family protein	pectinacetylesterase	0.647661	0.0141	0.929229	0.213	0.982677	0.899	1.04662	0.663	1.1318	0.442	1.50163	0.00293	1.71724	0.00239	1.08138	0.566	1.14358	0.0791
At5g23840	AT5G23840	MD-2-related lipid recognition domain-containing protein	putative protein similar to unknown protein (pir||T00970); supported by full-length cDNA: Ceres: 4716.	0.652552	0.0412	0.863989	0.463	0.788504	0.119	1.49633	0.0232	1.34451	0.019	1.98116	0.0273	1.62462	0.0464	0.898538	0.323	0.820034	0.365
At5g23860	TUB8	TUB8; structural constituent of cytoskeleton	Expressed protein ; supported by cDNA: gi_15451225_gb_AY054693.1_	0.869483	0.242	0.660081	8.8e-05	0.940294	0.0708	0.928664	0.185	1.00148	0.977	0.705009	0.0207	1.08304	0.445	1.07841	0.0173	1.53621	0.000149
At5g24070	AT5G24070	probable peroxidase 61	peroxidase-like protein	0.718032	0.0587	0.938692	0.812	1.16877	0.609	0.464841	0.0018	0.867816	0.304	0.607692	0.127	1.41258	0.29	1.86691	0.0167	2.3245	0.0685
At5g24100	AT5G24100	Leucine-rich repeat protein kinase family protein	receptor-like protein kinase	0.509516	0.0044	0.610636	0.0146	0.959709	0.732	0.797005	0.0488	0.871163	0.298	0.955181	0.769	1.6409	0.0118	1.09305	0.42	1.71789	0.0143
At5g24120	SIGE	SIGE (SIGMA FACTOR E); DNA binding / DNA-directed RNA polymerase/ sigma factor/ transcription factor	sigma-like factor (emb CAA77213.1)	0.845807	0.0159	1.19903	0.338	1.17048	0.406	0.469748	0.000339	0.55316	0.0213	0.665925	0.0624	0.765497	0.0166	1.17757	0.38	1.14952	0.46
At5g24380	YSL2	YSL2 (YELLOW STRIPE LIKE 2); oligopeptide transporter	putative protein contains similarity to integral membrane protein	1.31043	0.0594	1.80874	0.0012	1.50863	0.000388	0.838994	0.0519	0.681545	0.00535	1.15804	0.249	0.784629	0.0465	0.812336	0.00699	0.67755	0.00518
At5g24410	PGL4	6-phosphogluconolactonase 4	6-phosphogluconolactonase-like protein	0.652952	0.0107	0.63048	0.0072	0.809746	0.000324	0.759416	0.00143	1.19507	0.00184	0.733279	0.0703	1.48204	0.0134	1.57367	9.76e-05	2.02112	0.00135
At5g24470	APRR5	APRR5 (ARABIDOPSIS PSEUDO-RESPONSE REGULATOR 5); transcription regulator/ two-component response regulator	putative protein contains similarity to two-component response regulator protein; supported by cDNA: gi_10281005_dbj_AB046955.1_AB046955	0.869774	0.316	0.698444	0.00306	0.855165	0.283	1.76108	0.00346	3.11827	0.000887	1.41418	0.0241	3.0659	0.000727	1.77066	0.00483	2.16797	0.0012
At5g24490	AT5G24490	putative 30S ribosomal protein	putative protein contains similarity to ribosomal protein 30S subunit; supported by cDNA: gi_13877770_gb_AF370148.1_AF370148	1.37127	0.051	1.0096	0.95	0.997754	0.986	1.83017	0.00279	2.6978	0.00191	1.34747	0.129	1.96295	0.00204	1.47407	0.0426	1.45678	0.0437
At5g24570	AT5G24570	hypothetical protein	unknown protein ;supported by full-length cDNA: Ceres:141953.	1.00903	0.928	1.20127	0.135	1.2573	0.0206	0.646959	0.00779	0.852415	0.148	0.770217	0.0633	1.06215	0.421	1.31757	0.0243	1.37903	0.0196
At5g24660	LSU2	LSU2 (RESPONSE TO LOW SULFUR 2)	putative protein similar to unknown protein (emb CAB62461.1);supported by full-length cDNA: Ceres:268701.	1.09374	0.426	2.4161	0.00288	1.43961	0.0727	0.673121	0.0679	0.166762	0.000391	1.48695	0.00222	0.219497	4.41e-05	0.247744	0.00174	0.147616	1.57e-05
At5g24530	DMR6	DMR6 (DOWNY MILDEW RESISTANT 6); oxidoreductase/ oxidoreductase, acting on paired donors, with incorporation or reduction of molecular oxygen, 2-oxoglutarate as one donor, and incorporation of one atom each of oxygen into both donors	flavanone 3-hydroxylase-like protein ; supported by full-length cDNA: Ceres: 149654.	0.716235	0.0598	0.890967	0.017	0.722987	0.13	0.595037	2.33e-05	0.994614	0.917	0.740201	0.0807	1.00399	0.986	1.67151	0.000316	1.35637	0.142
[truncated: 350 more rows]

## Sheet: GO BP
Table S4, related to Figure S1 and Table 3.
[truncated: 834 more rows]

## Sheet: GO CC
Table S4, related to Figure S1 and Table 3.
[truncated: 80 more rows]

[truncated: 1 more sheets: GO MF]
