# Supplementary material for: Comparative expression profiling reveals a role of the root apoplast in local phosphate response
Source: BMC Plant Biol. 2016 Apr 28;16:106. doi: 10.1186/s12870-016-0790-8 (PMC4849097; doi:10.1186/s12870-016-0790-8)
Supplement: Additional file 6: Table S5. — Regulated genes of the GO term “extracellular region”. Listed are 322 genes whose encoded proteins are annotated to be located in the extracellular region (GO: 0005576) and which were either regulated in one of the tested lines under Pi-depletion or which were differentially regulated in pdr2 or lpr1lpr2 in Pi-replete conditions. This table is based on the list of 1680 genes (see Additional file 4: Table S3). (XLSX 98 kb) [file 12870_2016_790_MOESM6_ESM.xlsx]

## Sheet: Table S5
Table S5, related to Table 3.
Regulated genes of the GO term ’’extracellular region’’.
Listed are 322 genes whose encoded proteins are annotated to be located in the extracellular region (GO: 0005576) and which were either regulated in one of the tested lines under Pi-depletion or which were differentially regulated in pdr2 or lpr1lpr2 in Pi-replete conditions. This table is based on the list of 1,680 genes (Table S3).
				fold change		fold change		fold change		fold change		fold change		fold change		fold change		fold change		fold change
Representative Public ID	Gene Symbol	Gene Title	Target Description	Col-/+	P value	pdr2-/+	P value 2	lpr1lpr2-/+	P value 3	pdr2/Col+	P value 4	lpr1lpr2/Col+	P value 5	pdr2/Col-	P value 6	lpr1lpr2/Col-	P value 7	lpr1lpr2/pdr2+	P value 8	lpr1lpr2/pdr2-	P value 9
At1g53830	ATPME2	ATPME2; pectinesterase	pectin methylesterase (PMEU1), putative similar to pectin methylesterase (PMEU1) GI:1222551 from [Lycopersicon esculentum]; supported by cDNA: gi_13605622_gb_AF361637.1_AF361637	0.557443	0.00203	0.8331	0.142	0.758806	0.104	0.669019	0.000158	1.10479	0.00503	0.99985	1	1.50387	0.0568	1.65136	0.000124	1.5041	0.0649
At4g02330	ATPMEPCRB	ATPMEPCRB; pectinesterase	hypothetical protein similar to pectinesterase	3.5524	7.62e-05	0.7919	0.0347	0.585741	0.0294	2.07846	0.000447	1.14566	0.379	0.46333	0.000682	0.188903	0.000124	0.551204	0.0165	0.407707	0.00069
At2g43050	ATPMEPCRD	ATPMEPCRD; enzyme inhibitor/ pectinesterase	putative pectinesterase	0.90619	0.0475	0.5723	0.00166	0.869831	0.0925	0.931981	0.289	1.12332	0.107	0.588588	0.000798	1.07825	0.175	1.2053	0.06	1.83192	0.000773
At2g26440	AT2G26440	Probable pectinesterase/pectinesterase inhibitor 12	putative pectinesterase	2.06394	0.00162	1.90263	0.00133	0.909299	0.339	1.01391	0.855	1.18989	0.101	0.934671	0.548	0.524224	0.00302	1.17356	0.0638	0.560865	0.00458
At3g47400	AT3G47400	Probable pectinesterase/pectinesterase inhibitor 33	pectinesterase-like protein pectinesterase (EC 3.1.1.11) - Citrus sinensis,PID:g2098709	0.777776	0.0393	1.05407	0.802	0.907948	0.623	0.630401	0.0207	0.934552	0.317	0.854343	0.415	1.09096	0.672	1.48247	0.0386	1.27696	0.354
At5g55590	QRT1	QRT1 (QUARTET 1); pectinesterase	putative protein contains similarity to pectin methylesterase	1.34501	0.0885	1.68143	0.0239	1.05997	0.344	1.03365	0.691	0.941558	0.343	1.29218	0.231	0.742016	0.0859	0.910906	0.304	0.574234	0.0147
At3g09410	AT3G09405	pectinacetylesterase family protein	putative pectinacetylesterase similar to pectinacetylesterase precursor GB:CAA67728 [Vigna radiata]	1.55424	0.0418	0.853504	0.446	0.970078	0.822	2.00298	0.0141	1.33124	0.114	1.09993	0.61	0.830892	0.242	0.664629	0.0856	0.755406	0.111
At5g23870	AT5G23870	pectinacetylesterase family protein	pectinacetylesterase	0.647661	0.0141	0.929229	0.213	0.982677	0.899	1.04662	0.663	1.1318	0.442	1.50163	0.00293	1.71724	0.00239	1.08138	0.566	1.14358	0.0791
At3g43270	AT3G43270	pectinesterase	pectinesterase -like protein PECTINESTERASE PPE8B PRECURSOR, Prunus persica, SWISSPROT:PME_PRUPE	2.31542	0.00174	2.08987	0.000135	0.921173	0.347	1.10732	0.384	0.976762	0.849	0.999449	0.994	0.388597	0.000203	0.882097	0.166	0.388811	6.89e-05
At3g10720	AT3G10720	pectinesterase 25	putative pectinesterase contains similarity to pectinesterase GB:AAB57671 [Citrus sinensis]	1.71413	0.0182	1.25034	0.115	1.09897	0.525	0.673072	0.00566	0.968441	0.768	0.490963	0.012	0.620894	0.0454	1.43884	0.0251	1.26464	0.171
At3g47380	AT3G47380	plant invertase/pectin methylesterase inhibitor superfamily protein	putative protein pectinesterase homolog - Pinus radiata,PIR2:T08112	2.95218	0.000675	1.71243	0.00507	1.21224	0.408	0.663377	0.0327	0.889192	0.596	0.384797	0.000233	0.365124	0.00113	1.3404	0.221	0.948875	0.654
At5g19730	AT5G19730	probable pectinesterase 53	pectin methylesterase-like protein pectin methyl esterase - Solanum tuberosum, EMBL:AF152172	1.01885	0.838	1.60577	0.0146	1.05342	0.509	0.639669	0.0191	0.759037	0.0348	1.00816	0.926	0.784792	0.0245	1.18661	0.217	0.778439	0.022
At2g47550	AT2G47550	probable pectinesterase/pectinesterase inhibitor 20	putative pectinesterase ;supported by full-length cDNA: Ceres:111254.	1.98505	0.0124	1.97949	0.00376	1.29246	0.101	0.641327	0.0066	0.859594	0.119	0.639531	0.0626	0.55968	0.0344	1.34034	0.0333	0.87514	0.387
At1g05310	AT1G05310	putative pectinesterase 8	putative pectin methylesterase Similar to Prunus pectinesterase (gb|X95991)	0.940436	0.581	0.893011	0.685	0.876561	0.666	0.62877	0.0163	1.14971	0.158	0.597062	0.111	1.07162	0.824	1.82851	0.0027	1.79483	0.192
At5g04970	AT5G04970	putative pectinesterase/pectinesterase inhibitor 47	pectinesterase	0.626558	0.0176	0.803158	0.227	1.03151	0.87	0.575717	0.0179	0.823416	0.26	0.737987	0.0845	1.3556	0.121	1.43024	0.0574	1.83689	0.0339
At5g51500	AT5G51500	putative pectinesterase/pectinesterase inhibitor 60	pectinesterase	0.619527	0.0198	1.06605	0.259	0.942525	0.657	0.552124	0.000695	0.937703	0.652	0.950065	0.694	1.42659	0.0401	1.69836	0.012	1.50157	0.0017
At2g23630	sks16	sks16 (SKU5 Similar 16); copper ion binding / pectinesterase	putative pectinesterase	0.551949	0.00375	0.876616	0.677	0.772033	0.344	0.585088	0.0701	0.92095	0.568	0.929248	0.755	1.28817	0.322	1.57404	0.104	1.38625	0.355
At4g37160	sks15	sks15 (SKU5 Similar 15); copper ion binding / oxidoreductase	pectinesterase like protein	0.500624	0.0015	0.71523	0.294	0.884612	0.56	0.639598	0.0656	0.899658	0.306	0.913779	0.717	1.58971	0.0737	1.4066	0.129	1.73971	0.126
At4g01890	AT4G01890	glycoside hydrolase family 28 protein / polygalacturonase (pectinase) family protein	putative polygalacturonidase similar to B. napus endo-polygalacturonidase, GenBank accession number X98373	0.723785	0.0391	0.644236	0.00228	1.07438	0.382	0.888874	0.214	0.876987	0.169	0.791181	0.0703	1.30179	0.0632	0.986627	0.794	1.64538	0.00404
At1g05650	AT1G05650, AT1G05660	pectin lyase-like protein, pectin lyase-like protein	putative polygalacturonase similar to GB:AAC23398	0.352187	0.000894	0.601861	0.0064	0.866858	0.269	0.519101	3.47e-05	0.752855	0.016	0.887106	0.467	1.85305	0.0134	1.4503	0.00789	2.08887	0.00441
At5g14650	AT5G14650	pectin lyase-like superfamily protein	polygalacturonase - like protein polygalacturonase PG1, Glycine max, EMBL:AF128266	0.698028	0.0654	0.874545	0.422	0.753227	0.528	0.483988	0.00233	1.11141	0.75	0.606379	0.0485	1.1993	0.585	2.29636	0.0565	1.9778	0.0889
At3g17130	AT3G17130	plant invertase/pectin methylesterase inhibitor domain-containing protein	hypothetical protein predicted by genemark.hmm	1.15301	0.147	1.47415	0.0572	1.51868	0.000957	0.546885	0.000141	0.658279	0.000932	0.699207	0.0907	0.867048	0.148	1.20369	0.0317	1.24004	0.208
At5g62340	AT5G62340	plant invertase/pectin methylesterase inhibitor domain-containing protein	putative protein 21K protein precursor, Medicago sativa, PIR:T09390	0.939405	0.471	0.932995	0.421	0.81984	0.00802	1.26038	0.00796	1.71801	0.000544	1.25178	0.0872	1.49934	0.00449	1.36309	0.00206	1.19777	0.0755
At1g23205	AT1G23205	plant invertase/pectin methylesterase inhibitor superfamily protein	Unknown protein ; supported by full-length cDNA: Ceres: 28033.	0.882496	0.105	0.973149	0.794	0.853069	0.111	0.618981	0.00113	1.0118	0.854	0.682565	0.0179	0.97806	0.79	1.63462	0.000434	1.43292	0.0358
At2g43880	AT2G43880	putative polygalacturonase /pectinase	putative polygalacturonase	0.589945	0.00106	0.894957	0.283	1.06622	0.619	0.670494	0.000703	0.779266	0.0355	1.01715	0.874	1.40838	0.0336	1.16223	0.127	1.38463	0.062
At2g43890	AT2G43890	putative polygalacturonase /pectinase	putative polygalacturonase	0.454976	0.0425	0.706098	0.189	0.9102	0.667	0.831364	0.182	0.704595	0.14	1.29023	0.48	1.40957	0.284	0.847517	0.394	1.0925	0.736
At2g43870	AT2G43870	putative polygalacturonase /pectinase	putative polygalacturonase	0.861964	0.243	1.4485	0.0858	1.20182	0.121	0.760918	0.031	0.652884	0.0053	1.2787	0.238	0.910305	0.479	0.858021	0.22	0.711899	0.0947
At2g23410	ACPT	ACPT (Arabidopsis cis-prenyltransferase); dehydrodolichyl diphosphate synthase	hypothetical protein predicted by genscan; supported by cDNA: gi_6651293_gb_AF162441.1_AF162441	0.600819	0.000234	1.1722	0.671	0.745974	0.426	0.321854	0.0144	0.878712	0.362	0.627936	0.0973	1.091	0.792	2.73016	0.028	1.73744	0.215
At2g33790	AGP30	AGP30 (ARABINOGALACTAN PROTEIN30)	putative proline-rich protein	0.566703	0.0255	0.503362	0.0127	0.893479	0.391	1.79303	0.00964	2.15952	0.00343	1.59262	0.0714	3.40476	0.0015	1.2044	0.0753	2.13783	0.0141
At2g13360	AGT	AGT (ALANINE:GLYOXYLATE AMINOTRANSFERASE); alanine-glyoxylate transaminase/ serine-glyoxylate transaminase/ serine-pyruvate transaminase	alanine-glyoxylate aminotransferase ;supported by full-length cDNA: Ceres:8306.	1.25159	0.043	1.22774	0.0892	0.981132	0.911	1.0359	0.744	1.55822	0.000829	1.01616	0.818	1.2215	0.302	1.50421	0.011	1.20208	0.311
At2g04160	AIR3	AIR3; serine-type endopeptidase	subtilisin-like serine protease AIR3 almost identical to subtilisin-like protease AIR3 GI:4218991 from [Arabidopsis thaliana], missing 18 aa at C-terminus	1.0517	0.275	1.50069	0.0126	1.06764	0.575	0.746752	0.00779	0.978072	0.752	1.06556	0.489	0.992897	0.944	1.30977	0.0375	0.931812	0.564
At2g02850	ARPN	ARPN (PLANTACYANIN); copper ion binding / electron carrier	putative basic blue protein (plantacyanin) ; supported by full-length cDNA: Ceres: 10750.	1.38121	0.459	1.14303	0.0511	0.975238	0.833	1.40777	0.083	1.77982	0.0319	1.16501	0.7	1.25669	0.57	1.26428	0.0877	1.07869	0.292
At3g10740	ASD1	ASD1 (ALPHA-L-ARABINOFURANOSIDASE 1); alpha-N-arabinofuranosidase/ hydrolase, acting on glycosyl bonds / xylan 1,4-beta-xylosidase	putative alpha-L-arabinofuranosidase contains similarity to alpha-L-arabinofuranosidase A precursor GB:P42254 [Aspergillus niger]; supported by cDNA: gi_13937190_gb_AF372949.1_AF372949	0.828344	0.206	1.03727	0.819	0.746822	0.168	0.705599	0.0604	1.52908	0.0134	0.883561	0.43	1.3786	0.165	2.16707	0.00178	1.56027	0.0947
At3g06300	AT-P4H-2	AT-P4H-2 (A. THALIANA P4H ISOFORM 2); oxidoreductase, acting on paired donors, with incorporation or reduction of molecular oxygen, 2-oxoglutarate as one donor, and incorporation of one atom each of oxygen into both donors / procollagen-proline 4-dioxygen	unknown protein similar to C-terminal portion of prolyl 4-hydroxylase alpha subunit precursor GB:P54001 [Rattus norvegicus]; supported by full-length cDNA: Ceres: 95931.	0.956377	0.455	0.954546	0.503	1.04955	0.726	0.64542	0.00211	1.03326	0.678	0.644185	0.00137	1.13392	0.35	1.6009	0.00345	1.76024	0.00961
At4g14940	ATAO1	ATAO1 (ARABIDOPSIS THALIANA AMINE OXIDASE 1); amine oxidase/ copper ion binding	amine oxidase like protein	0.881617	0.34	0.783227	0.00245	0.955016	0.52	0.646245	0.00127	0.992126	0.907	0.574123	0.00707	1.07473	0.574	1.53522	0.00176	1.87194	0.000186
At3g45970	ATEXLA1	ATEXLA1 (ARABIDOPSIS THALIANA EXPANSIN-LIKE A1)	putative protein cim1 induced allergen, Glycine max, EMBL:U03860;supported by full-length cDNA: Ceres:27534.	1.16428	0.33	1.41088	0.00334	0.729399	0.134	0.622089	0.00459	0.935655	0.672	0.753849	0.0821	0.586168	0.0292	1.50405	0.0349	0.777567	0.104
At4g38400	ATEXLA2	ATEXLA2 (ARABIDOPSIS THALIANA EXPANSIN-LIKE A2)	putative pollen allergen pollen allergen - Pinus radiata, PID:g2935527; supported by cDNA: gi_14190354_gb_AF378855.1_AF378855	0.518981	0.00191	0.865233	0.0715	0.91912	0.26	0.589361	0.00082	0.786644	0.015	0.982569	0.857	1.39315	0.0244	1.33474	0.00122	1.41787	0.0121
At4g17030	ATEXLB1	ATEXLB1 (ARABIDOPSIS THALIANA EXPANSIN-LIKE B1)	allergen like protein	1.21472	0.232	1.63244	0.00427	0.939708	0.571	1.23184	0.208	1.43633	0.0814	1.65545	0.0036	1.11114	0.204	1.166	0.122	0.671202	0.0192
At1g26770	ATEXPA10	ATEXPA10 (ARABIDOPSIS THALIANA EXPANSIN A 10); structural constituent of cell wall	expansin 10 identical to GB:AAF61712 from [Arabidopsis thaliana];supported by full-length cDNA: Ceres:14132.	0.911741	0.164	1.2748	0.114	1.11002	0.224	0.715774	0.00226	0.6026	0.000947	1.0008	0.996	0.73365	0.0112	0.841885	0.0763	0.733067	0.0615
At3g15370	ATEXPA12	ATEXPA12 (ARABIDOPSIS THALIANA EXPANSIN 12)	putative expansin S2 precursor similar to expansin S2 precursor GB:AAB37749 from [Cucumis sativus]	2.15426	0.00709	2.0471	0.00273	1.07907	0.402	0.802705	0.217	0.916317	0.562	0.762775	0.0701	0.458982	0.00157	1.14154	0.339	0.601726	0.00103
At5g56320	ATEXPA14	ATEXPA14 (ARABIDOPSIS THALIANA EXPANSIN A14)	expansin ;supported by full-length cDNA: Ceres:42551.	0.579669	0.00995	0.801015	0.091	1.03744	0.684	0.660237	0.0164	0.86491	0.21	0.912348	0.469	1.54794	0.0154	1.31	0.0759	1.69666	0.00122
At4g38210	ATEXPA20	ATEXPA20 (ARABIDOPSIS THALIANA EXPANSIN A20)	expansin -like protein expansin (GhEX1) -Gossypium hirsutum,PID:g2811278;supported by full-length cDNA: Ceres:32072.	1.50962	0.0029	1.6402	0.00733	1.0628	0.594	0.939636	0.359	0.852832	0.0957	1.02091	0.847	0.600406	0.0066	0.907619	0.338	0.588107	0.00934
At2g28950	ATEXPA6	ATEXPA6 (ARABIDOPSIS THALIANA EXPANSIN A6)	expansin AtEx6 identical to GB U30480; supported by full-length cDNA: Ceres: 17914.	1.21318	0.199	1.27859	0.0126	0.952626	0.747	1.51343	0.0106	1.26367	0.178	1.59503	0.0106	0.992271	0.953	0.834968	0.227	0.622101	0.00458
At2g20750	ATEXPB1	ATEXPB1 (ARABIDOPSIS THALIANA EXPANSIN B1)	beta-expansin ;supported by full-length cDNA: Ceres:109135.	0.441996	0.00248	0.495769	9.06e-05	0.882367	0.223	0.632754	0.000442	0.853639	0.131	0.709734	0.0471	1.70414	0.0123	1.34909	0.0209	2.4011	8.41e-05
At1g76930	ATEXT4	ATEXT4 (EXTENSIN 4); structural constituent of cell wall	hypothetical protein contains similarity to extensin GI:1165127 from [Nicotiana sylvestris]; supported by cDNA: gi_12248385_dbj_AB031820.1_AB031820	1.12473	0.672	0.824465	0.165	0.985816	0.895	2.00584	0.00511	1.37442	0.0382	1.47034	0.201	1.20466	0.507	0.685208	0.0231	0.819306	0.144
At1g80240	ATGDI1	ATGDI1 (ARABIDOPSIS THALIANA GUANOSINE NUCLEOTIDE DIPHOSPHATE DISSOCIATION INHIBITOR 1); RAB GDP-dissociation inhibitor	hypothetical protein predicted by genemark.hmm	2.4817	0.00102	1.92303	0.00266	1.76076	0.00861	1.1958	0.12	1.27549	0.0519	0.926606	0.536	0.904958	0.489	1.06664	0.477	0.976638	0.864
At2g02930	ATGSTF3	ATGSTF3 (GLUTATHIONE S-TRANSFERASE F3); glutathione transferase	putative glutathione S-transferase ;supported by full-length cDNA: Ceres:27915.; supported by cDNA: gi_11095995_gb_AF288181.1_AF288181	2.30825	0.0738	0.633352	0.129	0.934692	0.844	3.35591	0.00409	2.62963	0.00247	0.920813	0.834	1.06483	0.896	0.783582	0.362	1.1564	0.675
At1g78370	ATGSTU20	ATGSTU20 (GLUTATHIONE S-TRANSFERASE TAU 20); glutathione transferase	2,4-D inducible glutathione S-transferase, putative similar to 2,4-D inducible glutathione S-transferase GI:2920666 from [Glycine max];supported by full-length cDNA: Ceres:30680.	1.28586	0.119	1.59376	0.00112	1.35011	0.0682	0.979645	0.823	0.528115	0.00954	1.21422	0.15	0.554504	0.00576	0.539088	0.0078	0.456674	6.91e-05
At3g12500	ATHCHIB	ATHCHIB (ARABIDOPSIS THALIANA BASIC CHITINASE); chitinase	basic chitinase identical to basic chitinase GB:AAA32769 GI:166666 [Arabidopsis thaliana] (Plant Physiol. 93, 907-914 (1990)); supported by cDNA: gi_15451095_gb_AY054628.1_	1.06849	0.784	1.28589	0.159	1.04933	0.791	0.872368	0.234	1.64595	0.00237	1.04986	0.856	1.61644	0.154	1.88677	0.00387	1.53967	0.0936
At1g75030	ATLP-3	ATLP-3	thaumatin-like protein (PR-5) similar to thaumatin GB:AAD55090 [Vitis riparia]; contains Pfam profile: PF00314 Thaumatin family; supported by cDNA: gi_2435405_gb_U83490.1_ATU83490	1.54414	0.0407	1.75875	0.00469	1.00573	0.903	1.33746	0.0562	1.66516	0.0033	1.52335	0.0383	1.08455	0.563	1.24501	0.0593	0.71195	0.00773
At4g11650	ATOSM34	ATOSM34 (osmotin 34)	osmotin precursor ;supported by full-length cDNA: Ceres:13796.	1.41574	0.615	0.679765	0.301	1.39221	0.302	3.40803	0.000825	2.39001	0.0129	1.63636	0.522	2.35028	0.269	0.701288	0.202	1.43629	0.372
At1g54970	ATPRP1	ATPRP1 (PROLINE-RICH PROTEIN 1); structural constituent of cell wall	proline-rich protein, putative similar to proline-rich protein GI:170048 from [Glycine max]	1.19064	0.378	1.00983	0.955	1.91083	0.0456	1.12681	0.541	0.887329	0.556	0.955684	0.787	1.42405	0.18	0.787473	0.0831	1.49009	0.195
At2g21140	ATPRP2	ATPRP2 (PROLINE-RICH PROTEIN 2)	putative proline-rich protein	0.710494	0.0207	0.88683	0.23	1.00792	0.881	0.60789	0.00837	0.779635	0.0564	0.758761	0.0183	1.106	0.0963	1.28252	0.0375	1.45764	0.00236
At2g22860	ATPSK2	ATPSK2 (PHYTOSULFOKINE 2 PRECURSOR); growth factor	unknown protein	0.953453	0.641	0.886327	0.236	0.765543	0.153	1.23059	0.0548	1.50341	0.0431	1.14395	0.259	1.20711	0.167	1.22171	0.249	1.05522	0.591
At3g49780	ATPSK4	ATPSK4 (PHYTOSULFOKINE 4 PRECURSOR); growth factor	putative protein ; supported by full-length cDNA: Ceres: 40302.	0.94755	0.853	0.499858	0.0249	0.799201	0.105	2.64441	0.000946	2.12877	0.00235	1.395	0.354	1.79549	0.0964	0.805008	0.00508	1.28709	0.319
At5g65870	ATPSK5	ATPSK5 (PHYTOSULFOKINE 5 PRECURSOR); growth factor	putative protein similar to unknown protein (emb CAB66916.1);supported by full-length cDNA: Ceres:9323.	1.94317	0.00478	2.21773	1.19e-05	1.17352	0.308	2.1552	0.00142	1.01338	0.91	2.45971	0.000229	0.611999	0.0264	0.470201	0.000223	0.248809	0.000395
At2g38940	ATPT2	ATPT2 (ARABIDOPSIS THALIANA PHOSPHATE TRANSPORTER 2); carbohydrate transmembrane transporter/ inorganic phosphate transmembrane transporter/ phosphate transmembrane transporter/ sugar:hydrogen symporter	phosphate transporter (AtPT2) identical to GB:U62331	1.53147	0.152	3.09418	0.000842	2.31645	0.0124	0.531141	0.000486	0.472898	0.00365	1.07311	0.804	0.715287	0.304	0.890343	0.429	0.666553	0.0989
At5g07190	ATS3	ATS3 (ARABIDOPSIS THALIANA SEED GENE 3)	embryo-specific protein 3 (ATS3) ; supported by cDNA: gi_13877520_gb_AF370461.1_AF370461	0.803309	0.0725	1.10817	0.41	1.61758	0.000753	0.601381	0.00831	0.655086	0.00806	0.829611	0.13	1.31911	0.00896	1.0893	0.363	1.59004	0.00688
At1g20160	ATSBT5.2	ATSBT5.2; identical protein binding / serine-type endopeptidase	subtilisin-like serine protease similar to subtilisin-type protease precursor GI:14150446 from [Glycine max];supported by full-length cDNA: Ceres:3907.	1.21957	0.0249	1.58431	0.00361	0.918321	0.434	1.16756	0.102	1.66627	0.00679	1.51675	0.00218	1.25468	0.0141	1.42713	0.0231	0.827219	0.0617
At2g43510	ATTI1	ATTI1; serine-type endopeptidase inhibitor	putative trypsin inhibitor ; supported by cDNA: gi_15292710_gb_AY050789.1_	2.80913	0.0352	1.24508	0.417	1.30251	0.623	11.4508	0.0003	2.13275	0.0866	5.07528	0.0101	0.988895	0.983	0.186253	0.0101	0.194845	0.0168
At5g08380	AtAGAL1	AtAGAL1 (Arabidopsis thaliana ALPHA-GALACTOSIDASE 1); alpha-galactosidase/ catalytic/ hydrolase, hydrolyzing O-glycosyl compounds	alpha-galactosidase - like protein alpha-galactosidase, coffee, PIR:T50781	1.32033	0.0133	1.56935	1.01e-05	0.84031	0.179	1.2868	0.00275	1.38625	0.0369	1.5295	0.00158	0.882266	0.135	1.07729	0.502	0.576832	0.000148
At2g32990	AtGH9B8	AtGH9B8 (Arabidopsis thaliana glycosyl hydrolase 9B8); catalytic/ hydrolase, hydrolyzing O-glycosyl compounds	putative glucanse	1.36089	0.0122	1.36491	0.0759	0.937997	0.57	0.710123	0.0278	0.637366	0.0196	0.712219	0.0357	0.439305	2.71e-05	0.897543	0.444	0.616812	0.0109
At5g61250	AtGUS1	AtGUS1 (Arabidopsis thaliana glucuronidase 1); beta-glucuronidase	putative protein heparanase, Homo sapiens, EMBL:AF144325	0.619938	0.00829	0.546878	0.00161	0.667427	0.0275	0.969075	0.665	1.23052	0.0635	0.854868	0.217	1.32478	0.099	1.26979	0.0458	1.54969	0.0197
At5g04200	AtMC9	AtMC9 (metacaspase 9); cysteine-type peptidase	latex-abundant protein - like ;supported by full-length cDNA: Ceres:25121.	0.756907	0.00683	1.23549	0.562	0.795366	0.612	0.498919	0.0365	1.04013	0.666	0.814378	0.463	1.09298	0.84	2.08477	0.0328	1.3421	0.575
At1g58190	AtRLP9	AtRLP9 (Receptor Like Protein 9); protein binding	hypothetical protein contains similarity to disease resistance protein GI:3894383 from [Lycopersicon esculentum]	0.881861	0.439	0.964007	0.528	1.00205	0.961	0.550606	0.0077	1.02291	0.861	0.601895	0.00672	1.16233	0.174	1.85779	2.09e-05	1.93112	0.000394
At5g11920	AtcwINV6	AtcwINV6 (6-&1-fructan exohydrolase); hydrolase, hydrolyzing O-glycosyl compounds / inulinase/ levanase	fructosidase - like protein fructosidase, Cichorium intybus, EMBL:CIFRUCTOS; supported by cDNA: gi_16974574_gb_AY060553.1_	1.39762	0.146	1.44764	0.00061	0.816377	0.275	1.25699	0.0486	1.56004	0.0442	1.30198	0.198	0.911248	0.653	1.24109	0.175	0.699893	0.0237
At1g11190	BFN1	BFN1 (BIFUNCTIONAL NUCLEASE I); T/G mismatch-specific endonuclease/ endoribonuclease, producing 5'-phosphomonoesters / nucleic acid binding / single-stranded DNA specific endodeoxyribonuclease	bifunctional nuclease bfn1 almost identical to bifunctional nuclease bfn1 GB:AAD00693 GI:4099831 from [Arabidopsis thaliana];supported by full-length cDNA: Ceres:643.	0.734862	0.0724	1.26796	0.46	0.711825	0.497	0.489023	0.021	1.12064	0.632	0.84378	0.537	1.08551	0.854	2.29159	0.045	1.28649	0.611
At3g52840	BGAL2	BGAL2 (beta-galactosidase 2); beta-galactosidase/ catalytic/ cation binding	beta-galactosidase precursor - like protein beta-galactosidase precursor, Carica papaya, EMBL:AF064786; supported by cDNA: gi_13605856_gb_AF367327.1_AF367327	1.02311	0.722	0.722536	0.154	0.799766	0.108	1.25835	0.00362	2.15696	0.000381	0.888668	0.569	1.6861	0.00687	1.71411	0.0022	1.89733	0.0327
At5g56870	BGAL4	BGAL4 (beta-galactosidase 4); beta-galactosidase	beta-galactosidase (emb|CAB64740.1) ; supported by cDNA: gi_15451017_gb_AY054589.1_	0.605258	0.00174	0.604144	0.00425	0.725168	0.0069	1.31438	0.00509	1.6584	0.000105	1.31196	0.0499	1.98695	0.00134	1.26173	0.00441	1.51449	0.0137
At1g02850	BGLU11	BGLU11 (BETA GLUCOSIDASE 11); catalytic/ cation binding / hydrolase, hydrolyzing O-glycosyl compounds	beta-glucosidase, putative similar to beta-glucosidase GI:5030906 from [Polygonum tinctorium]; supported by cDNA: gi_15146265_gb_AY049274.1_	1.98025	0.0281	2.71037	0.00499	0.992238	0.944	1.04581	0.847	1.21959	0.412	1.4314	0.0888	0.611098	0.00224	1.16617	0.348	0.426924	0.00441
At3g03640	BGLU25	BGLU25 (BETA GLUCOSIDASE 25); catalytic/ cation binding / hydrolase, hydrolyzing O-glycosyl compounds	beta-glucosidase identical to beta-glucosidase GB:AAC31962 [Arabidopsis thaliana]; supported by cDNA: gi_3420934_gb_AF082157.1_AF082157	1.0425	0.513	0.724272	0.00134	1.0235	0.465	1.60238	0.000893	0.991894	0.883	1.11325	0.0826	0.973815	0.536	0.619013	1.15e-05	0.87475	0.0445
At1g47600	BGLU34	BGLU34 (BETA GLUCOSIDASE 34); hydrolase, hydrolyzing O-glycosyl compounds / thioglucosidase	thioglucosidase, putative similar to thioglucosidase GI:871992 from [Arabidopsis thaliana]	0.808396	0.0191	1.5311	0.307	0.740238	0.393	0.461884	0.0365	1.09204	0.405	0.874806	0.647	0.999963	1	2.36431	0.0295	1.14307	0.758
At1g26560	BGLU40	BGLU40 (BETA GLUCOSIDASE 40); catalytic/ cation binding / hydrolase, hydrolyzing O-glycosyl compounds	beta-glucosidase, putative similar to beta-glucosidase GB:L41869 GI:804655 from [Hordeum vulgare];supported by full-length cDNA: Ceres:125606.	1.09978	0.324	1.51569	0.000488	1.00967	0.932	0.96542	0.653	0.857155	0.182	1.33053	0.00851	0.786927	0.0661	0.887857	0.162	0.59144	0.00409
At3g18080	BGLU44	BGLU44 (B-S GLUCOSIDASE 44); (R)-amygdalin beta-glucosidase/ 4-methylumbelliferyl-beta-D-glucopyranoside beta-glucosidase/ beta-gentiobiose beta-glucosidase/ cellobiose glucosidase/ esculin beta-glucosidase/ hydrolase, hydrolyzing O-glycosyl compounds	beta-glucosidase, putative similar to beta-glucosidase BGQ60 precursor GB:A57512 [Hordeum vulgare];supported by full-length cDNA: Ceres:11984.	1.09685	0.612	1.19421	0.338	0.841758	0.129	1.87436	0.0349	1.69456	0.0463	2.04074	0.00418	1.30046	0.005	0.904073	0.507	0.637252	0.0225
At1g61810	BGLU45	BGLU45 (BETA-GLUCOSIDASE 45); catalytic/ cation binding / hydrolase, hydrolyzing O-glycosyl compounds	beta-glucosidase, putative similar to beta-glucosidase GI:804655 from (Hordeum vulgare)	1.34787	0.038	1.11597	0.15	1.27613	0.0439	1.20427	0.0378	1.57413	0.00663	0.997074	0.978	1.49035	0.0135	1.30713	0.0311	1.49472	0.00327
At4g30610	BRS1	BRS1 (BRI1 SUPPRESSOR 1); serine-type carboxypeptidase	SERINE CARBOXYPEPTIDASE II-like protein probable SERINE CARBOXYPEPTIDASE II-2 PRECURSOR - HORDEUM VULGARE,PIR2:T05701; supported by cDNA: gi_13877870_gb_AF370198.1_AF370198	0.58042	0.000232	0.761848	0.00716	0.936827	0.561	0.75084	0.0046	0.829658	0.116	0.985537	0.775	1.33911	0.00893	1.10497	0.362	1.35876	0.00849
At5g49360	BXL1	BXL1 (BETA-XYLOSIDASE 1); hydrolase, hydrolyzing O-glycosyl compounds	xylosidase	0.647187	0.0258	0.772188	0.00112	0.906828	0.0955	0.945232	0.629	1.2181	0.152	1.1278	0.169	1.70678	0.0019	1.28868	0.00458	1.51337	0.000206
At1g02640	BXL2	BXL2 (BETA-XYLOSIDASE 2); hydrolase, hydrolyzing O-glycosyl compounds	beta-xylosidase, putative similar to beta-xylosidase GB:Z84377 GI:2102655 from [Aspergillus niger]; supported by cDNA: gi_14194120_gb_AF367266.1_AF367266	1.00123	0.988	0.690454	0.0871	0.808325	0.105	1.02378	0.828	2.16706	0.0029	0.706003	0.0807	1.74953	0.000199	2.11672	0.0038	2.47808	0.00359
At2g22680	AT2G22680	C3HC4-type RING finger domain-containing protein	copia-like retroelement pol polyprotein	1.5525	0.0288	1.23701	0.121	1.10037	0.398	1.13393	0.41	1.31256	0.0978	0.903498	0.376	0.930301	0.539	1.15753	0.314	1.02967	0.72
At1g29910	CAB3	CAB3 (CHLOROPHYLL A/B BINDING PROTEIN 3); chlorophyll binding	photosystem II type I chlorophyll a /b binding protein, putative similar to photosystem II type I chlorophyll a /b binding protein GI:16364 from [Arabidopsis thaliana]	0.796069	0.376	1.54996	0.0563	0.906067	0.48	0.473127	0.0292	2.03336	0.0254	0.921186	0.654	2.31432	0.00684	4.2977	0.00107	2.51233	0.00138
At4g39330	CAD9	CAD9 (CINNAMYL ALCOHOL DEHYDROGENASE 9); binding / catalytic/ oxidoreductase/ zinc ion binding	cinnamyl-alcohol dehydrogenase CAD1 ;supported by full-length cDNA: Ceres:34593.	1.31617	0.00931	1.9633	0.00461	0.949752	0.518	1.11074	0.369	0.977288	0.735	1.65686	0.00336	0.705213	0.00706	0.879854	0.231	0.425631	0.00123
At5g66590	AT5G66590	CAP (Cysteine-rich secretory proteins, Antigen 5, and Pathogenesis-related 1 protein) superfamily protein	putative protein contains similarity to pathogenesis-related protein;supported by full-length cDNA: Ceres:2152.	0.672972	0.0112	0.592937	0.000607	0.937229	0.385	0.773824	0.0234	1.03305	0.651	0.681795	0.00683	1.4387	0.0149	1.335	0.0133	2.11017	0.000127
At1g20620	CAT3	CAT3 (CATALASE 3); catalase	hypothetical protein ; supported by full-length cDNA: Ceres: 35868.	1.05425	0.5	1.09191	0.492	0.864827	0.182	1.26684	0.037	1.60325	0.00392	1.31209	0.0733	1.31519	0.0302	1.26555	0.039	1.00236	0.986
At1g22880	CEL5	CEL5 (CELLULASE 5); catalytic/ hydrolase, hydrolyzing O-glycosyl compounds	putative endo-1,4-beta-D-glucanase similar to GB:AAB65156 and GB:AAA96135	0.664413	0.0102	0.868204	0.51	0.86273	0.239	0.555743	0.0088	0.907093	0.316	0.726203	0.144	1.17785	0.211	1.63222	0.0173	1.62192	0.0586
At4g29740	CKX4	CKX4 (CYTOKININ OXIDASE 4); amine oxidase/ cytokinin dehydrogenase	cytokinin oxidase - like protein cytokinin oxidase, Zea mays, gb:Y18377; supported by cDNA: gi_15450760_gb_AY054460.1_	0.815179	0.209	0.642208	0.0413	0.855782	4.04e-05	0.792321	0.0811	1.35758	0.012	0.6242	0.0551	1.42519	0.0394	1.71342	0.00171	2.28323	0.00325
At3g24770	CLE41	CLE41 (CLAVATA3/ESR-RELATED 41); protein binding / receptor binding	hypothetical protein predicted by genscan+;supported by full-length cDNA: Ceres:35773.	1.82853	0.000164	1.63901	0.00231	1.05673	0.447	1.04922	0.43	0.976624	0.745	0.940475	0.39	0.564401	0.000147	0.930806	0.438	0.600123	0.000502
At2g31085	CLE6	CLE6 (CLAVATA3/ESR-RELATED 6); protein binding / receptor binding	CLE4 CLAVATA3/ESR-Related 4 (CLE4); supported by full-length cDNA: Ceres: 270513.	1.08285	0.212	0.756975	0.092	0.980314	0.89	1.58822	0.00121	1.52908	0.0335	1.11025	0.45	1.38429	0.0042	0.962766	0.802	1.24682	0.136
At5g42580	CYP705A12	CYP705A12; electron carrier/ heme binding / iron ion binding / monooxygenase/ oxygen binding	cytochrome P450	0.614532	0.00465	0.676278	0.128	0.722227	0.00637	1.41764	0.041	0.759097	0.00733	1.56008	0.0761	0.892126	0.275	0.535465	0.00615	0.571846	0.0344
At5g45340	CYP707A3	CYP707A3; (+)-abscisic acid 8'-hydroxylase/ oxygen binding	cytochrome P450	0.705469	0.0146	0.994457	0.976	0.921641	0.543	0.532515	0.00257	0.494769	3.26e-06	0.750654	0.151	0.646378	0.042	0.929119	0.48	0.861087	0.463
At2g34500	CYP710A1	CYP710A1 (cytochrome P450, family 710, subfamily A, polypeptide 1); C-22 sterol desaturase/ oxygen binding	putative cytochrome P450	0.605533	0.00112	0.672945	0.0751	0.860385	0.41	0.756834	0.0105	1.15672	0.175	0.841089	0.354	1.64355	0.0297	1.52836	0.00553	1.95407	0.0379
At2g34490	CYP710A2	CYP710A2 (cytochrome P450, family 710, subfamily A, polypeptide 2); C-22 sterol desaturase/ oxygen binding	putative cytochrome P450 ;supported by full-length cDNA: Ceres:158108.	1.37175	0.11	1.67026	0.000454	1.28868	0.0353	1.47396	0.0196	1.05638	0.686	1.79471	0.00941	0.992407	0.953	0.716694	0.018	0.552962	0.000112
At5g42590	CYP71A16	CYP71A16; electron carrier/ heme binding / iron ion binding / monooxygenase/ oxygen binding	cytochrome P450	0.501728	0.0015	0.503343	0.000154	0.689049	0.0146	1.08952	0.251	0.689536	0.0158	1.09303	0.325	0.946975	0.566	0.632879	0.00611	0.866376	0.0618
At1g13080	CYP71B2	CYP71B2 (CYTOCHROME P450 71B2); electron carrier/ heme binding / iron ion binding / monooxygenase/ oxygen binding	putative cytochrome P450 monooxygenase identical to gb|D78605 cytochrome P450 monooxygenase from Arabidopsis thaliana and is a member of the PF|00067 Cytochrome P450 family. ESTs gb|Z18072, gb|Z35218 and gb|T43466 come from this gene; supported by cDNA: gi_3164139_dbj_D78605.1_D78605	0.708572	0.0505	0.799627	0.286	0.988937	0.936	0.664195	0.00654	1.02636	0.718	0.749547	0.234	1.43247	0.0966	1.54527	0.00755	1.91112	0.0341
At3g26330	CYP71B37	CYP71B37; electron carrier/ heme binding / iron ion binding / monooxygenase/ oxygen binding	cytochrome P450, putative contains Pfam profile: PF00067 cytochrome P450	1.39083	0.0152	1.02486	0.881	1.01928	0.913	1.72477	0.0242	1.3992	0.121	1.27093	0.0395	1.02541	0.719	0.811234	0.359	0.806816	0.0957
At4g37370	CYP81D8	CYP81D8; electron carrier/ heme binding / iron ion binding / monooxygenase/ oxygen binding	cytochrome P450 - like protein cytochrome P450, Glycyrrhiza echinata, AB001379;supported by full-length cDNA: Ceres:253698.	2.47353	0.0414	1.17482	0.0704	1.22809	0.165	1.30914	0.0314	1.17885	0.191	0.621788	0.19	0.585294	0.161	0.900478	0.225	0.941308	0.632
At4g37400	CYP81F3	CYP81F3; electron carrier/ heme binding / iron ion binding / monooxygenase/ oxygen binding	cytochrome P450 monooxygenase -like protein cytochrome P450 monooxygenase CYP91A2, Arabidopsis thaliana, D78607;supported by full-length cDNA: Ceres:40095.	0.608755	0.0127	0.686151	0.0188	0.942974	0.499	0.958272	0.733	1.0048	0.968	1.0801	0.476	1.55645	0.00648	1.04855	0.691	1.44102	0.00381
At2g45970	CYP86A8	CYP86A8; fatty acid (omega-1)-hydroxylase/ oxygen binding	putative cytochrome P450	0.955534	0.485	0.969607	0.683	1.02922	0.698	0.745847	0.00825	0.652139	0.00573	0.756832	0.0158	0.702427	0.00133	0.874361	0.173	0.928115	0.252
At2g43590	AT2G43590	Chitinase family protein	putative endochitinase	1.16647	0.665	0.731986	0.339	1.50005	0.114	0.982576	0.904	1.56507	0.0308	0.61659	0.31	2.01264	0.125	1.59282	0.0648	3.26414	0.0166
At4g19810	AT4G19810	Class V chitinase	putative chitinase chitinase (EC 3.2.1.14) / lysozyme (EC 3.2.1.17) PZ precursor, pathogenesis-related, common tobacco, PIR2:S51591	1.15633	0.654	1.07721	0.661	1.50264	0.0722	1.72794	0.00977	1.19254	0.236	1.6097	0.209	1.54969	0.243	0.690154	0.0162	0.962723	0.866
At2g46740	AT2G46740	D-arabinono-1,4-lactone oxidase-like protein	unknown protein	0.987773	0.727	1.24054	0.0437	1.2031	0.199	0.649646	0.00268	1.02834	0.766	0.815887	0.0137	1.25252	0.0642	1.58293	0.0109	1.53516	0.0117
At2g46750	AT2G46750	D-arabinono-1,4-lactone oxidase-like protein	unknown protein	1.32301	0.411	0.508698	0.038	0.908894	0.656	2.84054	0.00182	2.48725	0.00103	1.09219	0.814	1.70872	0.199	0.875626	0.328	1.56449	0.176
At1g78820	AT1G78820, AT1G78830	D-mannose binding lectin protein with Apple-like carbohydrate-binding domain, curculin-like (mannose-binding) lectin-like protein	glycoprotein(EP1), putative similar to glycoprotein(EP1) GI:349436 from [Daucus carota]; supported by cDNA: gi_14334885_gb_AY035116.1_	3.3527	0.00166	1.14652	0.44	1.19743	0.204	1.69841	0.0406	3.20945	0.000284	0.580802	0.0179	1.14627	0.476	1.88969	0.0146	1.9736	0.00552
At3g60140	DIN2	DIN2 (DARK INDUCIBLE 2); catalytic/ cation binding / hydrolase, hydrolyzing O-glycosyl compounds	beta-glucosidase-like protein several beta-glucosidases - different species; supported by cDNA: gi_10834547_gb_AF159376.1_AF159376	1.06241	0.476	0.913573	0.615	0.912824	0.149	2.70528	0.0044	0.894719	0.205	2.32629	0.000173	0.768744	0.00935	0.33073	0.00218	0.330459	0.000102
At1g21680	AT1G21680	DPP6 N-terminal domain-like protein	unknown protein ESTs gb|N96028, gb|F14286, gb|T20680, gb|F14443, gb|AA657300 and gb|N65244 come from this gene; supported by cDNA: gi_15028242_gb_AY046036.1_	1.42063	0.0299	1.53517	0.00769	1.08588	0.337	1.38226	0.00336	2.03462	0.000111	1.49371	0.034	1.55519	0.0222	1.47195	0.00387	1.04116	0.693
At1g58170	AT1G58170	Disease resistance-responsive (dirigent-like protein) family protein	dirigent protein, putative similar to dirigent protein GI:6694699 from [Thuja plicata]	1.12661	0.304	1.13654	0.239	1.19718	0.112	0.755161	0.0427	0.576226	0.00456	0.761815	0.0503	0.612319	0.00643	0.76305	0.0352	0.803764	0.0817
At2g42000	AT2G42000	EC metallothionein-like protein, family 15	metallothionein-like protein	0.913094	0.522	0.815741	0.00453	1.06042	0.718	0.653305	0.0207	0.667924	0.0325	0.583651	0.0015	0.775691	0.176	1.02238	0.755	1.32903	0.113
At1g68290	ENDO 2	ENDO 2 (endonuclease 2); T/G mismatch-specific endonuclease/ endonuclease/ nucleic acid binding / single-stranded DNA specific endodeoxyribonuclease	putative bifunctional nuclease similar to bifunctional nuclease GB:AAD00694 from [Zinnia elegans];supported by full-length cDNA: Ceres:256130.	1.63315	0.00381	2.16021	0.000951	0.991455	0.905	0.964326	0.723	0.92896	0.327	1.27554	0.0289	0.563956	0.00223	0.963326	0.663	0.442131	0.000456
At4g08950	EXO	EXO (EXORDIUM)	putative phi-1-like phosphate-induced protein ;supported by full-length cDNA: Ceres:3552.	2.02372	0.00137	1.92019	0.000148	1.10857	0.328	1.22967	0.00283	1.47613	0.000484	1.16676	0.181	0.808604	0.159	1.20043	0.00838	0.693036	0.0191
At4g20840	AT4G20830, AT4G20840	FAD-binding Berberine family protein, FAD-binding and BBE domain-containing protein	reticuline oxidase - like protein reticuline oxidase precursor, Eschscholzia californica, PIR:A41533	0.766455	0.000727	1.02086	0.814	1.0783	0.378	0.565811	0.00175	0.973489	0.42	0.75362	0.00217	1.36957	0.0141	1.72052	0.0019	1.81733	0.00198
At3g52370	FLA15	FLA15 (FASCICLIN-LIKE ARABINOGALACTAN PROTEIN 15 PRECURSOR)	unknown protein	0.894569	0.342	1.01785	0.792	1.07124	0.504	0.611619	0.000578	0.746473	0.00219	0.695908	0.0303	0.893897	0.448	1.22049	0.00245	1.2845	0.0832
At2g45470	FLA8	FLA8 (FASCICLIN-LIKE ARABINOGALACTAN PROTEIN 8)	unknown protein ;supported by full-length cDNA: Ceres:7709.	0.854417	0.167	0.646673	0.00196	0.946345	0.621	0.779317	0.032	1.07424	0.579	0.589833	0.00269	1.18981	0.0738	1.37843	0.0387	2.01721	0.00022
At4g32940	GAMMA-VPE	GAMMA-VPE (GAMMA VACUOLAR PROCESSING ENZYME); cysteine-type endopeptidase	gamma-VPE (vacuolar processing enzyme) ; supported by cDNA: gi_13877794_gb_AF370160.1_AF370160	1.01199	0.802	1.25785	0.0256	0.95052	0.644	0.628633	0.0012	1.00832	0.919	0.781352	0.0118	0.94707	0.537	1.60399	0.00416	1.21209	0.102
At3g26650	GAPA	GAPA (GLYCERALDEHYDE 3-PHOSPHATE DEHYDROGENASE A SUBUNIT); glyceraldehyde-3-phosphate dehydrogenase/ protein binding	glyceraldehyde 3-phosphate dehydrogenase A subunit (GapA) identical to glyceraldehyde 3-phosphate dehydrogenase A subunit (GapA) GB:M64114 (Gene 104, 133-138 (1991)); supported by cDNA: gi_166701_gb_M64114.1_ATHGAPAA	1.07366	0.736	1.61271	0.0412	0.920455	0.384	0.543172	0.0214	1.17551	0.358	0.81588	0.349	1.00777	0.961	2.16415	0.00171	1.23519	0.232
At5g22300	GAPB	GAPB (GLYCERALDEHYDE-3-PHOSPHATE DEHYDROGENASE B SUBUNIT); glyceraldehyde-3-phosphate dehydrogenase (NADP+)/ glyceraldehyde-3-phosphate dehydrogenase	Nitrilase 4 (sp|P46011) ; supported by full-length cDNA: Ceres: 6220.	1.33999	0.0595	1.77061	0.0335	0.983459	0.907	0.882562	0.377	1.13791	0.437	1.16618	0.418	0.835146	0.115	1.28932	0.175	0.716138	0.109
At1g75750	GASA1	GASA1 (GAST1 PROTEIN HOMOLOG 1)	unknown protein ;supported by full-length cDNA: Ceres:9435.	0.856451	0.0635	0.8061	0.0865	0.83321	0.0434	0.657858	0.000392	1.16284	0.0378	0.619183	0.0108	1.13129	0.162	1.76762	0.000563	1.82706	0.00364
At2g23540	AT2G23540	GDSL esterase/lipase	putative GDSL-motif lipase/hydrolase similar to APG proteins; pFAM domain PF00657	1.46113	0.0302	1.6584	0.00392	1.04779	0.423	0.88712	0.239	0.92422	0.428	1.00689	0.955	0.662767	0.0102	1.04182	0.531	0.658229	0.00625
At2g27360	AT2G27360	GDSL esterase/lipase	putative lipase	0.620973	0.00039	0.786542	0.0217	0.848631	0.128	0.77011	0.0075	1.0976	0.047	0.975443	0.695	1.49999	0.0109	1.42525	0.00208	1.53775	0.0109
At2g40250	AT2G40250	GDSL esterase/lipase	putative GDSL-motif lipase/hydrolase similar to APG proteins; pFAM domain PF00657	0.541489	0.0049	0.789176	0.0241	1.04868	0.521	0.644986	0.00885	0.631844	0.0109	0.940014	0.525	1.22366	0.0596	0.979624	0.768	1.30175	0.0192
At1g28600	AT1G28600	GDSL esterase/lipase	lipase, putative contains Pfam profile: PF00657 Lipase/Acylhydrolase with GDSL-like motif;supported by full-length cDNA: Ceres:37307.	1.9626	0.0343	1.22079	0.0691	1.06155	0.614	1.01854	0.861	1.25249	0.0978	0.633561	0.0912	0.677455	0.146	1.22968	0.103	1.06928	0.517
At1g74460	AT1G74460	GDSL esterase/lipase	putative lipase/acylhydrolase contains Pfam profile: PF00657 lipase/acylhydrolase with GDSL-like motif; similar to anther-specific pro-rich protein APG GB:P40603 [Brassica napus] (Plant J 1993 Jan;3(1):111-20);supported by full-length cDNA: Ceres:30001.	1.23786	0.0799	1.44978	0.00641	1.14564	0.0971	0.65168	0.00051	0.732672	0.000788	0.763242	0.0667	0.678084	0.0213	1.12428	0.086	0.888425	0.212
At3g27950	AT3G27950	GDSL esterase/lipase	early nodule-specific protein, putative similar to early nodule-specific protein GB:AAC26810 from [Medicago truncatula]	0.988918	0.963	0.825894	0.157	1.2168	0.112	0.65793	0.025	1.19901	0.111	0.549469	0.0534	1.47531	0.165	1.8224	0.00185	2.68498	0.00123
At4g26790	AT4G26790	GDSL esterase/lipase	putative APG protein proline-rich protein APG - Arabidopsis thaliana, EMBL:X60377;supported by full-length cDNA: Ceres:2574.	1.26385	0.095	1.45855	0.0383	1.18196	0.0138	0.753904	0.103	0.574838	0.00595	0.870043	0.217	0.537593	0.00022	0.762481	0.049	0.617893	0.0052
At4g30140	CDEF1	GDSL esterase/lipase	putative protein proline-rich protein APG C-terminus - Arabidopsis thaliana, PIR2:S21961;supported by full-length cDNA: Ceres:21878.	0.77936	0.218	0.673431	0.0529	0.92845	0.684	2.07277	0.000633	1.18099	0.167	1.79105	0.0507	1.4069	0.195	0.569761	0.00267	0.785521	0.308
At3g50400	AT3G50400	GDSL esterase/lipase	putative protein RXF26, Arabidopsis thaliana, EMBL:AB008020	1.11574	0.372	1.24748	0.182	1.08916	0.514	0.800911	0.0331	0.542077	0.00589	0.895474	0.53	0.529163	0.00503	0.676825	0.0197	0.59093	0.0243
At5g37690	AT5G37690	GDSL esterase/lipase	putative protein predicted protein, Arabidopsis thaliana	1.27407	0.042	1.61209	0.0252	1.11227	0.115	0.796262	0.0408	0.732849	0.0136	1.00752	0.96	0.639783	0.00221	0.920362	0.31	0.63501	0.024
At5g45670	AT5G45670	GDSL esterase/lipase	GDSL-motif lipase/hydrolase-like protein ;supported by full-length cDNA: Ceres:18389.	1.77128	0.0276	2.4258	0.00659	1.05319	0.688	1.63125	0.0389	1.25121	0.252	2.23402	0.0107	0.743956	0.0719	0.767025	0.0673	0.333012	0.00361
At5g45920	AT5G45920	GDSL esterase/lipase	putative protein contains similarity to isoamyl acetate-hydrolyzing esterase	0.659794	0.0103	0.853996	0.135	1.07005	0.357	1.02403	0.778	0.898188	0.264	1.32544	0.0429	1.45667	0.00755	0.877109	0.208	1.09901	0.198
At2g31550	AT2G31540, AT2G31550	GDSL esterase/lipase, GDSL esterase/lipase	putative GDSL-motif lipase/hydrolase similar to APG proteins; pFAM domain PF00657;supported by full-length cDNA: Ceres:120442.	0.600584	0.00152	0.756711	0.0268	1.02669	0.902	0.605992	0.00203	0.946728	0.667	0.763525	0.026	1.61842	0.0514	1.56228	0.0224	2.11967	0.0134
At1g75900	AT1G75900	GDSL esterase/lipase EXL3	anter-specific proline-rich -like protein (APG-like) similar to anter-specific proline-rich protein (APG) SP:P40602 [Arabidopsis thaliana (Mouse-ear cress)]; supported by cDNA: gi_15054385_gb_AY028611.1_	1.24678	0.109	1.76572	0.0442	1.01216	0.923	1.35267	0.0297	1.03082	0.469	1.91568	0.0333	0.836836	0.311	0.76206	0.039	0.436835	0.0168
At4g39640	GGT1	GGT1 (GAMMA-GLUTAMYL TRANSPEPTIDASE 1); gamma-glutamyltransferase/ glutathione gamma-glutamylcysteinyltransferase	putative gamma-glutamyltransferase gamma-glutamyltransferase, Arabidopsis thaliana, PIR2:S58286	1.6221	0.00695	0.802822	0.159	1.0239	0.808	1.41794	0.000926	1.29845	0.0163	0.70178	0.0818	0.819604	0.156	0.915727	0.301	1.16789	0.321
At5g40990	GLIP1	GLIP1 (GDSL LIPASE1); carboxylesterase/ lipase	GDSL-motif lipase/hydrolase-like protein	1.50131	0.261	0.221614	0.00635	0.886182	0.783	6.44058	0.000719	2.36655	0.0414	0.950722	0.9	1.39691	0.474	0.367443	0.0447	1.46931	0.346
At1g53990	GLIP3	GLIP3; carboxylesterase/ lipase	lipase, putative similar to lipase GI:1145627 from [Arabidopsis thaliana]	0.962832	0.867	0.584414	0.0103	0.813422	0.101	1.84914	0.00373	1.79532	0.00347	1.12238	0.627	1.51673	0.122	0.970894	0.833	1.35135	0.0182
At3g14225	GLIP4	GLIP4; carboxylesterase/ lipase	unknown protein	1.06014	0.853	0.593597	0.0236	0.823168	0.322	0.955985	0.75	1.4079	0.0519	0.535278	0.107	1.09319	0.793	1.47273	0.0764	2.04229	0.0104
At1g09560	GLP5	GLP5 (GERMIN-LIKE PROTEIN 5); manganese ion binding / nutrient reservoir	germin-like protein Identical to Arabidopsis germin-like protein, gi|1755178. Location of EST 180L10T7, gi|906417; supported by cDNA: gi_13265455_gb_AF324678.2_AF324678	0.623052	0.0196	0.477646	0.000499	0.707575	0.0225	0.958408	0.649	0.898511	0.28	0.734738	0.0561	1.0204	0.887	0.937503	0.363	1.3888	0.032
At4g14630	GLP9	GLP9 (GERMIN-LIKE PROTEIN 9); manganese ion binding / nutrient reservoir	germin precursor oxalate oxidase	3.12735	0.235	0.237141	0.00065	1.40009	0.277	3.63521	0.000213	1.74381	0.0076	0.27565	0.193	0.780687	0.786	0.4797	0.00116	2.83216	0.0238
At2g05520	GRP-3	GRP-3 (GLYCINE-RICH PROTEIN 3)	putative glycine-rich protein	1.31001	0.134	1.96817	0.0227	0.943514	0.618	0.877402	0.417	1.77728	0.00933	1.31821	0.215	1.28006	0.134	2.02561	0.00125	0.971052	0.89
At2g05380	GRP3S	GRP3S (GLYCINE-RICH PROTEIN 3 SHORT ISOFORM)	unknown protein ; supported by cDNA: gi_15146251_gb_AY049267.1_	2.31571	0.00851	1.63025	0.0371	1.64777	0.0647	1.06732	0.656	1.13136	0.439	0.75139	0.213	0.805027	0.382	1.06	0.669	1.07138	0.77
At3g47040	AT3G47040	Glycosyl hydrolase family protein	beta-D-glucan exohydrolase - like protein beta-D-glucan exohydrolase, Nicotiana tabacum, TREMBL:AB017502_1	0.966608	0.835	0.750541	0.175	0.780468	0.186	1.05127	0.665	1.55036	0.0125	0.81628	0.379	1.25181	0.309	1.47475	0.0137	1.53355	0.117
At2g03370	AT2G03370	Glycosyltransferase family 61 protein	unknown protein	0.753512	0.0653	1.01897	0.863	1.01877	0.81	0.657433	0.000879	0.802123	0.0224	0.889043	0.461	1.0845	0.533	1.22008	0.025	1.21985	0.149
At3g12580	HSP70	HSP70 (heat shock protein 70); ATP binding	heat shock protein 70 identical to heat shock protein 70 GB:CAA05547 GI:3962377 [Arabidopsis thaliana]; supported by cDNA: gi_15809831_gb_AY054183.1_	1.08134	0.446	1.31248	0.109	1.21177	0.00734	0.568055	0.000394	0.388774	1.01e-05	0.689479	0.0718	0.435665	0.000906	0.684395	0.0022	0.631876	0.0222
At3g25655	IDL1	IDL1 (INFLORESCENCE DEFICIENT IN ABSCISSION (IDA)-LIKE 1)	Expressed protein ; supported by full-length cDNA: Ceres: 21477.	0.584866	0.00859	0.590018	0.015	0.8538	0.324	0.523895	0.00113	0.681343	0.0154	0.52851	0.0137	0.994639	0.974	1.30053	0.0526	1.88197	0.0184
At1g18140	LAC1	LAC1 (Laccase 1); laccase	laccase, putative similar to high-pI laccase (LAC2-1) GI:1621460 from (Liriodendron tulipifera)	0.935466	0.21	0.571216	0.00668	1.12919	0.243	0.748614	0.0465	0.744858	0.0229	0.45712	0.00018	0.899106	0.131	0.994983	0.971	1.96689	0.000276
At5g03260	LAC11	LAC11 (laccase 11); laccase	laccase precursor - like laccase precursor, common tobacco, PIR:JC5229	0.873761	0.127	1.03134	0.891	0.860342	0.554	0.600119	0.0133	1.07359	0.365	0.70835	0.138	1.05711	0.824	1.78897	0.0137	1.49235	0.228
At5g05390	LAC12	LAC12 (laccase 12); laccase	laccase (diphenol oxidase)	1.08764	0.41	0.926434	0.449	1.05003	0.266	0.722285	0.00498	0.56336	0.000596	0.615231	0.0135	0.543879	0.00159	0.779969	0.00435	0.884024	0.238
At5g07130	LAC13	LAC13 (laccase 13); laccase	laccase-like protein laccase - Populus trichocarpa, EMBL:Y13772	1.02997	0.795	1.30806	0.023	1.0573	0.405	0.598687	0.00204	0.592223	0.00206	0.760335	0.0644	0.60794	0.00685	0.989203	0.9	0.799569	0.0119
At5g58910	LAC16	LAC16 (laccase 16); laccase	laccase precursor - like protein laccase precursor, Nicotiana tabacum, PIR:JC5229	1.11531	0.389	0.830926	0.0803	1.10962	0.433	0.714563	0.0246	0.540246	0.00157	0.532362	0.00319	0.53749	0.0123	0.75605	0.0255	1.00963	0.94
At3g09220	LAC7	LAC7 (laccase 7); laccase	putative laccase similar to laccase GB:CAA74105 [Populus balsamifera subsp. trichocarpa]; contains Pfam profile: Multicopper oxidases	0.814652	0.118	0.880544	0.304	0.892466	0.559	0.62786	0.00258	1.0316	0.823	0.678644	0.0425	1.13014	0.487	1.64305	0.0123	1.66529	0.0429
At1g23010	LPR1	LPR1 (Low Phosphate Root1); copper ion binding / oxidoreductase, acting on diphenols and related substances as donors, oxygen as acceptor	unknown protein similar to Bacillus spore coat protein, CotA, GB:BAA22774	1.40244	0.0393	1.30356	0.172	0.968634	0.827	0.787794	0.126	0.179405	0.000112	0.732251	0.108	0.123911	0.000101	0.22773	4.6e-05	0.169219	0.000796
At1g71040	LPR2	LPR2 (Low Phosphate Root2); copper ion binding / oxidoreductase	spore coat protein-like protein similar to SPORE COAT PROTEIN A GB:P07788 from [Bacillus subtilis] and BILIRUBIN OXIDASE GB:Q12737 [Myrothecium verrucaria];supported by full-length cDNA: Ceres:98973.	1.44239	0.0342	1.64515	0.00541	0.928536	0.118	1.19223	0.292	0.193115	0.000149	1.35982	0.000366	0.124318	4.04e-07	0.161978	3.88e-05	0.091422	2.48e-07
At5g16590	LRR1	LRR1; ATP binding / kinase/ protein serine/threonine kinase	receptor-like protein kinase	0.577065	0.00255	0.594259	0.000108	0.909663	0.147	0.874567	0.0174	1.06164	0.211	0.900625	0.27	1.67353	0.00436	1.21391	0.0205	1.85819	5.93e-05
At1g12040	LRX1	LRX1 (LEUCINE-RICH REPEAT/EXTENSIN 1); histidine phosphotransfer kinase/ protein binding / structural constituent of cell wall	putative extensin strong similarity to extensin-like protein gb|Z34465 from Zea mays; supported by cDNA: gi_13809917_gb_AY026364.1_	1.39783	0.0291	1.06583	0.64	1.77351	0.034	0.894857	0.21	0.837693	0.158	0.682321	0.0558	1.06283	0.753	0.93612	0.597	1.55767	0.0782
At2g38530	LTP2	LTP2 (LIPID TRANSFER PROTEIN 2); lipid binding	putative nonspecific lipid-transfer protein ;supported by full-length cDNA: Ceres:18328.	1.22369	0.135	1.5917	0.00325	1.06257	0.612	1.21007	0.0786	0.963196	0.742	1.57398	0.0115	0.836375	0.187	0.795983	0.073	0.531375	0.0025
At5g59320	LTP3	LTP3 (LIPID TRANSFER PROTEIN 3); lipid binding	nonspecific lipid-transfer protein precursor - like nonspecific lipid-transfer protein precursor, Brassica napus, EMBL:AF101038;supported by full-length cDNA: Ceres:7828.	1.22524	0.117	2.28662	0.0046	1.09932	0.662	1.13862	0.306	0.820352	0.286	2.12497	0.00543	0.73604	0.124	0.720477	0.0981	0.346377	0.00551
At3g08770	LTP6	LTP6; lipid binding	putative nonspecific lipid-transfer protein similar to nonspecific lipid-transfer protein GB:Q43019 [Prunus dulcis];supported by full-length cDNA: Ceres:26569.	1.7632	0.0117	2.13557	0.0107	1.08043	0.691	1.43727	0.0437	1.20174	0.228	1.74081	0.0317	0.736387	0.165	0.836127	0.236	0.423014	0.0151
At5g23840	AT5G23840	MD-2-related lipid recognition domain-containing protein	putative protein similar to unknown protein (pir||T00970); supported by full-length cDNA: Ceres: 4716.	0.652552	0.0412	0.863989	0.463	0.788504	0.119	1.49633	0.0232	1.34451	0.019	1.98116	0.0273	1.62462	0.0464	0.898538	0.323	0.820034	0.365
At5g14180	MPL1	MPL1 (MYZUS PERSICAE-INDUCED LIPASE 1); catalytic	putative protein contains similarity to lipase; supported by cDNA: gi_15081687_gb_AY048236.1_	1.71254	0.0026	2.7685	5.53e-05	0.789104	0.159	1.13439	0.245	1.54797	0.0488	1.83387	5.18e-05	0.713274	0.000325	1.36458	0.101	0.388944	2.27e-06
At3g15353	MT3	MT3 (METALLOTHIONEIN 3); copper ion binding	Expressed protein ; supported by full-length cDNA: Ceres: 32882.	1.13849	0.199	1.40602	0.0338	0.865227	0.222	1.21403	0.148	1.50035	0.0156	1.49931	0.00818	1.14023	0.193	1.23584	0.205	0.7605	0.00374
At2g38010	AT2G38010	Neutral/alkaline non-lysosomal ceramidase	hypothetical protein predicted by genscan	0.995042	0.818	1.10031	0.117	1.03218	0.544	0.630612	0.000134	0.843784	0.00841	0.697324	0.00092	0.87528	0.0253	1.33804	0.00293	1.2552	0.0109
At3g17790	PAP17	PAP17; acid phosphatase/ phosphatase/ protein serine/threonine phosphatase	acid phosphatase type 5 identical to GB:CAB63938 from [Arabidopsis thaliana];supported by full-length cDNA: Ceres:113666.	3.28829	0.00346	4.38191	2.01e-05	3.24325	0.00232	0.755155	0.00104	0.980705	0.304	1.0063	0.977	0.967271	0.903	1.29868	0.00155	0.961211	0.836
At3g52820	PAP22	PAP22 (PURPLE ACID PHOSPHATASE 22); acid phosphatase/ protein serine/threonine phosphatase	purple acid phosphatase-like protein purple acid phosphatase, Ipomoea batatas	0.883709	0.455	1.13202	0.254	1.15933	0.586	0.5724	0.00131	0.932987	0.683	0.733238	0.128	1.22398	0.455	1.62996	0.0347	1.66928	0.0768
At5g50400	PAP27	PAP27 (PURPLE ACID PHOSPHATASE 27); acid phosphatase/ protein serine/threonine phosphatase	putative protein contains similarity to unknown protein (pir||T05510)	1.54614	0.00526	1.96602	0.000827	1.13564	0.0855	0.929034	0.307	1.05927	0.51	1.18133	0.134	0.778037	0.0105	1.14019	0.0945	0.658612	0.00427
At1g72150	PATL1	PATL1 (PATELLIN 1); transporter	cytosolic factor, putative similar to GI:807956 from [Saccharomyces cerevisiae]; supported by cDNA: gi_15028180_gb_AY045913.1_	0.663834	0.000116	0.664641	0.00105	0.898339	0.321	0.79497	0.00171	1.13446	0.157	0.795937	0.00769	1.53522	0.00301	1.42705	0.00708	1.92883	0.00119
At2g42840	PDF1	PDF1 (PROTODERMAL FACTOR 1)	En/Spm-like transposon protein related to En/Spm transposon family of maize;supported by full-length cDNA: Ceres:41214.	1.50303	0.0009	1.77312	0.0662	1.04536	0.808	1.363	0.00791	1.04719	0.76	1.60793	0.102	0.728322	0.0412	0.768299	0.151	0.452957	0.0312
At3g04370	PDLP4	PDLP4 (PLASMODESMATA-LOCATED PROTEIN 4)	hypothetical protein predicted by genemark.hmm	1.47891	0.0286	1.77817	0.00379	1.18711	0.015	1.04662	0.619	0.92673	0.436	1.25841	0.14	0.743884	0.0279	0.885449	0.0565	0.59113	0.00491
At5g06860	PGIP1	PGIP1 (POLYGALACTURONASE INHIBITING PROTEIN 1); protein binding	polygalacturonase inhibiting protein 1; PGIP1 (gb|AAF69827.1) ;supported by full-length cDNA: Ceres:5344.	3.36646	0.000377	2.00866	0.000719	2.24388	0.00525	1.5885	0.00443	1.5071	0.0276	0.947805	0.639	1.00454	0.976	0.94876	0.722	1.05986	0.553
At1g35140	PHI-1	PHI-1 (PHOSPHATE-INDUCED 1)	phosphate-induced (phi-1) protein, putative similar to phi-1 GB:BAA33810 GI:3759184 from [Nicotiana tabacum];supported by full-length cDNA: Ceres:118937.	1.45744	0.0288	1.8438	0.00101	0.916235	0.653	0.711239	0.000629	0.856383	0.0547	0.899784	0.458	0.538374	0.0388	1.20407	0.0347	0.598336	0.0495
At3g04720	PR4	PR4 (PATHOGENESIS-RELATED 4); chitin binding	hevein-like protein precursor (PR-4) identical to hevein-like protein precursor GB:P43082 [Arabidopsis thaliana], similar to wound-induced protein (WIN2) precursor GB:P09762 [Solanum tuberosum]; Pfam HMM hit: chitin_binding proteins;supported by full-length cDNA: Ceres:8793.	1.19472	0.42	0.835433	0.301	1.00409	0.975	1.29564	0.0404	1.8066	0.00225	0.906005	0.695	1.51834	0.126	1.39436	0.0377	1.67586	0.0325
At3g62680	PRP3	PRP3 (PROLINE-RICH PROTEIN 3); structural constituent of cell wall	proline-rich protein proline-rich protein precursor - Glycine max, PIR:A29324	1.38946	0.0681	1.02355	0.776	1.69295	0.0227	1.0456	0.709	0.994219	0.962	0.770241	0.0682	1.21137	0.302	0.950862	0.538	1.57272	0.0368
At5g66570	PSBO1	PSBO1 (PS II OXYGEN-EVOLVING COMPLEX 1); oxygen evolving/ poly(U) binding	33 kDa polypeptide of oxygen-evolving complex (OEC) in photosystem II (emb|CAA75629.1) ;supported by full-length cDNA: Ceres:37218.	1.08566	0.602	1.41745	0.00763	0.968868	0.815	0.634449	0.0297	1.16768	0.392	0.828343	0.0896	1.04206	0.714	1.84046	0.0047	1.25801	0.0774
At4g05180	PSBQ-2	PSBQ-2; calcium ion binding	Oxygen-evolving enhancer protein 3 precursor - like protein OXYGEN-EVOLVING ENHANCER PROTEIN 3 PRECURSOR (OEE3) (16 KD SUBUNIT OF OXYGEN-EVOLVING SYSTEM OF PHOTOSYSTEM II), Spinacia oleracea, gb:P12301;supported by full-length cDNA: Ceres:40326.	0.768376	0.104	1.18304	0.161	1.04106	0.657	0.63925	0.0144	0.896452	0.221	0.984231	0.898	1.21459	0.211	1.40235	0.0264	1.23405	0.0648
At3g44735	PSK1	PSK1; growth factor	Expressed protein ; supported by full-length cDNA: Ceres: 41162.	0.785343	0.208	1.15048	0.0768	0.864824	0.446	0.593812	0.0289	0.650676	0.123	0.8699	0.123	0.716528	0.017	1.09576	0.631	0.82369	0.0143
At1g67090	RBCS1A	RBCS1A (RIBULOSE BISPHOSPHATE CARBOXYLASE SMALL CHAIN 1A); copper ion binding / ribulose-bisphosphate carboxylase	ribulose-bisphosphate carboxylase small unit, putative similar to ribulose-bisphosphate carboxylase small unit GI:406726 from (Brassica napus); supported by cDNA: gi_11762169_gb_AF325011.1_AF325011	0.764549	0.285	1.47849	0.321	1.26047	0.365	0.330922	0.026	1.17097	0.434	0.639939	0.152	1.93051	0.062	3.53852	0.0092	3.01671	0.0245
At2g39730	RCA	RCA (RUBISCO ACTIVASE); ADP binding / ATP binding / enzyme regulator/ ribulose-1,5-bisphosphate carboxylase/oxygenase activator	hypothetical protein ;supported by full-length cDNA: Ceres:7114.	0.892714	0.233	1.46491	0.0944	0.960521	0.41	0.534993	0.00402	0.946413	0.381	0.877901	0.465	1.0183	0.816	1.76902	0.00427	1.15992	0.383
At4g39090	RD19	RD19 (RESPONSIVE TO DEHYDRATION 19); cysteine-type endopeptidase/ cysteine-type peptidase	cysteine proteinase RD19A identical to thiol protease SP:P43296, GI:435618 from [Arabidopsis thaliana];supported by full-length cDNA: Ceres:37132.	1.01518	0.844	0.992494	0.891	0.917343	0.522	1.13246	0.0297	1.70714	7.98e-06	1.10715	0.271	1.54262	0.0373	1.50747	0.000376	1.39333	0.0607
At5g25610	RD22	RD22; nutrient reservoir	dehydration-induced protein RD22 ; supported by cDNA: gi_16974545_gb_AY060560.1_	1.19599	0.303	1.939	0.00258	1.01823	0.912	1.14853	0.412	1.02611	0.86	1.86207	0.0033	0.873598	0.462	0.893411	0.215	0.469155	0.0102
At4g40070	AT4G40070	RING-H2 finger protein ATL32	putative protein RING-H2 zinc finger protein ATL6 - Arabidopsis thaliana, PID:g4928403; supported by cDNA: gi_16930492_gb_AF419600.1_AF419600	1.16813	0.141	1.04619	0.549	1.20704	0.235	0.983446	0.801	1.61722	0.00989	0.880791	0.232	1.67109	0.013	1.64444	0.00691	1.89726	0.00521
At2g48010	RKF3	RKF3 (RECEPTOR-LIKE KINASE IN IN FLOWERS 3); kinase/ receptor signaling protein serine/threonine kinase	putative protein kinase contains a protein kinase domain profile (PDOC00100); supported by cDNA: gi_14335115_gb_AY037237.1_	1.38005	0.00316	1.63747	0.00144	1.11901	0.206	0.887611	0.0693	0.882978	0.0551	1.05317	0.469	0.715957	0.0125	0.99478	0.913	0.67981	0.0112
At2g02990	RNS1	RNS1 (RIBONUCLEASE 1); endoribonuclease/ ribonuclease	ribonuclease, RNS1 identical to ribonuclease SP:P42813, GI:561998 from [Arabidopsis thaliana]; supported by full-length cDNA: Ceres:27242.	1.93864	0.0508	3.05628	5.82e-05	0.940504	0.835	2.95049	0.00017	1.14414	0.452	4.65147	0.00281	0.555064	0.146	0.387779	0.00383	0.119331	0.000811
At1g26820	RNS3	RNS3 (RIBONUCLEASE 3); RNA binding / endoribonuclease/ ribonuclease T2	ribonuclease, RNS3 identical to ribonuclease SP:P42815, GI:562000 from [Arabidopsis thaliana];supported by full-length cDNA: Ceres:9623.	0.717172	0.0158	1.22473	0.599	0.765318	0.506	0.502958	0.0187	1.03768	0.634	0.858914	0.657	1.10734	0.796	2.06315	0.0189	1.28924	0.621
At1g32940	SBT3.5	SBT3.5; identical protein binding / serine-type endopeptidase	subtilisin-like serine protease contains similarity to subtilase; SP1 GI:9957714 from [Oryza sativa]	1.53294	0.0378	0.825701	0.199	1.36936	0.114	1.5523	0.0225	1.15059	0.253	0.836129	0.277	1.02781	0.887	0.741215	0.0592	1.22925	0.274
At1g61130	SCPL32	SCPL32 (SERINE CARBOXYPEPTIDASE-LIKE 32); serine-type carboxypeptidase	hypothetical protein contains similarity to serine carboxypeptidase II GI:1731989 from [Hordeum vulgare]	0.787961	0.00308	0.636918	0.00587	0.624987	0.00836	0.763505	0.00306	1.64452	0.00176	0.617151	0.00416	1.30438	0.0287	2.15391	0.000589	2.11356	0.00186
At2g19060	AT2G19060	SGNH hydrolase-type esterase family protein	putative GDSL-motif lipase/hydrolase similar to APG proteins; pFAM domain PF00657	0.561605	0.00232	0.428539	0.00182	0.884048	0.554	0.652843	0.00411	0.983	0.827	0.49816	0.00475	1.54739	0.0887	1.50572	0.0107	3.1062	0.00511
At4g37760	SQE3	SQE3 (squalene epoxidase 3); squalene monooxygenase	squalene epoxidase - like protein squalene epoxidase, Panax ginseng, AB003516;supported by full-length cDNA: Ceres:118648.	1.14809	0.0261	1.11155	0.274	1.07131	0.558	0.589956	2.78e-05	0.92736	0.0652	0.571177	0.0033	0.865342	0.263	1.57191	7.1e-05	1.51501	0.036
At4g36190	AT4G36190, AT4G36195	Serine carboxypeptidase S28 family protein, Serine carboxypeptidase S28 family protein	putative protein F56F10.1, Caenorhabditis elegans, PATX:G1688051	1.16765	0.0207	1.21291	0.0224	0.986043	0.731	0.635942	0.000477	0.966805	0.531	0.660594	0.00135	0.816434	0.00184	1.52027	0.000861	1.23591	0.00989
At4g26880	AT4G26880	Stigma-specific Stig1 family protein	STIG1 like protein STIG1 protein - common tobacco, EMBL:X77823	0.644308	0.0501	1.34568	0.258	0.782238	0.354	0.544307	0.0216	0.886998	0.593	1.13682	0.591	1.07688	0.721	1.62959	0.0437	0.947274	0.856
At4g10520	AT4G10520, AT4G10530	Subtilase family protein, Subtilase family protein	subtilisin-like serine protease contains similarity to subtilase; SP1 GI:9957714 from [Oryza sativa]	1.12611	0.265	0.464371	0.0529	0.816069	0.171	2.19866	0.0464	1.4347	0.0389	0.906654	0.411	1.0397	0.702	0.652535	0.223	1.14674	0.164
At5g57560	TCH4	TCH4 (Touch 4); hydrolase, acting on glycosyl bonds / xyloglucan:xyloglucosyl transferase	TCH4 protein (gb|AAA92363.1) ; supported by cDNA: gi_14194112_gb_AF367262.1_AF367262	3.81269	0.00184	3.61267	0.00085	1.71144	0.236	1.56257	0.00785	0.966115	0.835	1.48059	0.14	0.433669	0.104	0.618285	0.0208	0.292902	0.0346
At4g01390	AT4G01390	TRAF-like family protein	hypothetical protein	0.956394	0.502	1.97573	0.00161	1.44282	0.0873	3.01954	0.000109	0.905355	0.51	6.23781	2.16e-05	1.36582	0.0424	0.299832	0.00132	0.218959	0.000155
At5g07990	TT7	TT7 (TRANSPARENT TESTA 7); flavonoid 3'-monooxygenase/ oxygen binding	flavonoid 3-hydroxylase - like protein flavonoid 3'-hydroxylase Ht1, Petunia x hybrida, EMBL:AF155332; supported by cDNA: gi_10334803_gb_AF271649.1_AF271649	1.15872	0.268	0.977347	0.91	1.77358	0.00592	0.568582	0.00014	0.436118	0.000807	0.479581	0.0277	0.667538	0.034	0.767028	0.0329	1.39192	0.175
At1g65310	XTH17	XTH17 (XYLOGLUCAN ENDOTRANSGLUCOSYLASE/HYDROLASE 17); hydrolase, acting on glycosyl bonds / hydrolase, hydrolyzing O-glycosyl compounds / xyloglucan:xyloglucosyl transferase	xyloglucan endotransglycosylase, putative similar to xyloglucan endotransglycosylase 1 GI:3901012 from [Fagus sylvatica]	0.473654	0.00556	0.577929	0.0193	1.04	0.798	0.947573	0.527	0.98225	0.886	1.15618	0.474	2.15673	0.00863	1.0366	0.764	1.86539	0.0215
At2g18800	XTH21	XTH21 (XYLOGLUCAN ENDOTRANSGLUCOSYLASE/HYDROLASE 21); hydrolase, acting on glycosyl bonds / xyloglucan endotransglucosylase	putative xyloglucan endo-transglycosylase	0.675328	0.00829	0.668484	0.00747	0.70059	0.0328	0.603625	0.00196	0.906484	0.453	0.597507	0.00463	0.940392	0.431	1.50173	0.0255	1.57386	0.00317
At4g03210	XTH9	XTH9 (XYLOGLUCAN ENDOTRANSGLUCOSYLASE/HYDROLASE 9); hydrolase, acting on glycosyl bonds / xyloglucan:xyloglucosyl transferase	putative xyloglucan endotransglycosylase ;supported by full-length cDNA: Ceres:17748.	0.91932	0.572	0.902603	0.332	0.946207	0.573	1.68891	0.00687	1.34178	0.0366	1.6582	0.0177	1.38102	0.0726	0.794462	0.0632	0.832841	0.12
At4g25810	XTR6	XTR6 (XYLOGLUCAN ENDOTRANSGLYCOSYLASE 6); hydrolase, acting on glycosyl bonds / hydrolase, hydrolyzing O-glycosyl compounds / xyloglucan:xyloglucosyl transferase	xyloglucan endo-1,4-beta-D-glucanase (XTR-6) ; supported by cDNA: gi_1244757_gb_U43488.1_ATU43488	1.67	1.83e-05	1.20233	0.0717	1.86877	0.00558	0.70202	0.00412	0.607148	7.31e-05	0.505425	0.000181	0.679416	0.0271	0.864859	0.0923	1.34425	0.0709
At4g25790	AT4G25790	allergen V5/Tpx-1-related family protein	putative pathogenesis-related protein gene PR-1 protein - Medicago truncatula, PIR2:S47171	1.65775	0.0997	0.993703	0.953	2.18644	0.0106	0.88011	0.548	0.919002	0.69	0.527564	0.0186	1.21209	0.426	1.04419	0.664	2.29753	0.00918
At4g04460	AT4G04460	aspartic proteinase A3	putative aspartic protease ; supported by cDNA: gi_13937237_gb_AF372974.1_AF372974	0.726102	0.0244	1.06477	0.827	0.733142	0.306	0.570938	0.0301	1.09654	0.423	0.837232	0.476	1.10717	0.716	1.9206	0.0265	1.32242	0.439
At3g12700	AT3G12700	aspartyl protease family protein	hypothetical protein predicted by genemark.hmm	1.62675	0.0218	1.34544	0.134	1.31609	0.217	0.687677	0.0181	1.00418	0.981	0.568758	0.0365	0.812414	0.272	1.46025	0.0938	1.4284	0.109
At5g19120	AT5G19120	aspartyl protease family protein	conglutin gamma - like protein conglutin gamma precursor, Lupinus angustifolius, PIR:S21426; supported by cDNA: gi_15010797_gb_AY045700.1_	2.25217	0.0272	1.59337	0.0802	1.51096	0.0878	1.53707	0.0885	1.74507	0.0767	1.08745	0.75	1.17075	0.45	1.13532	0.58	1.0766	0.688
At5g37540	AT5G37540	aspartyl protease family protein	putative protein nucleoid DNA-binding protein cnd41, chloroplast, common tobacco, PIR:T01996; supported by cDNA: gi_15809849_gb_AY054192.1_	1.26089	0.169	1.52406	0.0314	1.04708	0.822	0.504919	0.0108	0.761079	0.129	0.610305	0.0122	0.632022	0.0704	1.50733	0.0716	1.03558	0.835
At1g09750	AT1G09750	aspartyl protease-like protein	hypothetical protein predicted by genscan;supported by full-length cDNA: Ceres:6295.	0.629133	0.00114	0.869972	0.0597	0.908494	0.171	1.09801	0.164	1.45066	0.00508	1.51834	0.00153	2.09481	7.41e-05	1.32117	0.0139	1.37967	0.00153
At4g12470	AZI1	azelaic acid induced 1	pEARLI 1-like protein Arabidopsis thaliana pEARLI 1 mRNA, PID:g871780	0.772241	0.117	1.00822	0.932	0.968614	0.831	2.46702	0.000199	2.31683	0.00183	3.2209	0.00117	2.90598	0.00222	0.93912	0.624	0.902227	0.426
At2g15120	AT2G15220	basic secretory protein family protein	unknown protein	1.58248	0.417	0.357653	0.165	1.27829	0.486	2.01547	0.0567	2.54434	0.0127	0.455514	0.35	2.05526	0.267	1.2624	0.47	4.51195	0.0714
At4g22640	AT4G22640	bifunctional inhibitor/lipid-transfer protein/seed storage 2S albumin superfamily protein	putative protein various predicted proteins, Arabidopsis thaliana	0.840499	0.479	0.660394	0.143	1.05537	0.849	0.52644	0.00515	0.983858	0.914	0.413633	0.041	1.23538	0.54	1.86889	0.00984	2.98667	0.0273
At5g46900	AT5G46890, AT5G46900	bifunctional inhibitor/lipid-transfer protein/seed storage 2S albumin superfamily protein, Bifunctional inhibitor/lipid-transfer protein/seed storage 2S albumin superfamily protein	extA (emb CAA47807.1)	0.630853	0.0159	0.327058	0.000102	0.893541	0.121	0.747292	0.043	0.97352	0.803	0.387424	0.000497	1.37889	0.0156	1.30273	0.00175	3.55913	0.000117
At4g12500	AT4G12500	bifunctional inhibitor/lipid-transfer protein/seed storage 2S albumin-like protein	pEARLI 1-like protein Arabidopsis thaliana pEARLI 1 mRNA, PID:g871780	0.803885	0.695	0.82488	0.196	0.724298	0.201	2.68373	0.0222	2.15502	0.0564	2.75382	0.0913	1.94166	0.238	0.802995	0.111	0.705081	0.187
At1g23140	AT1G23140	calcium-dependent lipid-binding domain-containing protein	unknown protein similar to unknown protein GB:AAD55495	1.97095	0.0707	1.52105	0.0856	2.04958	0.0147	1.02113	0.903	0.876777	0.346	0.788045	0.461	0.911753	0.776	0.858631	0.319	1.15698	0.536
At2g43620	AT2G43620	chitinase	putative endochitinase	20.1398	1.65e-06	3.95269	0.00115	1.47743	0.243	1.69248	0.0134	1.51745	0.0849	0.33217	0.00103	0.111318	0.000659	0.896583	0.638	0.335124	0.012
At2g43570	CHI	chitinase class 4-like protein	endochitinase isolog	1.72279	0.406	0.386709	0.112	1.21504	0.591	2.34073	0.015	1.74843	0.018	0.525415	0.422	1.23312	0.767	0.746959	0.306	2.34695	0.175
At2g43600	AT2G43600	chitinase-like protein	putative endochitinase	0.576213	0.0156	0.777695	0.291	0.970255	0.895	0.658703	0.0548	0.944489	0.767	0.88903	0.575	1.59038	0.0607	1.43386	0.0754	1.78889	0.0861
At3g16920	CTL2	chitinase-like protein 2	basic chitinase, putative similar to basic chitinase GB:CAA78843 [Lycopersicon esculentum] (Plant Mol. Biol. 22 (6), 1017-1029 (1993)); supported by cDNA: gi_15724261_gb_AF412071.1_AF412071	0.852884	0.0975	0.97557	0.895	0.935109	0.606	0.647966	0.000471	1.20564	0.0731	0.741175	0.182	1.32187	0.0766	1.86065	0.00198	1.78348	0.0407
At3g47860	CHL	chloroplastic lipocalin	putative protein ; supported by cDNA: gi_14334983_gb_AY035165.1_	0.947897	0.529	1.14497	0.332	0.901322	0.256	1.08002	0.564	1.78489	0.000701	1.30456	0.0272	1.69719	0.00449	1.65265	0.00953	1.30097	0.0548
At2g34080	AT2G34080	cysteine proteinase-like protein	cysteine proteinase contains similarity to cysteine protease SPCP1 GI:13491750 from [Ipomoea batatas]	0.718021	0.00931	0.970428	0.859	0.961706	0.719	0.408433	0.000884	0.678007	0.0159	0.55201	0.0135	0.908112	0.276	1.66002	0.00895	1.6451	0.0322
At4g38830	CRK26	cysteine-rich receptor-like protein kinase 26	receptor-like protein kinase - like protein receptor-like protein kinase RLK3, Arabidopsis thaliana, AJ011674	0.786055	0.171	0.658592	0.00956	0.837617	0.151	0.924249	0.11	1.1124	0.228	0.774377	0.197	1.18537	0.344	1.20357	0.0659	1.53074	0.0191
At4g07820	AT4G07820	cysteine-rich secretory proteins, antigen 5 and pathogenesis-related protein 1 domain-containing protein	putative pathogenesis-related protein	1.55772	0.233	0.603314	0.00985	1.26819	0.254	1.60037	0.0304	1.4192	0.0685	0.619835	0.188	1.15542	0.688	0.886796	0.0674	1.86408	0.0377
At1g44050	AT1G44050	cysteine/histidine-rich C1-like domain-containing protein	unknown protein similar to hypothetical protein GI:6598598 from [Arabidopsis thaliana]	0.557268	0.000367	0.494854	0.00262	0.714634	0.0577	0.799668	0.00153	1.10646	0.396	0.710106	0.0399	1.41891	0.0161	1.38365	0.0419	1.99817	0.00497
At2g43535	AT2G43535	defensin-like protein 196	Expressed protein ; supported by full-length cDNA: Ceres: 91704.	1.5226	0.00463	1.49156	0.0018	1.21912	0.179	1.36559	0.00508	1.19541	0.242	1.33775	0.0158	0.957149	0.49	0.875381	0.341	0.715489	0.00277
At2g43550	AT2G43550	defensin-like protein 197	putative trypsin inhibitor ;supported by full-length cDNA: Ceres:85.	1.37009	0.043	1.06333	0.64	1.10591	0.506	2.34721	0.000472	1.84337	0.0102	1.82168	0.0129	1.48794	0.0246	0.785346	0.186	0.816792	0.124
At3g59930	AT3G59930, AT5G33355	defensin-like protein 206, defensin-like protein	putative protein hypothetical protein F10A16.1 - Arabidopsis thaliana, EMBL:AC012393	4.51593	0.00232	6.77012	5.62e-05	2.749	0.00813	1.11274	0.0326	1.38938	0.0237	1.66819	0.101	0.845767	0.591	1.24861	0.0849	0.506997	0.0325
At3g24510	AT3G24510	defensin-like protein 259	unknown protein	1.22203	0.335	0.202558	0.00383	0.782478	0.617	4.99637	0.00264	2.06588	0.108	0.828173	0.427	1.3228	0.457	0.413477	0.106	1.59725	0.205
At1g64160	AT1G64160	dirigent-like protein DIR5	dirigent protein, putative similar to dirigent protein GB:AAF25365 GI:6694709 from [Thuja plicata]	1.04819	0.591	0.366445	0.0135	0.750262	0.34	3.18473	0.00736	1.56006	0.169	1.11337	0.343	1.11664	0.25	0.489858	0.112	1.00294	0.966
At4g11190	AT4G11190	disease resistance-responsive, dirigent domain-containing protein	putative disease resistance response protein disease resistance response protein 206-d - Pisum sativum, PID:g508844	0.916618	0.244	0.764944	0.0425	1.27882	0.00384	0.902366	0.291	0.506221	0.000323	0.75305	0.0174	0.706253	0.00183	0.560993	0.00225	0.937856	0.312
At4g11210	AT4G11210	disease resistance-responsive, dirigent domain-containing protein	putative disease resistance response protein disease resistance response protein 206-d - Pisum sativum, PID:g508844	0.675113	0.0285	0.463362	0.00119	1.102	0.179	0.74824	0.0181	0.780118	0.00841	0.513553	0.00679	1.2734	0.117	1.0426	0.648	2.47959	0.000223
At4g27520	ENODL2	early nodulin-like protein 2	putative protein ENOD20 gene, Medicago truncatula, X99467;supported by full-length cDNA: Ceres:33380.	1.18401	0.216	1.2845	0.0331	0.95113	0.482	0.562619	0.0114	0.713966	0.0554	0.610367	0.000596	0.573537	0.000139	1.26901	0.0598	0.939659	0.232
At4g38970	FBA2	fructose-bisphosphate aldolase 2	putative fructose-bisphosphate aldolase fructose-bisphosphate aldolase (EC 4.1.2.13)- rice, PIR2:T02057; supported by cDNA: gi_16226652_gb_AF428455.1_AF428455	0.763443	0.258	1.1867	0.394	1.08303	0.479	0.785185	0.0996	0.666302	0.00853	1.2205	0.466	0.945222	0.804	0.848592	0.274	0.774455	0.187
At5g38930	AT5G38930, AT5G38940	germin-like protein subfamily 1 member 10, germin-like protein subfamily 1 member 11	germin - like protein probable germin type 2, Arabidopsis thaliana, PIR:H71408	2.62336	0.0488	1.84475	0.00168	2.85544	0.00496	0.710642	0.161	1.27914	0.282	0.499723	0.077	1.3923	0.384	1.79998	2.46e-06	2.78614	0.0073
At5g39110	AT5G39110, AT5G39120, AT5G39150, AT5G39180	germin-like protein subfamily 1 member 14, germin-like protein subfamily 1 member 15, germin-like protein subfamily 1 member 17, germin-like protein subfamily 1 member 19	germin -like protein germin -like protein GLP6, Arabidopsis thaliana, EMBL:ATU75194	0.981193	0.828	0.469834	0.0355	0.841422	0.0296	2.67713	0.0106	1.21571	0.0315	1.28191	0.138	1.04253	0.613	0.454111	0.02	0.813263	0.188
At1g18980	AT1G18980	germin-like protein subfamily T member 2	germin, putative similar to germin GI:170697 from [Triticum aestivum];supported by full-length cDNA: Ceres:119925.	1.84377	0.0292	0.934082	0.731	1.79502	0.0171	1.5655	0.0109	1.3286	0.0718	0.793106	0.391	1.29347	0.279	0.848674	0.226	1.63089	0.0782
At2g14900	AT2G14900	gibberellin-regulated protein	similar to gibberellin-regulated proteins	1.37497	0.00823	1.50453	0.00149	0.975549	0.727	0.974756	0.64	1.04087	0.562	1.0666	0.391	0.7385	0.0113	1.06782	0.341	0.692387	0.00334
At5g14920	AT5G14920	gibberellin-regulated protein	putative protein predicted protein, Arabidopsis thaliana;supported by full-length cDNA: Ceres:32599.	1.43723	0.00819	1.83512	0.00908	0.930956	0.566	1.41106	0.0282	1.36776	0.0146	1.80171	0.00538	0.88596	0.346	0.969314	0.818	0.491734	0.00368
At1g75620	AT1G75620	glyoxal oxidase-related protein	unknown protein	0.685892	0.0452	0.63251	0.0268	0.947101	0.747	0.660804	0.00491	0.980203	0.839	0.609375	0.0453	1.3535	0.173	1.48335	0.00336	2.22112	0.0153
At1g19900	AT1G19900	glyoxal oxidase-related protein	unknown protein	0.492373	0.00773	0.558851	0.0248	0.896107	0.564	0.585899	0.00111	0.838827	0.00229	0.665005	0.124	1.52664	0.133	1.43169	0.00428	2.29569	0.0234
At2g04025	RGF3	hypothetical protein	predicted protein	0.676501	0.00246	0.51302	0.00205	0.993915	0.958	1.20331	0.0487	0.908111	0.174	0.912523	0.357	1.3342	0.0554	0.754678	0.00476	1.4621	0.0473
At2g41810	AT2G41810	hypothetical protein	unknown protein similar to T11A07.10	0.611038	0.0238	0.67181	0.0512	1.26738	0.0861	0.826109	0.185	0.743578	0.13	0.908272	0.583	1.54229	0.00487	0.900097	0.358	1.69805	0.0226
At1g36640	AT1G36640	hypothetical protein	unknown protein	1.44145	0.549	0.376961	0.00418	1.04661	0.788	2.5432	0.00543	1.47219	0.0734	0.665082	0.506	1.06893	0.911	0.578874	0.0131	1.60721	0.0665
At4g19370	AT4G19370	hypothetical protein	hypothetical protein	0.86101	0.42	0.531711	0.000138	0.598787	0.0662	1.59927	0.00157	1.66252	0.0657	0.98762	0.942	1.15619	0.44	1.03955	0.857	1.17069	0.0558
At4g25830	AT4G25830	hypothetical protein	Expressed protein ; supported by full-length cDNA: Ceres: 9546.	0.699825	0.0475	0.827484	0.335	1.00219	0.992	0.5481	0.0025	1.08279	0.547	0.648083	0.0896	1.55062	0.0834	1.97553	0.00595	2.39263	0.0168
At4g28460	AT4G28460	hypothetical protein	hypothetical protein	1.57221	0.42	0.458205	0.00982	1.27065	0.558	1.82945	0.014	1.20834	0.338	0.533177	0.286	0.976577	0.971	0.660494	0.135	1.83162	0.156
At3g47510	AT3G47510	hypothetical protein	putative protein	1.15921	0.32	1.79848	0.000786	0.882933	0.0904	0.580259	0.0021	0.783752	0.0415	0.900257	0.441	0.596959	0.0111	1.35069	0.000604	0.663099	0.00663
At5g44550	AT5G44550	hypothetical protein	putative protein similar to unknown protein (pir||T10581);supported by full-length cDNA: Ceres:18565.	1.46428	0.0143	1.9589	0.00304	1.25315	0.0286	0.706639	0.0101	0.703098	0.00671	0.945334	0.657	0.60172	0.0051	0.994989	0.956	0.636516	0.00767
At5g66815	AT5G66815	hypothetical protein	Expressed protein ; supported by full-length cDNA: Ceres: 14679.	0.87107	0.423	0.687906	0.0953	1.18823	0.157	0.927227	0.714	0.500394	0.00884	0.732255	0.0729	0.682589	0.0274	0.539667	0.0209	0.932175	0.551
At5g25460	AT5G25460	hypothetical protein	putative protein hypothetical protein - Ricinus communis, EMBL:Z81012;supported by full-length cDNA: Ceres:1351.	1.32186	0.00143	1.34747	0.109	1.75018	0.00138	0.69823	0.00276	0.991356	0.863	0.711754	0.0705	1.31258	0.013	1.41981	0.00482	1.84415	0.0147
At5g20790	AT5G20790	hypothetical protein	putative protein predicted protein, Arabidopsis thaliana;supported by full-length cDNA: Ceres:267031.	3.71644	0.00778	4.66332	0.000938	4.19077	0.000129	0.580513	0.0276	0.599122	0.0338	0.728417	0.314	0.675588	0.167	1.03206	0.707	0.927474	0.706
At1g25275	AT1G25275	hypothetical protein	Expressed protein ; supported by full-length cDNA: Ceres: 21980.	3.32214	0.00048	2.63748	0.000514	0.96976	0.786	1.06653	0.546	1.82458	0.00126	0.846727	0.214	0.532612	0.0102	1.71077	0.0103	0.629024	0.00428
At2g23270	AT2G23270	hypothetical protein	hypothetical protein predicted by genefinder; similar to GP|2464853|gnl|PID|e353149|Z99707;supported by full-length cDNA: Ceres:40943.	1.95037	0.294	0.462555	0.0569	1.54064	0.402	2.15099	0.0375	1.67215	0.175	0.510136	0.306	1.32086	0.691	0.777384	0.56	2.58924	0.0644
At3g53400	AT3G53400, CPuORF46	hypothetical protein, conserved peptide upstream open reading frame 46	putative protein predicted protein, Arabidopsis thaliana	1.3268	0.0148	1.72043	8.1e-05	0.934405	0.391	1.07592	0.121	1.07188	0.257	1.39513	0.00754	0.754877	0.028	0.996238	0.937	0.541079	0.000652
At1g52050	AT1G52050	jacalin-like lectin domain-containing protein	jasmonate inducible protein, putative similar to jasmonate inducible protein GI:9279642 from [Arabidopsis thaliana]	0.923316	0.283	1.54844	0.258	0.790565	0.312	0.530432	0.0402	0.947753	0.403	0.889556	0.68	0.811488	0.367	1.78676	0.0495	0.912239	0.794
At1g52060	AT1G52060	jacalin-like lectin domain-containing protein	jasmonate inducible protein, putative similar to jasmonate inducible protein GI:9279642 from [Arabidopsis thaliana]	0.819937	0.0121	1.12799	0.724	0.882074	0.612	0.604006	0.0423	1.10194	0.164	0.830936	0.531	1.18544	0.493	1.82438	0.0241	1.42664	0.37
At5g58330	AT5G58330	lactate/malate dehydrogenase family protein	NADP-dependent malate dehydrogenase ;supported by full-length cDNA: Ceres:25200.	0.934711	0.682	1.24382	0.368	0.921308	0.119	0.663126	0.0157	1.00972	0.789	0.882422	0.634	0.995244	0.977	1.52267	0.014	1.12785	0.57
At4g27400	AT4G27400	late embryogenesis abundant protein-like protein	putative protein late embryogenesis abundant protein (EMB7) mRNA, Picea glauca, PID:g135054	0.684802	0.00752	0.903121	0.697	0.835991	0.395	0.587992	0.0231	1.229	0.0996	0.775447	0.287	1.50033	0.085	2.09016	0.00852	1.93479	0.0684
At5g54370	AT5G54370	late embryogenesis abundant protein-like protein	root cap protein 2-like protein	0.749951	0.00339	1.01646	0.969	0.898509	0.689	0.490822	0.0421	1.0072	0.928	0.665245	0.25	1.20671	0.479	2.05206	0.0448	1.81394	0.196
At5g60520	AT5G60520	late embryogenesis abundant protein-like protein	late embryonic abundant protein - like late embryonic abundant protein EMB7, white spruce, PIR:T09288	0.505825	0.000813	0.638093	0.0462	0.923908	0.652	0.493571	0.00373	0.947403	0.675	0.622634	0.0218	1.73047	0.0147	1.91949	0.00885	2.77927	0.00475
At3g16530	AT3G16530	legume lectin-like protein	putative lectin similar to lectin SP:P02874 [Onobrychis viciifolia]; contains Pfam profile: PF00139 legume lectins beta domain; supported by cDNA: gi_15809853_gb_AY054194.1_	1.87767	0.191	0.290143	0.0905	0.916555	0.821	6.5613	0.00427	3.8098	0.0078	1.01387	0.983	1.85969	0.254	0.580646	0.259	1.83425	0.308
At5g13900	AT5G13900	lipid transfer-like protein VAS	putative protein similar to unknown protein (pir||T14827)	1.02796	0.725	1.03103	0.75	1.17694	0.047	0.738388	0.0116	0.491937	0.000358	0.74059	0.0315	0.56323	0.00107	0.666232	0.00296	0.760515	0.0328
At5g66460	AT5G66460	mannan endo-1,4-beta-mannosidase 7	mannan endo-1,4-beta-mannosidase	0.607151	0.00136	0.795263	0.00263	1.09664	0.395	0.720189	0.000592	0.621949	0.00812	0.943323	0.41	1.12337	0.135	0.863592	0.222	1.19087	0.00048
At4g08290	AT4G08290	nodulin MtN21 /EamA-like transporter family protein	nodulin-like protein nodulin gene MtN21 - Medicago truncatula, PID:e1172471;supported by full-length cDNA: Ceres:40485.	0.970096	0.814	0.783074	0.0366	0.816368	0.234	0.915037	0.505	2.07881	0.00841	0.73863	0.018	1.74938	0.00755	2.27183	0.0023	2.36842	0.00167
At2g39510	AT2G39510	nodulin MtN21-like transporter family protein	nodulin-like protein	1.39115	0.047	2.36398	0.00866	1.31117	0.0968	1.53521	0.0455	1.23822	0.0977	2.60878	0.0033	1.16703	0.33	0.806549	0.193	0.447347	0.00914
At2g18370	AT2G18370	non-specific lipid-transfer protein 8	putative lipid transfer protein ; supported by full-length cDNA: Ceres: 105626.	1.12586	0.664	1.07466	0.563	0.978682	0.786	1.59457	0.0507	1.97052	0.013	1.52206	0.129	1.71293	0.0622	1.23577	0.0997	1.1254	0.275
At4g12480	pEARLI 1	pEARLI 1; lipid binding	pEARLI 1 ; supported by cDNA: gi_871779_gb_L43080.1_ATHPEAR	0.835189	0.619	1.01315	0.85	0.819848	0.213	3.92219	0.00129	2.13619	0.012	4.75794	0.00612	2.09696	0.0784	0.544643	0.000709	0.440728	0.00362
At4g16190	AT4G16190	papain family cysteine protease	cysteine proteinase contains similarity to papain-like cysteine proteinase isoform I GI:7381219 from [Ipomoea batatas]	1.14367	0.436	1.52008	0.0157	1.05273	0.677	0.849524	0.0448	1.49108	0.0031	1.12912	0.532	1.37251	0.158	1.75519	0.00236	1.21556	0.211
At5g01870	AT5G01870	pathogenesis-related lipid transfer protein	lipid-transfer protein-like lipid-transfer protein - Nicotiana glauca, EMBL:AF151214	1.6844	0.00973	1.72575	0.0238	0.967777	0.891	1.88062	0.0112	1.21265	0.34	1.92679	0.00666	0.696733	0.108	0.644814	0.0567	0.361603	0.009
At1g20030	AT1G20030	pathogenesis-related thaumatin-like protein	calreticulin, putative similar to GB:AAF06346 from [Vitis vinifera]	0.940075	0.647	1.04062	0.619	1.1221	0.0702	1.42114	0.0255	1.57901	0.0122	1.57314	0.0122	1.88476	0.00154	1.11109	0.134	1.19809	0.0549
At2g37130	AT2G37130	peroxidase	putative peroxidase ATP2a ;supported by full-length cDNA: Ceres:3571.	1.0131	0.936	1.4369	0.00501	0.837588	0.374	0.663599	0.000225	1.49925	0.000622	0.941196	0.727	1.23952	0.403	2.25926	1.42e-05	1.31696	0.213
At1g49570	AT1G49570	peroxidase	peroxidase, putative similar to peroxidase GB:P80679 from [Armoracia rusticana]	1.50309	0.0713	1.10515	0.458	0.902018	0.467	2.34961	0.00258	2.55715	0.00317	1.72755	0.0283	1.53457	0.046	1.08833	0.613	0.888292	0.24
At5g06730	AT5G06730	peroxidase	peroxidase ;supported by full-length cDNA: Ceres:7360.	3.50101	3.15e-05	2.18453	0.012	1.0288	0.857	1.66454	0.0042	1.00522	0.968	1.03863	0.833	0.29539	0.000296	0.603902	0.0243	0.284405	0.00233
At5g19880	AT5G19880	peroxidase	peroxidase peroxidase, Lycopersicon esculentum, PIR:S32768;supported by full-length cDNA: Ceres:100990.	1.0798	0.248	0.532922	0.0671	1.0106	0.939	2.11979	0.0174	0.99389	0.948	1.0462	0.808	0.9302	0.548	0.468862	0.0187	0.889124	0.593
At1g71695	AT1G71695	peroxidase 12	peroxidase ATP4a identical to GB:CAA67309 GI:1429213 from [Arabidopsis thaliana]; supported by full-length cDNA: Ceres: 39968.	1.46299	0.0305	1.86662	5.22e-05	0.957776	0.638	1.2295	0.119	1.15053	0.314	1.56871	0.00184	0.753214	0.0205	0.935771	0.413	0.48015	0.000189
At2g18140	AT2G18140, AT2G18150	peroxidase 14, peroxidase 15	putative peroxidase	4.50142	0.000365	0.997183	0.972	0.748699	0.31	2.4232	0.000346	0.639095	0.0717	0.536803	0.00933	0.106298	0.000478	0.26374	0.00147	0.19802	0.00116
At2g18980	AT2G18980	peroxidase 16	peroxidase (ATP22a) identical to GB:Y08781	0.573446	0.000717	0.821167	0.0317	0.976014	0.868	0.702249	0.00166	0.990215	0.906	1.00561	0.941	1.68536	0.0149	1.41006	0.0165	1.67596	0.0135
At5g06720	PA2	peroxidase 2	peroxidase (emb|CAA68212.1) ;supported by full-length cDNA: Ceres:37564.	2.10542	0.00545	2.87725	0.00579	0.95136	0.315	0.880255	0.219	0.858545	0.157	1.20295	0.454	0.387944	0.00111	0.975337	0.356	0.322494	0.0048
At2g35380	AT2G35380	peroxidase 20	putative peroxidase	1.45395	0.0378	1.65469	0.00457	1.04761	0.52	1.17615	0.204	1.05975	0.617	1.33853	0.0516	0.763578	0.0386	0.90103	0.146	0.570459	0.00385
At2g39040	AT2G39040	peroxidase 24	putative peroxidase	0.509048	0.00624	0.709984	0.0121	0.896405	0.546	0.571247	0.00406	0.883209	0.221	0.796736	0.125	1.55528	0.0822	1.54611	0.00172	1.95207	0.0184
At3g01190	AT3G01190	peroxidase 27	putative peroxidase very similar to peroxidase GB:CAA66963 from [Arabidopsis thaliana];supported by full-length cDNA: Ceres:37597.	0.615549	0.0124	0.523166	0.0127	0.837483	0.185	0.659762	0.000318	1.17595	0.00651	0.560744	0.0349	1.59994	0.0383	1.78239	0.000201	2.85324	0.00448
At3g49960	AT3G49960	peroxidase 35	peroxidase ATP21a	1.31774	0.154	1.26242	0.0521	2.1016	0.032	0.809138	0.132	0.867991	0.34	0.775174	0.141	1.38432	0.257	1.07274	0.439	1.78582	0.0662
At4g08780	AT4G08780	peroxidase 38	peroxidase C2 precursor like protein peroxidase (EC 1.11.1.7) C2 precursor - Armoracia rusticana,PID:d1014846	2.33643	0.0024	1.54443	0.0163	1.08036	0.399	2.04169	0.00351	1.12966	0.379	1.3496	0.0638	0.522351	0.00146	0.553299	0.00356	0.387042	0.000596
At1g14540	AT1G14540	peroxidase 4	anionic peroxidase, putative similar to anionic peroxidase GI:170202 from [Nicotiana sylvestris]	1.10351	0.862	0.35597	0.0148	1.12845	0.737	1.62963	0.0356	1.19566	0.452	0.525682	0.318	1.22268	0.75	0.733702	0.3	2.32589	0.0619
At4g36430	AT4G36430	peroxidase 49	peroxidase like protein	4.71206	0.0019	1.55889	0.0037	0.725722	0.12	2.61344	0.00427	0.802805	0.393	0.864601	0.399	0.123643	0.000113	0.307183	0.00194	0.143006	1.11e-05
At1g14550	AT1G14550	peroxidase 5	anionic peroxidase, putative similar to anionic peroxidase GI:170202 from [Nicotiana sylvestris]	0.8374	0.834	0.178613	0.00347	0.958811	0.894	2.59001	0.00482	1.39429	0.254	0.552435	0.51	1.59644	0.593	0.538334	0.0753	2.88982	0.0272
At5g05340	AT5G05340	peroxidase 52	peroxidase	2.98063	0.00078	2.95601	0.000435	0.948696	0.515	1.06256	0.584	0.905766	0.376	1.05378	0.682	0.288293	0.000227	0.852438	0.122	0.27358	0.000169
At5g15180	AT5G15180	peroxidase 56	prx10 peroxidase - like protein prx10 peroxidase, Spinacia oleracea, EMBL:SOY16776	0.563615	0.0133	0.861803	0.292	0.71312	0.0118	0.478495	0.00439	1.23214	0.046	0.731649	0.0754	1.55898	0.0319	2.57504	0.0023	2.13078	8.59e-05
At5g19890	AT5G19890	peroxidase 59	peroxidase ATP N ;supported by full-length cDNA: Ceres:40493.	1.31219	0.198	0.657816	0.144	0.978769	0.911	2.85631	0.00737	1.62796	0.109	1.4319	0.149	1.2143	0.0875	0.569952	0.0657	0.848035	0.433
At5g39580	AT5G39580	peroxidase 62	peroxidase ATP24a	5.91875	0.00711	0.582808	0.11	0.535541	0.108	4.77587	0.00133	2.75977	0.00135	0.470271	0.127	0.24971	0.0356	0.577858	0.0659	0.530992	0.133
At5g64110	AT5G64110	peroxidase 70	peroxidase ATP3a homolog ;supported by full-length cDNA: Ceres:2577.	1.41399	0.273	0.667217	0.0177	1.2082	0.265	2.59792	0.000602	1.44928	0.0139	1.22588	0.501	1.23835	0.511	0.557862	0.00385	1.01018	0.95
At5g64120	AT5G64120	peroxidase 71	peroxidase (emb|CAA67551.1) ;supported by full-length cDNA: Ceres:23349.	1.29432	0.515	0.442477	0.0195	0.911672	0.702	2.14216	0.00174	1.99338	0.000238	0.732319	0.488	1.40406	0.466	0.930548	0.568	1.91729	0.0873
At5g67400	RHS19	peroxidase 73	peroxidase (emb|CAA66967.1)	1.60654	0.0231	0.981824	0.894	1.9402	0.0125	0.876745	0.308	0.97094	0.818	0.535817	0.0129	1.1726	0.386	1.10744	0.111	2.18843	0.0156
At1g34510	AT1G34510	peroxidase 8	peroxidase ATP13a, putative similar to GB:CAA67312 from [Arabidopsis thaliana]	1.89477	0.0341	0.990949	0.96	1.70599	0.0413	2.05582	0.0211	1.20637	0.377	1.07518	0.702	1.08617	0.692	0.586805	0.000736	1.01022	0.969
At4g24340	AT4G24340, AT4G24350	phosphorylase family protein, phosphorylase family protein	putative protein storage protein - Populus deltoides, PIR2:S31580;supported by full-length cDNA: Ceres:8772.	1.61757	0.00583	1.75542	0.00187	0.826249	0.0378	0.958802	0.645	1.05547	0.514	1.04052	0.657	0.539131	0.00145	1.10082	0.2	0.518138	0.00103
At2g16630	AT2G16630	pollen Ole e 1 allergen and extensin family protein	unknown protein	1.03489	0.86	1.57118	0.023	0.964978	0.753	1.04445	0.827	0.886382	0.564	1.5857	0.0175	0.826502	0.0897	0.848657	0.131	0.521224	0.00952
At5g10130	AT5G10130	pollen_Ole_e_I-domain containing protein	pollen allergen -like protein SAH7 protein, Arabidopsis thaliana, EMBL:ATH133639	0.541701	0.00839	0.707529	0.169	0.913451	0.566	0.624573	0.0429	0.871197	0.369	0.815769	0.323	1.46907	0.0474	1.39487	0.0801	1.80084	0.0471
At3g06770	AT3G06770	polygalacturonase-like protein	unknown protein contains Pfam profile:PF00295 Polygalacturonase;supported by full-length cDNA: Ceres:38575.	0.612615	0.00781	0.728232	0.00548	0.956662	0.381	0.712141	0.0127	0.781399	0.0232	0.846542	0.117	1.22024	0.0776	1.09725	0.219	1.44144	0.000576
At1g51890	AT1G51890	probable LRR receptor-like protein kinase	light repressible receptor protein kinase, putative similar to light repressible receptor protein kinase GI:1321686 from [Arabidopsis thaliana]	1.1882	0.626	0.416964	0.00191	1.00226	0.99	1.82682	0.00643	1.4915	0.0141	0.641072	0.248	1.2581	0.55	0.816445	0.198	1.9625	0.0116
At2g43480	AT2G43480	probable peroxidase 26	putative peroxidase	0.609805	0.000952	0.92324	0.616	0.976825	0.876	0.959204	0.766	0.919505	0.574	1.45223	0.0133	1.47292	0.00408	0.958613	0.832	1.01425	0.872
At5g24070	AT5G24070	probable peroxidase 61	peroxidase-like protein	0.718032	0.0587	0.938692	0.812	1.16877	0.609	0.464841	0.0018	0.867816	0.304	0.607692	0.127	1.41258	0.29	1.86691	0.0167	2.3245	0.0685
At5g57530	XTH12	probable xyloglucan endotransglucosylase/hydrolase protein 12	xyloglucan endotransglycosylase ; supported by cDNA: gi_16323042_gb_AY057625.1_	1.43007	0.109	0.976638	0.865	2.18352	0.0313	1.0101	0.958	0.850386	0.404	0.689824	0.0433	1.29842	0.339	0.841887	0.163	1.88225	0.0672
At2g36870	XTH32	probable xyloglucan endotransglucosylase/hydrolase protein 32	putative xyloglucan endo-transglycosylase ; supported by full-length cDNA: Ceres: 7831.	1.60795	0.049	1.73973	0.00498	1.33833	0.0402	0.92736	0.488	0.693865	0.0229	1.00336	0.986	0.577517	0.0305	0.748215	0.0305	0.575584	0.00666
At1g11545	XTH8	probable xyloglucan endotransglucosylase/hydrolase protein 8	endo-xyloglucan transferase, putative similar to endo-xyloglucan transferase GI:2244732 from [Gossypium hirsutum];supported by full-length cDNA: Ceres:7729.	0.580491	0.000598	0.701982	0.00125	1.02123	0.712	0.738062	0.00012	0.760562	0.00585	0.89253	0.167	1.33802	0.00691	1.03049	0.601	1.49913	0.000743
At4g22610	AT4G22610	protease inhibitor/seed storage/lipid transfer family protein	putative protein AIR1, Arabidopsis thaliana, PID:g3695017;supported by full-length cDNA: Ceres:5348.	0.97461	0.865	1.19323	0.237	1.00481	0.968	1.7178	0.00664	1.08122	0.427	2.10313	0.00934	1.11472	0.524	0.629422	0.00983	0.530032	0.00925
At2g37870	AT2G37870	protease inhibitor/seed storage/lipid transfer protein (LTP) family protein	hypothetical protein predicted by genscan; supported by cDNA: gi_15451109_gb_AY054635.1_	1.14694	0.413	2.13972	0.0126	0.86043	0.375	1.01824	0.928	0.95582	0.68	1.89961	0.00955	0.71705	0.15	0.9387	0.74	0.377473	0.0029
At1g22500	AT1G22500	putative C3HC4-type RING zinc finger protein	RING-H2 zinc finger protein ATL5, putative similar to RING-H2 zinc finger protein ATL5 GI:4928401 from [Arabidopsis thaliana]	0.616657	0.0141	0.890627	0.357	0.764466	0.0902	1.1557	0.0211	1.44063	0.000966	1.66916	0.0303	1.78594	0.0232	1.24654	0.0129	1.06996	0.687
At4g39830	AT4G39830	putative L-ascorbate oxidase	putative L-ascorbate oxidase L-ascorbate oxidase, Cucumis sativus, PIR1:KSKVAO	3.49202	0.000249	2.17978	0.000781	1.02884	0.758	1.07186	0.466	1.03921	0.646	0.669075	0.0161	0.306179	0.000394	0.96954	0.628	0.457615	0.00177
At4g08770	AT4G08770	putative apoplastic peroxidase Prx37	peroxidase C2 precursor like protein peroxidase (EC 1.11.1.7) C2 precursor - Armoracia rusticana,PID:d1014846	2.45175	0.00105	1.65692	0.000773	1.04492	0.633	1.4608	0.0114	1.14541	0.147	0.987227	0.884	0.488165	0.00311	0.784095	0.0103	0.494481	0.00123
At2g43610	AT2G43610	putative chitinase	putative endochitinase	1.15326	0.306	1.47113	0.012	0.863876	0.457	0.665961	0.00785	1.07689	0.591	0.849515	0.264	0.806664	0.284	1.61704	0.0102	0.949558	0.774
At1g02360	AT1G02360	putative chitinase	chitinase, putative similar to chitinase GI:1237025 from [Arachis hypogaea]	0.957618	0.905	0.60435	0.0445	0.880017	0.494	1.02228	0.824	1.3222	0.0217	0.645157	0.303	1.21506	0.629	1.29339	0.0979	1.88335	0.0405
At3g43670	AT3G43670	putative copper amine oxidase	amine oxidase -like protein amine oxidase, Canavalia lineata, EMBL:AF172681	1.3352	0.0322	1.67083	0.00304	1.1064	0.266	0.588023	0.00378	1.35876	0.00889	0.735836	0.0202	1.12592	0.302	2.31073	0.000532	1.53012	0.00489
At4g11310	AT4G11310, AT4G11320	putative cysteine proteinase, putative cysteine proteinase	cysteine proteinase contains similarity to cysteine proteinase RD21A (thiol protease) GI:435619, SP:P43297 from [Arabidopsis thaliana]	1.07449	0.616	1.03239	0.884	0.863761	0.272	1.47829	0.0303	1.53932	0.0134	1.42037	0.173	1.23743	0.21	1.04129	0.802	0.871201	0.484
At4g08160	AT4G08160	putative glycosyl hydrolase family 10 protein	putative xylan endohydrolase	0.685509	0.0184	0.996062	0.985	0.925758	0.631	0.632259	0.0177	1.01939	0.864	0.918688	0.671	1.37665	0.0907	1.6123	0.0284	1.4985	0.115
At5g49770	AT5G49770	putative leucine-rich repeat receptor-like protein kinase	receptor protein kinase-like	2.20062	0.00605	0.762888	0.155	2.08259	0.00193	1.15167	0.334	1.33607	0.0312	0.399248	0.00587	1.26441	0.208	1.16012	0.245	3.16698	0.00151
At1g50060	AT1G50060	putative pathogenesis-related protein	branched-chain amino acid aminotransferase, putative similar to branched-chain amino acid aminotransferase GB:AAF07191 GI:6319165 from [Solanum tuberosum]	0.826483	0.139	1.16139	0.665	0.85554	0.55	0.531424	0.0399	0.995731	0.967	0.74677	0.329	1.03074	0.907	1.8737	0.0388	1.38026	0.4
At4g31470	AT4G31470	putative pathogenesis-related protein	pathogenesis-related protein homolog pathogenesis related protein-1 - Zea mays,PIR2:T02054	0.79269	0.0721	1.03361	0.778	1.03185	0.807	0.641344	0.00197	0.811715	0.0457	0.836262	0.246	1.05661	0.704	1.26565	0.0251	1.2635	0.188
At1g11920	AT1G11920	putative pectate lyase	pectate lyase-like protein Similar to style development-specific protein 9612 precursor gb|X55193 and pectate lyase P59 precursor gb|X15499 from Lycopersicon esculentum	1.024	0.743	1.46783	0.0862	1.96121	0.0266	0.937584	0.611	0.763445	0.0361	1.34396	0.102	1.46218	0.115	0.814268	0.176	1.08797	0.73
At4g22080	AT4G22090, RHS14	putative pectate lyase 17, root hair specific 14	pectate lyase like protein pectate lyase, Zinnia elegans, PATX:E283787	1.36666	0.101	1.14054	0.266	1.98888	0.0413	0.680837	0.043	0.869918	0.368	0.56819	0.00949	1.26598	0.377	1.27772	0.0252	2.2281	0.0301
At2g41480	AT2G41480	putative peroxidase	putative peroxidase	1.68988	0.00393	1.93023	0.00419	0.907044	0.497	0.388459	0.000564	0.952806	0.762	0.443709	0.00157	0.511418	0.00019	2.45278	0.00226	1.1526	0.279
At3g21340	AT3G21340	receptor-like protein kinase	serine/threonine-specific protein kinase, putative similar to serine/threonine-specific protein kinase GB:T02731 from [Arabidopsis thaliana]	0.575321	0.0128	0.440006	0.0054	0.97864	0.895	0.603156	0.00166	0.886288	0.266	0.461295	0.0142	1.50761	0.0805	1.46942	0.00685	3.26821	0.00408
At1g63560	AT1G63560	receptor-like protein kinase-related family protein	unknown protein contains Pfam profile: PF01657 Domain of unknown function DUF26	2.08772	0.338	0.598302	0.0774	0.898687	0.73	1.7808	0.0126	1.67205	0.0771	0.510345	0.39	0.719753	0.665	0.938927	0.808	1.41033	0.268
At2g23000	scpl10	scpl10 (serine carboxypeptidase-like 10); serine-type carboxypeptidase	putative serine carboxypeptidase I ;supported by full-length cDNA: Ceres:33165.	1.04718	0.547	1.45918	0.0612	1.40364	0.0231	0.590711	0.00585	0.585755	0.00275	0.823118	0.207	0.785144	0.047	0.99161	0.944	0.953865	0.741
At2g35770	scpl28	scpl28 (serine carboxypeptidase-like 28); serine-type carboxypeptidase	putative serine carboxypeptidase II	1.026	0.741	0.779115	0.026	1.06507	0.596	0.906866	0.268	0.616329	0.00416	0.688649	0.00547	0.639797	0.012	0.679625	0.0106	0.929061	0.502
At3g29250	AT3G29250	short-chain dehydrogenase reductase 4	short-chain alcohol dehydrogenase, putative similar to short-chain alcohol dehydrogenase GB:AAF04194 [Pisum sativum]; contains Pfam profile: PF00106 short chain dehydrogenase	0.615723	0.0213	0.74821	0.0553	0.877125	0.505	0.770842	0.0145	0.880777	0.155	0.936705	0.702	1.25471	0.342	1.14262	0.117	1.33949	0.215
At1g50720	AT1G50720	stigma-specific stig1-like protein	hypothetical protein	0.530866	0.0162	0.803324	0.467	0.765087	0.154	0.810715	0.418	0.981897	0.924	1.2268	0.392	1.41511	0.0514	1.21115	0.412	1.1535	0.571
At5g45650	AT5G45650	subtilase family protein	subtilisin-like protease	0.780588	0.0186	1.0201	0.914	1.1562	0.254	0.605724	0.000328	0.842648	0.0949	0.791578	0.261	1.24812	0.0897	1.39114	0.00739	1.57675	0.0772
At1g79680	WAKL10	wall-associated receptor kinase-like 10	wall-associated kinase 2, putative similar to wall-associated kinase 2 GI:4826399 from [Arabidopsis thaliana]	1.15632	0.568	0.586045	0.0348	1.00027	1	1.77146	0.0186	1.45139	0.0725	0.897807	0.686	1.25553	0.49	0.819323	0.398	1.39844	0.182
At5g57540	XTH13	xyloglucan endotransglucosylase/hydrolase 13	xyloglucan endotransglycosylase	1.54964	0.0549	1.0542	0.763	2.69633	0.00996	0.96455	0.826	0.679647	0.0931	0.656172	0.0707	1.18257	0.459	0.704626	0.0214	1.80222	0.0802
At4g28850	XTH26	xyloglucan endotransglucosylase/hydrolase 26	xyloglucan endotransglycosylase - like protein xyloglucan endotransglycosylase 1,Fagus sylvatica, PID:e1354157	5.53695	0.00462	0.950185	0.739	6.41433	0.00402	1.9799	0.071	1.26518	0.441	0.339768	0.00373	1.46566	0.317	0.639009	0.00584	4.3137	0.0119
At3g23730	XTH16	xyloglucan endotransglucosylase/hydrolase protein 16	xyloglucan endotransglycosylase, putative similar to xyloglucan endotransglycosylase 1 GB:CAA10231 from [Fagus sylvatica] (Plant Physiol.(1999) 119, 1148-1148);supported by full-length cDNA: Ceres:10852.	0.486682	0.00232	0.515939	0.000351	0.818781	0.0439	0.923801	0.302	0.997242	0.973	0.979336	0.844	1.67773	0.00672	1.0795	0.38	1.71314	0.000321
At4g37800	XTH7	xyloglucan endotransglucosylase/hydrolase protein 7	endo-xyloglucan transferase - like protein endo-xyloglucan transferase, Gossypium hirsutum, D88413;supported by full-length cDNA: Ceres:142634.	1.18459	0.397	1.78839	0.02	1.19201	0.162	1.10921	0.491	1.09362	0.603	1.67459	0.056	1.10047	0.507	0.98595	0.887	0.65716	0.0598
