# Supplementary material for: Comparative expression profiling reveals a role of the root apoplast in local phosphate response
Source: BMC Plant Biol. 2016 Apr 28;16:106. doi: 10.1186/s12870-016-0790-8 (PMC4849097; doi:10.1186/s12870-016-0790-8)
Supplement: Additional file 7: Table S6. — Regulation of extracellular peroxidases. Listed are 29 peroxidases that are annotated to be located in the extracellular region and found to be regulated either in one of the tested lines under Pi-depletion or which were differentially regulated in pdr2 or lpr1lpr2 in Pi-replete conditions. Green and red fields depict significantly induced or repressed genes, respectively (p ≤ 0.05, Student’s t-test; 0.66 ≥ FC ≥ 1.5). This table is based on the list of 322 regulated genes of the GO term “extracellular region” (see Additional file 6: Table S5). (XLSX 19 kb) [file 12870_2016_790_MOESM7_ESM.xlsx]

## Sheet: Table S6
Table S6, related to Figure S1.
Regulation of extracellular peroxidases
Listed are 29 peroxidases that are annotated to be located in the extracellular region and found to be regulated either in one of the tested lines under Pi-depletion or which were differentially regulated in pdr2 or lpr1lpr2 in Pi-replete conditions. Green and red fields depict significantly induced or repressed genes, respectively (p≤0.05, Student’s t-test; 0.66≥FC≥1.5). This table is based on t…
	(-Pi/+Pi)						(+Pi/+Pi)
Locus	Col		pdr2		lpr1lpr2		pdr2		lpr1lpr2		Gene
	fold change	p-value	fold change	p-value	fold change	p-value	fold change	p-value	fold change	p-value
At5g06720	2.10542	0.00545	2.87725	0.00579	0.95136	0.315	0.880255	0.219	0.858545	0.157	peroxidase 02
At1g14540	1.10351	0.862	0.35597	0.0148	1.12845	0.737	1.62963	0.0356	1.19566	0.452	peroxidase 04
At1g14550	0.8374	0.834	0.178613	0.00347	0.958811	0.894	2.59001	0.00482	1.39429	0.254	peroxidase 05
At1g34510	1.89477	0.0341	0.990949	0.96	1.70599	0.0413	2.05582	0.0211	1.20637	0.377	peroxidase 08
At1g49570	1.50309	0.0713	1.10515	0.458	0.902018	0.467	2.34961	0.00258	2.55715	0.00317	peroxidase 10
At1g71695	1.46299	0.0305	1.86662	5.22e-05	0.957776	0.638	1.2295	0.119	1.15053	0.314	peroxidase 12
At2g18140	4.50142	0.000365	0.997183	0.972	0.748699	0.31	2.4232	0.000346	0.639095	0.0717	peroxidase 14
At2g18980	0.573446	0.000717	0.821167	0.0317	0.976014	0.868	0.702249	0.00166	0.990215	0.906	peroxidase 16
At2g35380	1.45395	0.0378	1.65469	0.00457	1.04761	0.52	1.17615	0.204	1.05975	0.617	peroxidase 20
At2g37130	1.0131	0.936	1.4369	0.00501	0.837588	0.374	0.663599	0.000225	1.49925	0.000622	peroxidase 21
At2g39040	0.509048	0.00624	0.709984	0.0121	0.896405	0.546	0.571247	0.00406	0.883209	0.221	peroxidase 24
At2g41480	1.68988	0.00393	1.93023	0.00419	0.907044	0.497	0.388459	0.000564	0.952806	0.762	peroxidase 25
At2g43480	0.609805	0.000952	0.92324	0.616	0.976825	0.876	0.959204	0.766	0.919505	0.574	peroxidase 26
At3g01190	0.615549	0.0124	0.523166	0.0127	0.837483	0.185	0.659762	0.000318	1.17595	0.00651	peroxidase 27
At3g49960	1.31774	0.154	1.26242	0.0521	2.1016	0.032	0.809138	0.132	0.867991	0.34	peroxidase 35
At4g08770	2.45175	0.00105	1.65692	0.000773	1.04492	0.633	1.4608	0.0114	1.14541	0.147	peroxidase 37
At4g08780	2.33643	0.0024	1.54443	0.0163	1.08036	0.399	2.04169	0.00351	1.12966	0.379	peroxidase 38
At4g36430	4.71206	0.0019	1.55889	0.0037	0.725722	0.12	2.61344	0.00427	0.802805	0.393	peroxidase 49
At5g05340	2.98063	0.00078	2.95601	0.000435	0.948696	0.515	1.06256	0.584	0.905766	0.376	peroxidase 52
At5g06730	3.50101	3.15e-05	2.18453	0.012	1.0288	0.857	1.66454	0.0042	1.00522	0.968	peroxidase 54
At5g15180	0.563615	0.0133	0.861803	0.292	0.71312	0.0118	0.478495	0.00439	1.23214	0.046	peroxidase 56
At5g19880	1.0798	0.248	0.532922	0.0671	1.0106	0.939	2.11979	0.0174	0.99389	0.948	peroxidase 58
At5g19890	1.31219	0.198	0.657816	0.144	0.978769	0.911	2.85631	0.00737	1.62796	0.109	peroxidase 59
At5g24070	0.718032	0.0587	0.938692	0.812	1.16877	0.609	0.464841	0.0018	0.867816	0.304	peroxidase 61
At5g39580	5.91875	0.00711	0.582808	0.11	0.535541	0.108	4.77587	0.00133	2.75977	0.00135	peroxidase 62
At5g64110	1.41399	0.273	0.667217	0.0177	1.2082	0.265	2.59792	0.000602	1.44928	0.0139	peroxidase 70
At5g64120	1.29432	0.515	0.442477	0.0195	0.911672	0.702	2.14216	0.00174	1.99338	0.000238	peroxidase 71
At5g67400	1.60654	0.0231	0.981824	0.894	1.9402	0.0125	0.876745	0.308	0.97094	0.818	peroxidase 73
At1g60740	0.685674	0.131	0.529261	0.00677	0.785657	0.294	1.4346	0.0557	1.24824	0.0715	TPX2
