# Supplementary material for: Comparative expression profiling reveals a role of the root apoplast in local phosphate response
Source: BMC Plant Biol. 2016 Apr 28;16:106. doi: 10.1186/s12870-016-0790-8 (PMC4849097; doi:10.1186/s12870-016-0790-8)
Supplement: Additional file 8: Table S7. — Proteome data. Scaffold v4.4.1 was used to aggregate and visualize protein identifications from the Mascot search engine (v2.5.) run via Proteome Discoverer (V1.4) with X!Tandem searches integrated into Scaffold. LFDR scoring and protein cluster analysis for protein grouping were used to identify proteins. Total spectra (#PSMs) per protein normalized to the total spectra of all proteins recorded for each biological condition are shown. (XLSX 643 kb) [file 12870_2016_790_MOESM8_ESM.xlsx]

## Sheet: Identified Proteins Table
Table S7
Proteome Data
Scaffold v4.4.1 was used to aggregate and visualize protein identifications from the Mascot search engine (v2.5.) run via Proteome Discoverer (V1.4) with X!Tandem searches integrated into Scaffold. LFDR scoring and protein cluster analysis for protein grouping were used to identify proteins. Total spectra (#PSMs) per protein normalized to the total spectra of all proteins recorded for each biolog…
					Displaying:Quantitative Value (Normalized Total Spectra)
#	Visible?	Identified Proteins (5110)	Accession Number	Molecular Weight	WTplusP	WTminusP	pdr2 plus P	pdr2 minus P	lpr1lpr2 plus P	lpr1lpr2 minus P
Spalte1	Spalte2	Spalte3	Spalte4	Spalte5	Spalte6	Spalte7	Spalte8	Spalte9	Spalte10	Spalte11
1	true	Cluster of | Symbols: HSC70-1, HSP70-1, AT-HSC70-1, HSC70 | heat shock cognate protein 70-1 | chr5:554055-556334 REVERSE LENGTH=651 (AT5G02500.1)	AT5G02500.1 [6]	71 kDa	876.1	912.57	954.75	945.79	920.71	815.22
1.1	true	| Symbols: HSC70-1, HSP70-1, AT-HSC70-1, HSC70 | heat shock cognate protein 70-1 | chr5:554055-556334 REVERSE LENGTH=651	AT5G02500.1	71 kDa	579.87	593.25	664.95	619.7	651.74	563.09
1.2	true	| Symbols: | Heat shock protein 70 (Hsp 70) family protein | chr3:2903434-2905632 REVERSE LENGTH=649	AT3G09440.1	71 kDa	437.85	435.94	461.57	438.03	453.67	392.92
1.3	true	| Symbols: HSP70, ATHSP70 | heat shock protein 70 | chr3:3991487-3993689 REVERSE LENGTH=650	AT3G12580.1	71 kDa	324.76	331.28	334.82	340.26	314.43	286.02
1.4	true	| Symbols: | Heat shock protein 70 (Hsp 70) family protein | chr5:550296-552565 REVERSE LENGTH=653	AT5G02490.1	71 kDa	275.26	290.83	303.84	300.66	285.37	266.26
1.5	true	| Symbols: ERD2, HSP70T-1 | heat shock protein 70 (Hsp 70) family protein | chr1:21117147-21119241 FORWARD LENGTH=617	AT1G56410.1	68 kDa	112.23	60.006	158.45	137.05	133.03	102.5
1.6	true	| Symbols: Hsp70b | heat shock protein 70B | chr1:5502386-5504326 REVERSE LENGTH=646	AT1G16030.1	71 kDa	0	0	0	0	10.561	0
2	true	| Symbols: | GTP binding Elongation factor Tu family protein | chr1:2455559-2457001 FORWARD LENGTH=449	AT1G07920.1	50 kDa	641.85	700.03	886.67	614.81	878.63	887.91
3	true	Cluster of | Symbols: PYK10, PSR3.1, BGLU23, LEB | Glycosyl hydrolase superfamily protein | chr3:2840657-2843730 REVERSE LENGTH=524 (AT3G09260.1)	AT3G09260.1 [5]	?	703.79	728.83	769.32	724.38	779.63	683.82
3.1	true	| Symbols: PYK10, PSR3.1, BGLU23, LEB | Glycosyl hydrolase superfamily protein | chr3:2840657-2843730 REVERSE LENGTH=524	AT3G09260.1	?	339.12	362.55	368.38	323.48	347.24	300.66
3.2	true	| Symbols: BGLU21 | Glycosyl hydrolase superfamily protein | chr1:24700110-24702995 REVERSE LENGTH=524	AT1G66270.1	60 kDa	257.78	250.4	269.7	279.56	299.96	274.51
3.3	true	| Symbols: BGLU22 | Glycosyl hydrolase superfamily protein | chr1:24706759-24709737 REVERSE LENGTH=524	AT1G66280.1	60 kDa	209.04	217.68	243	237.11	239.15	207.91
3.4	true	| Symbols: BGL1, BGLU18, ATBG1 | beta glucosidase 18 | chr1:19515250-19517930 FORWARD LENGTH=528	AT1G52400.1 (+1)	60 kDa	0	4.8845	0.98503	0	2.0264	0
4	true	Cluster of | Symbols: ATCIMS, ATMETS, ATMS1 | Cobalamin-independent synthase family protein | chr5:5935771-5939195 FORWARD LENGTH=765 (AT5G17920.1)	AT5G17920.1 [2]	84 kDa	766.48	754.11	842.54	755.68	743.55	685.55
4.1	true	| Symbols: ATCIMS, ATMETS, ATMS1 | Cobalamin-independent synthase family protein | chr5:5935771-5939195 FORWARD LENGTH=765	AT5G17920.1	84 kDa	646.43	629.7	704.5	632.31	631.47	581.52
4.2	true	| Symbols: ATMS2, MS2 | methionine synthase 2 | chr3:957602-960740 FORWARD LENGTH=765	AT3G03780.1	85 kDa	425.17	402.19	449.42	407.22	395.02	368.3
5	true	Cluster of | Symbols: GAPC-2, GAPC2 | glyceraldehyde-3-phosphate dehydrogenase C2 | chr1:4608465-4610494 REVERSE LENGTH=338 (AT1G13440.1)	AT1G13440.1 [2]	37 kDa	748.45	774.08	630.53	859.55	791.57	752.72
5.1	true	| Symbols: GAPC-2, GAPC2 | glyceraldehyde-3-phosphate dehydrogenase C2 | chr1:4608465-4610494 REVERSE LENGTH=338	AT1G13440.1	37 kDa	695.7	704.21	581.14	771.31	735.8	711.43
5.2	true	| Symbols: GAPC, GAPC-1, GAPC1 | glyceraldehyde-3-phosphate dehydrogenase C subunit 1 | chr3:1081077-1083131 FORWARD LENGTH=338	AT3G04120.1	37 kDa	673.96	695.43	569.41	747.12	700.06	681.4
6	true	| Symbols: | ATP synthase alpha/beta family protein | chr5:2818395-2821149 REVERSE LENGTH=556	AT5G08670.1 (+2)	60 kDa	636.72	623.72	523.71	545.37	602.24	678.38
7	true	Cluster of | Symbols: Hsp81.4, AtHsp90.4 | HEAT SHOCK PROTEIN 81.4 | chr5:22677602-22680067 REVERSE LENGTH=699 (AT5G56000.1)	AT5G56000.1 [4]	80 kDa	531.17	513.06	537.89	492.98	473.34	480.76
7.1	true	| Symbols: Hsp81.4, AtHsp90.4 | HEAT SHOCK PROTEIN 81.4 | chr5:22677602-22680067 REVERSE LENGTH=699	AT5G56000.1	80 kDa	300.11	305.55	295.94	263.29	255.06	266.37
7.2	true	| Symbols: HSP81-2, ERD8, HSP90.2, AtHsp90.2 | heat shock protein 81-2 | chr5:22686923-22689433 FORWARD LENGTH=699	AT5G56030.1	80 kDa	486.3	459.3	487.97	453.34	450.14	449.25
7.3	true	| Symbols: HSP81-3, Hsp81.3, AtHsp90-3, AtHsp90.3 | heat shock protein 81-3 | chr5:22681410-22683911 FORWARD LENGTH=699	AT5G56010.1	80 kDa	481.35	461.24	494.16	449.16	445.34	449.99
7.4	true	| Symbols: HSP81-1, ATHS83, HSP81.1, HSP83, ATHSP90.1, AtHsp90-1, HSP90.1 | heat shock protein 90.1 | chr5:21352542-21355147 FORWARD LENGTH=705	AT5G52640.1	81 kDa	49.582	55.044	48.887	43.799	37.383	39.534
8	true	Cluster of | Symbols: LOS1 | Ribosomal protein S5/Elongation factor G/III/V family protein | chr1:20968245-20971077 REVERSE LENGTH=843 (AT1G56070.1)	AT1G56070.1 [2]	94 kDa	547.58	486.5	624.58	479.29	527.16	485.51
8.1	true	| Symbols: LOS1 | Ribosomal protein S5/Elongation factor G/III/V family protein | chr1:20968245-20971077 REVERSE LENGTH=843	AT1G56070.1	94 kDa	535.86	474.8	610.78	467.46	522.93	476.47
8.2	true	| Symbols: | Ribosomal protein S5/Elongation factor G/III/V family protein | chr3:4112999-4115708 FORWARD LENGTH=820	AT3G12915.1	91 kDa	169.64	150.92	189.39	142.54	144	133.74
9	true	Cluster of | Symbols: CDC48, ATCDC48, CDC48A | cell division cycle 48 | chr3:3019494-3022832 FORWARD LENGTH=809 (AT3G09840.1)	AT3G09840.1 [3]	89 kDa	480.26	519.12	522.21	526.7	526.72	507.94
9.1	true	| Symbols: CDC48, ATCDC48, CDC48A | cell division cycle 48 | chr3:3019494-3022832 FORWARD LENGTH=809	AT3G09840.1	89 kDa	440.16	468.78	479.81	473	489.46	475.9
9.2	true	| Symbols: | ATPase, AAA-type, CDC48 protein | chr3:19723416-19726489 FORWARD LENGTH=815	AT3G53230.1	90 kDa	324.31	335.23	344.37	338.93	348.07	336.14
9.3	true	| Symbols: | ATPase, AAA-type, CDC48 protein | chr5:810091-813133 REVERSE LENGTH=810	AT5G03340.1	90 kDa	369.87	392.36	396	403.83	415.29	394.44
10	true	Cluster of | Symbols: | Aldolase superfamily protein | chr3:19627383-19628874 REVERSE LENGTH=358 (AT3G52930.1)	AT3G52930.1 [3]	39 kDa	501.15	524.11	499.92	535.36	547.7	528.71
10.1	true	| Symbols: | Aldolase superfamily protein | chr3:19627383-19628874 REVERSE LENGTH=358	AT3G52930.1	39 kDa	438.86	451.49	433.2	465.42	485.27	459.98
10.2	true	| Symbols: | Aldolase superfamily protein | chr2:15296929-15298387 REVERSE LENGTH=358	AT2G36460.1	38 kDa	227.18	232.58	220.09	238.93	233.82	242.86
10.3	true	| Symbols: | Aldolase superfamily protein | chr5:963389-964982 REVERSE LENGTH=359	AT5G03690.2	39 kDa	106.35	113.1	111.84	124.33	122.96	121.16
11	true	Cluster of | Symbols: HOG1, EMB1395, SAHH1, MEE58, ATSAHH1 | S-adenosyl-L-homocysteine hydrolase | chr4:8054931-8056676 FORWARD LENGTH=485 (AT4G13940.1)	AT4G13940.1 [2]	53 kDa	463.5	385.8	572.3	400.38	360	343.49
11.1	true	| Symbols: HOG1, EMB1395, SAHH1, MEE58, ATSAHH1 | S-adenosyl-L-homocysteine hydrolase | chr4:8054931-8056676 FORWARD LENGTH=485	AT4G13940.1	53 kDa	391.04	320.84	501.9	334.85	315.92	289.58
11.2	true	| Symbols: SAHH2, ATSAHH2 | S-adenosyl-l-homocysteine (SAH) hydrolase 2 | chr3:8588013-8589671 REVERSE LENGTH=485	AT3G23810.1	53 kDa	302.52	245.12	405.72	273.01	218.19	209.94
12	true	| Symbols: NAI2 | DNA topoisomerase-related | chr3:5397783-5402610 REVERSE LENGTH=772	AT3G15950.1	85 kDa	420.54	390.83	395.22	435.58	483.31	448.89
13	true	| Symbols: ATCTIMC, TPI, CYTOTPI | triosephosphate isomerase | chr3:20553794-20556078 FORWARD LENGTH=254	AT3G55440.1	27 kDa	415.68	404.79	314.31	423.5	410.61	350.61
14	true	| Symbols: LOS2, ENO2 | Enolase | chr2:15321081-15323786 REVERSE LENGTH=444	AT2G36530.1	48 kDa	437.77	459.52	451.07	463.38	482.98	466.41
15	true	Cluster of | Symbols: cICDH | cytosolic NADP+-dependent isocitrate dehydrogenase | chr1:24539088-24541861 FORWARD LENGTH=410 (AT1G65930.1)	AT1G65930.1 [3]	46 kDa	385.79	382.62	413.88	388.26	469.88	369.11
15.1	true	| Symbols: cICDH | cytosolic NADP+-dependent isocitrate dehydrogenase | chr1:24539088-24541861 FORWARD LENGTH=410	AT1G65930.1	46 kDa	324.4	330.95	349.65	330.09	400.82	324.52
15.2	true	| Symbols: | Isocitrate/isopropylmalate dehydrogenase family protein | chr5:4703533-4706627 REVERSE LENGTH=485	AT5G14590.1	54 kDa	85.278	77.219	91.924	82.266	99.862	72.195
15.3	true	| Symbols: ICDH | isocitrate dehydrogenase | chr1:20283520-20286506 FORWARD LENGTH=416	AT1G54340.1	47 kDa	0	5.6508	0	0	0	0
16	true	Cluster of | Symbols: ACT8 | actin 8 | chr1:18216539-18217947 FORWARD LENGTH=377 (AT1G49240.1)	AT1G49240.1 [6]	42 kDa	349.78	360.1	396.98	379.56	392.93	365.11
16.1	true	| Symbols: ACT8 | actin 8 | chr1:18216539-18217947 FORWARD LENGTH=377	AT1G49240.1 (+1)	42 kDa	204.46	206.94	220.88	215.14	232.21	203.9
16.2	true	| Symbols: ACT7 | actin 7 | chr5:3052809-3054220 FORWARD LENGTH=377	AT5G09810.1	42 kDa	161.21	175.62	187.11	179.85	196.88	190.96
16.3	true	| Symbols: ACT1, AAc1 | actin 1 | chr2:15779761-15781241 FORWARD LENGTH=377	AT2G37620.1	42 kDa	85.896	86.654	87.804	93.16	97.056	83.03
16.4	true	| Symbols: ACT11 | actin-11 | chr3:3858116-3859609 FORWARD LENGTH=377	AT3G12110.1	42 kDa	109.58	122.88	127.37	120.84	133.65	127.51
16.5	true	| Symbols: | Actin-like ATPase superfamily protein | chr2:17560211-17561945 FORWARD LENGTH=378	AT2G42100.1	42 kDa	5.6599	0	0	0	0	0
17	true	Cluster of | Symbols: BIP, BIP2 | Heat shock protein 70 (Hsp 70) family protein | chr5:16807697-16810480 REVERSE LENGTH=668 (AT5G42020.1)	AT5G42020.1 [4]	74 kDa	449.57	440.78	449.04	431.14	460.43	455.37
17.1	true	| Symbols: BIP, BIP2 | Heat shock protein 70 (Hsp 70) family protein | chr5:16807697-16810480 REVERSE LENGTH=668	AT5G42020.1	74 kDa	431.01	414.46	425.41	404.99	440.11	432.71
17.2	true	| Symbols: BIP3 | Heat shock protein 70 (Hsp 70) family protein | chr1:2929268-2931804 REVERSE LENGTH=675	AT1G09080.1 (+1)	75 kDa	18.551	15.598	21.735	19.282	20.321	16.241
17.3	true	| Symbols: BIP1 | heat shock protein 70 (Hsp 70) family protein | chr5:10540665-10543274 REVERSE LENGTH=669	AT5G28540.1	74 kDa	413.17	406.64	410.61	392.93	420.89	415.71
18	true	| Symbols: VHA-A | vacuolar ATP synthase subunit A | chr1:29660463-29664575 FORWARD LENGTH=623	AT1G78900.1	69 kDa	372.06	394.36	386.84	395.27	377.1	349.49
19	true	| Symbols: | FUNCTIONS IN: molecular_function unknown; INVOLVED IN: response to cadmium ion; LOCATED IN: plasma membrane; EXPRESSED IN: 25 plant structures; EXPRESSED DURING: 13 growth stages; CONTAINS InterPro DOMAIN/s: Prefoldin (InterPro:IPR009053); BEST Arabidopsis thaliana protein match is: unknown protein (TAIR:AT1G05320.3); Has 470429 Blast hits to 168274 proteins in 4282 species: Archae -…	AT2G32240.1	?	304.43	310.42	309.8	349.55	357.83	312.63
20	true	Cluster of | Symbols: | Clathrin, heavy chain | chr3:3482575-3491667 REVERSE LENGTH=1705 (AT3G11130.1)	AT3G11130.1 [2]	193 kDa	378.2	312.21	398.66	358.51	183.39	278.04
20.1	true	| Symbols: | Clathrin, heavy chain | chr3:3482575-3491667 REVERSE LENGTH=1705	AT3G11130.1	193 kDa	316.85	273.05	326.4	303.82	169.97	248.86
20.2	true	| Symbols: | Clathrin, heavy chain | chr3:2587171-2595411 REVERSE LENGTH=1703	AT3G08530.1	193 kDa	339.14	264.33	338.27	316.34	169.68	240.1
21	true	| Symbols: CPN60A, CH-CPN60A, SLP | chaperonin-60alpha | chr2:11926603-11929184 FORWARD LENGTH=586	AT2G28000.1	62 kDa	354.06	378.06	306.17	313	449.37	413.4
22	true	Cluster of | Symbols: | Heat shock protein 70 (Hsp 70) family protein | chr1:30058935-30062224 REVERSE LENGTH=831 (AT1G79920.1)	AT1G79920.1 [2]	92 kDa	342.72	333.67	367.71	330.77	339	300.49
22.1	true	| Symbols: | Heat shock protein 70 (Hsp 70) family protein | chr1:30058935-30062224 REVERSE LENGTH=831	AT1G79920.1	92 kDa	313.01	300.77	328.77	293.38	308.57	283.59
22.2	true	| Symbols: HSP91 | heat shock protein 91 | chr1:30063924-30067067 REVERSE LENGTH=789	AT1G79930.2	87 kDa	296.17	283.84	318.75	282.8	287.63	259.98
23	true	Cluster of | Symbols: ATPPC3, PPC3 | phosphoenolpyruvate carboxylase 3 | chr3:5025584-5029476 FORWARD LENGTH=968 (AT3G14940.1)	AT3G14940.1 [3]	110 kDa	306.11	270.23	350.75	318.86	184.92	243.93
23.1	true	| Symbols: ATPPC3, PPC3 | phosphoenolpyruvate carboxylase 3 | chr3:5025584-5029476 FORWARD LENGTH=968	AT3G14940.1	110 kDa	236.99	198.12	264.06	252.01	151.58	203.13
23.2	true	| Symbols: ATPPC1, PEPC1, ATPEPC1, PPC1 | phosphoenolpyruvate carboxylase 1 | chr1:19884261-19888070 REVERSE LENGTH=967	AT1G53310.1	110 kDa	200.26	172.1	225.78	204.83	128.35	158.78
23.3	true	| Symbols: ATPPC2, PPC2 | phosphoenolpyruvate carboxylase 2 | chr2:17734541-17738679 REVERSE LENGTH=963	AT2G42600.2	110 kDa	84.905	66.188	101.62	85.019	61.048	61.446
24	true	Cluster of | Symbols: TUB4 | tubulin beta chain 4 | chr5:17859442-17860994 REVERSE LENGTH=444 (AT5G44340.1)	AT5G44340.1 [8]	50 kDa	361.05	377.2	317.84	278.69	326.46	292.43
24.1	true	| Symbols: TUB4 | tubulin beta chain 4 | chr5:17859442-17860994 REVERSE LENGTH=444	AT5G44340.1	50 kDa	180.04	179.47	154.18	129.46	148.99	127.5
24.2	true	| Symbols: TUB2 | tubulin beta chain 2 | chr5:25181560-25183501 FORWARD LENGTH=450	AT5G62690.1	51 kDa	175.07	164.99	168.98	128.43	156.22	148.48
24.3	true	| Symbols: TUB7 | tubulin beta-7 chain | chr2:12644258-12645932 REVERSE LENGTH=449	AT2G29550.1	51 kDa	141.67	149.16	130.92	101.99	110.15	109.11
24.4	true	| Symbols: TUB6 | beta-6 tubulin | chr5:3961317-3962971 REVERSE LENGTH=449	AT5G12250.1	51 kDa	107.57	119.7	117.63	89.115	90.628	86.225
24.5	true	| Symbols: TUB9 | tubulin beta-9 chain | chr4:11182218-11183840 FORWARD LENGTH=444	AT4G20890.1	50 kDa	157.03	155.27	130.77	114.27	126.43	115.6
24.6	true	| Symbols: TUB5 | tubulin beta-5 chain | chr1:6938033-6940481 REVERSE LENGTH=449	AT1G20010.1	50 kDa	101.54	113.28	100.83	84.156	95.077	99.846
24.7	true	| Symbols: TUB1 | tubulin beta-1 chain | chr1:28451378-28453602 REVERSE LENGTH=447	AT1G75780.1	50 kDa	90.533	102.69	92.039	76.164	88.282	83.176
24.8	true	| Symbols: TUB8 | tubulin beta 8 | chr5:8042962-8044528 FORWARD LENGTH=449	AT5G23860.1	51 kDa	150.49	157.89	145.61	118.14	142.25	129.88
25	true	Cluster of | Symbols: ADK1, ATADK1 | adenosine kinase 1 | chr3:3012122-3014624 FORWARD LENGTH=344 (AT3G09820.1)	AT3G09820.1 [2]	38 kDa	315.03	341.42	326.44	317.83	327.9	298.9
25.1	true	| Symbols: ADK1, ATADK1 | adenosine kinase 1 | chr3:3012122-3014624 FORWARD LENGTH=344	AT3G09820.1	38 kDa	243.83	260.03	249.26	245.78	245.82	237.57
25.2	true	| Symbols: ADK2 | adenosine kinase 2 | chr5:796573-798997 FORWARD LENGTH=345	AT5G03300.1	38 kDa	206.71	225.6	212.67	214.81	239.79	198.27
26	true	| Symbols: SHM4 | serine hydroxymethyltransferase 4 | chr4:8048013-8050021 REVERSE LENGTH=471	AT4G13930.1	52 kDa	265.05	259.31	279.58	270.23	300.61	256.97
27	true	| Symbols: mtHsc70-1 | mitochondrial heat shock protein 70-1 | chr4:17825368-17828099 REVERSE LENGTH=682	AT4G37910.1	73 kDa	403.14	397.74	349.79	379.32	416.04	431.26
28	true	Cluster of | Symbols: | Lactate/malate dehydrogenase family protein | chr1:1189418-1191267 REVERSE LENGTH=332 (AT1G04410.1)	AT1G04410.1 [2]	36 kDa	311.26	266.64	229.16	281.8	316.02	291.21
28.1	true	| Symbols: | Lactate/malate dehydrogenase family protein | chr1:1189418-1191267 REVERSE LENGTH=332	AT1G04410.1	36 kDa	286.79	238.17	205.67	251.95	299.23	264.28
28.2	true	| Symbols: | Lactate/malate dehydrogenase family protein | chr5:17390552-17392449 FORWARD LENGTH=332	AT5G43330.1	36 kDa	146.48	149.75	130.79	155.21	144.33	148.4
29	true	Cluster of | Symbols: | ATPase, V1 complex, subunit B protein | chr4:18011155-18014789 REVERSE LENGTH=487 (AT4G38510.1)	AT4G38510.1 [4]	54 kDa	328.02	356.66	301.08	330.82	365.61	327.47
29.1	true	| Symbols: | ATPase, V1 complex, subunit B protein | chr4:18011155-18014789 REVERSE LENGTH=487	AT4G38510.1 (+1)	54 kDa	299.4	321.89	273.49	300.89	338.03	296.01
29.2	true	| Symbols: | ATPase, V1 complex, subunit B protein | chr1:28534134-28536916 FORWARD LENGTH=486	AT1G76030.1	54 kDa	299.19	329.16	288.21	307.89	340.01	304.6
29.3	true	| Symbols: | ATPase, V1 complex, subunit B protein | chr1:7016971-7020290 FORWARD LENGTH=487	AT1G20260.1	54 kDa	300.19	322.38	288.21	304	338.02	300.68
30	true	| Symbols: ATPDIL1-1, ATPDI5, PDI5, PDIL1-1 | PDI-like 1-1 | chr1:7645767-7648514 FORWARD LENGTH=501	AT1G21750.1	56 kDa	343.57	331.96	302.73	360.5	387.49	364.04
31	true	| Symbols: APX1, MEE6, CS1, ATAPX1, ATAPX01 | ascorbate peroxidase 1 | chr1:2438005-2439435 FORWARD LENGTH=250	AT1G07890.3 (+1)	28 kDa	276.2	243.62	242.74	293.17	278.99	267.26
32	true	Cluster of | Symbols: AHA2, PMA2, HA2 | H(+)-ATPase 2 | chr4:14770820-14775920 REVERSE LENGTH=948 (AT4G30190.1)	AT4G30190.1 [7]	104 kDa	253.56	240.48	289.42	273.96	198.26	204.43
32.1	true	| Symbols: AHA2, PMA2, HA2 | H(+)-ATPase 2 | chr4:14770820-14775920 REVERSE LENGTH=948	AT4G30190.1	104 kDa	225.76	217.36	246.59	249.28	187.8	190.51
32.2	true	| Symbols: AHA1, PMA, OST2, HA1 | H(+)-ATPase 1 | chr2:8221858-8227268 FORWARD LENGTH=949	AT2G18960.1	104 kDa	189.59	178.68	211.49	204.78	155.82	155.17
32.3	true	| Symbols: AHA3, ATAHA3, HA3 | H(+)-ATPase 3 | chr5:23231208-23236381 REVERSE LENGTH=949	AT5G57350.1	104 kDa	85.697	68.063	80.699	91.395	70.793	70.2
32.4	true	| Symbols: AHA7, HA7 | H(+)-ATPase 7 | chr3:22298763-22303509 FORWARD LENGTH=961	AT3G60330.1	106 kDa	37.148	18.407	33.125	34.961	6.8632	14.764
32.5	true	| Symbols: AHA9, HA9 | H(+)-ATPase 9 | chr1:30316227-30319948 REVERSE LENGTH=954	AT1G80660.1 (+1)	105 kDa	48.203	44.539	46.571	47.121	39.52	39.401
32.6	true	| Symbols: AHA11, HA11 | H(+)-ATPase 11 | chr5:25159495-25164957 FORWARD LENGTH=956	AT5G62670.1	105 kDa	59.002	48.347	57.524	59.281	51.371	51.271
33	true	| Symbols: | Mannose-binding lectin superfamily protein | chr3:5593029-5595522 FORWARD LENGTH=705	AT3G16460.1	72 kDa	279.51	294.09	267.75	358.55	374.38	350.47
34	true	Cluster of | Symbols: RGP2, ATRGP2 | reversibly glycosylated polypeptide 2 | chr5:5092203-5094093 FORWARD LENGTH=360 (AT5G15650.1)	AT5G15650.1 [2]	41 kDa	279.9	249.41	299.5	267.61	286.76	240.18
34.1	true	| Symbols: RGP2, ATRGP2 | reversibly glycosylated polypeptide 2 | chr5:5092203-5094093 FORWARD LENGTH=360	AT5G15650.1	41 kDa	179.24	148.95	192.65	170.62	178.04	152.86
34.2	true	| Symbols: RGP1, ATRGP1 | reversibly glycosylated polypeptide 1 | chr3:415463-417304 FORWARD LENGTH=357	AT3G02230.1	41 kDa	171.01	152.62	200.79	164.53	181.91	147.72
35	true	Cluster of | Symbols: EIF4A-2 | eif4a-2 | chr1:20260495-20262018 FORWARD LENGTH=412 (AT1G54270.1)	AT1G54270.1 [3]	47 kDa	256.93	280.91	304.28	241.4	224.32	244.53
35.1	true	| Symbols: EIF4A-2 | eif4a-2 | chr1:20260495-20262018 FORWARD LENGTH=412	AT1G54270.1	47 kDa	228.22	256.71	270.89	219.58	206.72	220.13
35.2	true	| Symbols: EIF4A1, RH4, TIF4A1 | eukaryotic translation initiation factor 4A1 | chr3:4592635-4594128 REVERSE LENGTH=412	AT3G13920.1	47 kDa	236.39	251.74	271.91	222.55	211.35	220.8
35.3	true	| Symbols: | DEA(D/H)-box RNA helicase family protein | chr1:27378040-27379593 REVERSE LENGTH=414	AT1G72730.1	47 kDa	156.92	175.2	175.37	142.34	148.72	152.4
36	true	Cluster of | Symbols: RHM1, ROL1, ATRHM1 | rhamnose biosynthesis 1 | chr1:29550110-29552207 FORWARD LENGTH=669 (AT1G78570.1)	AT1G78570.1 [3]	75 kDa	247.05	276.55	293.64	286.41	273.66	258.41
36.1	true	| Symbols: RHM1, ROL1, ATRHM1 | rhamnose biosynthesis 1 | chr1:29550110-29552207 FORWARD LENGTH=669	AT1G78570.1	75 kDa	208.35	237.69	264.57	241.46	243.67	230.72
36.2	true	| Symbols: RHM3, ATRHM3 | rhamnose biosynthesis 3 | chr3:4964791-4966875 FORWARD LENGTH=664	AT3G14790.1	75 kDa	108.76	121.7	112.85	127.59	107.56	99.492
36.3	true	| Symbols: MUM4, RHM2, ATRHM2, ATMUM4 | NAD-dependent epimerase/dehydratase family protein | chr1:19967157-19969239 REVERSE LENGTH=667	AT1G53500.1	75 kDa	122.57	123.77	121.68	134.43	122.78	118.56
37	true	| Symbols: ANNAT1, OXY5, ATOXY5 | annexin 1 | chr1:13225304-13226939 FORWARD LENGTH=317	AT1G35720.1	36 kDa	261.37	247.4	261.22	307.12	290.18	271.63
38	true	Cluster of | Symbols: | UDP-glucose 6-dehydrogenase family protein | chr5:15743254-15744696 FORWARD LENGTH=480 (AT5G39320.1)	AT5G39320.1 [4]	53 kDa	315.95	289.63	307.89	290.56	321.61	238.19
38.1	true	| Symbols: | UDP-glucose 6-dehydrogenase family protein | chr5:15743254-15744696 FORWARD LENGTH=480	AT5G39320.1	53 kDa	150.04	139.79	151.85	138.49	147.85	116.52
38.2	true	| Symbols: | UDP-glucose 6-dehydrogenase family protein | chr5:5027872-5029314 REVERSE LENGTH=480	AT5G15490.1	53 kDa	147.93	126.01	139.71	137.17	155.13	105.64
38.3	true	| Symbols: | UDP-glucose 6-dehydrogenase family protein | chr3:11267375-11268817 REVERSE LENGTH=480	AT3G29360.1	53 kDa	149.72	124.44	127.55	136.97	144.73	115.62
38.4	true	| Symbols: UGD1, ATUGD1 | UDP-glucose dehydrogenase 1 | chr1:9182801-9184246 FORWARD LENGTH=481	AT1G26570.1	53 kDa	11.267	25.96	29.65	27.325	21.829	9.1105
39	true	Cluster of | Symbols: OPR1, ATOPR1 | 12-oxophytodienoate reductase 1 | chr1:28776982-28778271 FORWARD LENGTH=372 (AT1G76680.1)	AT1G76680.1 [3]	41 kDa	213.42	235.85	224.91	243.46	251.73	247.57
39.1	true	| Symbols: OPR1, ATOPR1 | 12-oxophytodienoate reductase 1 | chr1:28776982-28778271 FORWARD LENGTH=372	AT1G76680.1	41 kDa	166.28	186.62	184.49	196.2	201.99	210.79
39.2	true	| Symbols: OPR2, ATOPR2 | 12-oxophytodienoate reductase 2 | chr1:28778976-28780355 FORWARD LENGTH=374	AT1G76690.1	42 kDa	90.25	91.057	94.4	93.347	108.93	98.361
39.3	true	| Symbols: | FMN-linked oxidoreductases superfamily protein | chr1:6192455-6193755 REVERSE LENGTH=269	AT1G17990.1	30 kDa	0	0	0.97533	0	0	0
40	true	| Symbols: | 60S acidic ribosomal protein family | chr2:11816929-11817670 FORWARD LENGTH=115	AT2G27710.1	11 kDa	429.8	209.87	170.71	226.16	300.22	336.81
41	true	Cluster of | Symbols: | Insulinase (Peptidase family M16) protein | chr1:19323692-19326771 REVERSE LENGTH=503 (AT1G51980.1)	AT1G51980.1 [2]	54 kDa	207.17	230.01	227.78	230.55	272.75	252.23
41.1	true	| Symbols: | Insulinase (Peptidase family M16) protein | chr1:19323692-19326771 REVERSE LENGTH=503	AT1G51980.1	54 kDa	187.45	201.96	205.14	194.16	247.93	218.64
41.2	true	| Symbols: MPPalpha | mitochondrial processing peptidase alpha subunit | chr3:5599906-5602716 FORWARD LENGTH=499	AT3G16480.1	54 kDa	79.964	94.256	94.701	105.67	103.63	105.09
42	true	| Symbols: MPPBETA | Insulinase (Peptidase family M16) protein | chr3:365624-368526 FORWARD LENGTH=531	AT3G02090.1	59 kDa	234.74	247.74	239.07	259.93	284.73	263.2
43	true	Cluster of | Symbols: UGP, UGP1, AtUGP1 | UDP-GLUCOSE PYROPHOSPHORYLASE 1 | chr3:749761-754014 REVERSE LENGTH=469 (AT3G03250.1)	AT3G03250.1 [2]	52 kDa	243.94	253.03	249.11	243.33	280.8	232.86
43.1	true	| Symbols: UGP, UGP1, AtUGP1 | UDP-GLUCOSE PYROPHOSPHORYLASE 1 | chr3:749761-754014 REVERSE LENGTH=469	AT3G03250.1	52 kDa	189.7	191.61	193.13	184.28	216.92	185.29
43.2	true	| Symbols: UGP2 | UDP-glucose pyrophosphorylase 2 | chr5:5696955-5700845 REVERSE LENGTH=470	AT5G17310.2	52 kDa	157.56	161.13	156.16	162.14	175.86	146.52
44	true	Cluster of | Symbols: | TCP-1/cpn60 chaperonin family protein | chr3:528806-532457 REVERSE LENGTH=535 (AT3G02530.1)	AT3G02530.1 [2]	59 kDa	253.3	246.48	249.74	244.67	259.77	240.94
44.1	true	| Symbols: | TCP-1/cpn60 chaperonin family protein | chr3:528806-532457 REVERSE LENGTH=535	AT3G02530.1	59 kDa	197.46	190.81	194.31	198.27	200.13	192.32
44.2	true	| Symbols: | TCP-1/cpn60 chaperonin family protein | chr5:5247549-5251050 REVERSE LENGTH=535	AT5G16070.1	59 kDa	192.79	191.54	189.93	191.59	199.95	185.2
45	true	Cluster of | Symbols: | Translation elongation factor EF1B, gamma chain | chr1:21377873-21380114 FORWARD LENGTH=413 (AT1G57720.1)	AT1G57720.1 [2]	46 kDa	225.03	251.53	251.27	227.54	237.22	224.27
45.1	true	| Symbols: | Translation elongation factor EF1B, gamma chain | chr1:21377873-21380114 FORWARD LENGTH=413	AT1G57720.1	46 kDa	173.9	201.31	206.32	174.56	181.52	169
45.2	true	| Symbols: | Translation elongation factor EF1B, gamma chain | chr1:3120162-3122152 FORWARD LENGTH=414	AT1G09640.1	47 kDa	145.86	165.16	159.54	158.32	148.72	150.24
46	true	Cluster of | Symbols: | Ribosomal protein L4/L1 family | chr3:2953813-2955444 FORWARD LENGTH=406 (AT3G09630.1)	AT3G09630.1 [2]	45 kDa	240.02	213.14	260.25	223.95	230.62	218.68
46.1	true	| Symbols: | Ribosomal protein L4/L1 family | chr3:2953813-2955444 FORWARD LENGTH=406	AT3G09630.1	45 kDa	195.37	171.32	210.88	174.94	177.9	174.09
46.2	true	| Symbols: | Ribosomal protein L4/L1 family | chr5:657830-659526 FORWARD LENGTH=407	AT5G02870.1	45 kDa	174.76	150.65	175.92	163.82	169.38	161.69
47	true	Cluster of | Symbols: | 6-phosphogluconate dehydrogenase family protein | chr5:16665647-16667110 REVERSE LENGTH=487 (AT5G41670.1)	AT5G41670.1 [2]	53 kDa	296.57	292.58	346.98	315.33	339.9	274.13
47.1	true	| Symbols: | 6-phosphogluconate dehydrogenase family protein | chr5:16665647-16667110 REVERSE LENGTH=487	AT5G41670.1	53 kDa	202.34	193.89	220.68	205.74	222.56	186.3
47.2	true	| Symbols: | 6-phosphogluconate dehydrogenase family protein | chr1:23825549-23827012 REVERSE LENGTH=487	AT1G64190.1	53 kDa	162.62	161.17	212.89	183.78	197.69	141.59
48	true	| Symbols: EDA9 | D-3-phosphoglycerate dehydrogenase | chr4:16374041-16376561 REVERSE LENGTH=603	AT4G34200.1	63 kDa	268.84	283.77	241.29	260.92	286.02	291.12
49	true	| Symbols: TCTP | translationally controlled tumor protein | chr3:5669709-5670729 REVERSE LENGTH=168	AT3G16640.1	19 kDa	304.14	181.51	155.29	173.79	183.04	251.4
50	true	Cluster of | Symbols: | Ribosomal protein S3 family protein | chr5:13710355-13712192 REVERSE LENGTH=248 (AT5G35530.1)	AT5G35530.1 [3]	27 kDa	231.08	240.84	261.33	236.42	223.01	245.91
50.1	true	| Symbols: | Ribosomal protein S3 family protein | chr5:13710355-13712192 REVERSE LENGTH=248	AT5G35530.1	27 kDa	176.81	182.53	206.59	178.61	161.96	177.64
50.2	true	| Symbols: | Ribosomal protein S3 family protein | chr3:19951547-19952782 FORWARD LENGTH=249	AT3G53870.1	27 kDa	184.7	192.39	216.54	197.07	174.46	201.33
50.3	true	| Symbols: | Ribosomal protein S3 family protein | chr2:13450384-13451669 FORWARD LENGTH=250	AT2G31610.1	28 kDa	186.71	192.3	226.36	197.35	175.71	198.69
51	true	Cluster of | Symbols: ATCLPC, ATHSP93-III, HSP93-III | Clp ATPase | chr3:18122363-18126008 REVERSE LENGTH=952 (AT3G48870.1)	AT3G48870.1 [3]	106 kDa	187.29	221.14	203.25	193.51	220.26	227.1
51.1	true	| Symbols: ATCLPC, ATHSP93-III, HSP93-III | Clp ATPase | chr3:18122363-18126008 REVERSE LENGTH=952	AT3G48870.1 (+1)	106 kDa	175.64	208.59	187.37	182.55	211.37	216.03
51.2	true	| Symbols: CLPC, ATHSP93-V, HSP93-V, DCA1, CLPC1 | CLPC homologue 1 | chr5:20715710-20719800 REVERSE LENGTH=929	AT5G50920.1	?	139.38	156.93	158.03	143.55	173.18	163.78
52	true	| Symbols: PBP1, JAL30 | PYK10-binding protein 1 | chr3:5579560-5580674 FORWARD LENGTH=298	AT3G16420.1	32 kDa	488.37	239.82	196.14	265.34	294.25	324.02
53	true	Cluster of | Symbols: ADL6, DRP2A | dynamin-like protein 6 | chr1:3370774-3377120 FORWARD LENGTH=914 (AT1G10290.1)	AT1G10290.1 [2]	99 kDa	215.11	219.24	199.59	216.67	245.03	243.85
53.1	true	| Symbols: ADL6, DRP2A | dynamin-like protein 6 | chr1:3370774-3377120 FORWARD LENGTH=914	AT1G10290.1	99 kDa	148.9	156.89	146.53	156.11	175.53	166.47
53.2	true	| Symbols: ADL3, CF1, DRP2B, DL3 | dynamin-like 3 | chr1:21893413-21900780 FORWARD LENGTH=920	AT1G59610.1	100 kDa	159.95	167.37	152.97	160.48	178.05	185.45
54	true	Cluster of | Symbols: SAM-2, MAT2, SAM2, AtSAM2 | S-adenosylmethionine synthetase 2 | chr4:796298-797479 REVERSE LENGTH=393 (AT4G01850.1)	AT4G01850.1 [2]	43 kDa	306.06	299.3	302.14	336.41	348.55	327.93
54.1	true	| Symbols: SAM-2, MAT2, SAM2, AtSAM2 | S-adenosylmethionine synthetase 2 | chr4:796298-797479 REVERSE LENGTH=393	AT4G01850.1	43 kDa	248.03	238.14	229.86	265.65	266.58	260.28
54.2	true	| Symbols: SAM1, SAM-1, MAT1, AtSAM1 | S-adenosylmethionine synthetase 1 | chr1:519037-520218 FORWARD LENGTH=393	AT1G02500.1	43 kDa	239.1	228.62	232.12	259.98	264.89	245.96
55	true	| Symbols: PGK | phosphoglycerate kinase | chr1:29924347-29926295 REVERSE LENGTH=401	AT1G79550.1	42 kDa	273.52	280.91	251.31	279.55	305.74	312.22
56	true	| Symbols: | TCP-1/cpn60 chaperonin family protein | chr5:7087020-7089906 REVERSE LENGTH=527	AT5G20890.1	57 kDa	227.9	224.55	234	226.85	261.78	213.24
57	true	| Symbols: Tudor1, AtTudor1, TSN1 | TUDOR-SN protein 1 | chr5:2320344-2324892 REVERSE LENGTH=991	AT5G07350.1 (+1)	108 kDa	296.26	302.46	339.14	329.23	314.97	269.73
58	true	Cluster of | Symbols: NSP4 | nitrile specifier protein 4 | chr3:5572145-5574359 FORWARD LENGTH=619 (AT3G16410.1)	AT3G16410.1 [3]	68 kDa	192.82	223.25	217.83	244.94	218.1	186.82
58.1	true	| Symbols: NSP4 | nitrile specifier protein 4 | chr3:5572145-5574359 FORWARD LENGTH=619	AT3G16410.1	68 kDa	152.29	171.18	171.1	174.91	179.17	153.22
58.2	true	| Symbols: ATMLP-470, NSP1, ATNSP1 | nitrile specifier protein 1 | chr3:5566516-5568330 FORWARD LENGTH=470	AT3G16400.1	52 kDa	122.61	149.27	144.68	176.84	137.77	116.72
58.3	true	| Symbols: NSP3 | nitrile specifier protein 3 | chr3:5562602-5564356 FORWARD LENGTH=467	AT3G16390.1	51 kDa	0	1.9527	3.7702	0	0	0
59	true	Cluster of | Symbols: | Ribosomal protein L10 family protein | chr3:2823364-2825020 REVERSE LENGTH=320 (AT3G09200.1)	AT3G09200.1 [3]	34 kDa	238.31	217.38	231.12	234.05	280.3	279.26
59.1	true	| Symbols: | Ribosomal protein L10 family protein | chr3:2823364-2825020 REVERSE LENGTH=320	AT3G09200.1	34 kDa	225.54	202.62	221.32	226.91	266.96	262.44
59.2	true	| Symbols: | Ribosomal protein L10 family protein | chr3:3521453-3522826 FORWARD LENGTH=323	AT3G11250.1	34 kDa	118.27	109.3	124.58	111.32	151.39	138.77
59.3	true	| Symbols: | Ribosomal protein L10 family protein | chr2:16708578-16710448 REVERSE LENGTH=317	AT2G40010.1	34 kDa	36.316	39.937	42.371	36.935	46.994	42.732
60	true	| Symbols: Tudor2, AtTudor2, TSN2 | TUDOR-SN protein 2 | chr5:24822012-24826641 FORWARD LENGTH=985	AT5G61780.1	108 kDa	294.82	280.73	293.76	293.54	289.76	271.63
61	true	Cluster of | Symbols: | Ribosomal protein L30/L7 family protein | chr2:132943-134264 REVERSE LENGTH=242 (AT2G01250.1)	AT2G01250.1 [4]	28 kDa	185.63	193.76	203.04	181.98	200.51	184.71
61.1	true	| Symbols: | Ribosomal protein L30/L7 family protein | chr2:132943-134264 REVERSE LENGTH=242	AT2G01250.1	28 kDa	107.59	108.25	108.46	102.01	118.56	96.341
61.2	true	| Symbols: | Ribosomal protein L30/L7 family protein | chr2:18249227-18250402 REVERSE LENGTH=242	AT2G44120.1 (+1)	28 kDa	117.64	119.51	131.95	113.09	120.81	121.42
61.3	true	| Symbols: | Ribosomal protein L30/L7 family protein | chr3:4433809-4435109 FORWARD LENGTH=244	AT3G13580.3	28 kDa	108.74	108.68	124.22	100.07	110.35	114.36
62	true	Cluster of | Symbols: AXS2 | UDP-D-apiose/UDP-D-xylose synthase 2 | chr1:2574259-2576609 REVERSE LENGTH=389 (AT1G08200.1)	AT1G08200.1 [2]	44 kDa	209.44	211.6	210.81	202.42	229.91	191.01
62.1	true	| Symbols: AXS2 | UDP-D-apiose/UDP-D-xylose synthase 2 | chr1:2574259-2576609 REVERSE LENGTH=389	AT1G08200.1	44 kDa	163.11	165.79	154.55	160.57	184.76	147.54
62.2	true	| Symbols: AXS1 | UDP-D-apiose/UDP-D-xylose synthase 1 | chr2:11864684-11866843 REVERSE LENGTH=389	AT2G27860.1	44 kDa	136.54	137.6	154.89	138.55	150.87	116.7
63	true	| Symbols: HSP60, HSP60-3B | heat shock protein 60 | chr3:8669013-8672278 FORWARD LENGTH=577	AT3G23990.1	61 kDa	275.78	270.44	281.25	279.89	320.86	295.75
64	true	| Symbols: ATMDAR2 | Pyridine nucleotide-disulphide oxidoreductase family protein | chr5:922378-924616 REVERSE LENGTH=435	AT5G03630.1	47 kDa	205.27	240.33	205.83	227.55	250.61	239.37
65	true	| Symbols: | TCP-1/cpn60 chaperonin family protein | chr5:9255561-9258891 REVERSE LENGTH=555	AT5G26360.1	60 kDa	211.64	212.8	244.23	228.38	233.42	188.65
66	true	| Symbols: | TCP-1/cpn60 chaperonin family protein | chr3:3732734-3736156 FORWARD LENGTH=557	AT3G11830.1	60 kDa	219.76	230.86	222.39	222.62	246.31	222.62
67	true	| Symbols: ACO3 | aconitase 3 | chr2:2141591-2146350 FORWARD LENGTH=990	AT2G05710.1	108 kDa	273.49	276.91	320.72	316.19	280.17	253.73
68	true	Cluster of | Symbols: | pfkB-like carbohydrate kinase family protein | chr2:13383635-13386116 REVERSE LENGTH=325 (AT2G31390.1)	AT2G31390.1 [3]	35 kDa	188.22	178.52	180.93	177.36	197.12	195.32
68.1	true	| Symbols: | pfkB-like carbohydrate kinase family protein | chr2:13383635-13386116 REVERSE LENGTH=325	AT2G31390.1	35 kDa	188.22	178.52	180.93	177.36	197.12	195.32
68.2	true	| Symbols: | pfkB-like carbohydrate kinase family protein | chr1:1824548-1826101 FORWARD LENGTH=345	AT1G06020.1	38 kDa	30.379	36.255	15.463	22.684	35.037	39.79
68.3	true	| Symbols: | pfkB-like carbohydrate kinase family protein | chr3:21983103-21984440 FORWARD LENGTH=326	AT3G59480.1	35 kDa	4.1566	0	0	0	0	0
69	true	| Symbols: MAT3 | methionine adenosyltransferase 3 | chr2:15479721-15480893 REVERSE LENGTH=390	AT2G36880.1	42 kDa	310.48	261.8	275.62	276.57	307.72	289.27
70	true	Cluster of | Symbols: PAL1, ATPAL1 | PHE ammonia lyase 1 | chr2:15557602-15560237 REVERSE LENGTH=725 (AT2G37040.1)	AT2G37040.1 [5]	79 kDa	195.48	210.16	231.01	198.87	185.35	160.13
70.1	true	| Symbols: PAL1, ATPAL1 | PHE ammonia lyase 1 | chr2:15557602-15560237 REVERSE LENGTH=725	AT2G37040.1	79 kDa	155.84	161.63	175.65	153.79	152.2	124.19
70.2	true	| Symbols: PAL2, ATPAL2 | phenylalanine ammonia-lyase 2 | chr3:19744256-19746619 REVERSE LENGTH=717	AT3G53260.1	78 kDa	106.32	109.89	127.09	116.68	104.2	90.604
70.3	true	| Symbols: PAL4 | phenylalanine ammonia-lyase 4 | chr3:3204260-3207809 FORWARD LENGTH=707	AT3G10340.1	77 kDa	1.9061	5.7724	2.9551	0	5.1192	0
70.4	true	| Symbols: PAL3, ATPAL3 | phenyl alanine ammonia-lyase 3 | chr5:1160831-1163707 FORWARD LENGTH=694	AT5G04230.1 (+1)	76 kDa	1.8908	0	0	0.95635	3.6139	0
71	true	Cluster of | Symbols: ARP1, emb2207, RPL3A, RP1 | ribosomal protein 1 | chr1:16266992-16268631 FORWARD LENGTH=389 (AT1G43170.1)	AT1G43170.1 [2]	45 kDa	176.32	173.71	197.71	165.26	138.19	173.87
71.1	true	| Symbols: ARP1, emb2207, RPL3A, RP1 | ribosomal protein 1 | chr1:16266992-16268631 FORWARD LENGTH=389	AT1G43170.1	45 kDa	168.23	164.18	185.19	157.44	134.59	166.86
71.2	true	| Symbols: RPL3B, ARP2 | R-protein L3 B | chr1:22720833-22722402 REVERSE LENGTH=390	AT1G61580.1	45 kDa	60.418	53.386	67.174	52.855	37.136	60.516
72	true	| Symbols: CCoAOMT1 | S-adenosyl-L-methionine-dependent methyltransferases superfamily protein | chr4:16310844-16311973 FORWARD LENGTH=259	AT4G34050.1	29 kDa	192.4	190.65	183.8	185.65	222.36	209.23
73	true	Cluster of | Symbols: GRF6, AFT1, 14-3-3lambda | G-box regulating factor 6 | chr5:3284452-3286261 REVERSE LENGTH=248 (AT5G10450.1)	AT5G10450.1 [2]	28 kDa	230.06	244.5	253.19	230.83	229.15	234.96
73.1	true	| Symbols: GRF6, AFT1, 14-3-3lambda | G-box regulating factor 6 | chr5:3284452-3286261 REVERSE LENGTH=248	AT5G10450.1	28 kDa	179.6	182.14	195.27	178.06	179.37	182.62
73.2	true	| Symbols: GRF8, 14-3-3KAPPA, GF14 KAPPA | general regulatory factor 8 | chr5:26148546-26150255 REVERSE LENGTH=248	AT5G65430.1	28 kDa	153.28	172.22	176.48	165.15	155.25	174.42
74	true	| Symbols: MGP1 | copper ion binding;cobalt ion binding;zinc ion binding | chr2:9320456-9322618 REVERSE LENGTH=240	AT2G21870.1	28 kDa	199.2	186.82	157.97	175.5	212.67	208.17
75	true	| Symbols: | seryl-tRNA synthetase / serine--tRNA ligase | chr5:9695087-9697154 FORWARD LENGTH=451	AT5G27470.1	52 kDa	207.69	195.8	193.18	195.31	227.99	219.76
76	true	| Symbols: | Class I glutamine amidotransferase-like superfamily protein | chr3:5047510-5049621 FORWARD LENGTH=392	AT3G14990.1	42 kDa	203.58	192.72	240.21	201.84	210.13	179.92
77	true	| Symbols: MTHSC70-2, HSC70-5 | mitochondrial HSO70 2 | chr5:2975721-2978508 FORWARD LENGTH=682	AT5G09590.1	73 kDa	231.27	240.77	218.03	224.98	237.3	253.75
78	true	| Symbols: | ATPase, F1 complex, alpha subunit protein | chr2:3361474-3364028 FORWARD LENGTH=777	AT2G07698.1	86 kDa	166.34	176.18	193.64	183.85	183.36	169.44
79	true	| Symbols: MTO3, SAMS3, MAT4 | S-adenosylmethionine synthetase family protein | chr3:5952484-5953665 REVERSE LENGTH=393	AT3G17390.1	43 kDa	345.69	348.89	327.51	354.93	373.89	379.44
80	true	| Symbols: PATL2 | PATELLIN 2 | chr1:7955773-7958326 REVERSE LENGTH=683	AT1G22530.1	76 kDa	169.78	195.82	132.12	135.74	224.38	179.73
81	true	Cluster of | Symbols: AAC1 | ADP/ATP carrier 1 | chr3:2605706-2607030 REVERSE LENGTH=381 (AT3G08580.1)	AT3G08580.1 [2]	41 kDa	167.47	163.14	229.44	183.19	129.83	174.67
81.1	true	| Symbols: AAC1 | ADP/ATP carrier 1 | chr3:2605706-2607030 REVERSE LENGTH=381	AT3G08580.1	41 kDa	166.52	160.26	223.6	181.19	129.83	173.77
81.2	true	| Symbols: AAC2 | ADP/ATP carrier 2 | chr5:4336034-4337379 FORWARD LENGTH=385	AT5G13490.1	42 kDa	49.079	51.426	78.243	56.041	42.717	51.865
82	true	| Symbols: | Phosphoglycerate mutase, 2,3-bisphosphoglycerate-independent | chr1:3165550-3167812 REVERSE LENGTH=557	AT1G09780.1	61 kDa	285.08	282.42	287.6	282.82	303.4	292.94
83	true	Cluster of | Symbols: | Phosphofructokinase family protein | chr1:4050159-4053727 REVERSE LENGTH=566 (AT1G12000.1)	AT1G12000.1 [2]	61 kDa	164.86	170.24	193.7	188.74	196.68	172.65
83.1	true	| Symbols: | Phosphofructokinase family protein | chr1:4050159-4053727 REVERSE LENGTH=566	AT1G12000.1	61 kDa	164.86	170.24	193.7	187.67	196.68	172.65
83.2	true	| Symbols: MEE51 | Phosphofructokinase family protein | chr4:1939250-1942765 FORWARD LENGTH=569	AT4G04040.1	63 kDa	24.58	28.901	21.427	13.616	6.7849	0
84	true	Cluster of | Symbols: UXS3, ATUXS3 | UDP-glucuronic acid decarboxylase 3 | chr5:23915814-23917953 REVERSE LENGTH=342 (AT5G59290.1)	AT5G59290.1 [4]	39 kDa	191.87	181.4	179.51	171.49	206.23	194.2
84.1	true	| Symbols: UXS3, ATUXS3 | UDP-glucuronic acid decarboxylase 3 | chr5:23915814-23917953 REVERSE LENGTH=342	AT5G59290.1 (+1)	39 kDa	133.35	126.21	122.5	124.66	134.77	131.79
84.2	true	| Symbols: UXS5 | UDP-XYL synthase 5 | chr3:17089268-17091611 REVERSE LENGTH=341	AT3G46440.1	38 kDa	136.9	130.07	135.9	129.33	147.61	140.65
84.3	true	| Symbols: UXS6 | UDP-XYL synthase 6 | chr2:12336469-12338642 REVERSE LENGTH=343	AT2G28760.2	39 kDa	80.824	67.788	69.808	73.279	79.828	84.645
85	true	Cluster of | Symbols: | TCP-1/cpn60 chaperonin family protein | chr3:4389685-4392624 FORWARD LENGTH=596 (AT3G13470.1)	AT3G13470.1 [2]	63 kDa	261.29	258.14	284.25	239.63	300.06	275.23
85.1	true	| Symbols: | TCP-1/cpn60 chaperonin family protein | chr3:4389685-4392624 FORWARD LENGTH=596	AT3G13470.1	63 kDa	248.52	247.4	274.41	229.77	288.44	263.46
85.2	true	| Symbols: CPN60B, LEN1 | chaperonin 60 beta | chr1:20715717-20718673 REVERSE LENGTH=600	AT1G55490.1	64 kDa	245.39	242.46	256.77	226.47	277.16	253.27
86	true	Cluster of | Symbols: SHM2 | serine hydroxymethyltransferase 2 | chr5:9418299-9421725 FORWARD LENGTH=517 (AT5G26780.1)	AT5G26780.1 [2]	57 kDa	140.76	134.14	118.02	144.58	157.02	160.69
86.1	true	| Symbols: SHM2 | serine hydroxymethyltransferase 2 | chr5:9418299-9421725 FORWARD LENGTH=517	AT5G26780.1	57 kDa	132.1	120.76	116.15	131.49	148.47	143.52
86.2	true	| Symbols: SHM1, STM, SHMT1 | serine transhydroxymethyltransferase 1 | chr4:17831891-17834742 REVERSE LENGTH=517	AT4G37930.1	57 kDa	56.113	56.394	44.958	54.08	53.31	66.976
87	true	Cluster of | Symbols: | Coatomer, alpha subunit | chr2:9152428-9156577 FORWARD LENGTH=1218 (AT2G21390.1)	AT2G21390.1 [2]	136 kDa	162.06	169.17	224.82	154.32	73.665	114.35
87.1	true	| Symbols: | Coatomer, alpha subunit | chr2:9152428-9156577 FORWARD LENGTH=1218	AT2G21390.1	136 kDa	144.57	145.84	186.92	128.45	65.005	100.22
87.2	true	| Symbols: | Coatomer, alpha subunit | chr1:22919814-22923728 FORWARD LENGTH=1216	AT1G62020.1	137 kDa	48.139	63.322	96.289	65.573	17.296	40.579
88	true	| Symbols: eIFiso4G1 | MIF4G domain-containing protein / MA3 domain-containing protein | chr5:23439755-23443433 FORWARD LENGTH=780	AT5G57870.1	86 kDa	157.76	169.93	159.6	164.57	205.3	189.56
89	true	| Symbols: ATGSTF8, ATGSTF5, GST6, GSTF8 | glutathione S-transferase phi 8 | chr2:19558213-19559266 FORWARD LENGTH=263	AT2G47730.1	29 kDa	162.79	176.82	153	168.57	200.44	201.42
90	true	| Symbols: | GTP binding | chr1:10831953-10835454 REVERSE LENGTH=394	AT1G30580.1	44 kDa	172.67	157.08	164.86	167.55	177.87	171.69
91	true	| Symbols: CAC2 | acetyl Co-enzyme a carboxylase biotin carboxylase subunit | chr5:13584300-13588268 FORWARD LENGTH=537	AT5G35360.1	58 kDa	171.37	166.95	152.68	158.1	186.54	148.4
92	true	Cluster of | Symbols: PIP1B, TMP-A, ATHH2, PIP1;2 | plasma membrane intrinsic protein 1B | chr2:18910450-18911703 FORWARD LENGTH=286 (AT2G45960.1)	AT2G45960.1 [6]	31 kDa	208.52	155.36	196.95	143.6	176.67	142.57
92.1	true	| Symbols: PIP1B, TMP-A, ATHH2, PIP1;2 | plasma membrane intrinsic protein 1B | chr2:18910450-18911703 FORWARD LENGTH=286	AT2G45960.1	31 kDa	169.73	139.84	166.77	124.76	158.94	136.72
92.2	true	| Symbols: PIP1A, ATPIP1, PIP1, PIP1;1 | plasma membrane intrinsic protein 1A | chr3:22733657-22735113 FORWARD LENGTH=286	AT3G61430.1	31 kDa	161.08	131.49	163.83	118.77	155.12	119.07
92.3	true	| Symbols: PIP1D, PIP1;5 | plasma membrane intrinsic protein 1;5 | chr4:12220792-12222155 FORWARD LENGTH=287	AT4G23400.1	31 kDa	46.409	32.748	52.774	33.814	52.48	28.461
92.4	true	| Symbols: PIP1C, TMP-B, PIP1;3 | plasma membrane intrinsic protein 1C | chr1:225986-227176 REVERSE LENGTH=286	AT1G01620.1	31 kDa	137.17	114.98	147.12	110.91	142.95	111.21
92.5	true	| Symbols: TMP-C, PIP1;4, PIP1E | plasma membrane intrinsic protein 1;4 | chr4:186143-187531 REVERSE LENGTH=287	AT4G00430.1	31 kDa	131.27	103.27	108.74	95.595	109.51	86.493
92.6	true	| Symbols: PIP2D, PIP2;5 | plasma membrane intrinsic protein 2;5 | chr3:20302117-20303738 FORWARD LENGTH=286	AT3G54820.1	31 kDa	0	0	1.0478	0	0	0
93	true	Cluster of | Symbols: AtGLDP2, GLDP2 | glycine decarboxylase P-protein 2 | chr2:11109330-11113786 REVERSE LENGTH=1044 (AT2G26080.1)	AT2G26080.1 [2]	114 kDa	121.07	119.75	162.82	173.54	156.4	93.859
93.1	true	| Symbols: AtGLDP2, GLDP2 | glycine decarboxylase P-protein 2 | chr2:11109330-11113786 REVERSE LENGTH=1044	AT2G26080.1	114 kDa	97.981	97.343	129.47	132.65	127.85	77.102
93.2	true	| Symbols: AtGLDP1, GLDP1 | glycine decarboxylase P-protein 1 | chr4:15926852-15931150 REVERSE LENGTH=1037	AT4G33010.1	113 kDa	72.065	66.451	83.105	98.801	92.3	52.726
94	true	| Symbols: ACO2 | aconitase 2 | chr4:13543077-13548427 FORWARD LENGTH=995	AT4G26970.1	108 kDa	180.32	192.28	220.01	226.41	185.51	162.17
95	true	| Symbols: | TCP-1/cpn60 chaperonin family protein | chr3:6232226-6233836 FORWARD LENGTH=536	AT3G18190.1	58 kDa	144.54	152.84	174.62	159.35	162.1	112.74
96	true	| Symbols: | GTP binding Elongation factor Tu family protein | chr4:1295751-1298354 REVERSE LENGTH=454	AT4G02930.1	49 kDa	162.28	143.84	168.71	157.44	207.77	171
97	true	| Symbols: | GDSL-like Lipase/Acylhydrolase superfamily protein | chr1:20154548-20156365 REVERSE LENGTH=391	AT1G54000.1	43 kDa	192.96	202.33	203.46	206.1	212.7	196.91
98	true	Cluster of | Symbols: | Ribosomal protein L6 family protein | chr1:27847256-27848680 REVERSE LENGTH=233 (AT1G74050.1)	AT1G74050.1 [2]	26 kDa	151.47	166.11	162.52	167.57	201.82	168.6
98.1	true	| Symbols: | Ribosomal protein L6 family protein | chr1:27847256-27848680 REVERSE LENGTH=233	AT1G74050.1	26 kDa	124.85	138.7	126.95	133.39	158.17	133
98.2	true	| Symbols: | Ribosomal protein L6 family protein | chr1:6377448-6378548 REVERSE LENGTH=233	AT1G18540.1	26 kDa	107.71	107.5	111.24	114.05	134.38	116.93
99	true	Cluster of | Symbols: GRF10, 14-3-3EPSILON, GF14 EPSILON | general regulatory factor 10 | chr1:7879146-7881103 REVERSE LENGTH=254 (AT1G22300.1)	AT1G22300.1 [8]	29 kDa	207.27	181.29	175.78	191.66	199.36	200.49
99.1	true	| Symbols: GRF10, 14-3-3EPSILON, GF14 EPSILON | general regulatory factor 10 | chr1:7879146-7881103 REVERSE LENGTH=254	AT1G22300.1 (+1)	29 kDa	181.73	157.97	153.24	167.7	183.93	179.62
99.2	true	| Symbols: GRF9, GF14 MU | general regulatory factor 9 | chr2:17732118-17733775 REVERSE LENGTH=263	AT2G42590.1 (+2)	30 kDa	40.368	37.044	38.252	38.865	24.865	34.861
99.3	true	| Symbols: GRF12, GF14 IOTA | general regulatory factor 12 | chr1:9156573-9157845 REVERSE LENGTH=268	AT1G26480.1	31 kDa	7.0164	7.965	0.94256	3.079	5.5627	0
99.4	true	| Symbols: GRF11, GF14 OMICRON, RHS5 | general regulatory factor 11 | chr1:12744062-12745603 REVERSE LENGTH=255	AT1G34760.1 (+1)	29 kDa	0	3.8197	0	0	0	0
100	true	Cluster of | Symbols: cpHsc70-1 | chloroplast heat shock protein 70-1 | chr4:12590094-12593437 FORWARD LENGTH=718 (AT4G24280.1)	AT4G24280.1 [2]	77 kDa	165.45	149.7	129.14	142.89	176.21	177.29
100.1	true	| Symbols: cpHsc70-1 | chloroplast heat shock protein 70-1 | chr4:12590094-12593437 FORWARD LENGTH=718	AT4G24280.1	77 kDa	121.83	106.52	93.77	106.64	124.35	131.43
100.2	true	| Symbols: CPHSC70-2EAT SHOCK PROTEIN 70-2, HSC70-7, cpHsc70-2 | chloroplast heat shock protein 70-2 | chr5:20303470-20306295 FORWARD LENGTH=718	AT5G49910.1	77 kDa	110.15	101.6	84.897	91.534	112.12	119.52
101	true	Cluster of | Symbols: RPT6A, ATSUG1 | regulatory particle triple-A ATPase 6A | chr5:6752144-6754918 FORWARD LENGTH=419 (AT5G19990.1)	AT5G19990.1 [2]	47 kDa	163.02	168.07	171.58	163.32	175.12	180.12
101.1	true	| Symbols: RPT6A, ATSUG1 | regulatory particle triple-A ATPase 6A | chr5:6752144-6754918 FORWARD LENGTH=419	AT5G19990.1	47 kDa	160.94	167.15	170.65	163.32	175.12	178.32
101.2	true	| Symbols: | AAA-type ATPase family protein | chr5:6756915-6759550 FORWARD LENGTH=419	AT5G20000.1	47 kDa	149.35	158.23	156.78	149.29	161.09	167.31
102	true	Cluster of | Symbols: PLDALPHA1, PLD | phospholipase D alpha 1 | chr3:5330835-5333474 FORWARD LENGTH=810 (AT3G15730.1)	AT3G15730.1 [2]	92 kDa	151.61	144.95	165.09	178.43	90.172	127.96
102.1	true	| Symbols: PLDALPHA1, PLD | phospholipase D alpha 1 | chr3:5330835-5333474 FORWARD LENGTH=810	AT3G15730.1	92 kDa	151.61	144.95	165.09	178.43	90.172	127.96
102.2	true	| Symbols: PLDALPHA2 | phospholipase D alpha 2 | chr1:19583940-19586551 REVERSE LENGTH=810	AT1G52570.1	92 kDa	9.9635	16.414	21.663	31.054	12.892	15.323
103	true	| Symbols: ANNAT2 | annexin 2 | chr5:25973915-25975554 FORWARD LENGTH=317	AT5G65020.1	36 kDa	148.96	138.02	163.04	164.46	169.27	145.97
104	true	Cluster of | Symbols: ACLB-2 | ATP citrate lyase subunit B 2 | chr5:20055048-20058195 FORWARD LENGTH=608 (AT5G49460.1)	AT5G49460.1 [2]	66 kDa	179.13	167.21	200.51	184.97	180.87	144.42
104.1	true	| Symbols: ACLB-2 | ATP citrate lyase subunit B 2 | chr5:20055048-20058195 FORWARD LENGTH=608	AT5G49460.1	66 kDa	135.53	137.46	152.99	150.9	149.91	115.4
104.2	true	| Symbols: ACLB-1 | ATP-citrate lyase B-1 | chr3:2079247-2082633 REVERSE LENGTH=608	AT3G06650.1	66 kDa	138.5	121.64	161.24	146.75	133.26	111.61
105	true	| Symbols: MTHFR1 | methylenetetrahydrofolate reductase 1 | chr3:22151303-22154323 FORWARD LENGTH=592	AT3G59970.3	66 kDa	173.31	185.46	205.36	193.09	186.16	147.82
106	true	Cluster of | Symbols: CAT2 | catalase 2 | chr4:16700937-16703215 REVERSE LENGTH=492 (AT4G35090.1)	AT4G35090.1 [2]	57 kDa	149.91	162.77	173.32	161.65	175.89	166.8
106.1	true	| Symbols: CAT2 | catalase 2 | chr4:16700937-16703215 REVERSE LENGTH=492	AT4G35090.1	57 kDa	149.91	159.82	173.32	161.65	175.89	166.8
106.2	true	| Symbols: CAT1 | catalase 1 | chr1:7146812-7149609 FORWARD LENGTH=492	AT1G20630.1	57 kDa	30.55	36.756	27.213	33.228	33.886	34.677
107	true	Cluster of | Symbols: FBR12, ATELF5A-2, ELF5A-2 | Eukaryotic translation initiation factor 5A-1 (eIF-5A 1) protein | chr1:9205968-9207098 FORWARD LENGTH=159 (AT1G26630.1)	AT1G26630.1 [4]	17 kDa	154.97	165.15	123.72	145.77	178.76	178.16
107.1	true	| Symbols: FBR12, ATELF5A-2, ELF5A-2 | Eukaryotic translation initiation factor 5A-1 (eIF-5A 1) protein | chr1:9205968-9207098 FORWARD LENGTH=159	AT1G26630.1	17 kDa	132.34	136.09	107.92	123.64	147.37	142.83
107.2	true	| Symbols: ATELF5A-3, ELF5A-3 | eukaryotic elongation factor 5A-3 | chr1:26089301-26090194 FORWARD LENGTH=158	AT1G69410.1	17 kDa	50.044	52.667	45.583	56.699	72.75	59.407
107.3	true	| Symbols: EIF-5A, ELF5A-1, ATELF5A-1, EIF5A | eukaryotic elongation factor 5A-1 | chr1:4773631-4774668 FORWARD LENGTH=158	AT1G13950.1	17 kDa	46.294	46.034	33.87	54.719	58.518	51.103
107.4	true	| Symbols: FBR12, ATELF5A-2, ELF5A-2 | Eukaryotic translation initiation factor 5A-1 (eIF-5A 1) protein | chr1:9205968-9207013 FORWARD LENGTH=138	AT1G26630.2	15 kDa	68.344	82.474	62.242	79.708	86.522	80.007
108	true	| Symbols: TPP2 | tripeptidyl peptidase ii | chr4:11160935-11169889 REVERSE LENGTH=1380	AT4G20850.1	152 kDa	161.94	110.74	159.05	145.21	133.83	74.386
109	true	| Symbols: | Mannose-binding lectin superfamily protein | chr2:11077718-11079642 REVERSE LENGTH=449	AT2G25980.1	49 kDa	179.21	174.7	156.88	174.14	212.3	177.62
110	true	Cluster of | Symbols: RPT5A, ATS6A.2 | regulatory particle triple-A ATPase 5A | chr3:1603540-1605993 FORWARD LENGTH=424 (AT3G05530.1)	AT3G05530.1 [2]	47 kDa	162.35	158.35	147.66	167.58	156.53	169.01
110.1	true	| Symbols: RPT5A, ATS6A.2 | regulatory particle triple-A ATPase 5A | chr3:1603540-1605993 FORWARD LENGTH=424	AT3G05530.1	47 kDa	154.65	150.42	142.91	155.71	152.05	160.2
110.2	true	| Symbols: RPT5B | 26S proteasome AAA-ATPase subunit RPT5B | chr1:2936675-2939258 REVERSE LENGTH=423	AT1G09100.1	47 kDa	94.332	95.83	87.865	98.216	87.745	97.301
111	true	Cluster of | Symbols: TUA3 | tubulin alpha-3 | chr5:6682761-6684474 REVERSE LENGTH=450 (AT5G19770.1)	AT5G19770.1 [3]	50 kDa	177.59	173.99	162.15	133.66	142.54	130.75
111.1	true	| Symbols: TUA3 | tubulin alpha-3 | chr5:6682761-6684474 REVERSE LENGTH=450	AT5G19770.1	50 kDa	98.455	101.33	89.21	67.215	83.428	74.444
111.2	true	| Symbols: TUA6 | Tubulin/FtsZ family protein | chr4:8548769-8550319 REVERSE LENGTH=450	AT4G14960.2	50 kDa	147.74	136.23	135.91	109.48	118.37	109.95
111.3	true	| Symbols: TUA4, TOR2 | tubulin alpha-4 chain | chr1:1356421-1358266 REVERSE LENGTH=450	AT1G04820.1	50 kDa	142.76	135.29	128.97	104.44	115.33	109.95
112	true	| Symbols: NIR1, NIR, ATHNIR | nitrite reductase 1 | chr2:6810552-6812666 FORWARD LENGTH=586	AT2G15620.1	66 kDa	163.83	148.87	160.61	142.29	155.13	132.32
113	true	Cluster of | Symbols: PAA1 | proteasome alpha subunit A1 | chr5:13765417-13767768 REVERSE LENGTH=246 (AT5G35590.1)	AT5G35590.1 [2]	27 kDa	151.19	159.2	170.51	168.91	177.77	167
113.1	true	| Symbols: PAA1 | proteasome alpha subunit A1 | chr5:13765417-13767768 REVERSE LENGTH=246	AT5G35590.1	27 kDa	96.692	108.02	112.59	119.82	119.89	119.23
113.2	true	| Symbols: PAA2 | 20S proteasome subunit PAA2 | chr2:2234226-2236053 FORWARD LENGTH=246	AT2G05840.1	27 kDa	95.916	92.947	105.28	108.01	100.78	98.602
114	true	| Symbols: ATPQ | ATP synthase D chain, mitochondrial | chr3:19396689-19398119 FORWARD LENGTH=168	AT3G52300.1	20 kDa	172.12	154.8	127.85	141.18	180.26	166.32
115	true	| Symbols: | ketol-acid reductoisomerase | chr3:21671561-21674639 FORWARD LENGTH=591	AT3G58610.1	64 kDa	173.2	153.99	192	165.54	160.1	149.23
116	true	| Symbols: ACO1 | aconitase 1 | chr4:16973007-16977949 REVERSE LENGTH=898	AT4G35830.1	98 kDa	213.66	201.44	250.63	230.77	214.9	181.79
117	true	Cluster of | Symbols: UBQ6 | ubiquitin 6 | chr2:19344701-19345174 FORWARD LENGTH=157 (AT2G47110.1)	AT2G47110.1 [3]	18 kDa	164.69	141.26	129.21	130.68	180.96	143.29
117.1	true	| Symbols: UBQ6 | ubiquitin 6 | chr2:19344701-19345174 FORWARD LENGTH=157	AT2G47110.1	18 kDa	164.69	137.25	126.33	126.77	177.62	139.31
117.2	true	| Symbols: RUB1, NEDD8, ATRUB1 | related to ubiquitin 1 | chr1:11218076-11219417 REVERSE LENGTH=156	AT1G31340.1 (+1)	17 kDa	126.86	107.93	98.445	94.479	134.06	108.38
118	true	Cluster of | Symbols: RPN1A, ATRPN1A | 26S proteasome regulatory subunit S2 1A | chr2:8859211-8864699 FORWARD LENGTH=891 (AT2G20580.1)	AT2G20580.1 [2]	?	164.61	148.5	221.55	180.45	93.382	129.7
118.1	true	| Symbols: RPN1A, ATRPN1A | 26S proteasome regulatory subunit S2 1A | chr2:8859211-8864699 FORWARD LENGTH=891	AT2G20580.1	?	148.64	129.34	183.86	155.29	91.395	112.06
118.2	true	| Symbols: RPN1B, ATRPN1B | 26S proteasome regulatory subunit S2 1B | chr4:14067082-14072357 REVERSE LENGTH=891	AT4G28470.1	98 kDa	48.728	48.855	86.522	67.767	30.893	39.466
119	true	| Symbols: VDAC1, ATVDAC1 | voltage dependent anion channel 1 | chr3:85754-87612 FORWARD LENGTH=276	AT3G01280.1	29 kDa	163.7	152.24	160	162.73	180.3	175.57
120	true	| Symbols: ROF1, ATFKBP62, FKBP62 | rotamase FKBP 1 | chr3:9188257-9191137 FORWARD LENGTH=551	AT3G25230.1 (+1)	61 kDa	125.84	122	96.423	111.95	161.11	132.11
121	true	Cluster of | Symbols: | Pyruvate kinase family protein | chr2:15339253-15342781 FORWARD LENGTH=527 (AT2G36580.1)	AT2G36580.1 [2]	58 kDa	155.44	137.77	181.2	168.35	115.56	110.37
121.1	true	| Symbols: | Pyruvate kinase family protein | chr2:15339253-15342781 FORWARD LENGTH=527	AT2G36580.1	58 kDa	131.6	113.51	153.56	135.94	100.75	92.391
121.2	true	| Symbols: | Pyruvate kinase family protein | chr3:19649046-19652237 FORWARD LENGTH=527	AT3G52990.1	57 kDa	124.06	110.6	139.19	139.29	84.841	84.451
122	true	Cluster of | Symbols: | Ribosomal protein S5 family protein | chr2:17460016-17461398 REVERSE LENGTH=285 (AT2G41840.1)	AT2G41840.1 [4]	31 kDa	150.11	137.06	151.25	129.34	135.27	140.13
122.1	true	| Symbols: | Ribosomal protein S5 family protein | chr2:17460016-17461398 REVERSE LENGTH=285	AT2G41840.1	31 kDa	109.58	95.122	98.488	88.237	94.54	97.732
122.2	true	| Symbols: XW6 | Ribosomal protein S5 family protein | chr1:21689115-21690085 FORWARD LENGTH=284	AT1G58380.1 (+1)	31 kDa	92.811	88.615	103.49	86.338	89.493	91.597
122.3	true	| Symbols: | Ribosomal protein S5 family protein | chr3:21279824-21280887 REVERSE LENGTH=276	AT3G57490.1	30 kDa	21.717	14.197	42.663	29.917	45.718	28.154
123	true	Cluster of | Symbols: | Ribosomal protein S11 family protein | chr3:19503324-19504701 FORWARD LENGTH=150 (AT3G52580.1)	AT3G52580.1 [3]	16 kDa	126.69	121.35	147.75	108.35	122.7	161.73
123.1	true	| Symbols: | Ribosomal protein S11 family protein | chr3:19503324-19504701 FORWARD LENGTH=150	AT3G52580.1	16 kDa	90.959	94.214	104.76	84.405	84.242	95.054
123.2	true	| Symbols: | Ribosomal protein S11 family protein | chr3:3623757-3624866 REVERSE LENGTH=150	AT3G11510.1	16 kDa	118.66	108.66	135.16	99.307	112.54	147.84
123.3	true	| Symbols: | Ribosomal protein S11 family protein | chr2:15169925-15171159 FORWARD LENGTH=150	AT2G36160.1	16 kDa	116.75	110.5	131.06	94.391	109.19	145.7
124	true	| Symbols: | coatomer gamma-2 subunit, putative / gamma-2 coat protein, putative / gamma-2 COP, putative | chr4:16471956-16476795 FORWARD LENGTH=886	AT4G34450.1	98 kDa	178.34	150.88	160.04	158.27	133.13	133.95
125	true	Cluster of | Symbols: ATJ3, ATJ | DNAJ homologue 3 | chr3:15869115-15871059 REVERSE LENGTH=420 (AT3G44110.1)	AT3G44110.1 [2]	46 kDa	158	154.83	146.77	125.76	143.55	171.69
125.1	true	| Symbols: ATJ3, ATJ | DNAJ homologue 3 | chr3:15869115-15871059 REVERSE LENGTH=420	AT3G44110.1	46 kDa	126.15	120.76	121.27	100.52	113.79	131.98
125.2	true	| Symbols: ATJ2, J2 | DNAJ homologue 2 | chr5:7303798-7305668 REVERSE LENGTH=419	AT5G22060.1	46 kDa	76.026	80.66	65.574	60.481	71.013	83.199
126	true	| Symbols: APA1, ATAPA1 | aspartic proteinase A1 | chr1:4017119-4019874 REVERSE LENGTH=506	AT1G11910.1	55 kDa	144.97	147.79	170.75	163.98	181.04	135.14
127	true	| Symbols: SDH1-1 | succinate dehydrogenase 1-1 | chr5:26653776-26657224 FORWARD LENGTH=634	AT5G66760.1	70 kDa	136.64	145.29	161.01	153.16	135.97	127.19
128	true	Cluster of | Symbols: NOP56 | homolog of nucleolar protein NOP56 | chr1:20984544-20986893 REVERSE LENGTH=522 (AT1G56110.1)	AT1G56110.1 [2]	59 kDa	123.09	137.63	149.89	113.89	131.67	149.17
128.1	true	| Symbols: NOP56 | homolog of nucleolar protein NOP56 | chr1:20984544-20986893 REVERSE LENGTH=522	AT1G56110.1	59 kDa	123.09	134.76	147.04	111.93	131.67	144.4
128.2	true	| Symbols: | NOP56-like pre RNA processing ribonucleoprotein | chr3:4091678-4093921 FORWARD LENGTH=499	AT3G12860.1	56 kDa	59.388	64.938	75.557	60.69	58.216	83.004
129	true	| Symbols: | arginosuccinate synthase family | chr4:12793085-12795857 REVERSE LENGTH=494	AT4G24830.1	54 kDa	118.58	127.41	127.39	131.53	123.2	125.06
130	true	| Symbols: PAB8, PABP8 | poly(A) binding protein 8 | chr1:18416740-18419753 FORWARD LENGTH=671	AT1G49760.1	73 kDa	143.29	153.31	137.91	131.73	165.23	199.63
131	true	| Symbols: | ATP citrate lyase (ACL) family protein | chr2:8805574-8807858 FORWARD LENGTH=421	AT2G20420.1	45 kDa	134.01	142.14	151.26	136.61	164.94	136.89
132	true	| Symbols: | Phosphoglycerate mutase, 2,3-bisphosphoglycerate-independent | chr3:2608683-2611237 REVERSE LENGTH=560	AT3G08590.1	61 kDa	252.12	254.42	237.69	253.93	264.49	253
133	true	| Symbols: CAC3 | acetyl Co-enzyme a carboxylase carboxyltransferase alpha subunit | chr2:15917612-15920749 FORWARD LENGTH=769	AT2G38040.1	85 kDa	126.72	115.33	102.23	129.32	146.26	150.88
134	true	Cluster of | Symbols: PSAT | phosphoserine aminotransferase | chr4:16904205-16905497 FORWARD LENGTH=430 (AT4G35630.1)	AT4G35630.1 [2]	47 kDa	120.95	133.55	149.11	140.59	150.23	137.33
134.1	true	| Symbols: PSAT | phosphoserine aminotransferase | chr4:16904205-16905497 FORWARD LENGTH=430	AT4G35630.1	47 kDa	78.171	95.18	107.08	96.66	103.05	88.894
134.2	true	| Symbols: | Pyridoxal phosphate (PLP)-dependent transferases superfamily protein | chr2:7666637-7667905 FORWARD LENGTH=422	AT2G17630.1	47 kDa	78.485	86.148	96.36	87.231	95.833	84.354
135	true	Cluster of | Symbols: | DEA(D/H)-box RNA helicase family protein | chr3:21640608-21643464 FORWARD LENGTH=612 (AT3G58510.1)	AT3G58510.1 [3]	66 kDa	139.73	138.18	151.56	130.93	153.55	145.21
135.1	true	| Symbols: | DEA(D/H)-box RNA helicase family protein | chr3:21640608-21643464 FORWARD LENGTH=612	AT3G58510.1	66 kDa	105.33	105.17	113.2	96.814	124.68	107.3
135.2	true	| Symbols: | P-loop containing nucleoside triphosphate hydrolases superfamily protein | chr2:17705382-17708744 FORWARD LENGTH=633	AT2G42520.1	68 kDa	78.188	70.278	79.725	61.375	78.981	74.032
135.3	true	| Symbols: | P-loop containing nucleoside triphosphate hydrolases superfamily protein | chr3:21657099-21660352 FORWARD LENGTH=646	AT3G58570.1	69 kDa	69.225	66.264	72.89	56.653	78.935	72.047
136	true	| Symbols: ATGR1, GR1 | glutathione-disulfide reductase | chr3:8729762-8734115 REVERSE LENGTH=499	AT3G24170.1	54 kDa	131.5	151.79	145.25	167.88	134.92	126.32
137	true	| Symbols: EMB1467, CI76 | NADH-ubiquinone dehydrogenase, mitochondrial, putative | chr5:14897490-14900352 FORWARD LENGTH=745	AT5G37510.1	81 kDa	136.69	141.53	161.22	166.31	170.92	147.86
138	true	Keratin, type II cytoskeletal 1 (Cytokeratin 1) (K1) (CK 1) (67 kDa cytokeratin) (Hair alpha protein) - Homo sapiens (Human).	K2C1_HUMAN	66 kDa	113.71	182.81	153.36	172.75	190.66	149.99
139	true	| Symbols: VDAC2, ATVDAC2 | voltage dependent anion channel 2 | chr5:26935223-26937123 FORWARD LENGTH=276	AT5G67500.1	30 kDa	131.86	140.85	133.62	132.53	136.54	158.76
140	true	| Symbols: MDAR6 | monodehydroascorbate reductase 6 | chr1:23730206-23733534 FORWARD LENGTH=486	AT1G63940.1 (+1)	53 kDa	150.06	149.3	143.49	163.54	164.89	147.88
141	true	| Symbols: HSP60-2 | heat shock protein 60-2 | chr2:14075093-14078568 REVERSE LENGTH=585	AT2G33210.1 (+1)	62 kDa	208.89	210.76	223.42	219.39	264.56	234.82
142	true	Cluster of | Symbols: | Succinyl-CoA ligase, alpha subunit | chr5:2667579-2669672 FORWARD LENGTH=347 (AT5G08300.1)	AT5G08300.1 [2]	36 kDa	128.91	126.15	112.11	123.77	167.17	158.31
142.1	true	| Symbols: | Succinyl-CoA ligase, alpha subunit | chr5:2667579-2669672 FORWARD LENGTH=347	AT5G08300.1	36 kDa	120.08	112.38	103.28	113.65	153.02	143.46
142.2	true	| Symbols: | Succinyl-CoA ligase, alpha subunit | chr5:7830460-7832491 FORWARD LENGTH=341	AT5G23250.1	35 kDa	84.628	89.236	71.43	82.275	113.22	108.65
143	true	| Symbols: ATOMT1, OMT1 | O-methyltransferase 1 | chr5:21982075-21984167 FORWARD LENGTH=363	AT5G54160.1	40 kDa	114.76	133.81	141.33	130.57	136.02	113.37
144	true	| Symbols: PAB2, PABP2, ATPAB2 | poly(A) binding protein 2 | chr4:16336732-16339892 FORWARD LENGTH=629	AT4G34110.1	69 kDa	148.05	131.17	144.79	155.53	179.57	179.08
145	true	Cluster of | Symbols: | Pyruvate kinase family protein | chr5:22820254-22822529 REVERSE LENGTH=498 (AT5G56350.1)	AT5G56350.1 [4]	54 kDa	150.52	139.9	194.1	163.3	135.52	93.895
145.1	true	| Symbols: | Pyruvate kinase family protein | chr5:22820254-22822529 REVERSE LENGTH=498	AT5G56350.1	54 kDa	80.5	82.791	105.61	77.743	68.165	61.048
145.2	true	| Symbols: | Pyruvate kinase family protein | chr5:25490507-25492530 FORWARD LENGTH=510	AT5G63680.1	55 kDa	62.068	57.168	83.459	78.424	66.259	35.624
145.3	true	| Symbols: | Pyruvate kinase family protein | chr5:2778433-2780300 FORWARD LENGTH=510	AT5G08570.1	55 kDa	54.968	48.443	65.959	56.211	51.368	27.715
145.4	true	| Symbols: | Pyruvate kinase family protein | chr3:1049795-1051522 FORWARD LENGTH=510	AT3G04050.1	55 kDa	0	2.013	0	0	0	0
145.5	true	| Symbols: | Pyruvate kinase family protein | chr4:13342207-13344418 FORWARD LENGTH=497	AT4G26390.1	54 kDa	0	0	0	0	0	0
146	true	Cluster of | Symbols: PAE1, ATPAE1 | 20S proteasome alpha subunit E1 | chr1:20104131-20105792 REVERSE LENGTH=237 (AT1G53850.1)	AT1G53850.1 [2]	26 kDa	156.23	144.95	144.84	162	174.2	174.48
146.1	true	| Symbols: PAE1, ATPAE1 | 20S proteasome alpha subunit E1 | chr1:20104131-20105792 REVERSE LENGTH=237	AT1G53850.1	26 kDa	118.08	106.69	101.53	120.71	125.86	126.1
146.2	true	| Symbols: PAE2 | 20S proteasome alpha subunit E2 | chr3:4764364-4766381 FORWARD LENGTH=237	AT3G14290.1	26 kDa	106.13	100.79	104.61	113.54	129.59	125.68
147	true	| Symbols: | TCP-1/cpn60 chaperonin family protein | chr5:22874058-22876966 FORWARD LENGTH=597	AT5G56500.1	63 kDa	243.98	250.53	222	243.85	249.37	277.49
148	true	| Symbols: PKT3, PED1, KAT2 | peroxisomal 3-ketoacyl-CoA thiolase 3 | chr2:14047814-14050983 REVERSE LENGTH=462	AT2G33150.1	49 kDa	141.03	147.05	129.6	146.71	144.74	141.93
149	true	| Symbols: ATP5 | delta subunit of Mt ATP synthase | chr5:4310558-4311941 REVERSE LENGTH=238	AT5G13450.1	26 kDa	124.73	139.03	133.44	132.38	142.41	144.32
150	true	| Symbols: | NAD(P)-binding Rossmann-fold superfamily protein | chr2:8786070-8789098 FORWARD LENGTH=402	AT2G20360.1	44 kDa	133.55	141.55	126.32	155.89	139.61	167.39
151	true	Cluster of | Symbols: ATPHB3, PHB3 | prohibitin 3 | chr5:16315589-16316621 REVERSE LENGTH=277 (AT5G40770.1)	AT5G40770.1 [2]	30 kDa	149.56	151.35	128.03	145.32	145.16	168.97
151.1	true	| Symbols: ATPHB3, PHB3 | prohibitin 3 | chr5:16315589-16316621 REVERSE LENGTH=277	AT5G40770.1	30 kDa	108.28	120.12	94.849	106.81	108.77	127.97
151.2	true	| Symbols: ATPHB4, PHB4 | prohibitin 4 | chr3:10076904-10078051 FORWARD LENGTH=279	AT3G27280.2	31 kDa	80.635	77.058	63.742	84.454	75.622	91.625
152	true	| Symbols: ALPHA-DOX1, DOX1, DIOX1, PADOX-1 | Peroxidase superfamily protein | chr3:159689-162726 REVERSE LENGTH=639	AT3G01420.1	73 kDa	138.42	182.07	151.26	194.33	78.597	113.09
153	true	| Symbols: GLT1 | NADH-dependent glutamate synthase 1 | chr5:21700518-21709629 FORWARD LENGTH=2208	AT5G53460.1	242 kDa	125.18	128.28	189.59	132.49	69.191	70.509
154	true	Cluster of | Symbols: | Ribosomal protein S19e family protein | chr3:364138-365161 REVERSE LENGTH=143 (AT3G02080.1)	AT3G02080.1 [3]	16 kDa	114.91	120.97	135.27	123.9	139.45	139.27
154.1	true	| Symbols: | Ribosomal protein S19e family protein | chr3:364138-365161 REVERSE LENGTH=143	AT3G02080.1	16 kDa	69.229	73.298	76.32	74.93	80.355	85.318
154.2	true	| Symbols: | Ribosomal protein S19e family protein | chr5:24611158-24612202 FORWARD LENGTH=143	AT5G61170.1	16 kDa	70.523	74.203	85.304	75.978	86.687	83.03
154.3	true	| Symbols: | Ribosomal protein S19e family protein | chr5:5037242-5038136 REVERSE LENGTH=143	AT5G15520.1	16 kDa	49.504	50.511	59.716	54.066	55.913	63.697
155	true	| Symbols: MTHFR2 | methylenetetrahydrofolate reductase 2 | chr2:18262301-18265185 FORWARD LENGTH=594	AT2G44160.1	67 kDa	136.39	127.38	143.34	142.37	118.45	99.076
156	true	| Symbols: | clathrin adaptor complexes medium subunit family protein | chr5:1477137-1479872 FORWARD LENGTH=527	AT5G05010.1	58 kDa	116.44	136.03	117.91	121.16	141.4	141.23
157	true	Cluster of | Symbols: P40, AP40, RP40, RPSAA | 40s ribosomal protein SA | chr1:27243148-27244842 REVERSE LENGTH=298 (AT1G72370.1)	AT1G72370.1 [3]	32 kDa	127.14	127.48	148.75	140.35	116.57	141.62
157.1	true	| Symbols: P40, AP40, RP40, RPSAA | 40s ribosomal protein SA | chr1:27243148-27244842 REVERSE LENGTH=298	AT1G72370.1 (+1)	32 kDa	127.14	123.61	144.85	137.32	116.57	140.6
157.2	true	| Symbols: RPSAb | 40s ribosomal protein SA B | chr3:1309544-1310846 REVERSE LENGTH=280	AT3G04770.2	31 kDa	57.171	61.1	65.391	75.028	53.263	74.621
158	true	| Symbols: | Peptidase M1 family protein | chr1:23657791-23664243 REVERSE LENGTH=987	AT1G63770.3 (+1)	111 kDa	164.4	138.33	155.72	155.14	106.53	91.366
159	true	| Symbols: ATPDIL2-1, UNE5, MEE30, PDI11, ATPDI11 | thioredoxin family protein | chr2:19481503-19483683 FORWARD LENGTH=361	AT2G47470.1	39 kDa	127	128.91	127.26	144.52	166.37	149.16
160	true	| Symbols: | Aldolase-type TIM barrel family protein | chr5:4302080-4304212 REVERSE LENGTH=438	AT5G13420.1	48 kDa	140.86	126.56	129.22	139.38	148.84	131.66
161	true	| Symbols: ATC4H, C4H, CYP73A5, REF3 | cinnamate-4-hydroxylase | chr2:12993861-12995683 REVERSE LENGTH=505	AT2G30490.1	58 kDa	123.87	132.82	147.22	158.25	92.491	113.38
162	true	| Symbols: ATARCA, RACK1A_AT, RACK1A | Transducin/WD40 repeat-like superfamily protein | chr1:6222325-6223901 FORWARD LENGTH=327	AT1G18080.1	36 kDa	132.55	139.03	164.42	130.49	152.89	140.97
163	true	| Symbols: ATG2, EBP1, ATEBP1 | metallopeptidase M24 family protein | chr3:19211261-19213568 REVERSE LENGTH=392	AT3G51800.1 (+1)	43 kDa	138.01	142.7	129.22	138.09	137.63	137.55
164	true	| Symbols: ADL1, ADL1A, AG68, DRP1A, RSW9, DL1 | dynamin-like protein | chr5:16820661-16824536 REVERSE LENGTH=610	AT5G42080.1	68 kDa	114.48	106.7	128.83	105.97	120.12	89.758
165	true	| Symbols: | Late embryogenesis abundant protein, group 2 | chr2:18226922-18227988 FORWARD LENGTH=325	AT2G44060.1	36 kDa	143.22	132.09	125.33	139.41	137.57	145.44
166	true	| Symbols: PPI1 | proton pump interactor 1 | chr4:13743614-13745900 FORWARD LENGTH=612	AT4G27500.1	?	127.85	125.97	104.22	111.41	132.48	128.74
167	true	| Symbols: RPT3 | regulatory particle triple-A ATPase 3 | chr5:23569155-23571116 FORWARD LENGTH=408	AT5G58290.1	46 kDa	137.16	134.9	116.63	139.24	149.01	154.5
168	true	| Symbols: ATPDIL1-3, PDI1, ATPDI1, PDIL1-3 | PDI-like 1-3 | chr3:20363514-20366822 REVERSE LENGTH=579	AT3G54960.1	64 kDa	127.39	116.24	109.5	116.53	137.42	111.18
169	true	| Symbols: POP2, GABA-T, HER1 | Pyridoxal phosphate (PLP)-dependent transferases superfamily protein | chr3:7835286-7838863 FORWARD LENGTH=504	AT3G22200.1 (+1)	55 kDa	111.45	134.5	151.86	134.77	114.74	114.46
170	true	| Symbols: PYD1 | pyrimidine 1 | chr3:6094279-6096289 FORWARD LENGTH=426	AT3G17810.1	47 kDa	142.38	129.41	138.09	141.86	178.78	150.7
171	true	| Symbols: ATPDIL1-2, PDI6, ATPDI6, PDIL1-2 | PDI-like 1-2 | chr1:29126742-29129433 FORWARD LENGTH=508	AT1G77510.1	56 kDa	149.78	160.07	129.83	183.42	172.19	190.78
172	true	| Symbols: HSP60-3A | heat shock protein 60-3A | chr3:4561704-4565133 REVERSE LENGTH=572	AT3G13860.1	60 kDa	109.32	131.95	130.36	136.53	154.94	122.03
173	true	| Symbols: EIF3A, ATEIF3A-1, EIF3A-1, ATTIF3A1, TIF3A1 | eukaryotic translation initiation factor 3A | chr4:6947834-6952053 REVERSE LENGTH=987	AT4G11420.1	?	134.47	113.25	111.93	128.24	98.933	104.44
174	true	Cluster of | Symbols: RACK1B_AT | receptor for activated C kinase 1B | chr1:17981977-17983268 REVERSE LENGTH=326 (AT1G48630.1)	AT1G48630.1 [2]	36 kDa	122.25	129.04	167.18	145.32	161.88	136.53
174.1	true	| Symbols: RACK1B_AT | receptor for activated C kinase 1B | chr1:17981977-17983268 REVERSE LENGTH=326	AT1G48630.1	36 kDa	96.562	102.46	137.61	125.61	138.46	111.77
174.2	true	| Symbols: RACK1C_AT | receptor for activated C kinase 1C | chr3:6211109-6212371 REVERSE LENGTH=326	AT3G18130.1	36 kDa	98.764	102.71	122.8	105.21	127.7	105.81
175	true	| Symbols: ATTCP-1, TCP-1 | T-complex protein 1 alpha subunit | chr3:6998544-7002266 REVERSE LENGTH=545	AT3G20050.1	59 kDa	140.37	143.05	140.64	133.55	131.82	128.84
176	true	| Symbols: | Aldolase superfamily protein | chr2:95006-96491 REVERSE LENGTH=391	AT2G01140.1	42 kDa	167.78	154.06	154.9	164.71	188.78	166.33
177	true	| Symbols: ATGSTU19, GST8, GSTU19 | glutathione S-transferase TAU 19 | chr1:29486659-29487819 REVERSE LENGTH=219	AT1G78380.1	26 kDa	101.65	107.52	112.53	108.45	125.76	114.35
178	true	Cluster of | Symbols: TUF, emb2448, TUFF, VHA-E1 | vacuolar ATP synthase subunit E1 | chr4:6800091-6801696 FORWARD LENGTH=230 (AT4G11150.1)	AT4G11150.1 [2]	26 kDa	92.56	95.179	97.276	95.371	107.96	85.044
178.1	true	| Symbols: TUF, emb2448, TUFF, VHA-E1 | vacuolar ATP synthase subunit E1 | chr4:6800091-6801696 FORWARD LENGTH=230	AT4G11150.1	26 kDa	87.766	89.521	93.419	90.4	104.96	79.014
178.2	true	| Symbols: VHA-E3 | vacuolar H+-ATPase subunit E isoform 3 | chr1:23828537-23830002 REVERSE LENGTH=237	AT1G64200.1	27 kDa	58.118	60.004	58.014	57.17	58.965	54.492
178.3	true	| Symbols: VHA-E2 | vacuolar H+-ATPase subunit E isoform 2 | chr3:2600130-2601907 FORWARD LENGTH=235	AT3G08560.1	27 kDa	0	0	0	0	0	0
179	true	| Symbols: | Transketolase | chr3:22454004-22456824 FORWARD LENGTH=741	AT3G60750.1	80 kDa	182.57	191.42	202.96	175.02	188.46	156.25
180	true	Cluster of | Symbols: | AAA-type ATPase family protein | chr1:17009220-17011607 FORWARD LENGTH=399 (AT1G45000.1)	AT1G45000.1 [2]	45 kDa	134.61	132.29	116.8	120.59	144.02	135.22
180.1	true	| Symbols: | AAA-type ATPase family protein | chr1:17009220-17011607 FORWARD LENGTH=399	AT1G45000.1	45 kDa	119.72	115.78	103.11	109.54	128.03	115.23
180.2	true	| Symbols: RPT4A | regulatory particle triple-A ATPase 4A | chr5:17248563-17251014 REVERSE LENGTH=399	AT5G43010.1	45 kDa	115.66	112.7	102.3	101.64	126.09	118.52
181	true	| Symbols: SAPX | stromal ascorbate peroxidase | chr4:5314999-5317071 FORWARD LENGTH=372	AT4G08390.1 (+1)	40 kDa	151.23	129.76	130.6	139.08	158.75	150.22
182	true	| Symbols: ALDH2C4, ALDH1A, REF1 | aldehyde dehydrogenase 2C4 | chr3:8919732-8923029 REVERSE LENGTH=501	AT3G24503.1	54 kDa	129.29	144.39	164.35	165.46	125.04	121.01
183	true	| Symbols: | TCP-1/cpn60 chaperonin family protein | chr1:8685504-8687660 REVERSE LENGTH=459	AT1G24510.2	51 kDa	120.88	121.72	131.56	125.24	129.22	101.12
184	true	| Symbols: Hsp89.1, AtHsp90.6, AtHsp90-6 | HEAT SHOCK PROTEIN 89.1 | chr3:2479611-2483970 FORWARD LENGTH=799	AT3G07770.1	91 kDa	152.56	156.62	160.01	168.22	171.96	148
185	true	| Symbols: | Cytosol aminopeptidase family protein | chr2:10287017-10289450 REVERSE LENGTH=520	AT2G24200.1	55 kDa	190.3	223.18	229.2	240.77	234.87	210.19
186	true	Cluster of | Symbols: EMB3010, RPS6B | Ribosomal protein S6e | chr5:3258734-3260142 REVERSE LENGTH=249 (AT5G10360.1)	AT5G10360.1 [2]	28 kDa	128.77	116.78	125.55	110.96	138.64	135.56
186.1	true	| Symbols: EMB3010, RPS6B | Ribosomal protein S6e | chr5:3258734-3260142 REVERSE LENGTH=249	AT5G10360.1	28 kDa	106.87	101.3	103.82	91.92	113.79	114.68
186.2	true	| Symbols: RPS6, RPS6A | ribosomal protein S6 | chr4:15346306-15347714 REVERSE LENGTH=250	AT4G31700.1	28 kDa	102.97	93.316	98.275	88.004	111.11	113.76
187	true	| Symbols: F3H, TT6, F3'H | flavanone 3-hydroxylase | chr3:19025409-19026658 FORWARD LENGTH=358	AT3G51240.1	40 kDa	116.47	114.69	121.99	124.57	122.43	112.41
188	true	Cluster of | Symbols: ACBP4 | acyl-CoA binding protein 4 | chr3:1561880-1567047 FORWARD LENGTH=668 (AT3G05420.1)	AT3G05420.1 [3]	73 kDa	125.79	128.73	114.38	138.4	128.61	137.61
188.1	true	| Symbols: ACBP4 | acyl-CoA binding protein 4 | chr3:1561880-1567047 FORWARD LENGTH=668	AT3G05420.1	73 kDa	117.05	125.89	110.49	135.55	126.69	128.76
188.2	true	| Symbols: ACBP4 | acyl-CoA binding protein 4 | chr3:1561880-1567047 FORWARD LENGTH=669	AT3G05420.2	73 kDa	118.97	124.95	112.48	135.37	126.28	133.86
188.3	true	| Symbols: ACBP5 | acyl-CoA binding protein 5 | chr5:9776101-9780780 FORWARD LENGTH=648	AT5G27630.1	71 kDa	5.8557	3.8787	6.5466	0	0.94719	7.0366
189	true	| Symbols: RPT1A | regulatory particle triple-A 1A | chr1:20065921-20068324 REVERSE LENGTH=426	AT1G53750.1	48 kDa	92.79	92.695	104.14	96.252	98.508	98.562
190	true	| Symbols: | Dihydrolipoamide acetyltransferase, long form protein | chr3:4596240-4600143 FORWARD LENGTH=539	AT3G13930.1	58 kDa	135.19	150	133.66	153.36	141	150.15
191	true	| Symbols: | transducin family protein / WD-40 repeat family protein | chr3:23431009-23437241 REVERSE LENGTH=1104	AT3G63460.1	120 kDa	157.4	126.12	149.98	126.52	119.5	114.24
192	true	| Symbols: | Ribosomal protein L6 family | chr1:12010986-12012223 FORWARD LENGTH=194	AT1G33120.1	22 kDa	157.05	161.13	154.84	152.73	194.02	156.8
193	true	| Symbols: ASP5 | aspartate aminotransferase 5 | chr4:15471074-15473521 REVERSE LENGTH=448	AT4G31990.4	49 kDa	108.98	127.92	117.05	129.27	127.77	111.43
194	true	| Symbols: MOD1, ENR1 | NAD(P)-binding Rossmann-fold superfamily protein | chr2:2322876-2324867 FORWARD LENGTH=390	AT2G05990.1	41 kDa	128.51	127.38	105.42	113.92	156.63	136.45
195	true	| Symbols: | Subtilase family protein | chr2:2269831-2272207 REVERSE LENGTH=754	AT2G05920.1	80 kDa	112.81	109.52	136.56	137.05	127.28	129.49
196	true	Cluster of | Symbols: NTRA, ATNTRA, NTR2 | NADPH-dependent thioredoxin reductase A | chr2:7564357-7566219 FORWARD LENGTH=378 (AT2G17420.1)	AT2G17420.1 [2]	40 kDa	126.12	122.28	116.17	120.54	140.07	133.68
196.1	true	| Symbols: NTRA, ATNTRA, NTR2 | NADPH-dependent thioredoxin reductase A | chr2:7564357-7566219 FORWARD LENGTH=378	AT2G17420.1	40 kDa	111.54	113.59	110.43	110.61	127.33	119.72
196.2	true	| Symbols: ATNTRB, NTRB, NTR1 | NADPH-dependent thioredoxin reductase B | chr4:16842218-16843740 FORWARD LENGTH=375	AT4G35460.1	40 kDa	40.474	30.242	26.278	28.82	36.572	40.414
197	true	| Symbols: KASI, KAS1 | 3-ketoacyl-acyl carrier protein synthase I | chr5:18774439-18776629 REVERSE LENGTH=473	AT5G46290.1	50 kDa	128.63	123.1	115.32	130.32	160.9	137.07
198	true	| Symbols: | Ribosomal protein S4 (RPS4A) family protein | chr2:7546598-7548138 FORWARD LENGTH=261	AT2G17360.1 (+1)	30 kDa	98.944	89.501	104.69	102.55	120.17	102.44
199	true	| Symbols: FUM1 | fumarase 1 | chr2:19498614-19502020 FORWARD LENGTH=492	AT2G47510.1	53 kDa	114.82	117.36	138.23	118.07	124.14	123.14
200	true	| Symbols: | Phosphofructokinase family protein | chr1:7297467-7301336 REVERSE LENGTH=614	AT1G20950.1	67 kDa	199.35	183.01	186.79	173.87	175.3	167.26
201	true	| Symbols: CAD4, ATCAD4, CAD, CAD-C | GroES-like zinc-binding alcohol dehydrogenase family protein | chr3:6744859-6747005 FORWARD LENGTH=365	AT3G19450.1	39 kDa	148.77	139.76	176.06	137.36	134.2	121.12
202	true	| Symbols: ATP3 | gamma subunit of Mt ATP synthase | chr2:14018978-14021047 REVERSE LENGTH=325	AT2G33040.1	35 kDa	113.59	124.79	131.91	115.94	150.16	114.24
203	true	Cluster of | Symbols: | RNA 3'-terminal phosphate cyclase/enolpyruvate transferase, alpha/beta | chr2:18677518-18679868 FORWARD LENGTH=520 (AT2G45300.1)	AT2G45300.1 [2]	56 kDa	110.63	108.84	96.441	128.39	115.35	102.37
203.1	true	| Symbols: | RNA 3'-terminal phosphate cyclase/enolpyruvate transferase, alpha/beta | chr2:18677518-18679868 FORWARD LENGTH=520	AT2G45300.1	56 kDa	82.231	81.606	73.672	103.4	90.141	75.472
203.2	true	| Symbols: | RNA 3'-terminal phosphate cyclase/enolpyruvate transferase, alpha/beta | chr1:18068892-18071331 REVERSE LENGTH=521	AT1G48860.1	56 kDa	81.946	78.996	71.621	87.961	89.982	79.37
204	true	| Symbols: | TRAF-like family protein | chr5:9200492-9202153 FORWARD LENGTH=351	AT5G26260.1	40 kDa	113.06	157.37	135.64	155.51	143.89	127.77
205	true	| Symbols: ATRPS5B, RPS5B | ribosomal protein 5B | chr2:15647883-15649042 REVERSE LENGTH=207	AT2G37270.1	23 kDa	117.79	124.29	151.78	125.97	127.4	140.48
206	true	Cluster of | Symbols: APS1 | ATP sulfurylase 1 | chr3:8112837-8114734 FORWARD LENGTH=463 (AT3G22890.1)	AT3G22890.1 [2]	51 kDa	151.25	128.8	147.83	160.34	131.64	146.53
206.1	true	| Symbols: APS1 | ATP sulfurylase 1 | chr3:8112837-8114734 FORWARD LENGTH=463	AT3G22890.1	51 kDa	130.8	117	138.96	146.17	116.57	130.93
206.2	true	| Symbols: APS3 | Pseudouridine synthase/archaeosine transglycosylase-like family protein | chr4:8413443-8415311 REVERSE LENGTH=465	AT4G14680.1	52 kDa	64.57	47.278	59.242	59.78	61.543	54.655
207	true	| Symbols: VDAC3, ATVDAC3 | voltage dependent anion channel 3 | chr5:4889641-4891389 REVERSE LENGTH=274	AT5G15090.1	29 kDa	176.94	152	147.7	170.54	179.25	185.19
208	true	| Symbols: PIP3, PIP3A, PIP2;7, SIMIP | plasma membrane intrinsic protein 3 | chr4:16708672-16709958 FORWARD LENGTH=280	AT4G35100.1	30 kDa	164.04	122.72	149.37	145.38	144.67	113.21
209	true	Cluster of | Symbols: | Zincin-like metalloproteases family protein | chr5:3328119-3332462 FORWARD LENGTH=701 (AT5G10540.1)	AT5G10540.1 [2]	79 kDa	95.208	111.37	98.73	104.92	96.006	82.014
209.1	true	| Symbols: | Zincin-like metalloproteases family protein | chr5:3328119-3332462 FORWARD LENGTH=701	AT5G10540.1	79 kDa	68.659	72.555	62.484	70.176	65.464	53.527
209.2	true	| Symbols: | Zincin-like metalloproteases family protein | chr5:26221951-26225784 FORWARD LENGTH=791	AT5G65620.1	89 kDa	55.449	66.912	64.876	65.794	56.718	54.444
210	true	| Symbols: CARB | carbamoyl phosphate synthetase B | chr1:10468164-10471976 FORWARD LENGTH=1187	AT1G29900.1	130 kDa	132.31	100.06	154.42	126.06	100.11	81.699
211	true	Cluster of | Symbols: OLI7, RPL5B | ribosomal protein L5 B | chr5:15903365-15905185 FORWARD LENGTH=301 (AT5G39740.1)	AT5G39740.1 [2]	34 kDa	124.9	117.72	145.57	114.51	149.44	137.01
211.1	true	| Symbols: OLI7, RPL5B | ribosomal protein L5 B | chr5:15903365-15905185 FORWARD LENGTH=301	AT5G39740.1	34 kDa	107.19	100.46	125.28	99.601	138.31	119.57
211.2	true	| Symbols: ATL5, PGY3, OLI5, RPL5A | ribosomal protein L5 | chr3:9269573-9271327 REVERSE LENGTH=301	AT3G25520.1	34 kDa	102.79	94.386	121.25	97.279	122.64	113.44
212	true	| Symbols: EIF3E, TIF3E1, ATEIF3E-1, INT-6, ATINT6, INT6 | eukaryotic translation initiation factor 3E | chr3:21196786-21199073 REVERSE LENGTH=441	AT3G57290.1	52 kDa	131.88	118.33	145.76	135.95	121.82	118.89
213	true	| Symbols: | 6-phosphogluconate dehydrogenase family protein | chr3:482498-483958 FORWARD LENGTH=486	AT3G02360.2	54 kDa	159.89	137.39	173.82	154.76	163.47	132.48
214	true	| Symbols: RPT2a | regulatory particle AAA-ATPase 2A | chr4:14312369-14314386 FORWARD LENGTH=443	AT4G29040.1	49 kDa	106.4	112.24	103.95	97.221	117.13	122.21
215	true	| Symbols: | FAD/NAD(P)-binding oxidoreductase | chr5:6782708-6786360 FORWARD LENGTH=328	AT5G20080.1	36 kDa	103.23	91.177	84.049	101.12	103.37	98.28
216	true	| Symbols: MSD1, MEE33, ATMSD1 | manganese superoxide dismutase 1 | chr3:3418015-3419581 FORWARD LENGTH=231	AT3G10920.1	25 kDa	101.43	119.58	86.086	100.21	130.47	125.96
217	true	| Symbols: | Mov34/MPN/PAD-1 family protein | chr5:7937772-7939339 FORWARD LENGTH=308	AT5G23540.1	34 kDa	124.25	131.76	121.57	122.92	132.94	131.05
218	true	| Symbols: NDPK1 | Nucleoside diphosphate kinase family protein | chr4:5923424-5924366 FORWARD LENGTH=169	AT4G09320.1	19 kDa	136.93	144.79	145.16	135.55	168.69	149.85
219	true	| Symbols: ASP1 | aspartate aminotransferase 1 | chr2:13179012-13181686 FORWARD LENGTH=430	AT2G30970.1	48 kDa	119.14	98.509	116.99	107.8	105.48	114.54
220	true	Cluster of | Symbols: | Ribosomal protein L14 | chr4:13594104-13595187 REVERSE LENGTH=134 (AT4G27090.1)	AT4G27090.1 [2]	16 kDa	83.323	93.898	95.473	96.552	117.72	110.15
220.1	true	| Symbols: | Ribosomal protein L14 | chr4:13594104-13595187 REVERSE LENGTH=134	AT4G27090.1	16 kDa	76.354	84.19	86.636	88.46	104.59	98.275
220.2	true	| Symbols: | Ribosomal protein L14 | chr2:8813923-8815071 FORWARD LENGTH=134	AT2G20450.1	16 kDa	51.575	59.672	62.086	60.212	78.892	75.698
221	true	Cluster of | Symbols: ROC1 | rotamase CYP 1 | chr4:18083620-18084138 REVERSE LENGTH=172 (AT4G38740.1)	AT4G38740.1 [2]	18 kDa	100.84	103.84	105.38	94.411	110.33	103.95
221.1	true	| Symbols: ROC1 | rotamase CYP 1 | chr4:18083620-18084138 REVERSE LENGTH=172	AT4G38740.1	18 kDa	97.946	100.78	103.44	93.41	109.36	100.95
221.2	true	| Symbols: | Cyclophilin-like peptidyl-prolyl cis-trans isomerase family protein | chr2:9055619-9056143 REVERSE LENGTH=174	AT2G21130.1	18 kDa	56.781	62.732	61.856	55.097	67.633	58.466
222	true	Cluster of | Symbols: VCS | Transducin/WD40 repeat-like superfamily protein | chr3:4304085-4309949 FORWARD LENGTH=1344 (AT3G13300.1)	AT3G13300.1 [3]	146 kDa	115.03	118.51	96.776	98.79	116.64	113.18
222.1	true	| Symbols: VCS | Transducin/WD40 repeat-like superfamily protein | chr3:4304085-4309949 FORWARD LENGTH=1344	AT3G13300.1 (+1)	146 kDa	109.23	107.88	89.908	94.896	105.86	101.57
222.2	true	| Symbols: VCR | varicose-related | chr3:4297529-4303113 FORWARD LENGTH=1340	AT3G13290.1	146 kDa	37.284	38.677	34.144	37.034	37.473	41.272
223	true	Cluster of | Symbols: GRF5, GF14 UPSILON | general regulatory factor 5 | chr5:5244008-5245402 REVERSE LENGTH=268 (AT5G16050.1)	AT5G16050.1 [2]	30 kDa	215.47	209.98	211.88	199.87	209.54	200.52
223.1	true	| Symbols: GRF5, GF14 UPSILON | general regulatory factor 5 | chr5:5244008-5245402 REVERSE LENGTH=268	AT5G16050.1	30 kDa	181.93	172.21	179.63	164.66	170.32	163.88
223.2	true	| Symbols: GRF7, GF14 NU | general regulatory factor 7 | chr3:526800-527915 REVERSE LENGTH=265	AT3G02520.1	30 kDa	162.94	165.21	171.48	149.31	155.47	152.37
224	true	Cluster of | Symbols: | Ribosomal protein L7Ae/L30e/S12e/Gadd45 family protein | chr2:19529854-19531401 FORWARD LENGTH=257 (AT2G47610.1)	AT2G47610.1 [2]	29 kDa	94.825	86.792	88.243	94.237	107.97	84.859
224.1	true	| Symbols: | Ribosomal protein L7Ae/L30e/S12e/Gadd45 family protein | chr2:19529854-19531401 FORWARD LENGTH=257	AT2G47610.1	29 kDa	82.953	76.947	80.408	81.153	94.977	73.787
224.2	true	| Symbols: | Ribosomal protein L7Ae/L30e/S12e/Gadd45 family protein | chr3:23242862-23244273 REVERSE LENGTH=256	AT3G62870.1	29 kDa	83.083	76.007	77.344	86.192	98.835	75.823
225	true	| Symbols: CNX1, ATCNX1 | calnexin 1 | chr5:24827394-24829642 REVERSE LENGTH=530	AT5G61790.1	60 kDa	134.79	136.65	150.43	142.41	133.32	132.02
226	true	| Symbols: ERD14 | Dehydrin family protein | chr1:28587013-28587657 REVERSE LENGTH=185	AT1G76180.1	21 kDa	124.7	117.79	108.4	112.41	150.98	116.59
227	true	| Symbols: PGM3 | Phosphoglucomutase/phosphomannomutase family protein | chr1:8219946-8224186 FORWARD LENGTH=583	AT1G23190.1	63 kDa	167.27	150.41	151.61	147.82	159.68	138.27
228	true	Cluster of | Symbols: PGK1 | phosphoglycerate kinase 1 | chr3:4061127-4063140 REVERSE LENGTH=481 (AT3G12780.1)	AT3G12780.1 [3]	50 kDa	147.04	144.48	134.45	166.2	187.84	168.4
228.1	true	| Symbols: PGK1 | phosphoglycerate kinase 1 | chr3:4061127-4063140 REVERSE LENGTH=481	AT3G12780.1	50 kDa	109.39	105.47	101.14	122.13	137.34	117.23
228.2	true	| Symbols: | Phosphoglycerate kinase family protein | chr1:21028403-21030454 FORWARD LENGTH=478	AT1G56190.1 (+1)	50 kDa	109.54	112.07	100.12	123.28	142.73	127.79
229	true	| Symbols: MDH | malate dehydrogenase | chr3:17513657-17514868 FORWARD LENGTH=403	AT3G47520.1	42 kDa	134.59	153.37	141.64	143.39	168.55	168.02
230	true	| Symbols: EMB1276, ACAT2 | acetoacetyl-CoA thiolase 2 | chr5:19552570-19555122 REVERSE LENGTH=403	AT5G48230.2	41 kDa	127.85	129.52	129.18	123.07	133.37	123.12
231	true	| Symbols: AGT2 | alanine:glyoxylate aminotransferase 2 | chr4:18406797-18409262 FORWARD LENGTH=476	AT4G39660.1	52 kDa	119.98	135.27	132.28	153.53	115.4	103.11
232	true	| Symbols: FLS, ATFLS1, FLS1 | flavonol synthase 1 | chr5:2804009-2805175 FORWARD LENGTH=336	AT5G08640.1	38 kDa	114.86	121.13	88.546	121.64	116.89	142.08
233	true	Cluster of | Symbols: OASA1, OLD3, CYTACS1 | O-acetylserine (thiol) lyase (OAS-TL) isoform A1 | chr4:8518209-8520050 REVERSE LENGTH=322 (AT4G14880.1)	AT4G14880.1 [2]	34 kDa	117.9	120.21	118.18	138.5	144.01	116.65
233.1	true	| Symbols: OASA1, OLD3, CYTACS1 | O-acetylserine (thiol) lyase (OAS-TL) isoform A1 | chr4:8518209-8520050 REVERSE LENGTH=322	AT4G14880.1	34 kDa	117.9	120.21	118.18	138.5	143.04	116.65
233.2	true	| Symbols: OASA2 | O-acetylserine (thiol) lyase (OAS-TL) isoform A2 | chr3:7963855-7965751 FORWARD LENGTH=305	AT3G22460.1	32 kDa	13.074	20.265	21.9	15.07	24.013	3.0678
234	true	Cluster of | Symbols: ATNADP-ME2, NADP-ME2 | NADP-malic enzyme 2 | chr5:3754456-3758040 FORWARD LENGTH=588 (AT5G11670.1)	AT5G11670.1 [2]	64 kDa	114.95	135.22	148.75	139.47	118.02	117.73
234.1	true	| Symbols: ATNADP-ME2, NADP-ME2 | NADP-malic enzyme 2 | chr5:3754456-3758040 FORWARD LENGTH=588	AT5G11670.1	64 kDa	114.95	135.22	148.75	139.47	118.02	117.73
234.2	true	| Symbols: ATNADP-ME3, NADP-ME3 | NADP-malic enzyme 3 | chr5:9024549-9028260 FORWARD LENGTH=588	AT5G25880.1	65 kDa	3.1884	6.7837	3.7292	0	4.0529	0
235	true	| Symbols: ATCS, CSY4 | Citrate synthase family protein | chr2:18316673-18320524 FORWARD LENGTH=473	AT2G44350.1 (+1)	53 kDa	117	120.58	131.22	129.32	116.39	102.99
236	true	| Symbols: | Ribosomal protein S8e family protein | chr5:6851695-6853012 REVERSE LENGTH=222	AT5G20290.1	25 kDa	110.84	114.46	123.66	112.55	124.48	124.16
237	true	Cluster of | Symbols: SAR1, ATSAR1, ATSARA1B, ATSAR1B, SAR1B | secretion-associated RAS 1B | chr1:21086845-21088478 REVERSE LENGTH=193 (AT1G56330.1)	AT1G56330.1 [3]	22 kDa	100.37	107.7	107.42	123.45	95.942	91.579
237.1	true	| Symbols: SAR1, ATSAR1, ATSARA1B, ATSAR1B, SAR1B | secretion-associated RAS 1B | chr1:21086845-21088478 REVERSE LENGTH=193	AT1G56330.1	22 kDa	72.9	78.557	85.97	93.758	76.681	64.681
237.2	true	| Symbols: ASAR1, ATSARA1C, ATSAR2, SAR2 | secretion-associated RAS super family 2 | chr4:921554-922547 FORWARD LENGTH=193	AT4G02080.1	22 kDa	68.74	75.662	73.3	88.152	59.414	65.851
237.3	true	| Symbols: | Ras-related small GTP-binding family protein | chr3:23137539-23138880 FORWARD LENGTH=193	AT3G62560.1	22 kDa	41.274	46.52	53.877	58.456	40.154	38.952
238	true	| Symbols: IDH1, IDH-I | isocitrate dehydrogenase 1 | chr4:16774494-16776233 REVERSE LENGTH=367	AT4G35260.1	40 kDa	148.32	159.47	162.04	159.53	126.09	146.85
239	true	Cluster of | Symbols: RPS15 | cytosolic ribosomal protein S15 | chr1:1141852-1142960 REVERSE LENGTH=152 (AT1G04270.1)	AT1G04270.1 [5]	17 kDa	113.77	113.28	117.35	98.919	151.01	138.98
239.1	true	| Symbols: RPS15 | cytosolic ribosomal protein S15 | chr1:1141852-1142960 REVERSE LENGTH=152	AT1G04270.1 (+1)	17 kDa	101.9	103.58	107.6	90.775	135.23	127.2
239.2	true	| Symbols: | Ribosomal protein S19 family protein | chr5:2955698-2956554 REVERSE LENGTH=152	AT5G09510.1	17 kDa	94.779	93.789	99.724	81.884	128.33	117.19
239.3	true	| Symbols: | Ribosomal protein S19 family protein | chr5:2954044-2954850 REVERSE LENGTH=150	AT5G09500.1	17 kDa	19.92	8.5006	25.503	18.226	27.434	30.668
239.4	true	| Symbols: | Ribosomal protein S19 family protein | chr5:17531302-17532370 FORWARD LENGTH=149	AT5G43640.1	17 kDa	4.9262	0	0	0	0	0
240	true	| Symbols: ATPCAP1, PCAP1 | plasma-membrane associated cation-binding protein 1 | chr4:10941593-10943227 FORWARD LENGTH=225	AT4G20260.1 (+1)	25 kDa	126.64	119.45	100.2	93.005	137.62	106.36
241	true	| Symbols: ATMDAR1, MDAR1 | monodehydroascorbate reductase 1 | chr3:19601477-19604366 REVERSE LENGTH=434	AT3G52880.1 (+1)	46 kDa	105.49	116.67	118.8	118.79	119.34	107.07
242	true	| Symbols: DWF1, DIM, EVE1, DIM1, CBB1 | cell elongation protein / DWARF1 / DIMINUTO (DIM) | chr3:6879835-6881616 REVERSE LENGTH=561	AT3G19820.1	65 kDa	101.1	87.805	104.4	108.16	105.07	94.676
243	true	| Symbols: mMDH1 | Lactate/malate dehydrogenase family protein | chr1:19854966-19856802 REVERSE LENGTH=341	AT1G53240.1	36 kDa	196.37	198.17	203.98	191.22	252.01	208.12
244	true	| Symbols: NAD-ME2 | NAD-dependent malic enzyme 2 | chr4:242817-246522 REVERSE LENGTH=607	AT4G00570.1	67 kDa	96.216	93.907	116.69	107.85	92.054	73.038
245	true	| Symbols: | TCP-1/cpn60 chaperonin family protein | chr3:1024432-1027604 FORWARD LENGTH=549	AT3G03960.1	59 kDa	122.6	97.091	126.73	99.525	109.58	99.67
246	true	| Symbols: ATGSKB6, GLN1.3, GLN1;3 | glutamine synthetase 1.3 | chr3:6097503-6099408 FORWARD LENGTH=354	AT3G17820.1	39 kDa	157.44	158.28	162.21	174.51	189.44	171.91
247	true	Cluster of | Symbols: GAD, GAD1 | glutamate decarboxylase | chr5:5711141-5714839 FORWARD LENGTH=502 (AT5G17330.1)	AT5G17330.1 [3]	57 kDa	96.838	110.15	125.28	118.34	67.794	70.526
247.1	true	| Symbols: GAD, GAD1 | glutamate decarboxylase | chr5:5711141-5714839 FORWARD LENGTH=502	AT5G17330.1	57 kDa	76.944	85.382	94.103	86.073	62.833	69.522
247.2	true	| Symbols: GAD2 | glutamate decarboxylase 2 | chr1:24552094-24557253 FORWARD LENGTH=494	AT1G65960.2	56 kDa	39.793	42.439	44.81	48.378	22.831	18.543
247.3	true	| Symbols: GAD5 | glutamate decarboxylase 5 | chr3:6078893-6080838 REVERSE LENGTH=494	AT3G17760.1	56 kDa	2.9948	8.6133	9.8325	3.9647	1.0309	3.1191
247.4	true	| Symbols: GAD3 | glutamate decarboxylase 3 | chr2:469505-471997 REVERSE LENGTH=500	AT2G02000.1	57 kDa	0	0	0	0	0	0
248	true	| Symbols: GRF3, RCI1 | general regulatory factor 3 | chr5:15410277-15411285 FORWARD LENGTH=255	AT5G38480.1	29 kDa	221.06	222.87	211.01	206.75	217.01	227.54
249	true	Cluster of | Symbols: ADL1C, ADL5, DRP1C, DL1C | DYNAMIN-like 1C | chr1:5107699-5111470 REVERSE LENGTH=614 (AT1G14830.1)	AT1G14830.1 [2]	69 kDa	103.86	108.62	117.78	99.77	101.56	83.849
249.1	true	| Symbols: ADL1C, ADL5, DRP1C, DL1C | DYNAMIN-like 1C | chr1:5107699-5111470 REVERSE LENGTH=614	AT1G14830.1	69 kDa	102.91	103.63	116.8	98.837	97.252	83.849
249.2	true	| Symbols: ADL4, ADLP2, EDR3, DRP1E, ADL1E, DL1E | DYNAMIN-like 1E | chr3:22244367-22247651 REVERSE LENGTH=624	AT3G60190.1	70 kDa	11.882	16.702	9.6367	9.8788	8.5569	7.86
250	true	| Symbols: NRS/ER, UER1 | nucleotide-rhamnose synthase/epimerase-reductase | chr1:23342510-23343859 FORWARD LENGTH=301	AT1G63000.1	34 kDa	142.83	142.77	165.81	144.12	150.1	134.05
251	true	| Symbols: PATL1 | PATELLIN 1 | chr1:27148558-27150652 FORWARD LENGTH=573	AT1G72150.1	64 kDa	121.71	120.99	98.478	94.89	143.24	105.94
252	true	| Symbols: | Peroxidase superfamily protein | chr3:13526404-13529949 REVERSE LENGTH=352	AT3G32980.1	39 kDa	161.69	165.05	118.9	100.3	186.65	159.84
253	true	Cluster of | Symbols: | 2-oxoglutarate dehydrogenase, E1 component | chr3:20541897-20545728 FORWARD LENGTH=1017 (AT3G55410.1)	AT3G55410.1 [2]	115 kDa	106.73	77.932	130.42	108.38	63.569	48.293
253.1	true	| Symbols: | 2-oxoglutarate dehydrogenase, E1 component | chr3:20541897-20545728 FORWARD LENGTH=1017	AT3G55410.1	115 kDa	102.79	72.08	122.69	100.43	60.534	44.207
253.2	true	| Symbols: | 2-oxoglutarate dehydrogenase, E1 component | chr5:26304212-26307947 FORWARD LENGTH=1025	AT5G65750.1	116 kDa	40.89	31.611	54.449	38.845	24.894	11.174
254	true	Cluster of | Symbols: IDH-V | isocitrate dehydrogenase V | chr5:794043-795939 FORWARD LENGTH=374 (AT5G03290.1)	AT5G03290.1 [2]	41 kDa	105.84	97.005	123.92	113.2	100.69	85.549
254.1	true	| Symbols: IDH-V | isocitrate dehydrogenase V | chr5:794043-795939 FORWARD LENGTH=374	AT5G03290.1	41 kDa	64.322	64.1	81.741	78.129	66.833	53.893
254.2	true	| Symbols: IDH-VI | isocitrate dehydrogenase VI | chr3:3008753-3011070 FORWARD LENGTH=374	AT3G09810.1	41 kDa	60.294	48.622	64.791	57.13	50.876	43.847
255	true	| Symbols: mtLPD2 | lipoamide dehydrogenase 2 | chr3:5890278-5892166 REVERSE LENGTH=507	AT3G17240.1	54 kDa	202.94	195.68	191.92	187.48	224.63	220.84
256	true	Cluster of | Symbols: PAB1 | proteasome subunit PAB1 | chr1:5623122-5625439 FORWARD LENGTH=235 (AT1G16470.1)	AT1G16470.1 [2]	26 kDa	114.97	126.14	103.53	106.77	147.04	136.73
256.1	true	| Symbols: PAB1 | proteasome subunit PAB1 | chr1:5623122-5625439 FORWARD LENGTH=235	AT1G16470.1	26 kDa	108.08	121.13	89.503	101.78	134.3	128.84
256.2	true	| Symbols: | N-terminal nucleophile aminohydrolases (Ntn hydrolases) superfamily protein | chr1:29796286-29798240 REVERSE LENGTH=235	AT1G79210.1	26 kDa	106.08	117.36	93.618	95.571	130.41	123.9
257	true	| Symbols: ATGRP7, CCR2, GR-RBP7, GRP7 | cold, circadian rhythm, and rna binding 2 | chr2:9265477-9266316 REVERSE LENGTH=176	AT2G21660.1	17 kDa	167.78	163.22	140.33	142.77	161.08	172.23
258	true	| Symbols: DET3, ATVHA-C | vacuolar ATP synthase subunit C (VATC) / V-ATPase C subunit / vacuolar proton pump C subunit (DET3) | chr1:4375584-4378220 FORWARD LENGTH=375	AT1G12840.1	43 kDa	99.694	120.63	118.82	113.89	104.67	96.644
259	true	Cluster of | Symbols: PMDH1 | peroxisomal NAD-malate dehydrogenase 1 | chr2:9689995-9691923 REVERSE LENGTH=354 (AT2G22780.1)	AT2G22780.1 [2]	37 kDa	122.31	116.83	127.38	137.51	127.08	130.06
259.1	true	| Symbols: PMDH1 | peroxisomal NAD-malate dehydrogenase 1 | chr2:9689995-9691923 REVERSE LENGTH=354	AT2G22780.1	37 kDa	122.31	115.87	127.38	136.5	127.08	130.06
259.2	true	| Symbols: PMDH2 | peroxisomal NAD-malate dehydrogenase 2 | chr5:2993691-2995551 REVERSE LENGTH=363	AT5G09660.4	39 kDa	2.07	2.9655	0	1.9599	1.2731	2.0486
260	true	Cluster of | Symbols: SBP1 | selenium-binding protein 1 | chr4:8098121-8100165 REVERSE LENGTH=490 (AT4G14030.1)	AT4G14030.1 [2]	54 kDa	109.08	107.52	109.77	110.39	118.78	117.13
260.1	true	| Symbols: SBP1 | selenium-binding protein 1 | chr4:8098121-8100165 REVERSE LENGTH=490	AT4G14030.1	54 kDa	106.18	105.6	107.74	110.39	117.84	116.14
260.2	true	| Symbols: EDA38, SBP2 | selenium-binding protein 2 | chr4:8100691-8102828 REVERSE LENGTH=487	AT4G14040.1	54 kDa	5.7966	3.8423	3.0179	4.0327	1.8944	1.9883
261	true	Cluster of | Symbols: | Kinase-related protein of unknown function (DUF1296) | chr1:10268761-10273613 REVERSE LENGTH=831 (AT1G29350.1)	AT1G29350.1 [2]	91 kDa	110.41	114.78	99.737	101.75	126.78	119.95
261.1	true	| Symbols: | Kinase-related protein of unknown function (DUF1296) | chr1:10268761-10273613 REVERSE LENGTH=831	AT1G29350.1	91 kDa	110.41	114.78	99.737	101.75	126.78	119.02
261.2	true	| Symbols: | Kinase-related protein of unknown function (DUF1296) | chr1:10278080-10283024 REVERSE LENGTH=831	AT1G29370.1	91 kDa	102.45	109.8	92.61	98.645	120.97	108.82
262	true	Cluster of | Symbols: TRIP-1, TIF3I1 | TGF-beta receptor interacting protein 1 | chr2:19003656-19005393 REVERSE LENGTH=328 (AT2G46280.1)	AT2G46280.1 [2]	36 kDa	82.933	78.113	84.154	79.342	103.11	104.26
262.1	true	| Symbols: TRIP-1, TIF3I1 | TGF-beta receptor interacting protein 1 | chr2:19003656-19005393 REVERSE LENGTH=328	AT2G46280.1	36 kDa	81.99	78.113	83.227	78.268	103.11	102.36
262.2	true	| Symbols: | Transducin/WD40 repeat-like superfamily protein | chr2:19005910-19007797 REVERSE LENGTH=355	AT2G46290.1	39 kDa	1.8866	0	2.7798	2.148	0	6.5891
263	true	Cluster of | Symbols: ATARFA1E, ARFA1E | ADP-ribosylation factor A1E | chr3:23052287-23053545 FORWARD LENGTH=181 (AT3G62290.1)	AT3G62290.1 [4]	21 kDa	126.83	125.98	131.12	126.42	135.27	125.34
263.1	true	| Symbols: ATARFA1E, ARFA1E | ADP-ribosylation factor A1E | chr3:23052287-23053545 FORWARD LENGTH=181	AT3G62290.1	21 kDa	113.01	106.39	120.32	107.36	111.02	103.49
263.2	true	| Symbols: ATARFA1F, ARFA1F | ADP-ribosylation factor A1F | chr1:3513189-3514230 REVERSE LENGTH=181	AT1G10630.1 (+1)	21 kDa	113.14	105.5	116.42	102.18	112.53	104.42
263.3	true	| Symbols: ATARFA1D, ARFA1D | Ras-related small GTP-binding family protein | chr1:26564162-26565152 REVERSE LENGTH=181	AT1G70490.1	21 kDa	111.22	103.58	115.45	105.4	110.48	102.48
264	true	| Symbols: | glycine-rich protein | chr1:9404041-9406098 REVERSE LENGTH=420	AT1G27090.1	?	113.45	129.24	101.74	120.02	119.76	145.42
265	true	| Symbols: | Nascent polypeptide-associated complex NAC | chr1:27540506-27541364 REVERSE LENGTH=165	AT1G73230.1	18 kDa	135.86	112.49	100.49	110.36	133.75	125.63
266	true	| Symbols: CI51 | 51 kDa subunit of complex I | chr5:2759848-2761726 REVERSE LENGTH=486	AT5G08530.1	53 kDa	69.197	73.052	94.415	90.361	78.806	67.851
267	true	| Symbols: PBF1 | N-terminal nucleophile aminohydrolases (Ntn hydrolases) superfamily protein | chr3:22472038-22473809 REVERSE LENGTH=223	AT3G60820.1	25 kDa	111.24	105.26	93.627	103.16	113.86	116.14
268	true	| Symbols: BTF3, ATBTF3 | basic transcription factor 3 | chr1:6152572-6153425 REVERSE LENGTH=165	AT1G17880.1	18 kDa	133.07	123.42	104.96	111.37	125.02	128.5
269	true	| Symbols: | DEAD/DEAH box RNA helicase family protein | chr5:3567389-3570686 FORWARD LENGTH=427	AT5G11200.1	48 kDa	91.915	120.03	124.63	100.01	93.922	92.227
270	true	| Symbols: | AMP-dependent synthetase and ligase family protein | chr3:18159031-18161294 REVERSE LENGTH=514	AT3G48990.1	56 kDa	87.005	93.352	97.681	89.465	90.318	93.018
271	true	| Symbols: CR88, EMB1956, HSP90.5, Hsp88.1, AtHsp90.5 | Chaperone protein htpG family protein | chr2:1281983-1285909 FORWARD LENGTH=780	AT2G04030.1 (+1)	89 kDa	129.59	114.97	115.52	112.14	114.65	111.12
272	true	| Symbols: | Glycosyl hydrolases family 32 protein | chr1:23199949-23203515 FORWARD LENGTH=648	AT1G62660.1	72 kDa	97.376	114.66	107.06	104.02	131.26	117.74
273	true	Cluster of | Symbols: | Alba DNA/RNA-binding protein | chr1:10223461-10224592 REVERSE LENGTH=130 (AT1G29250.1)	AT1G29250.1 [2]	15 kDa	116.9	110.07	84.983	95.587	109.71	115.31
273.1	true	| Symbols: | Alba DNA/RNA-binding protein | chr1:10223461-10224592 REVERSE LENGTH=130	AT1G29250.1	15 kDa	92.355	91.196	76.057	79.478	90.882	87.406
273.2	true	| Symbols: | Alba DNA/RNA-binding protein | chr2:14426283-14427220 FORWARD LENGTH=130	AT2G34160.1	15 kDa	51.226	48.63	25.421	35.26	38.822	57.797
274	true	| Symbols: PHT3;1 | phosphate transporter 3;1 | chr5:4531059-4532965 REVERSE LENGTH=375	AT5G14040.1	40 kDa	107.87	92.934	106.67	107.69	88.435	97.753
275	true	| Symbols: ENO1 | enolase 1 | chr1:27839465-27841901 REVERSE LENGTH=477	AT1G74030.1	51 kDa	117.39	125.27	130.87	123.06	130.41	110.85
276	true	| Symbols: ATGSTF9, GLUTTR, ATGSTF7, GSTF9 | glutathione S-transferase PHI 9 | chr2:13139132-13140057 FORWARD LENGTH=215	AT2G30860.1	24 kDa	94.246	103.09	112.06	113.72	113.96	97.596
277	true	Cluster of | Symbols: MI-1-P SYNTHASE, MIPS1, ATMIPS1, ATIPS1 | myo-inositol-1-phosphate synthase 1 | chr4:18469659-18471893 REVERSE LENGTH=511 (AT4G39800.1)	AT4G39800.1 [2]	57 kDa	78.857	73.74	97.28	72.118	87.42	95.147
277.1	true	| Symbols: MI-1-P SYNTHASE, MIPS1, ATMIPS1, ATIPS1 | myo-inositol-1-phosphate synthase 1 | chr4:18469659-18471893 REVERSE LENGTH=511	AT4G39800.1	57 kDa	66.034	64.279	77.941	65.078	73.24	82.399
277.2	true	| Symbols: ATMIPS3, MIPS3 | myo-inositol-1-phosphate synthase 3 | chr5:3187538-3190161 REVERSE LENGTH=510	AT5G10170.1	56 kDa	48.18	41.856	58.637	46.353	55.557	46.607
277.3	true	| Symbols: ATMIPS2, MIPS2, ATIPS2 | myo-inositol-1-phosphate synthase 2 | chr2:9451901-9453938 REVERSE LENGTH=510	AT2G22240.1	56 kDa	0	0	0	0	0	0
278	true	| Symbols: ADSS | adenylosuccinate synthase | chr3:21334519-21336603 REVERSE LENGTH=490	AT3G57610.1	53 kDa	100.21	103.32	103.1	93.272	128.17	105.14
279	true	Cluster of | Symbols: | Coatomer, beta subunit | chr4:15264145-15267384 FORWARD LENGTH=948 (AT4G31480.1)	AT4G31480.1 [2]	106 kDa	93.608	90.434	126.45	101	56.9	67.534
279.1	true	| Symbols: | Coatomer, beta subunit | chr4:15264145-15267384 FORWARD LENGTH=948	AT4G31480.1	106 kDa	92.655	90.434	121.66	97.093	54.68	65.518
279.2	true	| Symbols: | Coatomer, beta subunit | chr4:15269460-15272693 FORWARD LENGTH=948	AT4G31490.1	106 kDa	85.726	81.772	113.61	94.041	51.111	57.655
280	true	Cluster of | Symbols: ATB2 | NAD(P)-linked oxidoreductase superfamily protein | chr1:22355073-22356627 REVERSE LENGTH=345 (AT1G60710.1)	AT1G60710.1 [4]	38 kDa	76.135	88.443	83.791	90.812	85.559	85.42
280.1	true	| Symbols: ATB2 | NAD(P)-linked oxidoreductase superfamily protein | chr1:22355073-22356627 REVERSE LENGTH=345	AT1G60710.1	38 kDa	71.216	83.671	76.79	86.974	82.606	80.502
280.2	true	| Symbols: | NAD(P)-linked oxidoreductase superfamily protein | chr1:22358327-22360082 REVERSE LENGTH=345	AT1G60730.1	38 kDa	9.7433	12.312	9.9158	14.957	8.1897	13.85
280.3	true	| Symbols: | NAD(P)-linked oxidoreductase superfamily protein | chr1:22347824-22349236 REVERSE LENGTH=346	AT1G60680.1	38 kDa	23.665	26.185	24.551	22.116	27.594	24.787
280.4	true	| Symbols: | NAD(P)-linked oxidoreductase superfamily protein | chr1:22362293-22363854 REVERSE LENGTH=330	AT1G60750.1	36 kDa	0	0	1.9311	0	0	0
280.5	true	| Symbols: | NAD(P)-linked oxidoreductase superfamily protein | chr1:22349892-22351668 REVERSE LENGTH=345	AT1G60690.1	38 kDa	0	0	0	0	0	0
281	true	| Symbols: AtPPa6, PPa6 | pyrophosphorylase 6 | chr5:2991331-2993117 REVERSE LENGTH=300	AT5G09650.1	33 kDa	121.82	115.18	89.746	122.21	123.59	125.18
282	true	Cluster of | Symbols: ATBCA4, BCA4 | beta carbonic anhydrase 4 | chr1:26534167-26537457 REVERSE LENGTH=280 (AT1G70410.2)	AT1G70410.2 [3]	31 kDa	109.78	97.932	104.89	104.23	107.41	108.23
282.1	true	| Symbols: ATBCA4, BCA4 | beta carbonic anhydrase 4 | chr1:26534167-26537457 REVERSE LENGTH=280	AT1G70410.2 (+1)	31 kDa	109.78	97.932	104.89	104.23	107.41	108.23
282.2	true	| Symbols: ATBCA3, BCA3 | beta carbonic anhydrase 3 | chr1:8395965-8398014 FORWARD LENGTH=258	AT1G23730.1	29 kDa	0	0	2.0956	0	0	0
283	true	| Symbols: AtLa1, La1 | La protein 1 | chr4:15787313-15789683 FORWARD LENGTH=433	AT4G32720.1 (+1)	48 kDa	100.26	94.349	78.806	84.054	105.93	141.35
284	true	| Symbols: EMB3003 | 2-oxoacid dehydrogenases acyltransferase family protein | chr1:12588027-12590084 REVERSE LENGTH=465	AT1G34430.1	48 kDa	104.68	112.96	111.88	118.24	108.22	108.94
285	true	| Symbols: mtLPD1 | mitochondrial lipoamide dehydrogenase 1 | chr1:17717432-17719141 REVERSE LENGTH=507	AT1G48030.1	54 kDa	154.03	138.3	138.61	140.33	194.05	162.62
286	true	Cluster of | Symbols: | Calcium-binding EF-hand family protein | chr1:4187500-4187946 REVERSE LENGTH=148 (AT1G12310.1)	AT1G12310.1 [2]	17 kDa	103.29	94.256	84.868	77.554	96.135	100.68
286.1	true	| Symbols: | Calcium-binding EF-hand family protein | chr1:4187500-4187946 REVERSE LENGTH=148	AT1G12310.1	17 kDa	83.727	75.693	64.328	66.344	77.795	82.877
286.2	true	| Symbols: | Calcium-binding EF-hand family protein | chr1:23263822-23264268 REVERSE LENGTH=148	AT1G62820.1	17 kDa	56.103	53.08	51.16	36.362	43.242	52.458
287	true	| Symbols: LTA2, PLE2 | 2-oxoacid dehydrogenases acyltransferase family protein | chr3:9460632-9462585 FORWARD LENGTH=480	AT3G25860.1	50 kDa	132.46	120.42	112.83	121.22	126.8	128.47
288	true	Cluster of | Symbols: UXS2, ATUXS2, AUD1 | NAD(P)-binding Rossmann-fold superfamily protein | chr3:23232539-23235353 FORWARD LENGTH=445 (AT3G62830.1)	AT3G62830.1 [2]	50 kDa	124.23	121.51	129.52	128.53	129.74	148.71
288.1	true	| Symbols: UXS2, ATUXS2, AUD1 | NAD(P)-binding Rossmann-fold superfamily protein | chr3:23232539-23235353 FORWARD LENGTH=445	AT3G62830.1	50 kDa	113.32	112.77	117.68	119.56	115.35	133.87
288.2	true	| Symbols: UXS4 | UDP-xylose synthase 4 | chr2:19538751-19541364 REVERSE LENGTH=443	AT2G47650.1	50 kDa	111.27	99.449	113.87	112.53	115.5	133.12
289	true	| Symbols: ADK1 | adenylate kinase 1 | chr5:25393274-25394817 REVERSE LENGTH=246	AT5G63400.1	27 kDa	105.32	96.034	96.709	110.74	131.71	120.38
290	true	| Symbols: PGI1, PGI | phosphoglucose isomerase 1 | chr4:12708972-12712610 REVERSE LENGTH=613	AT4G24620.1	67 kDa	106.86	100.95	145.46	134.38	63.923	77.04
291	true	| Symbols: | neurofilament protein-related | chr3:1761408-1763854 REVERSE LENGTH=673	AT3G05900.1	73 kDa	131.83	134.24	66.957	41.722	105.61	107.35
292	true	| Symbols: PBA1 | N-terminal nucleophile aminohydrolases (Ntn hydrolases) superfamily protein | chr4:15188927-15190935 FORWARD LENGTH=233	AT4G31300.1	25 kDa	113.04	112.37	104.29	119.49	111.88	105.22
293	true	| Symbols: | Nucleic acid-binding, OB-fold-like protein | chr2:16966011-16968866 FORWARD LENGTH=389	AT2G40660.1	42 kDa	88.959	86.657	82.536	87.431	96.791	89.187
294	true	| Symbols: HOT5, ADH2, GSNOR, ATGSNOR1, PAR2 | GroES-like zinc-binding dehydrogenase family protein | chr5:17684265-17686379 FORWARD LENGTH=379	AT5G43940.1	41 kDa	101.88	84.463	104.41	109.53	109.7	80.952
295	true	| Symbols: Hop1 | stress-inducible protein, putative | chr1:4172105-4174575 FORWARD LENGTH=572	AT1G12270.1	65 kDa	99.156	125.22	80.842	85.569	132.64	117.16
296	true	| Symbols: SIR | sulfite reductase | chr5:1319404-1322298 FORWARD LENGTH=642	AT5G04590.1	72 kDa	78.101	77.702	87.712	85.648	84.817	71.443
297	true	| Symbols: MAB1 | Transketolase family protein | chr5:20689671-20692976 FORWARD LENGTH=363	AT5G50850.1	39 kDa	102.4	116.21	118.71	121.18	125.37	108.98
298	true	| Symbols: PDH-E1 ALPHA | pyruvate dehydrogenase E1 alpha | chr1:47705-49166 REVERSE LENGTH=428	AT1G01090.1	47 kDa	94.02	99.062	130.72	94.224	101.77	78.263
299	true	Cluster of | Symbols: | Class-II DAHP synthetase family protein | chr1:7912120-7914742 FORWARD LENGTH=527 (AT1G22410.1)	AT1G22410.1 [3]	58 kDa	98.244	87.833	96.745	98.794	77.719	97.273
299.1	true	| Symbols: | Class-II DAHP synthetase family protein | chr1:7912120-7914742 FORWARD LENGTH=527	AT1G22410.1	58 kDa	98.244	85.042	95.697	96.839	77.719	96.34
299.2	true	| Symbols: DHS2 | 3-deoxy-d-arabino-heptulosonate 7-phosphate synthase | chr4:16116496-16118549 FORWARD LENGTH=507	AT4G33510.1 (+1)	56 kDa	0	4.6451	3.9602	4.9099	1.3201	4.7638
300	true	| Symbols: GDH2 | glutamate dehydrogenase 2 | chr5:2356153-2358012 FORWARD LENGTH=411	AT5G07440.1	45 kDa	84.711	104.74	127.36	135.47	108	110.22
301	true	| Symbols: | NADH-ubiquinone oxidoreductase-related | chr5:21413718-21414794 FORWARD LENGTH=169	AT5G52840.1	?	76.101	106.16	83.397	81.293	104.99	103.48
302	true	| Symbols: | GDSL-like Lipase/Acylhydrolase superfamily protein | chr1:20158854-20160747 REVERSE LENGTH=386	AT1G54010.1	43 kDa	127.35	115.41	108.13	108.35	132.5	120.13
303	true	| Symbols: | GYF domain-containing protein | chr5:17224436-17231044 FORWARD LENGTH=1714	AT5G42950.1	188 kDa	95.995	82.317	51.306	82.174	97.805	126.37
304	true	| Symbols: LOS4 | P-loop containing nucleoside triphosphate hydrolases superfamily protein | chr3:19687968-19690423 FORWARD LENGTH=496	AT3G53110.1	55 kDa	82.801	88.017	90.849	100.47	91.789	74.58
305	true	| Symbols: | Peptidase M20/M25/M40 family protein | chr4:17925251-17926919 FORWARD LENGTH=430	AT4G38220.1 (+1)	48 kDa	72.064	81.838	71.713	76.961	90.159	81.567
306	true	| Symbols: TOM40 | translocase of the outer mitochondrial membrane 40 | chr3:6967685-6970247 FORWARD LENGTH=309	AT3G20000.1	34 kDa	83.155	94.249	68.783	80.136	117.02	116.74
307	true	| Symbols: EIF4G, CUM2 | eukaryotic translation initiation factor 4G | chr3:22261842-22268295 FORWARD LENGTH=1723	AT3G60240.2 (+1)	188 kDa	107.5	96.795	82.955	89.201	125.77	125.22
308	true	| Symbols: PKP1, PKP-BETA1, PKP2 | plastidic pyruvate kinase beta subunit 1 | chr5:21463680-21466612 FORWARD LENGTH=579	AT5G52920.1	64 kDa	103.43	106.45	125.88	101.81	101.14	91.077
309	true	| Symbols: IAR4 | Thiamin diphosphate-binding fold (THDP-binding) superfamily protein | chr1:8560777-8563382 REVERSE LENGTH=393	AT1G24180.1	43 kDa	131.31	117.78	125.4	107.46	123.75	103.58
310	true	Cluster of | Symbols: | Ribosomal protein S4 | chr5:4935124-4936334 REVERSE LENGTH=198 (AT5G15200.1)	AT5G15200.1 [2]	23 kDa	73.882	94.736	88.144	72.094	81.542	84.884
310.1	true	| Symbols: | Ribosomal protein S4 | chr5:4935124-4936334 REVERSE LENGTH=198	AT5G15200.1	23 kDa	73.882	92.753	85.185	71.161	81.542	84.884
310.2	true	| Symbols: | Ribosomal protein S4 | chr5:15950053-15951171 FORWARD LENGTH=197	AT5G39850.1	23 kDa	43.328	51.883	47.906	39.83	35.176	52.877
311	true	| Symbols: CPN20, CPN10, CHCPN10, ATCPN21, CPN21 | chaperonin 20 | chr5:7015015-7016354 FORWARD LENGTH=253	AT5G20720.1	27 kDa	97.88	102.73	80.973	92.996	105.17	100.25
312	true	| Symbols: ALPHA-SNAP2, ASNAP | alpha-soluble NSF attachment protein 2 | chr3:20846119-20848356 REVERSE LENGTH=289	AT3G56190.1	33 kDa	98.334	98.38	88.216	95.439	109.06	102.1
313	true	Cluster of | Symbols: | Adaptin family protein | chr4:6920608-6925444 FORWARD LENGTH=894 (AT4G11380.1)	AT4G11380.1 [3]	99 kDa	79.062	81.538	79.033	83.327	62.64	68.038
313.1	true	| Symbols: | Adaptin family protein | chr4:6920608-6925444 FORWARD LENGTH=894	AT4G11380.1 (+1)	99 kDa	50.617	59.441	66.396	67.378	36.358	48.411
313.2	true	| Symbols: | Adaptin family protein | chr4:12243899-12248898 REVERSE LENGTH=893	AT4G23460.1	99 kDa	56.227	45.065	51.819	53.712	36.231	35.479
314	true	| Symbols: THFS | 10-formyltetrahydrofolate synthetase | chr1:18702064-18704687 FORWARD LENGTH=634	AT1G50480.1	68 kDa	94.854	87.898	78.11	88.301	84.497	71.409
315	true	Cluster of | Symbols: | Ribosomal protein L32e | chr4:10035715-10036475 REVERSE LENGTH=133 (AT4G18100.1)	AT4G18100.1 [2]	16 kDa	94.318	88.697	95.212	82.572	104.44	83.064
315.1	true	| Symbols: | Ribosomal protein L32e | chr4:10035715-10036475 REVERSE LENGTH=133	AT4G18100.1	16 kDa	73.451	63.231	71.574	59.542	72.126	58.234
315.2	true	| Symbols: | Ribosomal protein L32e | chr5:18833429-18834409 FORWARD LENGTH=133	AT5G46430.1	15 kDa	41.688	46.841	53.225	42.201	59.137	44.574
316	true	| Symbols: MVA1, FKP1 | hydroxymethylglutaryl-CoA synthase / HMG-CoA synthase / 3-hydroxy-3-methylglutaryl coenzyme A synthase | chr4:7109124-7111901 REVERSE LENGTH=461	AT4G11820.2	51 kDa	97.003	86.063	100.78	85.479	98.573	74.976
317	true	Cluster of | Symbols: ASP2, AAT2 | aspartate aminotransferase 2 | chr5:6598201-6601597 FORWARD LENGTH=405 (AT5G19550.1)	AT5G19550.1 [3]	44 kDa	87.801	100.71	119.75	112.8	90.025	103.35
317.1	true	| Symbols: ASP2, AAT2 | aspartate aminotransferase 2 | chr5:6598201-6601597 FORWARD LENGTH=405	AT5G19550.1	44 kDa	87.801	99.788	118.79	110.83	90.025	103.35
317.2	true	| Symbols: ASP4 | aspartate aminotransferase 4 | chr1:23253934-23257416 REVERSE LENGTH=403	AT1G62800.1 (+1)	44 kDa	0.99825	0.9174	1.9311	4.9022	0	2.0019
318	true	Cluster of | Symbols: PAD1 | 20S proteasome alpha subunit PAD1 | chr3:19031086-19032746 FORWARD LENGTH=250 (AT3G51260.1)	AT3G51260.1 [2]	27 kDa	86.855	89.411	71.663	83.382	100.55	95.62
318.1	true	| Symbols: PAD1 | 20S proteasome alpha subunit PAD1 | chr3:19031086-19032746 FORWARD LENGTH=250	AT3G51260.1	27 kDa	73.966	80.641	64.823	71.286	90.457	77.511
318.2	true	| Symbols: PAD2 | proteasome alpha subunit D2 | chr5:26437445-26438677 REVERSE LENGTH=250	AT5G66140.1	27 kDa	62.038	57.262	54.119	55.336	64.411	64.709
319	true	Cluster of | Symbols: ATPME3, PME3 | pectin methylesterase 3 | chr3:4772214-4775095 REVERSE LENGTH=592 (AT3G14310.1)	AT3G14310.1 [2]	64 kDa	91.816	104.8	112.62	95.321	113.23	105.06
319.1	true	| Symbols: ATPME3, PME3 | pectin methylesterase 3 | chr3:4772214-4775095 REVERSE LENGTH=592	AT3G14310.1	64 kDa	89.874	103.88	110.72	94.37	111.25	102.23
319.2	true	| Symbols: ATPME2, PME2 | pectin methylesterase 2 | chr1:20098562-20100745 FORWARD LENGTH=587	AT1G53830.1	64 kDa	3.8831	1.8348	3.7957	2.8531	4.9223	5.6608
320	true	| Symbols: PAC1 | 20S proteasome alpha subunit C1 | chr3:7792819-7793571 REVERSE LENGTH=250	AT3G22110.1	27 kDa	120.07	109.66	92.454	104.91	111.22	109.37
321	true	Cluster of | Symbols: MAML-4, IPMS1 | methylthioalkylmalate synthase-like 4 | chr1:6369347-6372861 FORWARD LENGTH=631 (AT1G18500.1)	AT1G18500.1 [2]	69 kDa	86.904	92.229	77.122	94.732	111.68	89.854
321.1	true	| Symbols: MAML-4, IPMS1 | methylthioalkylmalate synthase-like 4 | chr1:6369347-6372861 FORWARD LENGTH=631	AT1G18500.1	69 kDa	86.904	92.229	77.122	94.732	111.68	89.854
321.2	true	| Symbols: IMS1, MAML-3, IPMS2 | 2-isopropylmalate synthase 1 | chr1:27842258-27845566 FORWARD LENGTH=631	AT1G74040.1	68 kDa	66.021	68.595	57.449	69.717	86.874	72.153
322	true	Keratin, type I cytoskeletal 9 (Cytokeratin 9) (K9) (CK 9) - Homo sapiens (Human).	K1CI_HUMAN	62 kDa	64.698	112.56	102.55	95.56	117.08	94.1
323	true	| Symbols: | Carbohydrate-binding-like fold | chr3:23073020-23080455 REVERSE LENGTH=1227	AT3G62360.1	133 kDa	74.5	63.876	84.797	77.803	61.834	53.157
324	true	| Symbols: MFP2, ATMFP2 | multifunctional protein 2 | chr3:2161926-2166009 FORWARD LENGTH=725	AT3G06860.1	79 kDa	111.75	103.56	146.98	120.29	61.059	84.077
325	true	| Symbols: TPX1 | thioredoxin-dependent peroxidase 1 | chr1:24559524-24560753 REVERSE LENGTH=162	AT1G65980.1	17 kDa	103.99	110.13	88.238	98.714	119.16	111.85
326	true	| Symbols: | Glycine cleavage T-protein family | chr1:4001801-4003245 FORWARD LENGTH=408	AT1G11860.1	44 kDa	92.884	93.76	79.119	93.785	103.19	94.616
327	true	Cluster of | Symbols: | Glutathione S-transferase family protein | chr4:10784691-10786376 REVERSE LENGTH=356 (AT4G19880.1)	AT4G19880.1	41 kDa	82.673	95.744	98.168	95.013	86.388	79.608
327.1	true	| Symbols: | Glutathione S-transferase family protein | chr4:10784691-10786376 REVERSE LENGTH=356	AT4G19880.1	41 kDa	82.673	95.744	98.168	95.013	86.388	79.608
327.2	true	| Symbols: | Glutathione S-transferase family protein | chr5:18163370-18164768 FORWARD LENGTH=350	AT5G44990.1	41 kDa	0	0	0	0	0	0
328	true	Cluster of | Symbols: NDB2 | NAD(P)H dehydrogenase B2 | chr4:2572752-2576222 FORWARD LENGTH=582 (AT4G05020.1)	AT4G05020.1 [2]	65 kDa	99.632	92.534	86.056	103.99	88.309	84.533
328.1	true	| Symbols: NDB2 | NAD(P)H dehydrogenase B2 | chr4:2572752-2576222 FORWARD LENGTH=582	AT4G05020.1 (+1)	65 kDa	99.632	92.534	86.056	103.99	88.309	84.533
328.2	true	| Symbols: NDB3 | NAD(P)H dehydrogenase B3 | chr4:11436495-11439326 REVERSE LENGTH=580	AT4G21490.1	65 kDa	0	0	0	0	0	0
329	true	| Symbols: ATUBA1, MOS5, UBA1 | ubiquitin-activating enzyme 1 | chr2:12852632-12857369 REVERSE LENGTH=1080	AT2G30110.1	120 kDa	112.37	97.269	161.39	107.19	72.619	66.471
330	true	| Symbols: ATS9, RPN6 | non-ATPase subunit 9 | chr1:10181240-10182499 FORWARD LENGTH=419	AT1G29150.1	47 kDa	79.567	92.65	104.51	71.763	74.496	62.298
331	true	Cluster of | Symbols: | Ribosomal protein S13/S15 | chr3:22460525-22461656 REVERSE LENGTH=151 (AT3G60770.1)	AT3G60770.1 [2]	17 kDa	73.016	80.677	74.456	74.17	77.715	77.278
331.1	true	| Symbols: | Ribosomal protein S13/S15 | chr3:22460525-22461656 REVERSE LENGTH=151	AT3G60770.1	17 kDa	64.126	70.96	64.686	65.127	67.908	69.333
331.2	true	| Symbols: ATRPS13A, RPS13, PFL2, RPS13A | ribosomal protein S13A | chr4:37172-38123 FORWARD LENGTH=151	AT4G00100.1	17 kDa	69.179	77.701	68.534	74.17	74.749	76.381
332	true	| Symbols: APFI, GAMMA CA2 | gamma carbonic anhydrase 2 | chr1:17321384-17323347 REVERSE LENGTH=278	AT1G47260.1	30 kDa	100.87	95.943	89.748	103.61	103.76	100.92
333	true	| Symbols: AtMC4, MC4 | metacaspase 4 | chr1:29842849-29844368 FORWARD LENGTH=418	AT1G79340.1	45 kDa	97.066	95.923	101.36	88.015	113.19	111.91
334	true	| Symbols: ROC5, ATCYP1 | rotamase cyclophilin 5 | chr4:16614451-16614969 FORWARD LENGTH=172	AT4G34870.1	18 kDa	99.403	99.161	94.379	90.304	86.77	91.249
335	true	| Symbols: ATPMM, PMM | phosphomannomutase | chr2:18855876-18857753 FORWARD LENGTH=246	AT2G45790.1	28 kDa	79.159	81.988	97.296	88.681	97.95	80.888
336	true	Cluster of | Symbols: CAM4, ACAM-4 | calmodulin 4 | chr1:24774431-24775785 REVERSE LENGTH=149 (AT1G66410.1)	AT1G66410.1 [2]	17 kDa	114.42	120.54	75.699	76.492	93.407	96.699
336.1	true	| Symbols: CAM4, ACAM-4 | calmodulin 4 | chr1:24774431-24775785 REVERSE LENGTH=149	AT1G66410.1	17 kDa	107.39	109.92	70.754	71.524	91.186	92.607
336.2	true	| Symbols: CAM7 | calmodulin 7 | chr3:15664619-15666355 REVERSE LENGTH=149	AT3G43810.1	17 kDa	107.45	114.64	69.835	71.435	87.747	90.78
337	true	| Symbols: | SRP72 RNA-binding domain | chr1:25365962-25368464 REVERSE LENGTH=664	AT1G67680.1	73 kDa	93.234	107.1	95.434	98.253	82.348	90.901
338	true	| Symbols: ATCAP1, CAP 1, CAP1 | cyclase associated protein 1 | chr4:16484896-16487355 REVERSE LENGTH=476	AT4G34490.1	51 kDa	69.594	83.589	65.871	73.105	83.573	79.795
339	true	| Symbols: | unknown protein; FUNCTIONS IN: molecular_function unknown; INVOLVED IN: biological_process unknown; LOCATED IN: chloroplast, plasma membrane; EXPRESSED IN: 24 plant structures; EXPRESSED DURING: 13 growth stages; Has 30201 Blast hits to 17322 proteins in 780 species: Archae - 12; Bacteria - 1396; Metazoa - 17338; Fungi - 3422; Plants - 5037; Viruses - 0; Other Eukaryotes - 2996 (sour…	AT5G40450.1	323 kDa	114.02	120.1	25.705	26.847	68.224	84.256
340	true	Cluster of | Symbols: | Ribosomal S17 family protein | chr5:1389217-1389642 FORWARD LENGTH=141 (AT5G04800.1)	AT5G04800.1 [4]	16 kDa	82.837	82.761	71.796	90.618	92.876	114.38
340.1	true	| Symbols: | Ribosomal S17 family protein | chr5:1389217-1389642 FORWARD LENGTH=141	AT5G04800.1	16 kDa	70.972	71.77	64.919	81.519	76.65	97.335
340.2	true	| Symbols: | Ribosomal S17 family protein | chr2:1894757-1895179 REVERSE LENGTH=140	AT2G05220.1	16 kDa	69.103	70.884	66.784	75.513	78.837	89.527
340.3	true	| Symbols: | Ribosomal S17 family protein | chr3:3319459-3319881 FORWARD LENGTH=140	AT3G10610.1	16 kDa	54.178	52.072	52.204	60.223	64.034	74.458
340.4	true	| Symbols: | Ribosomal S17 family protein | chr2:1527911-1528336 FORWARD LENGTH=141	AT2G04390.1	16 kDa	61.074	62.862	60.962	69.4	68.586	85.233
341	true	Cluster of | Symbols: | Ribosomal protein S25 family protein | chr4:18257464-18258464 FORWARD LENGTH=108 (AT4G39200.1)	AT4G39200.1 [5]	12 kDa	93.602	88.312	94.656	92.642	110.12	103.18
341.1	true	| Symbols: | Ribosomal protein S25 family protein | chr4:18257464-18258464 FORWARD LENGTH=108	AT4G39200.1 (+1)	12 kDa	66.804	58.81	63.221	67.627	73.973	70.516
341.2	true	| Symbols: | Ribosomal protein S25 family protein | chr2:9236629-9237510 FORWARD LENGTH=108	AT2G21580.1 (+1)	12 kDa	33.844	40.583	40.586	38.091	53.544	41.508
341.3	true	| Symbols: | Ribosomal protein S25 family protein | chr4:16504381-16505339 REVERSE LENGTH=108	AT4G34555.1	12 kDa	53.805	59.072	53.916	54.358	67.52	67.374
342	true	| Symbols: BTR1, BTR1S | binding to TOMV RNA 1L (long form) | chr5:1250602-1253523 REVERSE LENGTH=313	AT5G04430.1 (+1)	34 kDa	83.463	83.142	78.48	69.021	80.12	107.7
343	true	| Symbols: DHAR1, ATDHAR1, DHAR5 | dehydroascorbate reductase | chr1:6773462-6774413 REVERSE LENGTH=213	AT1G19570.1	24 kDa	71.827	73.908	90.559	104.04	78.009	71.142
344	true	| Symbols: Hop2 | stress-inducible protein, putative | chr1:23231026-23233380 FORWARD LENGTH=571	AT1G62740.1	65 kDa	92.682	93.902	76.27	88.06	111.87	102.42
345	true	Cluster of | Symbols: | Glycosyl hydrolase family protein | chr5:7107609-7110775 REVERSE LENGTH=624 (AT5G20950.1)	AT5G20950.1 [2]	68 kDa	98.797	86.99	90.768	76.047	94.594	98.152
345.1	true	| Symbols: | Glycosyl hydrolase family protein | chr5:7107609-7110775 REVERSE LENGTH=624	AT5G20950.1	68 kDa	98.797	86.99	89.783	76.047	94.594	98.152
345.2	true	| Symbols: | Glycosyl hydrolase family protein | chr3:17313811-17316539 REVERSE LENGTH=608	AT3G47000.1	66 kDa	0	0	1.9701	0	0	0
346	true	Cluster of | Symbols: PAB4, PABP4 | poly(A) binding protein 4 | chr2:9943209-9946041 FORWARD LENGTH=662 (AT2G23350.1)	AT2G23350.1 [2]	72 kDa	93.017	91.853	93.302	84.188	105.67	115.76
346.1	true	| Symbols: PAB4, PABP4 | poly(A) binding protein 4 | chr2:9943209-9946041 FORWARD LENGTH=662	AT2G23350.1	72 kDa	92.031	91.853	93.302	84.188	105.67	115.76
346.2	true	| Symbols: PAB3 | poly(A) binding protein 3 | chr1:8055599-8058799 FORWARD LENGTH=660	AT1G22760.1	73 kDa	1.9705	0	0	0	0	0
347	true	| Symbols: | Amino acid dehydrogenase family protein | chr3:3919591-3921326 FORWARD LENGTH=299	AT3G12290.1	32 kDa	92.464	85.483	70.34	104.35	121.05	112.24
348	true	| Symbols: | alpha/beta-Hydrolases superfamily protein | chr3:8473833-8475655 FORWARD LENGTH=239	AT3G23600.1	26 kDa	87.875	97.553	78.394	102.53	88.089	87.185
349	true	Cluster of | Symbols: RPN8A, AE3, ATHMOV34 | RP non-ATPase subunit 8A | chr5:1735862-1738176 FORWARD LENGTH=308 (AT5G05780.1)	AT5G05780.1 [2]	35 kDa	66.909	97.618	63.568	83.563	94.596	109.58
349.1	true	| Symbols: RPN8A, AE3, ATHMOV34 | RP non-ATPase subunit 8A | chr5:1735862-1738176 FORWARD LENGTH=308	AT5G05780.1	35 kDa	56.13	70.128	52.941	56.927	75.398	80.888
349.2	true	| Symbols: MEE34 | Mov34/MPN/PAD-1 family protein | chr3:3528989-3531317 FORWARD LENGTH=310	AT3G11270.1	35 kDa	36.364	66.318	30.281	54.472	62.353	71.152
350	true	Cluster of | Symbols: EMB2296 | Ribosomal protein L2 family | chr2:7837151-7838160 FORWARD LENGTH=258 (AT2G18020.1)	AT2G18020.1 [2]	28 kDa	77.398	45.747	76.516	62.344	76.637	52.966
350.1	true	| Symbols: EMB2296 | Ribosomal protein L2 family | chr2:7837151-7838160 FORWARD LENGTH=258	AT2G18020.1	28 kDa	62.291	37.049	65.809	52.224	65.856	45.014
350.2	true	| Symbols: | Ribosomal protein L2 family | chr4:17097613-17098656 FORWARD LENGTH=258	AT4G36130.1	28 kDa	49.586	30.148	45.682	35.153	36.154	38.928
351	true	Cluster of | Symbols: PDR7, ATPDR7 | pleiotropic drug resistance 7 | chr1:5231552-5236573 REVERSE LENGTH=1442 (AT1G15210.1)	AT1G15210.1 [4]	163 kDa	70.195	70.186	124.71	67.563	49.416	67.334
351.1	true	| Symbols: PDR7, ATPDR7 | pleiotropic drug resistance 7 | chr1:5231552-5236573 REVERSE LENGTH=1442	AT1G15210.1	163 kDa	57.48	54.738	62.961	45.555	43.234	57.288
351.2	true	| Symbols: PDR6, ATPDR6 | pleiotropic drug resistance 6 | chr2:15257583-15263627 FORWARD LENGTH=1453	AT2G36380.1	164 kDa	9.9406	12.443	41.957	14.944	3.3091	9.8462
351.3	true	| Symbols: PEN3, PDR8, ATPDR8, ABCG36, ATABCG36 | ABC-2 and Plant PDR ABC-type transporter family protein | chr1:22034661-22039844 FORWARD LENGTH=1469	AT1G59870.1	165 kDa	58.338	48.055	69.493	50.838	41.569	52.683
351.4	true	| Symbols: ATPDR1, PDR1 | pleiotropic drug resistance 1 | chr3:5539897-5546263 FORWARD LENGTH=1416	AT3G16340.1	160 kDa	0	0	0	0	0	0
351.5	true	| Symbols: PDR10, ATPDR10 | pleiotropic drug resistance 10 | chr3:12593959-12600432 REVERSE LENGTH=1406	AT3G30842.1	160 kDa	0	0	0	1.0221	0	0
352	true	| Symbols: GLU2 | glutamate synthase 2 | chr2:17177934-17188388 FORWARD LENGTH=1629	AT2G41220.1	178 kDa	88.965	79.567	146.06	118.05	39.733	31.235
353	true	| Symbols: | Stress responsive alpha-beta barrel domain protein | chr2:13472699-13473490 REVERSE LENGTH=263	AT2G31670.1	29 kDa	95.174	89.262	85.728	96.63	101.64	98.637
354	true	| Symbols: HAP6 | ribophorin II (RPN2) family protein | chr4:11278646-11283599 FORWARD LENGTH=691	AT4G21150.1	75 kDa	110.43	89.575	106.19	96.091	75.219	86.088
355	true	| Symbols: GS2, GLN2, ATGSL1 | glutamine synthetase 2 | chr5:13831220-13833239 FORWARD LENGTH=430	AT5G35630.1	47 kDa	118.52	119.84	115.81	124.78	134.34	110
356	true	Cluster of | Symbols: UBP6, ATUBP6 | ubiquitin-specific protease 6 | chr1:19175805-19179894 REVERSE LENGTH=482 (AT1G51710.1)	AT1G51710.1 [3]	54 kDa	94.365	98.41	84.47	84.9	69.033	92.763
356.1	true	| Symbols: UBP6, ATUBP6 | ubiquitin-specific protease 6 | chr1:19175805-19179894 REVERSE LENGTH=482	AT1G51710.1	54 kDa	94.365	98.41	84.47	84.9	69.033	92.763
356.2	true	| Symbols: UBP6 | ubiquitin-specific protease 6 | chr1:19175805-19179399 REVERSE LENGTH=443	AT1G51710.2	49 kDa	77.843	89.631	80.473	76.684	52.963	80.229
356.3	true	| Symbols: UBP7 | ubiquitin-specific protease 7 | chr3:7478166-7482037 REVERSE LENGTH=532	AT3G21280.1	60 kDa	0	0	0	0	1.005	0
357	true	Cluster of | Symbols: PAF1, ATPSM30, ARS5 | proteasome alpha subunit F1 | chr5:17159270-17160975 REVERSE LENGTH=278 (AT5G42790.1)	AT5G42790.1 [2]	30 kDa	86.261	66.48	77.484	82.893	89.465	87.296
357.1	true	| Symbols: PAF1, ATPSM30, ARS5 | proteasome alpha subunit F1 | chr5:17159270-17160975 REVERSE LENGTH=278	AT5G42790.1	30 kDa	71.413	52.891	66.696	66.815	79.255	71.201
357.2	true	| Symbols: PAF2 | 20S proteasome alpha subunit F2 | chr1:17319220-17320900 FORWARD LENGTH=277	AT1G47250.1	30 kDa	71.626	52.711	60.866	66.543	65.581	69.531
358	true	| Symbols: PFN1, PRF1 | profilin 1 | chr2:8517074-8518067 REVERSE LENGTH=131	AT2G19760.1	14 kDa	101.29	103.7	93.002	110.35	100.8	99.726
359	true	| Symbols: EMB3004, MEE32 | dehydroquinate dehydratase, putative / shikimate dehydrogenase, putative | chr3:1924536-1927701 REVERSE LENGTH=603	AT3G06350.1	66 kDa	83.97	89.396	93.762	92.147	82.123	72.374
360	true	| Symbols: | uridine 5'-monophosphate synthase / UMP synthase (PYRE-F) (UMPS) | chr3:20168285-20170245 REVERSE LENGTH=476	AT3G54470.1	52 kDa	76.11	78.363	86.067	82.724	67.784	57.67
361	true	| Symbols: LPD1, ptlpd1 | lipoamide dehydrogenase 1 | chr3:5786761-5790383 REVERSE LENGTH=570	AT3G16950.1 (+1)	61 kDa	127.68	160.79	115.42	145.47	173.75	174.29
362	true	| Symbols: | Nascent polypeptide-associated complex (NAC), alpha subunit family protein | chr4:6478089-6479079 REVERSE LENGTH=212	AT4G10480.1 (+1)	23 kDa	97.804	95.776	86.224	78.366	106.34	108.28
363	true	| Symbols: AT-HF, HISN4 | HIS HF | chr4:13515514-13519608 FORWARD LENGTH=592	AT4G26900.1	64 kDa	79.828	84.266	54.618	67.945	73.485	111.58
364	true	Cluster of | Symbols: FIB2, ATFIB2 | fibrillarin 2 | chr4:13074239-13076205 FORWARD LENGTH=320 (AT4G25630.1)	AT4G25630.1 [2]	34 kDa	63.553	68.741	69.769	66.595	67.104	77.649
364.1	true	| Symbols: FIB2, ATFIB2 | fibrillarin 2 | chr4:13074239-13076205 FORWARD LENGTH=320	AT4G25630.1	34 kDa	62.514	67.805	68.803	64.641	67.104	76.648
364.2	true	| Symbols: FIB1, FBR1, ATFIB1, ATFBR1, SKIP7 | fibrillarin 1 | chr5:21294290-21296509 FORWARD LENGTH=308	AT5G52470.1	33 kDa	40.56	51.335	53.916	49.655	40.966	54.149
365	true	| Symbols: CHS, TT4, ATCHS | Chalcone and stilbene synthase family protein | chr5:4488762-4490035 FORWARD LENGTH=395	AT5G13930.1	43 kDa	86.576	86.572	91.167	97.399	93.406	92.806
366	true	Cluster of | Symbols: TSB1, TRPB, TRP2, ATTSB1 | tryptophan synthase beta-subunit 1 | chr5:22264805-22266738 REVERSE LENGTH=470 (AT5G54810.1)	AT5G54810.1 [2]	51 kDa	90.981	81.782	88.597	111.17	87.701	93.415
366.1	true	| Symbols: TSB1, TRPB, TRP2, ATTSB1 | tryptophan synthase beta-subunit 1 | chr5:22264805-22266738 REVERSE LENGTH=470	AT5G54810.1	51 kDa	83.968	77.882	80.913	99.24	79.89	85.288
366.2	true	| Symbols: TSB2 | tryptophan synthase beta-subunit 2 | chr4:13586564-13588619 FORWARD LENGTH=475	AT4G27070.1	52 kDa	34.602	34.219	46.983	44.915	38.693	38.126
367	true	| Symbols: COR47, RD17, AtCOR47 | cold-regulated 47 | chr1:7084722-7085664 REVERSE LENGTH=265	AT1G20440.1	30 kDa	105.24	102.69	87.36	96.667	119.74	102.86
368	true	| Symbols: PKP1, PKP-ALPHA | Pyruvate kinase family protein | chr3:8139369-8141771 FORWARD LENGTH=596	AT3G22960.1	65 kDa	83.715	77.444	98.082	86.561	78.18	54.089
369	true	| Symbols: | Peroxidase family protein | chr4:14762922-14764482 FORWARD LENGTH=325	AT4G30170.1	36 kDa	103.13	108.03	99.253	97.612	121.36	103.35
370	true	| Symbols: GRF2, 14-3-3OMEGA, GF14 OMEGA | general regulatory factor 2 | chr1:29461883-29463052 FORWARD LENGTH=259	AT1G78300.1	29 kDa	213.5	207.26	200.87	199.74	204.96	201.08
371	true	| Symbols: | pfkB-like carbohydrate kinase family protein | chr5:21069709-21071450 FORWARD LENGTH=343	AT5G51830.1	37 kDa	87.899	92.897	93.027	96.742	92.932	79.662
372	true	| Symbols: ATGSTF10, ERD13, ATGSTF4, GSTF10 | glutathione S-transferase PHI 10 | chr2:13141490-13142392 FORWARD LENGTH=215	AT2G30870.1	24 kDa	79.761	79.158	86.179	84.288	98.619	84.418
373	true	| Symbols: | glycyl-tRNA synthetase / glycine--tRNA ligase | chr1:10459662-10462781 REVERSE LENGTH=729	AT1G29880.1	82 kDa	67.284	56.561	68.526	78.542	56.373	39.858
374	true	| Symbols: ATPMEPCRA, PMEPCRA | methylesterase PCR A | chr1:3888730-3890649 FORWARD LENGTH=557	AT1G11580.1	62 kDa	72.49	85.525	99.33	89.507	85.123	78.379
375	true	| Symbols: | Sec14p-like phosphatidylinositol transfer family protein | chr1:10888284-10890085 FORWARD LENGTH=540	AT1G30690.1	61 kDa	74.803	82.606	73.688	70.041	90.378	90.716
376	true	Cluster of | Symbols: MMZ3, UEV1C | MMS ZWEI homologue 3 | chr2:15143012-15143998 REVERSE LENGTH=145 (AT2G36060.1)	AT2G36060.1 [2]	16 kDa	77.757	66.765	64.756	67.106	77.693	89.53
376.1	true	| Symbols: MMZ3, UEV1C | MMS ZWEI homologue 3 | chr2:15143012-15143998 REVERSE LENGTH=145	AT2G36060.1	16 kDa	45.575	38.423	39.218	40.098	40.104	54.839
376.2	true	| Symbols: UEV1D-4 | ubiquitin E2 variant 1D-4 | chr3:19494678-19495954 REVERSE LENGTH=147	AT3G52560.2	17 kDa	48.974	39.318	37.513	40.908	54.286	55.693
376.3	true	| Symbols: MMZ1, UEV1A | MMS ZWEI homologue 1 | chr1:8257209-8258573 REVERSE LENGTH=158	AT1G23260.1	18 kDa	0	0	0	0	0	0
377	true	| Symbols: | SAP domain-containing protein | chr4:18414604-18416938 REVERSE LENGTH=633	AT4G39680.1	69 kDa	99.252	70.847	66.125	58.585	82.446	86.538
378	true	Cluster of | Symbols: | Ribosomal protein L18ae/LX family protein | chr2:14532916-14534161 REVERSE LENGTH=178 (AT2G34480.1)	AT2G34480.1 [2]	21 kDa	36.382	40.565	48.677	43.772	32.92	43.931
378.1	true	| Symbols: | Ribosomal protein L18ae/LX family protein | chr2:14532916-14534161 REVERSE LENGTH=178	AT2G34480.1	21 kDa	35.343	38.711	47.712	40.813	32.92	42.908
378.2	true	| Symbols: | Ribosomal protein L18ae/LX family protein | chr3:4910773-4911933 FORWARD LENGTH=178	AT3G14600.1	21 kDa	19.686	18.358	21.715	21.995	17.325	20.948
379	true	Cluster of | Symbols: MTO2, TS | Pyridoxal-5'-phosphate-dependent enzyme family protein | chr4:14599434-14601014 REVERSE LENGTH=526 (AT4G29840.1)	AT4G29840.1 [2]	58 kDa	63.238	78.202	84.756	69.597	76.849	66.662
379.1	true	| Symbols: MTO2, TS | Pyridoxal-5'-phosphate-dependent enzyme family protein | chr4:14599434-14601014 REVERSE LENGTH=526	AT4G29840.1	58 kDa	63.238	78.202	84.756	69.597	76.849	66.662
379.2	true	| Symbols: | Pyridoxal-5'-phosphate-dependent enzyme family protein | chr1:27398760-27400393 REVERSE LENGTH=516	AT1G72810.1	57 kDa	0	0	0	0	2.8416	0
380	true	| Symbols: GHBDH, ATGHBDH, GLYR1, GR1 | glyoxylate reductase 1 | chr3:9271949-9273514 REVERSE LENGTH=289	AT3G25530.1	31 kDa	81.242	112.25	87.337	96.458	92.054	97.812
381	true	| Symbols: | SPFH/Band 7/PHB domain-containing membrane-associated protein family | chr4:13766984-13769832 REVERSE LENGTH=411	AT4G27585.1	45 kDa	99.155	96.419	96.96	92.053	119.18	112.61
382	true	| Symbols: | ATP binding;leucine-tRNA ligases;aminoacyl-tRNA ligases;nucleotide binding;ATP binding;aminoacyl-tRNA ligases | chr1:3113077-3116455 REVERSE LENGTH=1091	AT1G09620.1	123 kDa	90.271	80.758	104.28	95.664	53.804	45.035
383	true	| Symbols: EMB1144 | chorismate synthase, putative / 5-enolpyruvylshikimate-3-phosphate phospholyase, putative | chr1:18065154-18067956 REVERSE LENGTH=436	AT1G48850.1	47 kDa	78.199	81.862	76.957	81.553	66.751	73.843
384	true	| Symbols: APT1 | adenine phosphoribosyl transferase 1 | chr1:9532042-9533807 FORWARD LENGTH=284	AT1G27450.3	31 kDa	92.809	97.224	73.67	94.186	87.604	107.77
385	true	| Symbols: RPN12a | regulatory particle non-ATPase 12A | chr1:23956459-23958120 FORWARD LENGTH=267	AT1G64520.1	31 kDa	107.61	90.015	117.71	115.72	69.477	80.939
386	true	Cluster of | Symbols: FVE, ACG1, MSI4, NFC4, NFC04, ATMSI4 | Transducin family protein / WD-40 repeat family protein | chr2:8456006-8459235 FORWARD LENGTH=507 (AT2G19520.1)	AT2G19520.1 [2]	56 kDa	88.525	92.027	77.152	84.945	90.648	106.35
386.1	true	| Symbols: FVE, ACG1, MSI4, NFC4, NFC04, ATMSI4 | Transducin family protein / WD-40 repeat family protein | chr2:8456006-8459235 FORWARD LENGTH=507	AT2G19520.1	56 kDa	88.525	92.027	77.152	84.945	90.648	106.35
386.2	true	| Symbols: NFC5, MSI5 | nucleosome/chromatin assembly factor group C5 | chr4:14559255-14562522 REVERSE LENGTH=487	AT4G29730.1	54 kDa	1.9061	0	0	0	0	0
387	true	| Symbols: ATRPL23A, RPL23A, RPL23AA | ribosomal protein L23AA | chr2:16475049-16475904 FORWARD LENGTH=154	AT2G39460.1 (+2)	17 kDa	65.705	51.093	42.979	48.788	67.978	56.98
388	true	| Symbols: | 60S acidic ribosomal protein family | chr2:11818696-11819370 FORWARD LENGTH=115	AT2G27720.1	11 kDa	144	140.05	125.35	125.52	146.84	160.93
389	true	Cluster of | Symbols: FQR1 | flavodoxin-like quinone reductase 1 | chr5:22124674-22126256 FORWARD LENGTH=204 (AT5G54500.1)	AT5G54500.1 [2]	22 kDa	61.654	74.636	56.895	65.923	73.25	79.566
389.1	true	| Symbols: FQR1 | flavodoxin-like quinone reductase 1 | chr5:22124674-22126256 FORWARD LENGTH=204	AT5G54500.1	22 kDa	45.149	46.562	47.105	42.083	50.073	49.309
389.2	true	| Symbols: | Quinone reductase family protein | chr4:13661458-13663243 REVERSE LENGTH=205	AT4G27270.1	22 kDa	39.033	45.448	31.489	42.86	45.657	52.954
390	true	| Symbols: | Subtilase family protein | chr3:4658421-4660754 REVERSE LENGTH=777	AT3G14067.1	82 kDa	98.511	95.039	91.187	95.371	109.66	98.248
391	true	| Symbols: OASC, ATCS-C | O-acetylserine (thiol) lyase isoform C | chr3:22072119-22075345 REVERSE LENGTH=433	AT3G59760.1 (+1)	46 kDa	84.476	84.642	87.741	81.009	109.45	100.92
392	true	| Symbols: | Peroxidase superfamily protein | chr5:5888195-5890101 REVERSE LENGTH=313	AT5G17820.1	34 kDa	90.158	88.833	83.437	78.9	104.1	88.377
393	true	| Symbols: ATERDJ3B, ERDJ3B | DNAJ heat shock family protein | chr3:23151038-23153346 REVERSE LENGTH=346	AT3G62600.1	39 kDa	86.039	84.817	40.041	50.35	89.087	108.44
394	true	Cluster of | Symbols: SAC52, RPL10, RPL10A | Ribosomal protein L16p/L10e family protein | chr1:4888270-4889408 FORWARD LENGTH=220 (AT1G14320.1)	AT1G14320.1 [2]	25 kDa	67.098	52.127	72.231	58.062	39.888	49.909
394.1	true	| Symbols: SAC52, RPL10, RPL10A | Ribosomal protein L16p/L10e family protein | chr1:4888270-4889408 FORWARD LENGTH=220	AT1G14320.1	25 kDa	56.088	46.379	54.85	51.995	35.659	43.854
394.2	true	| Symbols: SAG24, RPL10C | senescence associated gene 24 | chr1:24839208-24840439 FORWARD LENGTH=221	AT1G66580.1	25 kDa	53.4	43.563	59.43	45.991	30.346	45.016
395	true	| Symbols: LTA3 | Dihydrolipoamide acetyltransferase, long form protein | chr3:19360317-19366091 FORWARD LENGTH=713	AT3G52200.2	78 kDa	72.042	70.692	76.109	83.258	72.477	74.434
396	true	Cluster of | Symbols: CINV1 | cytosolic invertase 1 | chr1:13122460-13124808 REVERSE LENGTH=551 (AT1G35580.1)	AT1G35580.1 [3]	63 kDa	94.325	68.306	99.277	96.233	63.63	67.696
396.1	true	| Symbols: CINV1 | cytosolic invertase 1 | chr1:13122460-13124808 REVERSE LENGTH=551	AT1G35580.1	63 kDa	91.385	66.414	88.596	88.202	61.408	65.708
396.2	true	| Symbols: | Plant neutral invertase family protein | chr4:16609955-16612019 REVERSE LENGTH=571	AT4G34860.1	65 kDa	10.89	6.6132	32.17	33.814	6.6651	7.8567
396.3	true	| Symbols: | Plant neutral invertase family protein | chr1:8013529-8015647 REVERSE LENGTH=534	AT1G22650.1	61 kDa	3.993	0	26.347	13.807	0	3.097
397	true	| Symbols: HSK, DMR1 | homoserine kinase | chr2:7508606-7509718 FORWARD LENGTH=370	AT2G17265.1	39 kDa	63.283	85.826	69.216	71.368	83.275	76.978
398	true	| Symbols: | Ribosomal protein S7e family protein | chr5:5268984-5269912 FORWARD LENGTH=190	AT5G16130.1	22 kDa	92.705	77.389	98.477	98.599	114.13	94.494
399	true	| Symbols: | dehydratase family | chr3:8648780-8652323 FORWARD LENGTH=608	AT3G23940.1 (+1)	65 kDa	49.679	56.364	63.117	54.359	76.886	59.199
400	true	| Symbols: | semialdehyde dehydrogenase family protein | chr1:5102684-5104633 REVERSE LENGTH=375	AT1G14810.1	41 kDa	65.957	61.016	65.695	68.032	75.811	77.542
401	true	| Symbols: UREG, PSKF109 | urease accessory protein G | chr2:14530900-14532411 REVERSE LENGTH=275	AT2G34470.1 (+1)	30 kDa	70.886	89.852	65.428	69.006	69.105	94.278
402	true	| Symbols: CIP1 | COP1-interactive protein 1 | chr5:16727530-16732391 FORWARD LENGTH=1586	AT5G41790.1	182 kDa	89.82	93.518	42.062	84.69	78.059	79.469
403	true	Cluster of | Symbols: | Ribosomal protein L22p/L17e family protein | chr1:25262209-25263627 FORWARD LENGTH=175 (AT1G67430.1)	AT1G67430.1 [2]	20 kDa	89.886	66.739	67.799	71.48	82.078	83.771
403.1	true	| Symbols: | Ribosomal protein L22p/L17e family protein | chr1:25262209-25263627 FORWARD LENGTH=175	AT1G67430.1	20 kDa	81.889	59.958	60.917	70.456	71.928	74.818
403.2	true	| Symbols: | Ribosomal protein L22p/L17e family protein | chr1:9515230-9516725 FORWARD LENGTH=176	AT1G27400.1	20 kDa	77.124	55.004	57.087	55.43	70.235	69.965
404	true	Cluster of | Symbols: | D-mannose binding lectin protein with Apple-like carbohydrate-binding domain | chr1:29642072-29643397 REVERSE LENGTH=441 (AT1G78850.1)	AT1G78850.1 [2]	49 kDa	61.396	62.467	66.73	65.168	85.684	61.414
404.1	true	| Symbols: | D-mannose binding lectin protein with Apple-like carbohydrate-binding domain | chr1:29642072-29643397 REVERSE LENGTH=441	AT1G78850.1	49 kDa	61.396	62.467	66.73	64.217	83.39	59.384
404.2	true	| Symbols: | D-mannose binding lectin protein with Apple-like carbohydrate-binding domain | chr1:29646168-29647499 REVERSE LENGTH=443	AT1G78860.1	49 kDa	9.0941	7.6437	4.7799	16.99	13.873	7.8611
405	true	| Symbols: | Peroxidase superfamily protein | chr3:67236-68477 REVERSE LENGTH=321	AT3G01190.1	35 kDa	101.17	106.43	59.378	57.104	109.25	128.78
406	true	| Symbols: | NOP56-like pre RNA processing ribonucleoprotein | chr3:1413174-1415564 REVERSE LENGTH=533	AT3G05060.1	59 kDa	151.11	164.94	171.37	124.92	143.78	180.6
407	true	| Symbols: CDPK6, CPK3 | calcium-dependent protein kinase 6 | chr4:12324967-12327415 REVERSE LENGTH=529	AT4G23650.1	59 kDa	75.839	74.471	60.462	53.761	62.766	69.322
408	true	| Symbols: AVP1, ATAVP3, AVP-3, AtVHP1;1 | Inorganic H pyrophosphatase family protein | chr1:5399115-5402185 FORWARD LENGTH=770	AT1G15690.1	81 kDa	86.904	70.569	83.034	68.183	56.51	63.226
409	true	| Symbols: MAC3B | MOS4-associated complex 3B | chr2:14126584-14131000 REVERSE LENGTH=525	AT2G33340.1	57 kDa	79.187	94.004	87.896	99.604	99.19	79.533
410	true	Cluster of | Symbols: PIA1 | PP2C induced by AVRRPM1 | chr2:8897826-8899648 REVERSE LENGTH=279 (AT2G20630.1)	AT2G20630.1	30 kDa	77.991	66.383	63.105	74.044	80.122	70.647
410.1	true	| Symbols: PIA1 | PP2C induced by AVRRPM1 | chr2:8897826-8899648 REVERSE LENGTH=279	AT2G20630.1	30 kDa	77.991	66.383	63.105	74.044	80.122	70.647
410.2	true	| Symbols: | Protein phosphatase 2C family protein | chr4:14048499-14050118 FORWARD LENGTH=283	AT4G28400.1	31 kDa	0	0	0	0	0	0
411	true	| Symbols: CCH | copper chaperone | chr3:20863460-20864402 REVERSE LENGTH=121	AT3G56240.1	13 kDa	92.35	84.082	78.297	96.278	107.08	89.237
412	true	| Symbols: | catalytics;transferases;[acyl-carrier-protein] S-malonyltransferases;binding | chr2:12883162-12885482 REVERSE LENGTH=393	AT2G30200.1	42 kDa	90.955	95.526	105.27	81.487	97.778	92.908
413	true	Cluster of | Symbols: | TRAF-like family protein | chr5:9208724-9210403 FORWARD LENGTH=350 (AT5G26280.1)	AT5G26280.1	39 kDa	82.906	95.073	84.233	94.243	116.66	100.01
413.1	true	| Symbols: | TRAF-like family protein | chr5:9208724-9210403 FORWARD LENGTH=350	AT5G26280.1	39 kDa	82.906	95.073	84.233	94.243	116.66	100.01
413.2	true	| Symbols: | TRAF-like family protein | chr2:1417660-1419156 REVERSE LENGTH=369	AT2G04170.5	39 kDa	0	0	0	0	0	0
414	true	| Symbols: PGDH | D-3-phosphoglycerate dehydrogenase | chr1:6101157-6104979 FORWARD LENGTH=624	AT1G17745.1 (+1)	66 kDa	66.793	91.649	106.85	106.78	77.58	77.404
415	true	| Symbols: ATGDI2, GDI2 | RAB GDP dissociation inhibitor 2 | chr3:22135157-22138221 FORWARD LENGTH=444	AT3G59920.1	50 kDa	106.42	102.64	113.14	97.219	94.905	91.92
416	true	| Symbols: | Chitinase family protein | chr2:18088058-18089184 REVERSE LENGTH=281	AT2G43610.1	30 kDa	81.906	82.336	78.068	72.168	77.182	76.966
417	true	Cluster of | Symbols: | Cytochrome C1 family | chr3:10056144-10058370 REVERSE LENGTH=307 (AT3G27240.1)	AT3G27240.1 [3]	34 kDa	63.074	72.988	56.912	82.807	78.426	76.931
417.1	true	| Symbols: | Cytochrome C1 family | chr3:10056144-10058370 REVERSE LENGTH=307	AT3G27240.1	34 kDa	49.189	65.378	50.032	69.824	69.343	61.116
417.2	true	| Symbols: | Cytochrome C1 family | chr5:16340200-16342327 FORWARD LENGTH=307	AT5G40810.1 (+1)	34 kDa	47.393	36.934	37.443	45.888	51.466	49.44
418	true	Cluster of | Symbols: | Adenine nucleotide alpha hydrolases-like superfamily protein | chr3:19989658-19991019 REVERSE LENGTH=160 (AT3G53990.1)	AT3G53990.1 [2]	18 kDa	80.871	74.227	73.312	76.312	78.367	79.027
418.1	true	| Symbols: | Adenine nucleotide alpha hydrolases-like superfamily protein | chr3:19989658-19991019 REVERSE LENGTH=160	AT3G53990.1	18 kDa	80.871	74.227	73.312	76.312	78.367	79.027
418.2	true	| Symbols: | Adenine nucleotide alpha hydrolases-like superfamily protein | chr3:19990558-19991019 REVERSE LENGTH=126	AT3G53990.2	14 kDa	0	0	2.926	0	3.9604	0
419	true	Cluster of | Symbols: NACA3 | nascent polypeptide-associated complex subunit alpha-like protein 3 | chr5:4471361-4472676 FORWARD LENGTH=204 (AT5G13850.1)	AT5G13850.1 [2]	22 kDa	103.26	88.879	71.713	83.218	98.431	89.991
419.1	true	| Symbols: NACA3 | nascent polypeptide-associated complex subunit alpha-like protein 3 | chr5:4471361-4472676 FORWARD LENGTH=204	AT5G13850.1	22 kDa	70.022	61.333	53.095	57.358	64.737	65.232
419.2	true	| Symbols: | Nascent polypeptide-associated complex (NAC), alpha subunit family protein | chr3:3942344-3943595 FORWARD LENGTH=203	AT3G12390.1	22 kDa	89.443	71.393	54.077	68.14	77.172	73.162
420	true	| Symbols: | Ribosomal protein L14p/L23e family protein | chr1:1216110-1217257 FORWARD LENGTH=140	AT1G04480.1 (+1)	15 kDa	84.836	56.329	94.799	71.177	86.789	79.259
421	true	Cluster of | Symbols: ALATS, ACD | Alanyl-tRNA synthetase | chr1:18591429-18598311 REVERSE LENGTH=1003 (AT1G50200.1)	AT1G50200.1 [2]	110 kDa	71.075	58.173	83.846	74.397	60.536	44.065
421.1	true	| Symbols: ALATS, ACD | Alanyl-tRNA synthetase | chr1:18591429-18598311 REVERSE LENGTH=1003	AT1G50200.1	110 kDa	71.075	58.173	83.846	74.397	60.536	44.065
421.2	true	| Symbols: ALATS | Alanyl-tRNA synthetase | chr1:18591429-18598167 REVERSE LENGTH=963	AT1G50200.2	106 kDa	71.075	58.173	81.911	72.419	58.593	44.065
422	true	Cluster of | Symbols: AlaAT1 | alanine aminotransferas | chr1:5922771-5926093 FORWARD LENGTH=543 (AT1G17290.1)	AT1G17290.1 [3]	60 kDa	63.468	68.627	77.05	81.135	62.665	46.204
422.1	true	| Symbols: AlaAT1 | alanine aminotransferas | chr1:5922771-5926093 FORWARD LENGTH=543	AT1G17290.1	60 kDa	63.468	68.627	77.05	81.135	62.665	46.204
422.2	true	| Symbols: ALAAT2 | alanine aminotransferase 2 | chr1:27233637-27236571 FORWARD LENGTH=540	AT1G72330.1 (+1)	60 kDa	0	0	0	3.7324	0	0
423	true	Cluster of | Symbols: | Ribosomal L22e protein family | chr5:9836166-9837113 FORWARD LENGTH=124 (AT5G27770.1)	AT5G27770.1 [2]	14 kDa	83.708	67.349	83.826	70.791	95.755	85.961
423.1	true	| Symbols: | Ribosomal L22e protein family | chr5:9836166-9837113 FORWARD LENGTH=124	AT5G27770.1	14 kDa	69.853	55.706	69.123	55.564	81.682	71.234
423.2	true	| Symbols: | Ribosomal L22e protein family | chr3:1614641-1615204 FORWARD LENGTH=124	AT3G05560.1	14 kDa	65.98	51.693	65.219	54.639	76.097	66.96
424	true	| Symbols: PYR4, DHOASE | pyrimidin 4 | chr4:12019315-12021200 FORWARD LENGTH=377	AT4G22930.1	42 kDa	73.843	79.038	68.654	85.666	85.837	87.131
425	true	| Symbols: | Mannose-binding lectin superfamily protein | chr3:5588593-5589792 FORWARD LENGTH=300	AT3G16450.1	32 kDa	79.394	97.587	65.404	107.72	79.857	98.876
426	true	Cluster of | Symbols: | ARM repeat superfamily protein | chr5:14273519-14276773 FORWARD LENGTH=411 (AT5G36230.1)	AT5G36230.1 [2]	47 kDa	69.576	74.525	68.384	60.071	45.25	79.878
426.1	true	| Symbols: | ARM repeat superfamily protein | chr5:14273519-14276773 FORWARD LENGTH=411	AT5G36230.1	47 kDa	57.709	55.978	50.734	44.835	38.799	60.022
426.2	true	| Symbols: | ARM repeat superfamily protein | chr1:24226204-24228799 FORWARD LENGTH=411	AT1G65220.1	47 kDa	21.774	31.252	28.433	25.212	18.883	28.824
427	true	| Symbols: APM1, ATAPM1 | aminopeptidase M1 | chr4:15965915-15970418 REVERSE LENGTH=879	AT4G33090.1	98 kDa	89.956	79.433	115.69	97.785	40.542	62.722
428	true	| Symbols: SDH5 | succinate dehydrogenase 5 | chr1:17395774-17397176 REVERSE LENGTH=257	AT1G47420.1	28 kDa	85.778	82.035	84.82	86.313	91.345	86.682
429	true	| Symbols: ATB5-A, B5 #2, ATCB5-E, CB5-E | cytochrome B5 isoform E | chr5:21759628-21760353 FORWARD LENGTH=134	AT5G53560.1	15 kDa	53.007	70.345	74.454	62.265	62.841	60.967
430	true	| Symbols: DHAR2 | dehydroascorbate reductase 2 | chr1:28250255-28251237 REVERSE LENGTH=213	AT1G75270.1	23 kDa	75.503	77.952	66.29	73.934	74.782	82.91
431	true	| Symbols: | Translation elongation factor EF1B/ribosomal protein S6 family protein | chr5:6581854-6583137 REVERSE LENGTH=224	AT5G19510.1	24 kDa	74.921	88.51	100.79	84.31	92.99	83.673
432	true	Cluster of | Symbols: | Protein of unknown function DUF2359, transmembrane | chr1:26688622-26691185 REVERSE LENGTH=610 (AT1G70770.1)	AT1G70770.1	67 kDa	53.47	72.951	77.415	85.359	68.025	71.194
432.1	true	| Symbols: | Protein of unknown function DUF2359, transmembrane | chr1:26688622-26691185 REVERSE LENGTH=610	AT1G70770.1	67 kDa	53.47	72.951	77.415	85.359	68.025	71.194
432.2	true	| Symbols: | Protein of unknown function DUF2359, transmembrane | chr1:8212724-8215516 FORWARD LENGTH=615	AT1G23170.2	?	0	0	0	0	0	0
433	true	| Symbols: | Cystathionine beta-synthase (CBS) family protein | chr5:3429173-3430142 REVERSE LENGTH=206	AT5G10860.1	23 kDa	79.194	76.882	77.212	61.228	87.936	79.04
434	true	| Symbols: JR1 | Mannose-binding lectin superfamily protein | chr3:5596096-5597709 REVERSE LENGTH=451	AT3G16470.1	48 kDa	91.912	90.529	91.441	84.099	73.238	75.128
435	true	Cluster of | Symbols: | Ribosomal protein L11 family protein | chr5:24381066-24381566 REVERSE LENGTH=166 (AT5G60670.1)	AT5G60670.1 [3]	18 kDa	77.932	75.108	59.943	76.422	104.07	88.542
435.1	true	| Symbols: | Ribosomal protein L11 family protein | chr5:24381066-24381566 REVERSE LENGTH=166	AT5G60670.1	18 kDa	54.368	60.402	42.291	55.209	78.169	65.771
435.2	true	| Symbols: | Ribosomal protein L11 family protein | chr3:19809895-19810395 REVERSE LENGTH=166	AT3G53430.1	18 kDa	65.074	62.446	54.068	65.161	88.129	78.659
435.3	true	| Symbols: | Ribosomal protein L11 family protein | chr2:15619559-15620059 REVERSE LENGTH=166	AT2G37190.1	18 kDa	65.204	63.422	52.16	61.301	87.869	72.743
436	true	| Symbols: | ubiquitin family protein | chr3:4271492-4274348 REVERSE LENGTH=414	AT3G13235.1 (+1)	45 kDa	86.793	91.749	75.343	87.384	93.015	101.42
437	true	| Symbols: TOC75-III, MAR1 | translocon at the outer envelope membrane of chloroplasts 75-III | chr3:17216104-17219296 REVERSE LENGTH=818	AT3G46740.1	89 kDa	63.197	78.268	65.664	66.583	75	72.457
438	true	Cluster of | Symbols: EMB2107, RPN5A, MSA | 26S proteasome regulatory subunit, putative (RPN5) | chr5:3089462-3092434 REVERSE LENGTH=442 (AT5G09900.1)	AT5G09900.1 [5]	51 kDa	71.653	68.696	70.207	71.693	45.751	47.728
438.1	true	| Symbols: EMB2107, RPN5A, MSA | 26S proteasome regulatory subunit, putative (RPN5) | chr5:3089462-3092434 REVERSE LENGTH=442	AT5G09900.1 (+1)	51 kDa	60.741	58.146	63.488	57.596	36.463	37.896
438.2	true	| Symbols: RPN5B | regulatory particle non-ATPase subunit 5B | chr5:25894027-25896445 REVERSE LENGTH=442	AT5G64760.1 (+1)	51 kDa	29.83	26.845	21.387	32.996	23.928	15.736
438.3	true	| Symbols: EMB2107, RPN5A, MSA | 26S proteasome regulatory subunit, putative (RPN5) | chr5:3089406-3092434 REVERSE LENGTH=462	AT5G09900.3	53 kDa	36.781	35.526	40.931	35.778	22.478	27.76
439	true	| Symbols: ATRAB8D, ATRABE1B, RABE1b | RAB GTPase homolog E1B | chr4:10990036-10991466 FORWARD LENGTH=476	AT4G20360.1	52 kDa	102.22	95.651	90.333	104.57	106.4	99.952
440	true	| Symbols: | NAD(P)-binding Rossmann-fold superfamily protein | chr4:7657373-7658164 REVERSE LENGTH=263	AT4G13180.1	28 kDa	74.975	91.613	76.576	75.86	74.586	85.378
441	true	| Symbols: ATNIFS1, NIFS1, NFS1, ATNFS1 | nitrogen fixation S (NIFS)-like 1 | chr5:26296349-26297710 FORWARD LENGTH=453	AT5G65720.1	50 kDa	71.469	70.269	44.693	62.355	81.235	109.96
442	true	Cluster of | Symbols: | Ribosomal protein L18e/L15 superfamily protein | chr5:9873169-9874297 FORWARD LENGTH=187 (AT5G27850.1)	AT5G27850.1 [2]	21 kDa	55.137	49.568	60.648	49.887	70.954	60.927
442.1	true	| Symbols: | Ribosomal protein L18e/L15 superfamily protein | chr5:9873169-9874297 FORWARD LENGTH=187	AT5G27850.1	21 kDa	50.258	46.692	51.977	46.784	57.501	56.084
442.2	true	| Symbols: RPL18 | ribosomal protein L18 | chr3:1621511-1622775 FORWARD LENGTH=187	AT3G05590.1	21 kDa	38.434	39.821	49.073	39.951	53.885	47.184
443	true	Cluster of | Symbols: | Nuclear transport factor 2 (NTF2) family protein with RNA binding (RRM-RBD-RNP motifs) domain | chr5:24543988-24546027 FORWARD LENGTH=460 (AT5G60980.2)	AT5G60980.2 [2]	50 kDa	88.632	86.554	82.532	82.55	82.781	82.608
443.1	true	| Symbols: | Nuclear transport factor 2 (NTF2) family protein with RNA binding (RRM-RBD-RNP motifs) domain | chr5:24543988-24546027 FORWARD LENGTH=460	AT5G60980.2	50 kDa	87.689	85.617	82.532	79.55	82.781	81.6
443.2	true	| Symbols: | Nuclear transport factor 2 (NTF2) family protein with RNA binding (RRM-RBD-RNP motifs) domain | chr5:24543988-24546027 FORWARD LENGTH=459	AT5G60980.1	49 kDa	85.791	83.764	82.532	81.546	82.781	79.771
444	true	Cluster of | Symbols: | 60S acidic ribosomal protein family | chr5:19328019-19328724 REVERSE LENGTH=113 (AT5G47700.1)	AT5G47700.1 [3]	11 kDa	92.767	103.25	81.608	79.299	98.688	99.272
444.1	true	| Symbols: | 60S acidic ribosomal protein family | chr5:19328019-19328724 REVERSE LENGTH=113	AT5G47700.1	11 kDa	59.049	65.479	49.096	50.269	56.92	58.628
444.2	true	| Symbols: | 60S acidic ribosomal protein family | chr1:50284-50954 REVERSE LENGTH=112	AT1G01100.1	11 kDa	53.395	58.173	43.304	48.97	63.035	64.291
444.3	true	| Symbols: | 60S acidic ribosomal protein family | chr1:50284-50954 REVERSE LENGTH=96	AT1G01100.3	10 kDa	41.494	41.74	30.668	39.05	40.918	45.357
445	true	| Symbols: | tetratricopeptide repeat (TPR)-containing protein | chr3:19333232-19341295 FORWARD LENGTH=1403	AT3G52140.1 (+2)	153 kDa	74.816	65.202	88.536	68.126	41.202	36.764
446	true	| Symbols: GRF1, GF14 CHI | general regulatory factor 1 | chr4:5775387-5777157 FORWARD LENGTH=267	AT4G09000.1	30 kDa	224.65	228.95	223.31	222.53	237.58	224.74
447	true	| Symbols: ST1, ATMST1, MST1, ATRDH1, STR1 | mercaptopyruvate sulfurtransferase 1 | chr1:29800824-29803679 FORWARD LENGTH=379	AT1G79230.1	42 kDa	72.798	82.95	72.41	76.176	78.082	84.941
448	true	| Symbols: | ARM repeat superfamily protein | chr3:23132219-23133121 FORWARD LENGTH=221	AT3G62530.1	?	79.603	76.938	77.506	80.542	82.313	81.59
449	true	| Symbols: | GMP synthase (glutamine-hydrolyzing), putative / glutamine amidotransferase, putative | chr1:23604127-23607080 REVERSE LENGTH=534	AT1G63660.1	59 kDa	69.209	69.147	66.267	58.093	50.598	55.408
450	true	| Symbols: CSR1, ALS, AHAS, TZP5, IMR1 | chlorsulfuron/imidazolinone resistant 1 | chr3:18001530-18003542 REVERSE LENGTH=670	AT3G48560.1	73 kDa	76.643	74.616	82.335	89.288	97.514	75.762
451	true	| Symbols: RAN-1, RAN1, ATRAN1 | RAS-related nuclear protein-1 | chr5:6760364-6761747 FORWARD LENGTH=221	AT5G20010.1	25 kDa	66.414	63.678	82.043	60.357	75.707	61.531
452	true	| Symbols: MUR1, MUR_1, GMD2 | NAD(P)-binding Rossmann-fold superfamily protein | chr3:19007232-19008353 REVERSE LENGTH=373	AT3G51160.1	42 kDa	88.347	84.554	80.657	81.988	110.33	108.17
453	true	| Symbols: ALDH2B4, ALDH2, ALDH2A | aldehyde dehydrogenase 2B4 | chr3:17717082-17719843 REVERSE LENGTH=538	AT3G48000.1	59 kDa	51.103	52.133	54.463	61.824	62.649	61.623
454	true	| Symbols: ATIMD1, IMD1 | isopropylmalate dehydrogenase 1 | chr5:4576220-4578111 FORWARD LENGTH=409	AT5G14200.1	44 kDa	145.23	173.9	159.55	171.75	139.36	138.19
455	true	| Symbols: | ARM repeat superfamily protein | chr5:21714016-21716709 FORWARD LENGTH=870	AT5G53480.1	96 kDa	84.117	49.748	110.38	80.632	35.145	67.143
456	true	| Symbols: RCI3, RCI3A | Peroxidase superfamily protein | chr1:1529827-1531271 FORWARD LENGTH=326	AT1G05260.1	35 kDa	104.95	96.284	47.946	58.941	120.94	114.15
457	true	| Symbols: | vacuolar ATP synthase subunit H family protein | chr3:14228846-14232228 REVERSE LENGTH=441	AT3G42050.1	50 kDa	84.273	68.783	83.244	78.995	45.127	50.684
458	true	Cluster of | Symbols: | P-loop containing nucleoside triphosphate hydrolases superfamily protein | chr2:14560266-14562695 FORWARD LENGTH=384 (AT2G34560.1)	AT2G34560.1 [2]	43 kDa	41.33	35.846	46.077	41.292	45.788	52.418
458.1	true	| Symbols: | P-loop containing nucleoside triphosphate hydrolases superfamily protein | chr2:14560266-14562695 FORWARD LENGTH=384	AT2G34560.1	43 kDa	41.33	35.846	46.077	41.292	45.788	52.418
458.2	true	| Symbols: | P-loop containing nucleoside triphosphate hydrolases superfamily protein | chr2:14560266-14562695 FORWARD LENGTH=393	AT2G34560.2	44 kDa	41.33	35.846	46.077	41.292	45.788	52.418
459	true	| Symbols: IIL1, ATLEUC1 | isopropyl malate isomerase large subunit 1 | chr4:7804194-7807789 REVERSE LENGTH=509	AT4G13430.1	55 kDa	79.736	69.542	73.785	77.347	78.161	63.112
460	true	| Symbols: | Ribosomal protein S3Ae | chr3:1329751-1331418 FORWARD LENGTH=262	AT3G04840.1	30 kDa	117.8	99.038	110.68	113.41	125.33	108.04
461	true	| Symbols: | Mitochondrial substrate carrier family protein | chr5:6679591-6681845 REVERSE LENGTH=298	AT5G19760.1	32 kDa	75.23	67.799	93.867	81.97	51.356	64.164
462	true	| Symbols: | Alkaline-phosphatase-like family protein | chr4:14538067-14539557 REVERSE LENGTH=496	AT4G29680.1	55 kDa	62.388	60.642	58.681	65.04	59.091	60.274
463	true	| Symbols: | RNA-binding (RRM/RBD/RNP motifs) family protein | chr2:14156085-14157435 FORWARD LENGTH=404	AT2G33410.1	41 kDa	82.14	76.464	58.071	69.328	73.297	86.426
464	true	Cluster of | Symbols: ATGSR1, GLN1;1, GSR 1, ATGLN1;1 | glutamine synthase clone R1 | chr5:14933574-14935656 REVERSE LENGTH=356 (AT5G37600.1)	AT5G37600.1 [2]	39 kDa	233.47	216.93	219.2	237.58	233.71	227.1
464.1	true	| Symbols: ATGSR1, GLN1;1, GSR 1, ATGLN1;1 | glutamine synthase clone R1 | chr5:14933574-14935656 REVERSE LENGTH=356	AT5G37600.1	39 kDa	230.53	213.06	219.2	237.58	227.93	226.11
464.2	true	| Symbols: GLN1;4 | glutamine synthetase 1;4 | chr5:5421898-5424523 REVERSE LENGTH=356	AT5G16570.1	39 kDa	86.944	81.569	58.639	62.109	90.457	69.692
465	true	| Symbols: SHM3, AtSHMT3 | serine hydroxymethyltransferase 3 | chr4:15689642-15692334 REVERSE LENGTH=529	AT4G32520.1	58 kDa	57.431	67.467	60.873	76.203	68.786	67.546
466	true	Cluster of | Symbols: | Ribosomal protein S10p/S20e family protein | chr3:16471606-16472312 REVERSE LENGTH=124 (AT3G45030.1)	AT3G45030.1 [2]	14 kDa	67.55	65.519	61.52	72.443	74.674	68.723
466.1	true	| Symbols: | Ribosomal protein S10p/S20e family protein | chr3:16471606-16472312 REVERSE LENGTH=124	AT3G45030.1	14 kDa	58.771	50.769	48.666	59.413	63.199	51.71
466.2	true	| Symbols: | Ribosomal protein S10p/S20e family protein | chr3:17453671-17454437 REVERSE LENGTH=122	AT3G47370.2	14 kDa	48.703	48.783	48.761	53.366	55.972	49.984
467	true	| Symbols: | Transketolase | chr2:18672737-18675589 FORWARD LENGTH=741	AT2G45290.1	80 kDa	100.63	120.51	118.36	122.53	133.4	100.44
468	true	| Symbols: | LYR family of Fe/S cluster biogenesis protein | chr3:3909252-3910337 REVERSE LENGTH=133	AT3G12260.1	15 kDa	51.863	68.404	38.187	58.223	65.304	63.336
469	true	| Symbols: ATCWINV1, ATBFRUCT1 | Glycosyl hydrolases family 32 protein | chr3:4533084-4535831 REVERSE LENGTH=584	AT3G13790.1	66 kDa	50.109	61.005	65.257	53.064	67.813	67.754
470	true	| Symbols: NSF | AAA-type ATPase family protein | chr4:2489696-2495666 REVERSE LENGTH=742	AT4G04910.1	81 kDa	71.545	82.005	84.607	77.161	62.223	66.035
471	true	| Symbols: | Class II aaRS and biotin synthetases superfamily protein | chr3:23001227-23003849 REVERSE LENGTH=530	AT3G62120.1	61 kDa	69.239	62.97	78.314	59.229	54.858	54.747
472	true	| Symbols: | SecY protein transport family protein | chr1:10252662-10254526 FORWARD LENGTH=475	AT1G29310.1 (+1)	52 kDa	89.814	70.644	117.05	91.969	48.771	68.829
473	true	Cluster of | Symbols: | Ribosomal protein L13 family protein | chr3:9064613-9065871 FORWARD LENGTH=206 (AT3G24830.1)	AT3G24830.1 [3]	23 kDa	66.567	56.416	66.581	60.256	54.372	49.478
473.1	true	| Symbols: | Ribosomal protein L13 family protein | chr3:9064613-9065871 FORWARD LENGTH=206	AT3G24830.1	23 kDa	44.755	33.934	49.907	39.168	36.351	39.599
473.2	true	| Symbols: | Ribosomal protein L13 family protein | chr3:2252092-2253332 FORWARD LENGTH=206	AT3G07110.1	23 kDa	39.844	27.192	40.251	38.272	29.269	25.761
473.3	true	| Symbols: | Ribosomal protein L13 family protein | chr5:19771315-19772686 REVERSE LENGTH=206	AT5G48760.1	24 kDa	23.064	12.594	29.286	21.088	12.784	13.566
474	true	| Symbols: AGD2 | Pyridoxal phosphate (PLP)-dependent transferases superfamily protein | chr4:16171847-16174630 REVERSE LENGTH=461	AT4G33680.1	50 kDa	67.468	76.665	91.91	78.528	91.116	66.192
475	true	| Symbols: PAG1 | 20S proteasome alpha subunit G1 | chr2:11528515-11530858 REVERSE LENGTH=249	AT2G27020.1	27 kDa	47.403	48.764	49.914	48.336	48.354	40.686
476	true	| Symbols: | catalytics | chr5:3709734-3713994 REVERSE LENGTH=982	AT5G11560.1	109 kDa	62.97	62.106	99.791	59.488	32.413	59.502
477	true	Cluster of | Symbols: SS2 | strictosidine synthase 2 | chr1:27835289-27837277 REVERSE LENGTH=335 (AT1G74020.1)	AT1G74020.1	35 kDa	67.42	78.054	59.748	69.738	63.729	65.766
477.1	true	| Symbols: SS2 | strictosidine synthase 2 | chr1:27835289-27837277 REVERSE LENGTH=335	AT1G74020.1	35 kDa	67.42	78.054	59.748	69.738	63.729	65.766
477.2	true	| Symbols: | Calcium-dependent phosphotriesterase superfamily protein | chr1:27832432-27834017 REVERSE LENGTH=325	AT1G74010.1	34 kDa	0	0	0	0	0	0
478	true	| Symbols: | Hyaluronan / mRNA binding family | chr5:19169222-19171012 REVERSE LENGTH=357	AT5G47210.1	38 kDa	71.952	73.55	77.12	74.594	91.552	83.182
479	true	| Symbols: ALDH5F1, SSADH1, SSADH | aldehyde dehydrogenase 5F1 | chr1:29882525-29887275 REVERSE LENGTH=528	AT1G79440.1	57 kDa	75.78	69.896	54.693	80.102	56.004	73.082
480	true	| Symbols: TIM, PDTPI | triosephosphate isomerase | chr2:9071047-9073106 REVERSE LENGTH=315	AT2G21170.1	33 kDa	70.135	75.475	74.13	75.137	87.65	82.091
481	true	| Symbols: ECT2 | evolutionarily conserved C-terminal region 2 | chr3:4385274-4388220 REVERSE LENGTH=667	AT3G13460.1 (+2)	72 kDa	88.14	90.061	78.668	91.391	102.83	95.419
482	true	| Symbols: | Coatomer epsilon subunit | chr1:10858546-10860173 REVERSE LENGTH=292	AT1G30630.1	33 kDa	70.89	82.534	84.234	84.315	82.665	77.238
483	true	| Symbols: | 3-dehydroquinate synthase, putative | chr5:26431516-26433649 REVERSE LENGTH=442	AT5G66120.2	48 kDa	68.62	78.09	60.541	74.757	74.073	65.444
484	true	| Symbols: ROC3 | rotamase CYP 3 | chr2:7200862-7201383 FORWARD LENGTH=173	AT2G16600.1	18 kDa	65.759	70.249	61.742	67.078	69.321	74.613
485	true	| Symbols: | NAD(P)-binding Rossmann-fold superfamily protein | chr5:6556493-6558123 FORWARD LENGTH=326	AT5G19440.1	36 kDa	50.65	41.047	48.833	55.683	55.643	40.463
486	true	| Symbols: | FUNCTIONS IN: molecular_function unknown; INVOLVED IN: biological_process unknown; LOCATED IN: cytosol, nucleus; EXPRESSED IN: 25 plant structures; EXPRESSED DURING: 14 growth stages; BEST Arabidopsis thaliana protein match is: glycine-rich protein (TAIR:AT3G29075.1); Has 30201 Blast hits to 17322 proteins in 780 species: Archae - 12; Bacteria - 1396; Metazoa - 17338; Fungi - 3422; P…	AT5G39570.1	44 kDa	80.942	77.967	85.499	84.462	85.732	83.584
487	true	| Symbols: | 2-oxoglutarate (2OG) and Fe(II)-dependent oxygenase superfamily protein | chr1:29063215-29064447 REVERSE LENGTH=307	AT1G77330.1	35 kDa	77.904	66.837	75.453	76.383	81.201	73.043
488	true	| Symbols: ATRFNR2, RFNR2 | root FNR 2 | chr1:10807150-10808984 REVERSE LENGTH=381	AT1G30510.1 (+2)	43 kDa	78.694	68.589	69.333	74.032	81.602	72.481
489	true	| Symbols: IMPA-2 | importin alpha isoform 2 | chr4:9134450-9137134 REVERSE LENGTH=535	AT4G16143.1	59 kDa	93.123	94.842	110.49	107.29	96.936	91.002
490	true	| Symbols: ATGSTF2, ATPM24.1, ATPM24, GST2, GSTF2 | glutathione S-transferase PHI 2 | chr4:1110673-1111531 REVERSE LENGTH=212	AT4G02520.1	24 kDa	74.092	54.109	78.405	80.899	58.389	54.237
491	true	| Symbols: ATSBT4.12, SBT4.12 | subtilase 4.12 | chr5:23852125-23855235 REVERSE LENGTH=736	AT5G59090.1	78 kDa	63.33	59.608	60.748	62.322	46.812	48.635
492	true	| Symbols: PBG1 | 20S proteasome beta subunit G1 | chr1:21141970-21144186 FORWARD LENGTH=246	AT1G56450.1	28 kDa	73.147	84.963	83.888	70.236	89.805	81.44
493	true	| Symbols: NAP57, AtNAP57, CBF5, AtCBF5 | homologue of NAP57 | chr3:21154255-21155952 REVERSE LENGTH=565	AT3G57150.1	63 kDa	64.338	63.46	57.733	52.28	53.582	46.742
494	true	Cluster of | Symbols: GSA1 | glutamate-1-semialdehyde-2,1-aminomutase | chr5:25451957-25453620 FORWARD LENGTH=474 (AT5G63570.1)	AT5G63570.1 [2]	50 kDa	70.692	74.629	61.542	77.27	86.766	67.797
494.1	true	| Symbols: GSA1 | glutamate-1-semialdehyde-2,1-aminomutase | chr5:25451957-25453620 FORWARD LENGTH=474	AT5G63570.1	50 kDa	62.787	64.689	57.499	64.316	76.882	58.705
494.2	true	| Symbols: GSA2 | glutamate-1-semialdehyde 2,1-aminomutase 2 | chr3:18049697-18051550 FORWARD LENGTH=472	AT3G48730.1	50 kDa	44.32	46.102	39.117	57.134	53.691	35.86
495	true	| Symbols: PFL, RPS18A, PFL1 | Ribosomal protein S13/S18 family | chr1:8067990-8069163 FORWARD LENGTH=152	AT1G22780.1	18 kDa	65.032	67.233	76.449	59.955	73.84	73.752
496	true	| Symbols: | vacuolar ATP synthase subunit D (VATD) / V-ATPase D subunit / vacuolar proton pump D subunit (VATPD) | chr3:21718495-21719280 REVERSE LENGTH=261	AT3G58730.1	29 kDa	37.52	34.231	30.298	35.986	32.863	38.881
497	true	| Symbols: ATAPP1, APP1 | aminopeptidase P1 | chr4:17326688-17329979 FORWARD LENGTH=645	AT4G36760.1	72 kDa	55.375	60.595	68.514	68.436	54.776	50.001
498	true	| Symbols: ATNADP-ME4, NADP-ME4 | NADP-malic enzyme 4 | chr1:30007655-30011179 REVERSE LENGTH=646	AT1G79750.1	71 kDa	72.257	71.193	104.19	93.212	72.485	60.753
499	true	Cluster of | Symbols: | ARM repeat superfamily protein | chr3:2719198-2721911 REVERSE LENGTH=871 (AT3G08943.1)	AT3G08943.1 [2]	96 kDa	86.1	61.523	83.866	79.667	40.604	55.657
499.1	true	| Symbols: | ARM repeat superfamily protein | chr3:2719198-2721911 REVERSE LENGTH=871	AT3G08943.1	96 kDa	83.164	57.652	81.876	77.71	40.604	55.657
499.2	true	| Symbols: | ARM repeat superfamily protein | chr3:2724007-2726722 FORWARD LENGTH=873	AT3G08947.1	97 kDa	73.308	50.734	69.113	69.01	17.809	42.714
500	true	Cluster of | Symbols: GAMMA CAL1 | gamma carbonic anhydrase like 1 | chr5:25424054-25425612 FORWARD LENGTH=252 (AT5G63510.1)	AT5G63510.1 [2]	28 kDa	62.314	55.745	56.995	56.981	68.044	59.484
500.1	true	| Symbols: GAMMA CAL1 | gamma carbonic anhydrase like 1 | chr5:25424054-25425612 FORWARD LENGTH=252	AT5G63510.1	28 kDa	61.361	53.823	56.995	55.904	67.039	55.692
500.2	true	| Symbols: GAMMA CAL2 | gamma carbonic anhydrase-like 2 | chr3:18035107-18036773 FORWARD LENGTH=256	AT3G48680.1	28 kDa	52.402	46.095	48.028	50.104	47.724	49.594
501	true	Cluster of | Symbols: | Histone superfamily protein | chr4:18555840-18556417 REVERSE LENGTH=136 (AT4G40030.1)	AT4G40030.1 [3]	15 kDa	66.413	77.908	71.427	62.131	74.382	84.151
501.1	true	| Symbols: | Histone superfamily protein | chr4:18555840-18556417 REVERSE LENGTH=136	AT4G40030.1 (+1)	15 kDa	30.677	40.768	39.224	29.946	38.674	43.509
501.2	true	| Symbols: | Histone superfamily protein | chr1:2971722-2972132 REVERSE LENGTH=136	AT1G09200.1	15 kDa	35.736	37.14	32.204	32.185	36.739	40.642
502	true	| Symbols: OASB, ACS1, CPACS1, ATCS-B | O-acetylserine (thiol) lyase B | chr2:18129604-18132322 REVERSE LENGTH=392	AT2G43750.1	42 kDa	79.033	68.506	62.143	69.579	72.219	79.376
503	true	| Symbols: DGL1 | dolichyl-diphosphooligosaccharide-protein glycosyltransferase 48kDa subunit family protein | chr5:26617840-26620581 REVERSE LENGTH=437	AT5G66680.1	49 kDa	76.178	66.712	77.044	75.012	57.223	67.054
504	true	Cluster of | Symbols: | Ribosomal protein L18e/L15 superfamily protein | chr1:26621168-26621608 REVERSE LENGTH=146 (AT1G70600.1)	AT1G70600.1 [2]	16 kDa	40.283	42.926	52.473	41.075	59.41	42.81
504.1	true	| Symbols: | Ribosomal protein L18e/L15 superfamily protein | chr1:26621168-26621608 REVERSE LENGTH=146	AT1G70600.1	16 kDa	34.322	38.958	41.405	33.057	48.942	33.796
504.2	true	| Symbols: RPL27A, RPL27AB | Ribosomal protein L18e/L15 superfamily protein | chr1:8263007-8263447 FORWARD LENGTH=146	AT1G23290.1	16 kDa	31.394	33.154	45.609	34.06	50.299	31.815
505	true	Cluster of | Symbols: EMB1080 | Nucleic acid-binding, OB-fold-like protein | chr3:18141017-18142189 REVERSE LENGTH=160 (AT3G48930.1)	AT3G48930.1 [3]	18 kDa	54.665	46.667	58.841	58.314	47.656	51.745
505.1	true	| Symbols: EMB1080 | Nucleic acid-binding, OB-fold-like protein | chr3:18141017-18142189 REVERSE LENGTH=160	AT3G48930.1	18 kDa	43.882	36.107	46.023	41.194	33.714	39.786
505.2	true	| Symbols: RPS11-BETA | ribosomal protein S11-beta | chr5:8008251-8009330 REVERSE LENGTH=159	AT5G23740.1	18 kDa	29.04	13.476	28.17	30.212	19.62	17.82
505.3	true	| Symbols: | Nucleic acid-binding, OB-fold-like protein | chr4:15001216-15002392 FORWARD LENGTH=159	AT4G30800.1	18 kDa	16.848	16.36	20.418	23.01	10.385	18.857
506	true	Cluster of | Symbols: ACP2 | acyl carrier protein 2 | chr1:20389572-20390770 FORWARD LENGTH=136 (AT1G54580.1)	AT1G54580.1 [2]	15 kDa	84.592	86.791	77.511	85.291	86.76	93.684
506.1	true	| Symbols: ACP2 | acyl carrier protein 2 | chr1:20389572-20390770 FORWARD LENGTH=136	AT1G54580.1	15 kDa	52.199	45.788	46.172	52.027	51.098	51.247
506.2	true	| Symbols: ACP3 | acyl carrier protein 3 | chr1:20401642-20402919 REVERSE LENGTH=136	AT1G54630.1	15 kDa	41.282	48.827	40.304	41.306	45.469	51.383
507	true	Cluster of | Symbols: | ATPase, V0/A0 complex, subunit C/D | chr3:10773144-10775594 REVERSE LENGTH=351 (AT3G28710.1)	AT3G28710.1 [2]	41 kDa	89.468	61.701	86.435	77.244	56.789	46.26
507.1	true	| Symbols: | ATPase, V0/A0 complex, subunit C/D | chr3:10773144-10775594 REVERSE LENGTH=351	AT3G28710.1	41 kDa	84.461	60.765	79.646	75.24	56.789	46.26
507.2	true	| Symbols: | ATPase, V0/A0 complex, subunit C/D | chr3:10778025-10780350 FORWARD LENGTH=351	AT3G28715.1	41 kDa	76.535	48.107	74.832	67.177	45.688	33.392
508	true	| Symbols: | oxidoreductases, acting on the aldehyde or oxo group of donors, NAD or NADP as acceptor;copper ion binding | chr2:8613168-8615649 FORWARD LENGTH=401	AT2G19940.1	44 kDa	63.645	70.633	54.661	66.994	65.151	75.212
509	true	| Symbols: VMA10, AVMA10 | vacuolar membrane ATPase 10 | chr3:150265-150922 REVERSE LENGTH=110	AT3G01390.1	12 kDa	69.907	75.372	58.994	70.252	78.186	70.214
510	true	| Symbols: TSA1, TRP3 | tryptophan synthase alpha chain | chr3:20223331-20225303 REVERSE LENGTH=312	AT3G54640.1	33 kDa	67.147	63.354	76.413	74.918	76.457	70.809
511	true	| Symbols: IPP2, IPIAT1, IDI2 | isopentenyl pyrophosphate:dimethylallyl pyrophosphate isomerase 2 | chr3:602578-604648 REVERSE LENGTH=284	AT3G02780.1	33 kDa	70.685	85.148	77.63	75.093	94.766	74.651
512	true	| Symbols: ATSGT1B, ETA3, RPR1, EDM1, SGT1B | phosphatase-related | chr4:6851515-6853719 REVERSE LENGTH=358	AT4G11260.1	40 kDa	72.433	75.243	68.715	70.84	63.814	70.699
513	true	| Symbols: VLN2, ATVLN2 | villin 2 | chr2:17410962-17416878 REVERSE LENGTH=976	AT2G41740.1	108 kDa	80.687	114.39	79.635	80.126	84.517	91.02
514	true	| Symbols: ATBETAFRUCT4, VAC-INV | Glycosyl hydrolases family 32 protein | chr1:4153699-4157457 FORWARD LENGTH=664	AT1G12240.1	74 kDa	67.972	72.082	70.408	63.297	81.01	69.79
515	true	| Symbols: RD2 | Adenine nucleotide alpha hydrolases-like superfamily protein | chr2:9248749-9249986 FORWARD LENGTH=187	AT2G21620.1	21 kDa	67.451	56.078	73.101	63.428	76.188	51.767
516	true	| Symbols: PFN2, PRO2, PRF2 | profilin 2 | chr4:14450135-14451119 FORWARD LENGTH=131	AT4G29350.1	14 kDa	93.334	97.813	90.6	74.105	102.13	86.721
517	true	| Symbols: | myosin heavy chain-related | chr4:15205662-15208950 FORWARD LENGTH=437	AT4G31340.1	50 kDa	48.424	55.186	54.476	59.844	49.843	60.057
518	true	| Symbols: PRH75 | DEAD box RNA helicase (PRH75) | chr5:24980542-24983879 REVERSE LENGTH=671	AT5G62190.1	73 kDa	72.95	61.147	72.551	63.207	74.017	81.042
519	true	| Symbols: SIRANBP | Pleckstrin homology (PH) domain superfamily protein | chr1:2192360-2193688 REVERSE LENGTH=228	AT1G07140.1	26 kDa	72.239	75.998	68.561	66.237	74.861	78.073
520	true	| Symbols: RD21, RD21A | Granulin repeat cysteine protease family protein | chr1:17283139-17285609 REVERSE LENGTH=462	AT1G47128.1	51 kDa	79.1	83.508	50.259	53	88.524	77.134
521	true	| Symbols: | Nucleotidylyl transferase superfamily protein | chr3:1243152-1245958 FORWARD LENGTH=402	AT3G04600.1	46 kDa	64.619	61.202	52.839	59.267	60.252	60.52
522	true	Cluster of | Symbols: IAR3, JR3 | peptidase M20/M25/M40 family protein | chr1:19199562-19201424 FORWARD LENGTH=440 (AT1G51760.1)	AT1G51760.1 [2]	48 kDa	68.994	80.804	66.729	86.463	72.682	77.84
522.1	true	| Symbols: IAR3, JR3 | peptidase M20/M25/M40 family protein | chr1:19199562-19201424 FORWARD LENGTH=440	AT1G51760.1	48 kDa	68.994	80.804	66.729	86.463	72.682	77.84
522.2	true	| Symbols: ILL5 | IAA-leucine resistant (ILR)-like gene 5 | chr1:19204602-19206453 FORWARD LENGTH=435	AT1G51780.1	47 kDa	0.95466	0	0	0	0	0
523	true	| Symbols: ATMIN7, BEN1 | HOPM interactor 7 | chr3:15234235-15245034 REVERSE LENGTH=1758	AT3G43300.1	195 kDa	43.699	50.192	110.65	75.873	24.073	31.583
524	true	| Symbols: GAPCP-1 | glyceraldehyde-3-phosphate dehydrogenase of plastid 1 | chr1:29916232-29919088 REVERSE LENGTH=422	AT1G79530.1	45 kDa	134.45	127.69	112.84	133.35	143.94	149.1
525	true	| Symbols: EIF3G1, ATEIF3G1 | eukaryotic translation initiation factor 3G1 | chr3:3578536-3580366 FORWARD LENGTH=294	AT3G11400.1 (+1)	33 kDa	54.541	61.548	66.584	65.437	72.398	65.461
526	true	Cluster of | Symbols: | Thioredoxin superfamily protein | chr3:3672189-3673937 FORWARD LENGTH=266 (AT3G11630.1)	AT3G11630.1 [2]	29 kDa	53.084	63.025	51.764	66.502	53.394	63.533
526.1	true	| Symbols: | Thioredoxin superfamily protein | chr3:3672189-3673937 FORWARD LENGTH=266	AT3G11630.1	29 kDa	51.194	61.057	50.822	66.502	53.394	63.533
526.2	true	| Symbols: 2-Cys Prx B, 2CPB | 2-cysteine peroxiredoxin B | chr5:1919380-1921211 FORWARD LENGTH=273	AT5G06290.1	30 kDa	29.42	38.7	23.519	34.176	30.513	36.803
527	true	| Symbols: RPN10, MCB1, ATMCB1, MBP1 | regulatory particle non-ATPase 10 | chr4:18057357-18059459 REVERSE LENGTH=386	AT4G38630.1	41 kDa	65.035	55.483	60.053	62.684	69.854	57.564
528	true	| Symbols: SHD, HSP90.7, AtHsp90.7, AtHsp90-7 | Chaperone protein htpG family protein | chr4:12551902-12555851 REVERSE LENGTH=823	AT4G24190.1 (+1)	94 kDa	84.123	77.303	68.44	63.631	84.907	80.848
529	true	| Symbols: VLN4, ATVLN4 | villin 4 | chr4:14754528-14759511 FORWARD LENGTH=974	AT4G30160.1 (+1)	109 kDa	73.907	76.064	67.93	61.215	66.903	61.565
530	true	| Symbols: ATPERX34, PERX34, PRXCB, ATPCB, PRX34 | peroxidase CB | chr3:18207819-18210041 FORWARD LENGTH=353	AT3G49120.1	39 kDa	102.75	107.44	72.801	69.83	110.92	107.64
531	true	| Symbols: ATGCN1, GCN1 | ABC transporter family protein | chr5:24453760-24455767 REVERSE LENGTH=595	AT5G60790.1	67 kDa	70.862	57.073	70.118	60.106	35.987	52.78
532	true	| Symbols: | FAD/NAD(P)-binding oxidoreductase family protein | chr3:15902004-15903402 REVERSE LENGTH=367	AT3G44190.1	40 kDa	51.499	57.481	53.856	61.967	55.68	62.968
533	true	| Symbols: | TRAF-like family protein | chr3:7105481-7107079 FORWARD LENGTH=379	AT3G20370.1	43 kDa	37.415	59.243	49.64	57.191	61.226	58.121
534	true	| Symbols: | HAD superfamily, subfamily IIIB acid phosphatase | chr5:17712433-17714046 FORWARD LENGTH=272	AT5G44020.1	31 kDa	72.008	67.958	65.905	71.282	66.121	58.478
535	true	| Symbols: ATPB, PB | ATP synthase subunit beta | chrC:52660-54156 REVERSE LENGTH=498	ATCG00480.1	54 kDa	78.851	76.937	66.957	97.712	77.66	80.762
536	true	| Symbols: | Involved in response to salt stress. Knockout mutants are hypersensitive to salt stress. | chr1:4761091-4761558 FORWARD LENGTH=155	AT1G13930.1	16 kDa	55.133	63.319	59.677	57.177	64.544	63.326
537	true	| Symbols: | KH domain-containing protein | chr2:11071844-11075604 REVERSE LENGTH=632	AT2G25970.1	65 kDa	63.651	65.129	48.734	47.101	64.362	84.276
538	true	| Symbols: emb2734 | ARM repeat superfamily protein | chr5:6695731-6701247 REVERSE LENGTH=1116	AT5G19820.1	124 kDa	66.339	61.482	104.8	66.679	22.28	41.174
539	true	Cluster of | Symbols: TIF3B1, EIF3B, ATEIF3B-1, EIF3B-1, ATTIF3B1 | translation initiation factor 3B1 | chr5:9781207-9784759 REVERSE LENGTH=712 (AT5G27640.1)	AT5G27640.1 [2]	82 kDa	54.86	59.008	66.617	64.051	24.059	55.166
539.1	true	| Symbols: TIF3B1, EIF3B, ATEIF3B-1, EIF3B-1, ATTIF3B1 | translation initiation factor 3B1 | chr5:9781207-9784759 REVERSE LENGTH=712	AT5G27640.1	82 kDa	53.917	54.193	61.555	57.116	24.059	51.276
539.2	true	| Symbols: EIF3B-2, EIF3B, ATEIF3B-2 | eukaryotic translation initiation factor 3B-2 | chr5:8973420-8976758 REVERSE LENGTH=714	AT5G25780.1	82 kDa	45.862	43.684	50.954	56.039	21.816	48.256
540	true	| Symbols: ATPAP26, PAP26 | purple acid phosphatase 26 | chr5:13108475-13111217 REVERSE LENGTH=475	AT5G34850.1	55 kDa	40.355	67.836	32.142	53.293	53.299	56.661
541	true	| Symbols: ATPOP1, ATNAP2, POP1 | P-loop containing nucleoside triphosphate hydrolases superfamily protein | chr5:17754222-17755672 REVERSE LENGTH=282	AT5G44110.1	31 kDa	76.791	80.79	75.631	68.792	71.756	72.279
542	true	| Symbols: | Translation protein SH3-like family protein | chr3:18504311-18504751 FORWARD LENGTH=146	AT3G49910.1	17 kDa	51.571	49.94	60.682	53.872	56.516	54.809
543	true	| Symbols: | Ribosomal protein S3Ae | chr4:16548724-16550222 FORWARD LENGTH=262	AT4G34670.1	30 kDa	93.331	89.104	99.968	95.495	103.89	92.907
544	true	Cluster of | Symbols: PBE1 | 20S proteasome beta subunit E1 | chr1:4452641-4454663 FORWARD LENGTH=274 (AT1G13060.1)	AT1G13060.1 [2]	30 kDa	59.29	73.924	75.313	82.737	78.583	79.366
544.1	true	| Symbols: PBE1 | 20S proteasome beta subunit E1 | chr1:4452641-4454663 FORWARD LENGTH=274	AT1G13060.1	30 kDa	57.284	68.956	73.373	77.745	72.271	69.479
544.2	true	| Symbols: | N-terminal nucleophile aminohydrolases (Ntn hydrolases) superfamily protein | chr3:9650600-9652572 REVERSE LENGTH=273	AT3G26340.1	29 kDa	35.658	47.7	40.975	53.328	45.688	51.686
545	true	| Symbols: | Hyaluronan / mRNA binding family | chr4:9771496-9773313 FORWARD LENGTH=360	AT4G17520.1	39 kDa	62.581	57.964	53.393	68.422	73.782	82.17
546	true	| Symbols: | Plant protein of unknown function (DUF827) | chr1:24149543-24154024 FORWARD LENGTH=1345	AT1G65010.1	153 kDa	58.766	54.916	36.053	46.987	60.087	87.877
547	true	| Symbols: | copper ion binding | chr4:2741256-2742008 FORWARD LENGTH=250	AT4G05400.1	28 kDa	62.993	65.551	50.324	60.036	86.85	70.815
548	true	Cluster of | Symbols: PDF1, PR 65, PP2AA2 | protein phosphatase 2A subunit A2 | chr3:9422822-9425783 REVERSE LENGTH=587 (AT3G25800.1)	AT3G25800.1 [2]	66 kDa	64.476	82.202	95.304	70.867	34.633	38.063
548.1	true	| Symbols: PDF1, PR 65, PP2AA2 | protein phosphatase 2A subunit A2 | chr3:9422822-9425783 REVERSE LENGTH=587	AT3G25800.1	66 kDa	52.489	69.996	80.637	59.042	34.633	38.063
548.2	true	| Symbols: PP2AA3 | protein phosphatase 2A subunit A3 | chr1:4563692-4567348 REVERSE LENGTH=587	AT1G13320.1	66 kDa	46.631	59.231	66.811	47.797	15.701	28.142
549	true	| Symbols: SE | C2H2 zinc-finger protein SERRATE (SE) | chr2:11572587-11576357 FORWARD LENGTH=720	AT2G27100.1	81 kDa	69.345	57.932	48.357	55.452	71.8	83.386
550	true	| Symbols: KAB1, KV-BETA1 | potassium channel beta subunit 1 | chr1:1313662-1315420 FORWARD LENGTH=328	AT1G04690.1	37 kDa	50.605	53.535	50.168	46.108	59.141	55.905
551	true	| Symbols: EIF4A-III | eukaryotic initiation factor 4A-III | chr3:6863790-6866242 FORWARD LENGTH=408	AT3G19760.1	?	70.24	75.079	68.513	64.261	79.845	71.947
552	true	Cluster of | Symbols: AtPPa1, PPa1 | pyrophosphorylase 1 | chr1:31382-32670 REVERSE LENGTH=212 (AT1G01050.1)	AT1G01050.1 [4]	24 kDa	55.77	63.147	76.714	74.569	80.457	65.395
552.1	true	| Symbols: AtPPa1, PPa1 | pyrophosphorylase 1 | chr1:31382-32670 REVERSE LENGTH=212	AT1G01050.1	24 kDa	42.185	45.71	54.229	48.217	57.934	47.46
552.2	true	| Symbols: AtPPa5, PPa5 | pyrophosphorylase 5 | chr4:626539-627758 FORWARD LENGTH=216	AT4G01480.1	25 kDa	20.548	21.605	32.397	35.467	38.168	28.938
552.3	true	| Symbols: AtPPa3, PPa3 | pyrophosphorylase 3 | chr2:19253843-19255060 FORWARD LENGTH=216	AT2G46860.1	25 kDa	10.66	9.6657	10.586	10.977	5.9745	8.0958
552.4	true	| Symbols: AtPPa4, PPa4 | pyrophosphorylase 4 | chr3:19881491-19883308 FORWARD LENGTH=216	AT3G53620.1	25 kDa	8.6958	11.544	7.7407	12.058	6.8336	8.8355
553	true	| Symbols: TIF3H1 | translation initiation factor 3 subunit H1 | chr1:3607885-3610299 REVERSE LENGTH=337	AT1G10840.1	38 kDa	67.094	72.792	73.259	68.992	57.09	63.455
554	true	Cluster of | Symbols: | Tetratricopeptide repeat (TPR)-like superfamily protein | chr3:4229994-4231178 REVERSE LENGTH=394 (AT3G13160.1)	AT3G13160.1	45 kDa	61.382	55.681	60.294	66.355	69.689	48.744
554.1	true	| Symbols: | Tetratricopeptide repeat (TPR)-like superfamily protein | chr3:4229994-4231178 REVERSE LENGTH=394	AT3G13160.1	45 kDa	61.382	55.681	60.294	66.355	69.689	48.744
554.2	true	| Symbols: | Pentatricopeptide repeat (PPR) superfamily protein | chr4:7939611-7942898 REVERSE LENGTH=1064	AT4G13650.1	120 kDa	0	0	0	0	0	0
554.3	true	| Symbols: | Pentatricopeptide repeat (PPR) superfamily protein | chr1:2977952-2979466 REVERSE LENGTH=504	AT1G09220.1	57 kDa	0	0	0	0	0	0
555	true	| Symbols: EIF2, AteIF3f, eIF3F | eukaryotic translation initiation factor 2 | chr2:16698332-16699929 REVERSE LENGTH=293	AT2G39990.1	32 kDa	55.243	74.633	61.088	73.865	68.422	83.634
556	true	| Symbols: | HSP20-like chaperones superfamily protein | chr4:1073987-1075765 REVERSE LENGTH=241	AT4G02450.1 (+1)	25 kDa	60.306	56.397	62.669	58.19	72.366	66.274
557	true	| Symbols: ATNUC-L1, PARL1, NUC-L1 | nucleolin like 1 | chr1:18098186-18101422 FORWARD LENGTH=557	AT1G48920.1	?	56.191	39.979	23.756	29.498	70.079	64.422
558	true	| Symbols: ZW9 | TRAF-like family protein | chr1:21612394-21614089 REVERSE LENGTH=396	AT1G58270.1	45 kDa	52.561	66.419	57.096	60.283	59.068	60.605
559	true	| Symbols: PKT1, KAT5 | peroxisomal 3-keto-acyl-CoA thiolase 2 | chr5:19814576-19816775 REVERSE LENGTH=414	AT5G48880.1 (+1)	43 kDa	53.213	61.124	55.73	67.991	45.773	46.619
560	true	| Symbols: ACO2, ATACO2 | ACC oxidase 2 | chr1:23082340-23084068 FORWARD LENGTH=320	AT1G62380.1	36 kDa	63.883	62.931	44.154	59.987	66.125	62.261
561	true	| Symbols: PGY1 | Ribosomal protein L1p/L10e family | chr2:11763443-11764570 REVERSE LENGTH=216	AT2G27530.1	24 kDa	99.348	94.867	122.13	87.534	92.589	95.234
562	true	| Symbols: AT-IMP, ATKAP ALPHA, AIMP ALPHA, IMPA-1, IMPA1 | importin alpha isoform 1 | chr3:2120559-2123555 FORWARD LENGTH=532	AT3G06720.1	59 kDa	90.825	84.087	104.2	93.764	102.7	76.723
563	true	| Symbols: | Granulin repeat cysteine protease family protein | chr5:17269784-17272117 REVERSE LENGTH=463	AT5G43060.1	51 kDa	78.165	66.66	56.964	62.389	85.079	79.717
564	true	| Symbols: | Galactose mutarotase-like superfamily protein | chr3:6143707-6145244 REVERSE LENGTH=341	AT3G17940.1	37 kDa	51.469	66.363	58.653	67.287	56.199	65.584
565	true	| Symbols: | Thioredoxin superfamily protein | chr3:19639699-19640403 FORWARD LENGTH=234	AT3G52960.1	25 kDa	53.192	66.363	55.796	58.532	55.933	59.799
566	true	| Symbols: ATCYSC1, ARATH;BSAS3;1, CYSC1 | cysteine synthase C1 | chr3:22735885-22737792 FORWARD LENGTH=368	AT3G61440.1	40 kDa	44.462	42.136	36.557	62.136	66.435	51.974
567	true	| Symbols: | Peroxidase superfamily protein | chr4:6869993-6871476 FORWARD LENGTH=326	AT4G11290.1	36 kDa	87.057	93.676	38.271	41.23	86.546	94.534
568	true	| Symbols: | tRNA synthetase class I (I, L, M and V) family protein | chr4:6397526-6404509 REVERSE LENGTH=1190	AT4G10320.1	135 kDa	63.086	60.16	84.604	64.553	22.283	37.194
569	true	| Symbols: MAP18, PCAP2 | microtubule-associated protein 18 | chr5:17993718-17994224 REVERSE LENGTH=168	AT5G44610.1	19 kDa	76.932	80.502	55.927	69.961	85.533	76.006
570	true	Cluster of | Symbols: SDH2-1 | succinate dehydrogenase 2-1 | chr3:10131209-10132673 REVERSE LENGTH=279 (AT3G27380.1)	AT3G27380.1 [2]	31 kDa	38.243	36.938	36.207	41.297	53.312	39.928
570.1	true	| Symbols: SDH2-1 | succinate dehydrogenase 2-1 | chr3:10131209-10132673 REVERSE LENGTH=279	AT3G27380.1	31 kDa	38.243	35.902	36.207	40.219	49.091	37.933
570.2	true	| Symbols: SDH2-2 | succinate dehydrogenase 2-2 | chr5:16281462-16283296 FORWARD LENGTH=280	AT5G40650.1	31 kDa	27.388	24.329	24.4	26.19	35.677	28.976
571	true	| Symbols: LTI29, LTI45, ERD10 | Dehydrin family protein | chr1:7088235-7089107 REVERSE LENGTH=260	AT1G20450.1 (+1)	30 kDa	60.362	64.766	52.258	49.115	56.908	59.691
572	true	| Symbols: ATHDH, HISN8, HDH | histidinol dehydrogenase | chr5:25565600-25567879 REVERSE LENGTH=452	AT5G63890.1 (+1)	49 kDa	64.233	69.346	54.003	57.087	64.419	61.109
573	true	Cluster of | Symbols: | 26S proteasome regulatory complex, non-ATPase subcomplex, Rpn2/Psmd1 subunit | chr2:13880189-13885464 FORWARD LENGTH=1004 (AT2G32730.1)	AT2G32730.1 [2]	109 kDa	49.152	45.035	61.099	45.658	19.396	25.028
573.1	true	| Symbols: | 26S proteasome regulatory complex, non-ATPase subcomplex, Rpn2/Psmd1 subunit | chr2:13880189-13885464 FORWARD LENGTH=1004	AT2G32730.1	109 kDa	45.308	42.206	53.318	42.703	18.449	25.028
573.2	true	| Symbols: | 26S proteasome regulatory complex, non-ATPase subcomplex, Rpn2/Psmd1 subunit | chr1:1350304-1355261 FORWARD LENGTH=1001	AT1G04810.1	109 kDa	37.391	32.571	42.822	29.673	8.5221	12.038
574	true	| Symbols: | Threonyl-tRNA synthetase | chr5:9437351-9441568 FORWARD LENGTH=709	AT5G26830.1	81 kDa	68.566	75.322	76.187	66.74	37.987	45.277
575	true	| Symbols: CLPP4, NCLPP4 | CLP protease P4 | chr5:18396351-18397586 FORWARD LENGTH=292	AT5G45390.1	32 kDa	60.421	60.423	61.196	65.12	81.41	61.145
576	true	| Symbols: ATGLX1, GLX1 | glyoxalase I homolog | chr1:3996045-3997518 FORWARD LENGTH=283	AT1G11840.2 (+1)	32 kDa	65.397	62.57	80.743	74.145	83.321	64.715
577	true	Cluster of | Symbols: APX3 | ascorbate peroxidase 3 | chr4:16665007-16667541 REVERSE LENGTH=287 (AT4G35000.1)	AT4G35000.1 [2]	32 kDa	51.202	54.873	44.701	58.448	76.173	73.757
577.1	true	| Symbols: APX3 | ascorbate peroxidase 3 | chr4:16665007-16667541 REVERSE LENGTH=287	AT4G35000.1	32 kDa	51.202	53.019	44.701	58.448	76.173	73.757
577.2	true	| Symbols: APX5 | ascorbate peroxidase 5 | chr4:17028651-17030205 FORWARD LENGTH=279	AT4G35970.1	31 kDa	0.94332	2.791	0	0	0	1.8975
578	true	| Symbols: | Inositol 1,3,4-trisphosphate 5/6-kinase family protein | chr5:5509890-5510849 FORWARD LENGTH=319	AT5G16760.1	36 kDa	54.971	46.435	55.389	65.825	53.835	55.644
579	true	| Symbols: SPDS1 | spermidine synthase 1 | chr1:8420278-8422724 FORWARD LENGTH=378	AT1G23820.1	42 kDa	100.72	84.272	99.795	97.054	89.787	88.87
580	true	| Symbols: RCN1, REGA, ATB BETA BETA, EER1 | ARM repeat superfamily protein | chr1:8951700-8954899 FORWARD LENGTH=588	AT1G25490.1	65 kDa	55.148	63.388	90.652	56.976	36.251	47.271
581	true	| Symbols: | Peroxidase superfamily protein | chr5:25650824-25652062 REVERSE LENGTH=331	AT5G64100.1	36 kDa	48.988	46.038	34.277	34.079	65.966	72.549
582	true	Cluster of | Symbols: H2B, HTB2 | histone B2 | chr5:7652130-7652567 REVERSE LENGTH=145 (AT5G22880.1)	AT5G22880.1 [6]	16 kDa	45.251	48.763	47.95	41.083	55.92	57.369
582.1	true	| Symbols: H2B, HTB2 | histone B2 | chr5:7652130-7652567 REVERSE LENGTH=145	AT5G22880.1	16 kDa	43.313	43.02	44.955	40.126	49.72	50.517
582.2	true	| Symbols: HTB1 | Histone superfamily protein | chr1:2413049-2413495 FORWARD LENGTH=148	AT1G07790.1	16 kDa	35.409	40.901	39.113	30.033	46.113	41.433
582.3	true	| Symbols: | Histone superfamily protein | chr3:2914890-2915270 REVERSE LENGTH=126	AT3G09480.1	14 kDa	3.8379	1.9313	3.9801	4.041	2.9919	8.6638
582.4	true	| Symbols: H2B, HTB9 | Histone superfamily protein | chr3:16897492-16897944 REVERSE LENGTH=150	AT3G45980.1	16 kDa	34.424	30.571	31.457	29.076	39.913	38.539
582.5	true	| Symbols: | Histone superfamily protein | chr5:576742-577140 REVERSE LENGTH=132	AT5G02570.1	15 kDa	30.605	29.595	27.594	24.978	38.9	37.538
582.6	true	| Symbols: | Histone superfamily protein | chr2:15736832-15737248 FORWARD LENGTH=138	AT2G37470.1	15 kDa	30.605	29.595	27.594	24.978	38.9	37.538
582.7	true	| Symbols: HTB4 | Histone superfamily protein | chr5:24127206-24127658 FORWARD LENGTH=150	AT5G59910.1	16 kDa	0	0	0	0	0	0
583	true	| Symbols: Prx37 | Peroxidase superfamily protein | chr4:5598259-5600262 REVERSE LENGTH=346	AT4G08770.1	38 kDa	92.694	104.44	50.13	60.119	96.754	100.17
584	true	| Symbols: ATCYSB, ATCYS6, CYSB | cystatin B | chr3:3960523-3961777 REVERSE LENGTH=201	AT3G12490.1 (+1)	22 kDa	40.536	43.982	24.399	39.048	43.834	43.615
585	true	| Symbols: CSDP1 | cold shock domain protein 1 | chr4:17043443-17044342 REVERSE LENGTH=299	AT4G36020.1	30 kDa	61.148	61.605	60.357	63.322	53.594	70.489
586	true	Cluster of | Symbols: | RNA binding Plectin/S10 domain-containing protein | chr5:21355781-21357003 REVERSE LENGTH=179 (AT5G52650.1)	AT5G52650.1 [2]	20 kDa	41.341	42.795	39.523	39.865	43.855	48.461
586.1	true	| Symbols: | RNA binding Plectin/S10 domain-containing protein | chr5:21355781-21357003 REVERSE LENGTH=179	AT5G52650.1	20 kDa	41.341	42.795	39.523	39.865	43.855	48.461
586.2	true	| Symbols: | RNA binding Plectin/S10 domain-containing protein | chr4:13107488-13108751 REVERSE LENGTH=177	AT4G25740.1	19 kDa	31.499	35.215	30.732	29.977	31.687	36.619
587	true	| Symbols: SMT1, CPH | sterol methyltransferase 1 | chr5:4424048-4426866 REVERSE LENGTH=336	AT5G13710.1	38 kDa	54.413	52.386	59.474	42.724	60.246	61.79
588	true	| Symbols: | Glutathione S-transferase, C-terminal-like;Translation elongation factor EF1B/ribosomal protein S6 | chr1:10639286-10640515 FORWARD LENGTH=231	AT1G30230.1 (+1)	25 kDa	98.538	77.865	89.75	93.224	86.311	89.311
589	true	| Symbols: | Calcium-binding EF-hand family protein | chr1:6268273-6268785 REVERSE LENGTH=170	AT1G18210.1	18 kDa	79.265	76.518	75.713	64.228	69.506	72.995
590	true	| Symbols: ALDH7B4 | aldehyde dehydrogenase 7B4 | chr1:20195435-20198853 REVERSE LENGTH=508	AT1G54100.1	54 kDa	53.505	51.056	66.594	64.933	58.726	36.311
591	true	| Symbols: ATKRS-1 | lysyl-tRNA synthetase 1 | chr3:3702359-3705613 REVERSE LENGTH=626	AT3G11710.1	71 kDa	48.591	34.216	51.924	32.425	34.811	36.383
592	true	| Symbols: PIRL9 | plant intracellular ras group-related LRR 9 | chr3:3552330-3554695 REVERSE LENGTH=499	AT3G11330.1	56 kDa	54.478	50.606	40.862	57.89	53.873	66.957
593	true	| Symbols: | ACT domain-containing protein | chr5:1368713-1371391 REVERSE LENGTH=301	AT5G04740.1	33 kDa	42.647	53.922	48.258	48.103	58.531	56.893
594	true	Cluster of | Symbols: ERF1-2 | eukaryotic release factor 1-2 | chr1:4396555-4397859 REVERSE LENGTH=434 (AT1G12920.1)	AT1G12920.1 [2]	49 kDa	46.25	53.503	41.858	47.673	47.798	65.338
594.1	true	| Symbols: ERF1-2 | eukaryotic release factor 1-2 | chr1:4396555-4397859 REVERSE LENGTH=434	AT1G12920.1	49 kDa	44.351	52.511	41.858	45.718	47.798	64.33
594.2	true	| Symbols: ERF1-3 | eukaryotic release factor 1-3 | chr3:9788854-9790161 FORWARD LENGTH=435	AT3G26618.1	49 kDa	42.188	45.778	35.117	40.8	41.894	51.59
595	true	Cluster of | Symbols: NDPK3 | nucleoside diphosphate kinase 3 | chr4:6732780-6734298 REVERSE LENGTH=238 (AT4G11010.1)	AT4G11010.1 [2]	26 kDa	60.198	46.909	51.874	51.275	49.291	53.636
595.1	true	| Symbols: NDPK3 | nucleoside diphosphate kinase 3 | chr4:6732780-6734298 REVERSE LENGTH=238	AT4G11010.1	26 kDa	60.198	46.909	51.874	51.275	49.291	53.636
595.2	true	| Symbols: | Pleckstrin homology (PH) domain-containing protein | chr4:12422883-12426318 FORWARD LENGTH=467	AT4G23895.3	52 kDa	0	0	0	0.95104	0	0
596	true	Cluster of | Symbols: G6PD2 | glucose-6-phosphate dehydrogenase 2 | chr5:4158952-4161640 FORWARD LENGTH=596 (AT5G13110.1)	AT5G13110.1 [2]	67 kDa	45.716	59.008	66.071	54.154	32.03	36.684
596.1	true	| Symbols: G6PD2 | glucose-6-phosphate dehydrogenase 2 | chr5:4158952-4161640 FORWARD LENGTH=596	AT5G13110.1	67 kDa	31.857	48.4	52.51	43.159	16.854	22.734
596.2	true	| Symbols: G6PD3 | glucose-6-phosphate dehydrogenase 3 | chr1:8609495-8612383 FORWARD LENGTH=599	AT1G24280.1	67 kDa	34.639	40.848	46.579	41.103	26.38	28.854
596.3	true	| Symbols: G6PD1 | glucose-6-phosphate dehydrogenase 1 | chr5:13956879-13959686 REVERSE LENGTH=576	AT5G35790.1	65 kDa	0	0	0	0	0	0
597	true	| Symbols: | unknown protein; INVOLVED IN: biological_process unknown; EXPRESSED IN: 23 plant structures; EXPRESSED DURING: 13 growth stages; Has 28929 Blast hits to 19542 proteins in 1425 species: Archae - 211; Bacteria - 3079; Metazoa - 14558; Fungi - 2157; Plants - 966; Viruses - 80; Other Eukaryotes - 7878 (source: NCBI BLink). | chr5:21781217-21785061 FORWARD LENGTH=682	AT5G53620.1	76 kDa	47.916	48.258	28.296	43.175	56.614	59.124
598	true	| Symbols: | Ribosomal protein S7e family protein | chr1:18059854-18060935 REVERSE LENGTH=191	AT1G48830.1	22 kDa	65.935	54.696	49.574	64.935	73.19	63.799
599	true	| Symbols: ATGRP2, GR-RBP2, GRP2 | glycine-rich RNA-binding protein 2 | chr4:8021314-8022065 FORWARD LENGTH=158	AT4G13850.1 (+2)	16 kDa	60.788	65.534	56.854	54.335	59.138	72.237
600	true	Cluster of | Symbols: | Pyridoxal-dependent decarboxylase family protein | chr5:3827806-3829942 REVERSE LENGTH=489 (AT5G11880.1)	AT5G11880.1 [2]	54 kDa	51.956	49.478	56.935	57.341	48.247	42.696
600.1	true	| Symbols: | Pyridoxal-dependent decarboxylase family protein | chr5:3827806-3829942 REVERSE LENGTH=489	AT5G11880.1	54 kDa	50.97	49.478	55.927	56.39	48.247	42.696
600.2	true	| Symbols: | Pyridoxal-dependent decarboxylase family protein | chr3:4806771-4808954 FORWARD LENGTH=484	AT3G14390.1	54 kDa	40.067	36.838	42.141	41.066	36.003	32.707
601	true	| Symbols: | endoribonuclease L-PSP family protein | chr3:7110227-7111695 REVERSE LENGTH=187	AT3G20390.1	20 kDa	47.352	53.624	61.899	57.457	64.454	62.651
602	true	Cluster of | Symbols: ATRABD2B, ATRAB1A, RAB1A | RAB GTPase homolog 1A | chr5:19167029-19168718 FORWARD LENGTH=202 (AT5G47200.1)	AT5G47200.1 [2]	22 kDa	73.312	74.436	71.09	79.234	77.606	78.403
602.1	true	| Symbols: ATRABD2B, ATRAB1A, RAB1A | RAB GTPase homolog 1A | chr5:19167029-19168718 FORWARD LENGTH=202	AT5G47200.1	22 kDa	73.312	73.519	67.116	77.153	76.575	76.398
602.2	true	| Symbols: RAB1C, ATRAB1C, ATRABD2C | RAB GTPase homolog 1C | chr4:9773721-9775424 REVERSE LENGTH=202	AT4G17530.1	22 kDa	68.329	69.571	65.211	72.219	72.68	74.416
603	true	| Symbols: | unknown protein; FUNCTIONS IN: molecular_function unknown; INVOLVED IN: biological_process unknown; LOCATED IN: chloroplast, plasma membrane, membrane; EXPRESSED IN: 24 plant structures; EXPRESSED DURING: 14 growth stages; BEST Arabidopsis thaliana protein match is: unknown protein (TAIR:AT1G06540.1); Has 194 Blast hits to 176 proteins in 78 species: Archae - 0; Bacteria - 101; Metaz…	AT2G30930.1	?	78.687	57.832	59.942	69.441	82.865	64.508
604	true	Cluster of | Symbols: emb1027 | Arginyl-tRNA synthetase, class Ic | chr4:13308400-13313109 REVERSE LENGTH=642 (AT4G26300.1)	AT4G26300.1 [2]	72 kDa	56.499	59.761	66.087	62.026	42.397	33.433
604.1	true	| Symbols: emb1027 | Arginyl-tRNA synthetase, class Ic | chr4:13308400-13313109 REVERSE LENGTH=642	AT4G26300.1	72 kDa	55.546	58.785	58.295	59.091	42.397	33.433
604.2	true	| Symbols: | Arginyl-tRNA synthetase, class Ic | chr1:24819064-24822277 REVERSE LENGTH=590	AT1G66530.1	66 kDa	15.951	15.227	22.462	18.885	3.2366	7.6794
605	true	| Symbols: | thioredoxin family protein | chr4:2517882-2519924 REVERSE LENGTH=488	AT4G04950.1	53 kDa	50.387	57.541	49.292	54.869	54.147	58.696
606	true	| Symbols: PYR6 | P-loop containing nucleoside triphosphate hydrolases superfamily protein | chr5:9276659-9278091 FORWARD LENGTH=202	AT5G26667.2	22 kDa	56.325	60.163	21.886	22.98	71.974	74.567
607	true	| Symbols: LSP1, EIF(ISO)4E, LSP, EIF4E2, eIFiso4E | Eukaryotic initiation factor 4E protein | chr5:13824946-13826331 REVERSE LENGTH=198	AT5G35620.1	23 kDa	45.17	37.86	34.213	38.992	40.724	59.732
608	true	| Symbols: | Eukaryotic aspartyl protease family protein | chr1:790110-791414 FORWARD LENGTH=434	AT1G03230.1	46 kDa	91.092	98.487	98.478	84.035	83.329	74.104
609	true	| Symbols: | Tetratricopeptide repeat (TPR)-like superfamily protein | chr1:20901364-20902560 FORWARD LENGTH=398	AT1G55890.1	45 kDa	46.842	56.747	69.832	55.818	59.731	56
610	true	| Symbols: | Calcium-dependent phosphotriesterase superfamily protein | chr3:21095854-21097316 REVERSE LENGTH=376	AT3G57010.1	42 kDa	59.587	68.578	63.236	59.077	49.174	37.855
611	true	Cluster of | Symbols: P5CS2 | delta 1-pyrroline-5-carboxylate synthase 2 | chr3:20624278-20628989 REVERSE LENGTH=726 (AT3G55610.1)	AT3G55610.1 [2]	79 kDa	48.112	43.808	42.758	35.915	27.944	34.714
611.1	true	| Symbols: P5CS2 | delta 1-pyrroline-5-carboxylate synthase 2 | chr3:20624278-20628989 REVERSE LENGTH=726	AT3G55610.1	79 kDa	42.226	41.861	34.244	31.948	24.032	30.762
611.2	true	| Symbols: P5CS1, ATP5CS | delta1-pyrroline-5-carboxylate synthase 1 | chr2:16598516-16602939 REVERSE LENGTH=717	AT2G39800.1	78 kDa	27.369	23.391	28.926	19.804	20.533	17.895
612	true	| Symbols: ADK, ATPADK1 | adenosine kinase | chr2:15641991-15643318 FORWARD LENGTH=284	AT2G37250.1	31 kDa	59.932	53.062	63.588	59.807	62.567	72.65
613	true	Cluster of | Symbols: | Endomembrane protein 70 protein family | chr5:8648374-8651015 REVERSE LENGTH=651 (AT5G25100.2)	AT5G25100.2 [3]	75 kDa	61.898	42.477	53.651	61.956	30.894	38.498
613.1	true	| Symbols: | Endomembrane protein 70 protein family | chr5:8648374-8651015 REVERSE LENGTH=651	AT5G25100.2	75 kDa	55.121	39.568	48.712	55.144	30.894	38.498
613.2	true	| Symbols: | Endomembrane protein 70 protein family | chr5:3424910-3427797 REVERSE LENGTH=648	AT5G10840.1	74 kDa	38.957	27.316	23.37	41.121	27.034	22.829
613.3	true	| Symbols: | Endomembrane protein 70 protein family | chr2:10274307-10276894 REVERSE LENGTH=637	AT2G24170.1	73 kDa	0	0	0	1.9021	0	0
614	true	Cluster of | Symbols: EMB2719, HAP15 | PAM domain (PCI/PINT associated module) protein | chr1:7001409-7004154 REVERSE LENGTH=488 (AT1G20200.1)	AT1G20200.1 [2]	56 kDa	40.875	47.484	67.012	38.463	23.968	28.83
614.1	true	| Symbols: EMB2719, HAP15 | PAM domain (PCI/PINT associated module) protein | chr1:7001409-7004154 REVERSE LENGTH=488	AT1G20200.1	56 kDa	36.854	43.635	62.193	36.511	23.968	28.83
614.2	true	| Symbols: | PAM domain (PCI/PINT associated module) protein | chr1:28524623-28526718 REVERSE LENGTH=487	AT1G75990.1	56 kDa	23.029	22.403	36.105	16.953	8.8337	7.0444
615	true	| Symbols: ATHOL1, HOL1 | HARMLESS TO OZONE LAYER 1 | chr2:18184658-18186951 REVERSE LENGTH=227	AT2G43910.1	25 kDa	61.675	54.594	61.908	57.673	55.752	48.468
616	true	| Symbols: PRXIIF, ATPRXIIF | peroxiredoxin IIF | chr3:1826311-1827809 REVERSE LENGTH=201	AT3G06050.1	21 kDa	46.923	47.884	38.385	58.451	58.421	46.894
617	true	Cluster of | Symbols: TPR10 | ankyrin repeat family protein | chr3:1276948-1280942 FORWARD LENGTH=680 (AT3G04710.3)	AT3G04710.3 [2]	74 kDa	51.244	53.108	51.719	43.591	58.806	52.812
617.1	true	| Symbols: TPR10 | ankyrin repeat family protein | chr3:1276948-1280942 FORWARD LENGTH=680	AT3G04710.3	74 kDa	51.244	53.108	51.719	43.591	58.806	52.812
617.2	true	| Symbols: TPR10 | ankyrin repeat family protein | chr3:1278229-1280942 FORWARD LENGTH=456	AT3G04710.1	49 kDa	51.244	53.108	51.719	43.591	58.806	52.812
618	true	| Symbols: ATCDC5, CDC5, ATMYBCDC5 | cell division cycle 5 | chr1:3162002-3165122 FORWARD LENGTH=844	AT1G09770.1	96 kDa	50.771	57.747	31.343	43.945	56.395	71.424
619	true	| Symbols: ATGSR2, GSR2, GLN1;2 | glutamine synthase clone F11 | chr1:24655520-24657520 REVERSE LENGTH=356	AT1G66200.1	39 kDa	238.42	214.4	226.46	244.04	222.06	239.84
620	true	| Symbols: | eukaryotic translation initiation factor 2 (eIF-2) family protein | chr1:28831366-28836310 REVERSE LENGTH=1294	AT1G76810.1	142 kDa	53.909	65.445	53.699	50.057	34.81	47.265
621	true	| Symbols: | Ribosomal protein L23/L15e family protein | chr4:9400156-9401315 REVERSE LENGTH=204	AT4G16720.1	24 kDa	36.48	32.222	32.428	38.016	39.441	32.377
622	true	| Symbols: SKD1, VPS4, ATSKD1 | AAA-type ATPase family protein | chr2:11781226-11783730 FORWARD LENGTH=435	AT2G27600.1	?	48.027	44.081	35.033	38.193	43.495	54.922
623	true	| Symbols: TSBtype2 | tryptophan synthase beta type 2 | chr5:15424097-15426294 FORWARD LENGTH=506	AT5G38530.1	56 kDa	59.641	46.591	47.209	47.286	64.989	40.705
624	true	| Symbols: VHA-G2, VAG2, VATG2 | vacuolar ATP synthase subunit G2 | chr4:12350577-12351354 FORWARD LENGTH=106	AT4G23710.1	12 kDa	55.874	49.622	39.313	43.857	44.553	52.394
625	true	| Symbols: | HAD superfamily, subfamily IIIB acid phosphatase | chr1:1042564-1043819 REVERSE LENGTH=271	AT1G04040.1	31 kDa	69.061	58.599	57.948	49.114	57.277	62.51
626	true	| Symbols: | Tetratricopeptide repeat (TPR)-like superfamily protein | chr5:16785825-16789360 FORWARD LENGTH=565	AT5G41950.1	62 kDa	50.034	57.449	44.943	68.748	65.833	59.835
627	true	| Symbols: | Ribosomal L28e protein family | chr2:8511752-8512995 FORWARD LENGTH=143	AT2G19730.1	16 kDa	33.819	31.097	35.65	44.38	50.571	42.505
628	true	| Symbols: RPN13 | regulatory particle non-ATPase 13 | chr2:11311182-11314717 REVERSE LENGTH=300	AT2G26590.1	33 kDa	63.564	68.546	38.421	58.803	57.338	76.038
629	true	| Symbols: | Remorin family protein | chr3:22675403-22676701 REVERSE LENGTH=212	AT3G61260.1	23 kDa	52.164	51.653	39.296	39.014	54.36	47.142
630	true	| Symbols: | ubiquitin-associated (UBA)/TS-N domain-containing protein | chr1:1365311-1368706 REVERSE LENGTH=413	AT1G04850.1	?	60.824	64.243	40.194	55.978	64.739	67.075
631	true	| Symbols: LACS4 | AMP-dependent synthetase and ligase family protein | chr4:12403720-12408263 REVERSE LENGTH=666	AT4G23850.1	75 kDa	40.916	53.929	68.289	45.622	25.489	29.471
632	true	| Symbols: SNX1, ATSNX1 | sorting nexin 1 | chr5:1856212-1858752 REVERSE LENGTH=402	AT5G06140.1	47 kDa	38.278	38.279	31.504	40.076	52.139	44.827
633	true	Cluster of | Symbols: WSIP1, TPL | Transducin family protein / WD-40 repeat family protein | chr1:5415086-5420359 REVERSE LENGTH=1131 (AT1G15750.1)	AT1G15750.1 [9]	124 kDa	47.579	41.342	50.654	31.777	31.689	32.656
633.1	true	| Symbols: WSIP1, TPL | Transducin family protein / WD-40 repeat family protein | chr1:5415086-5420359 REVERSE LENGTH=1131	AT1G15750.1	124 kDa	41.639	36.547	42.919	27.672	23.771	31.623
633.2	true	| Symbols: WSIP2, TPR4 | WUS-interacting protein 2 | chr3:5364792-5371869 REVERSE LENGTH=1135	AT3G15880.1 (+2)	124 kDa	25.935	19.317	29.251	16.848	22.589	14.056
633.3	true	| Symbols: TPR3 | TOPLESS-related 3 | chr5:9508913-9515263 REVERSE LENGTH=1108	AT5G27030.1 (+1)	123 kDa	1.9835	4.7956	6.727	0	4.8462	0
633.4	true	| Symbols: TPR1 | TOPLESS-related 1 | chr1:30261094-30266446 REVERSE LENGTH=1119	AT1G80490.1 (+1)	124 kDa	38.661	31.883	39.979	27.672	20.842	30.727
633.5	true	| Symbols: TPR2 | TOPLESS-related 2 | chr3:5731709-5737531 FORWARD LENGTH=1131	AT3G16830.1	125 kDa	4.8705	9.7809	13.578	10.929	4.1882	9.8384
634	true	| Symbols: RML1, PAD2, GSH1, CAD2, ATECS1, GSHA | glutamate-cysteine ligase | chr4:12103458-12106751 REVERSE LENGTH=522	AT4G23100.1	59 kDa	40.597	49.028	56.992	50.051	38.569	41.645
635	true	| Symbols: ASP3, YLS4 | aspartate aminotransferase 3 | chr5:3685257-3687721 REVERSE LENGTH=449	AT5G11520.1	49 kDa	42.37	59.88	73.343	62.937	48.073	59.757
636	true	| Symbols: | Eukaryotic aspartyl protease family protein | chr1:787143-788444 FORWARD LENGTH=433	AT1G03220.1	46 kDa	92.188	93.713	77.902	75.135	75.776	80.708
637	true	| Symbols: | NAD(P)-linked oxidoreductase superfamily protein | chr2:15831995-15833742 FORWARD LENGTH=311	AT2G37760.2	35 kDa	47.818	48.523	42.505	68.101	58.404	42.847
638	true	| Symbols: | Plant protein of unknown function (DUF827) | chr5:5497890-5500775 FORWARD LENGTH=853	AT5G16730.1	96 kDa	52.807	40.987	26.209	45.288	60.395	71.427
639	true	| Symbols: U2A' | U2 small nuclear ribonucleoprotein A | chr1:3159476-3161603 REVERSE LENGTH=249	AT1G09760.1	28 kDa	55.195	44.329	30.137	44.415	65.71	61.614
640	true	| Symbols: ftsh4 | FTSH protease 4 | chr2:11131939-11135126 REVERSE LENGTH=717	AT2G26140.1	77 kDa	51.653	55.939	47.106	52.746	60.024	59.525
641	true	| Symbols: AT-P4H-2 | P4H isoform 2 | chr3:1907744-1909675 FORWARD LENGTH=299	AT3G06300.1	33 kDa	49.472	65.366	16.704	24.911	67.126	68.746
642	true	| Symbols: ATTRX3, ATH3, ATTRXH3, TRXH3, TRX3 | thioredoxin 3 | chr5:17242772-17243718 FORWARD LENGTH=118	AT5G42980.1	13 kDa	40.306	40.94	40.4	30.807	44.711	38.968
643	true	| Symbols: CARA | carbamoyl phosphate synthetase A | chr3:10281470-10283792 REVERSE LENGTH=430	AT3G27740.1	47 kDa	44.743	53.201	40.276	42.915	69	46.255
644	true	| Symbols: ATAAH-2, UAH | ureidoglycolate amidohydrolase | chr5:17512651-17515280 FORWARD LENGTH=476	AT5G43600.1	51 kDa	39.659	47.683	33.912	48.288	47.381	47.305
645	true	| Symbols: | Aluminium induced protein with YGL and LRDR motifs | chr5:17622593-17624239 REVERSE LENGTH=251	AT5G43830.1	28 kDa	43.35	41.366	48.89	47.928	55.519	53.336
646	true	Cluster of | Symbols: | Ribosomal protein L1p/L10e family | chr1:2636231-2637694 FORWARD LENGTH=216 (AT1G08360.1)	AT1G08360.1 [2]	24 kDa	112.23	95.806	132.24	95.937	108.24	116.61
646.1	true	| Symbols: | Ribosomal protein L1p/L10e family | chr1:2636231-2637694 FORWARD LENGTH=216	AT1G08360.1	24 kDa	96.513	83.4	114.49	79.877	97.823	107.8
646.2	true	| Symbols: | Ribosomal protein L1p/L10e family | chr5:7435328-7436486 REVERSE LENGTH=217	AT5G22440.1	25 kDa	91.366	85.971	118.45	82.829	85.143	92.99
647	true	| Symbols: | Prolyl oligopeptidase family protein | chr2:19442278-19446253 REVERSE LENGTH=961	AT2G47390.1	106 kDa	43.831	49.001	61.416	67.572	36.818	30.003
648	true	| Symbols: PUX5 | serine/threonine protein phosphatase 2A 55 kDa regulatory subunit B prime gamma | chr4:8814868-8816596 FORWARD LENGTH=421	AT4G15410.1	45 kDa	37.89	40.945	38.198	54.749	54.298	58.052
649	true	| Symbols: AKR2B | ankyrin repeat-containing 2B | chr2:7555870-7557743 FORWARD LENGTH=344	AT2G17390.1	37 kDa	63.349	59.501	49.08	59.648	52.645	74.749
650	true	| Symbols: | Clathrin light chain protein | chr2:8943279-8945108 REVERSE LENGTH=338	AT2G20760.1	37 kDa	35.56	43.021	24.383	26.876	44.139	51.025
651	true	| Symbols: UCC2 | uclacyanin 2 | chr2:18462182-18463232 REVERSE LENGTH=202	AT2G44790.1	20 kDa	63.182	61.571	61.32	61.093	67.045	61.606
652	true	| Symbols: PMH1, ATRH9 | putative mitochondrial RNA helicase 1 | chr3:7887382-7889806 FORWARD LENGTH=610	AT3G22310.1	64 kDa	88.581	68.014	71.651	78.77	95.998	90.303
653	true	| Symbols: MDHAR, ATMDAR3, MDAR3, MDAR2 | monodehydroascorbate reductase | chr3:3056501-3059103 REVERSE LENGTH=441	AT3G09940.1	48 kDa	41.45	60.3	47.854	60.176	53.656	60.212
654	true	| Symbols: ATGPX6, PHGPX, LSC803, GPX6 | glutathione peroxidase 6 | chr4:7010021-7011330 REVERSE LENGTH=232	AT4G11600.1	26 kDa	40.304	50.011	46.208	43.932	66.003	50.836
655	true	| Symbols: | Protein of unknown function, DUF642 | chr2:17436671-17438005 REVERSE LENGTH=370	AT2G41800.1	40 kDa	39.414	52.191	54.58	60.845	51.216	59.105
656	true	| Symbols: EIF3K, TIF3K1, ATTIF3K1 | eukaryotic translation initiation factor 3K | chr4:16039066-16040617 REVERSE LENGTH=226	AT4G33250.1	26 kDa	51.362	51.373	59.285	49.36	58.628	56.339
657	true	| Symbols: | Peroxidase superfamily protein | chr5:26516063-26517329 REVERSE LENGTH=336	AT5G66390.1	37 kDa	54.417	49.603	35.333	26.73	54.308	59.496
658	true	| Symbols: ACBP6, ACBP | acyl-CoA-binding protein 6 | chr1:11411132-11412099 REVERSE LENGTH=92	AT1G31812.1	10 kDa	58.087	52.404	44.027	46.323	54.697	58.351
659	true	| Symbols: BPA1 | binding partner of acd11 1 | chr5:5536042-5538026 FORWARD LENGTH=259	AT5G16840.1 (+1)	27 kDa	70.697	74.371	49.347	66.48	69.682	78.313
660	true	| Symbols: EIF2 BETA, EMB1401 | eukaryotic translation initiation factor 2 beta subunit | chr5:7094994-7096661 REVERSE LENGTH=268	AT5G20920.1 (+1)	31 kDa	54.212	45.797	54.692	40.038	56.527	52.368
661	true	| Symbols: | Dihydrolipoamide succinyltransferase | chr5:22347637-22350409 FORWARD LENGTH=464	AT5G55070.1	50 kDa	45.364	48.942	45.545	47.487	68.501	66.961
662	true	| Symbols: | Phosphofructokinase family protein | chr1:28722900-28726929 REVERSE LENGTH=617	AT1G76550.1	68 kDa	105.48	111.94	118.66	98.667	80.422	97.432
663	true	| Symbols: PIN1AT | peptidylprolyl cis/trans isomerase, NIMA-interacting 1 | chr2:7842346-7843537 FORWARD LENGTH=119	AT2G18040.1	13 kDa	45.286	38.412	51.581	59.062	53.149	59.511
664	true	Cluster of | Symbols: ATHXK1, GIN2, HXK1 | hexokinase 1 | chr4:14352338-14354865 REVERSE LENGTH=496 (AT4G29130.1)	AT4G29130.1 [2]	54 kDa	54.195	65.277	67.038	62.542	44.515	40.682
664.1	true	| Symbols: ATHXK1, GIN2, HXK1 | hexokinase 1 | chr4:14352338-14354865 REVERSE LENGTH=496	AT4G29130.1	54 kDa	49.353	45.28	52.535	51.754	38.008	37.783
664.2	true	| Symbols: ATHXK2, HXK2 | hexokinase 2 | chr2:8570818-8573762 FORWARD LENGTH=502	AT2G19860.1	54 kDa	18.685	34.304	28.114	20.619	12.359	5.797
665	true	| Symbols: | Metal-dependent protein hydrolase | chr5:16791198-16792961 FORWARD LENGTH=373	AT5G41970.1	42 kDa	36.752	39.192	31.604	34.988	43.274	43.486
666	true	| Symbols: MTO1, CGS, ATCYS1, CGS1 | Pyridoxal phosphate (PLP)-dependent transferases superfamily protein | chr3:39234-41865 REVERSE LENGTH=563	AT3G01120.1	60 kDa	63.668	55.509	62.29	55.443	44.796	40.024
667	true	| Symbols: | Translation protein SH3-like family protein | chr1:3106549-3107606 FORWARD LENGTH=164	AT1G09590.1 (+1)	19 kDa	34.383	37.537	53.842	46.937	34.29	38.937
668	true	| Symbols: | NAD(P)-binding Rossmann-fold superfamily protein | chr1:8640820-8643283 FORWARD LENGTH=319	AT1G24360.1	34 kDa	55.165	62.643	53.092	61.284	68.454	64.715
669	true	| Symbols: | AICARFT/IMPCHase bienzyme family protein | chr2:14765347-14768023 REVERSE LENGTH=545	AT2G35040.2	59 kDa	32.423	48.727	36.224	35.141	38.469	28.827
670	true	| Symbols: | Histone superfamily protein | chr1:2369212-2369523 FORWARD LENGTH=103	AT1G07660.1	11 kDa	41.552	40.767	40.857	52.294	44.071	49.717
671	true	| Symbols: ATPHB6, PHB6 | prohibitin 6 | chr2:8842300-8843787 FORWARD LENGTH=286	AT2G20530.1	32 kDa	41.2	56	40.396	55.957	46.648	85.354
672	true	| Symbols: TT5, A11, CFI | Chalcone-flavanone isomerase family protein | chr3:20430248-20431415 REVERSE LENGTH=246	AT3G55120.1	27 kDa	41.251	47.754	39.982	40.028	47.866	44.596
673	true	| Symbols: LRR1 | Leucine-rich repeat protein kinase family protein | chr5:5431862-5433921 FORWARD LENGTH=625	AT5G16590.1	67 kDa	92.777	81.539	93.626	76.328	76.344	83.713
674	true	| Symbols: | Zinc-binding ribosomal protein family protein | chr3:22268803-22269750 FORWARD LENGTH=92	AT3G60245.1	10 kDa	67.868	58.052	54.122	52.777	59.735	62.785
675	true	| Symbols: CCR1, ATGRP8, GR-RBP8, GRP8 | cold, circadian rhythm, and RNA binding 1 | chr4:18274166-18274958 REVERSE LENGTH=169	AT4G39260.1	17 kDa	80.096	75.029	68.979	92.247	81.206	88.47
676	true	| Symbols: SSI2, FAB2 | Plant stearoyl-acyl-carrier-protein desaturase family protein | chr2:18120107-18122495 FORWARD LENGTH=401	AT2G43710.1	46 kDa	62.078	72.443	55.543	74.183	67.626	72.684
677	true	| Symbols: | 26S proteasome, regulatory subunit Rpn7;Proteasome component (PCI) domain | chr4:12790471-12792599 REVERSE LENGTH=387	AT4G24820.1	44 kDa	46.988	48.62	65.091	56.092	52.64	49.847
678	true	Cluster of | Symbols: | Ribosomal protein L7Ae/L30e/S12e/Gadd45 family protein | chr1:29304116-29305288 REVERSE LENGTH=112 (AT1G77940.1)	AT1G77940.1 [2]	12 kDa	71.119	57.495	62.535	57.233	69.884	68.62
678.1	true	| Symbols: | Ribosomal protein L7Ae/L30e/S12e/Gadd45 family protein | chr1:29304116-29305288 REVERSE LENGTH=112	AT1G77940.1	12 kDa	54.349	45.697	52.834	49.34	51.646	55.638
678.2	true	| Symbols: | Ribosomal protein L7Ae/L30e/S12e/Gadd45 family protein | chr3:6453437-6453870 FORWARD LENGTH=112	AT3G18740.1	12 kDa	47.403	38.062	42.048	34.134	47.321	43.783
679	true	| Symbols: | vacuolar ATPase subunit F family protein | chr4:1149419-1151132 REVERSE LENGTH=128	AT4G02620.1	14 kDa	37.55	56.53	51.042	47.085	55.568	59.359
680	true	| Symbols: | Aluminium induced protein with YGL and LRDR motifs | chr3:8089067-8090275 FORWARD LENGTH=248	AT3G22850.1	27 kDa	56.432	56.395	63.857	57.01	54.778	47.782
681	true	| Symbols: ROC2 | rotamase cyclophilin 2 | chr3:20806987-20807517 REVERSE LENGTH=176	AT3G56070.1	19 kDa	40.061	45.646	38.645	36.036	48.098	46.742
682	true	| Symbols: ATCBR, CBR1, CBR | NADH:cytochrome B5 reductase 1 | chr5:5864543-5866495 REVERSE LENGTH=281	AT5G17770.1	31 kDa	40.924	52.145	44.434	44.938	39.128	41.197
683	true	| Symbols: IMPA-4 | importin alpha isoform 4 | chr1:2994506-2997833 FORWARD LENGTH=538	AT1G09270.1	59 kDa	56.981	56.708	56.836	60.28	53.736	48.044
684	true	Cluster of | Symbols: VHA-A3 | vacuolar proton ATPase A3 | chr4:18209513-18214752 FORWARD LENGTH=821 (AT4G39080.1)	AT4G39080.1 [2]	93 kDa	63.965	52.797	68.07	43.249	24.993	38.547
684.1	true	| Symbols: VHA-A3 | vacuolar proton ATPase A3 | chr4:18209513-18214752 FORWARD LENGTH=821	AT4G39080.1	93 kDa	62.98	52.797	61.327	42.248	24.993	38.547
684.2	true	| Symbols: VHA-A2 | vacuolar proton ATPase A2 | chr2:9162703-9168141 FORWARD LENGTH=821	AT2G21410.1	93 kDa	22.352	23.981	33.96	14.981	2.0101	3.8578
685	true	| Symbols: | Ribophorin I | chr1:28658713-28661672 REVERSE LENGTH=614	AT1G76400.1	69 kDa	27.694	39.804	48.58	38.778	32.783	40.183
686	true	| Symbols: GAMMA CA3 | gamma carbonic anhydrase 3 | chr5:26550016-26551496 REVERSE LENGTH=258	AT5G66510.1	28 kDa	59.37	64.938	57.955	56.138	70.851	77.548
687	true	Cluster of | Symbols: ATGDI1, AT-GDI1, GDI1 | guanosine nucleotide diphosphate dissociation inhibitor 1 | chr2:18241804-18244864 FORWARD LENGTH=445 (AT2G44100.1)	AT2G44100.1 [3]	50 kDa	83.386	84.846	86.918	80.93	80.744	77.358
687.1	true	| Symbols: ATGDI1, AT-GDI1, GDI1 | guanosine nucleotide diphosphate dissociation inhibitor 1 | chr2:18241804-18244864 FORWARD LENGTH=445	AT2G44100.1 (+1)	50 kDa	83.386	84.846	86.918	80.93	80.744	77.358
687.2	true	| Symbols: | GDP dissociation inhibitor family protein / Rab GTPase activator family protein | chr5:2963850-2966465 FORWARD LENGTH=445	AT5G09550.1	50 kDa	36.65	27.356	37.288	34.779	29.886	31.542
688	true	| Symbols: | Thiamine pyrophosphate dependent pyruvate decarboxylase family protein | chr5:5724920-5726720 REVERSE LENGTH=572	AT5G17380.1	61 kDa	33.675	36.981	51.695	56.526	35.924	33.372
689	true	| Symbols: GSH2, GSHB | glutathione synthetase 2 | chr5:9668211-9670912 REVERSE LENGTH=539	AT5G27380.1	60 kDa	47.362	45.79	48.453	50.674	44.579	38.938
690	true	| Symbols: CPN10 | chaperonin 10 | chr1:5165930-5166654 REVERSE LENGTH=98	AT1G14980.1	11 kDa	38.431	49.821	38.974	42.138	40.992	40.895
691	true	Cluster of | Symbols: AtkdsA1 | Aldolase-type TIM barrel family protein | chr1:29903604-29905989 FORWARD LENGTH=290 (AT1G79500.1)	AT1G79500.1 [2]	32 kDa	53.201	57.41	34.371	36.004	55.162	76.683
691.1	true	| Symbols: AtkdsA1 | Aldolase-type TIM barrel family protein | chr1:29903604-29905989 FORWARD LENGTH=290	AT1G79500.1	32 kDa	39.384	37.882	22.733	22.951	44.976	54.944
691.2	true	| Symbols: ATKDSA2, ATKSDA | Aldolase superfamily protein | chr1:5588123-5590469 REVERSE LENGTH=291	AT1G16340.1	32 kDa	18.698	23.382	12.603	15.033	15.361	29.293
692	true	| Symbols: GLX2-3, ETHE1, GLY3 | glyoxalase II 3 | chr1:19991542-19993250 REVERSE LENGTH=294	AT1G53580.1	32 kDa	57.065	58.782	54.146	57.313	58.575	51.715
693	true	| Symbols: | Ribosomal protein S7e family protein | chr3:542341-543168 FORWARD LENGTH=191	AT3G02560.1	22 kDa	55.968	61.453	76.171	71.067	85.749	75.538
694	true	| Symbols: | RNA polymerase I-associated factor PAF67 | chr5:8953564-8955511 FORWARD LENGTH=514	AT5G25754.1	60 kDa	52.463	45.969	65.263	58.668	21.997	43.523
695	true	| Symbols: | dihydrolipoyl dehydrogenases | chr4:9153570-9157322 REVERSE LENGTH=630	AT4G16155.1	67 kDa	91.158	96.808	74.805	84.724	128.91	126.76
696	true	| Symbols: | Ribosomal protein S12/S23 family protein | chr5:693280-694396 REVERSE LENGTH=142	AT5G02960.1	16 kDa	40.602	43.208	45.208	48.254	46.729	47.413
697	true	| Symbols: ATBAG7, BAG7 | BCL-2-associated athanogene 7 | chr5:25052377-25054170 REVERSE LENGTH=446	AT5G62390.1	52 kDa	57.064	54.701	44.821	47.069	56.528	59.312
698	true	| Symbols: iqd32 | IQ-domain 32 | chr1:6895400-6898539 REVERSE LENGTH=794	AT1G19870.1	87 kDa	58.916	66.192	30.192	47.82	74.097	58.158
699	true	| Symbols: | Ribophorin I | chr2:317193-320016 REVERSE LENGTH=464	AT2G01720.1	52 kDa	35.411	37.223	51.663	49.2	44.32	35.686
700	true	| Symbols: | Sucrase/ferredoxin-like family protein | chr3:10214276-10216681 REVERSE LENGTH=379	AT3G27570.1	42 kDa	51.018	56.438	39.178	59.664	47.262	62.423
701	true	Cluster of | Symbols: | Ribosomal protein L36e family protein | chr5:533501-534394 FORWARD LENGTH=108 (AT5G02450.1)	AT5G02450.1 [4]	12 kDa	40.341	32.298	43.233	37.286	41.888	38.848
701.1	true	| Symbols: | Ribosomal protein L36e family protein | chr5:533501-534394 FORWARD LENGTH=108	AT5G02450.1	12 kDa	31.452	25.439	35.361	29.317	33.354	29.955
701.2	true	| Symbols: | Ribosomal protein L36e family protein | chr2:15774410-15775203 REVERSE LENGTH=113	AT2G37600.1	13 kDa	18.775	11.734	16.634	15.075	17.04	13.915
701.3	true	| Symbols: | Ribosomal protein L36e family protein | chr3:19913921-19914813 REVERSE LENGTH=103	AT3G53740.1 (+1)	12 kDa	31.452	23.518	34.396	28.243	32.081	29.902
702	true	| Symbols: | NAD(P)-binding Rossmann-fold superfamily protein | chr1:293396-294888 FORWARD LENGTH=295	AT1G01800.1	32 kDa	51.476	57.285	47.992	51.892	63.34	54.53
703	true	| Symbols: SMT3 | sterol methyltransferase 3 | chr1:28550592-28551671 REVERSE LENGTH=359	AT1G76090.1	40 kDa	56.254	39.611	62.673	65.232	40.685	34.187
704	true	| Symbols: EMB2753 | tetratricopeptide repeat (TPR)-containing protein | chr1:30227963-30234832 REVERSE LENGTH=897	AT1G80410.1 (+1)	102 kDa	65.881	38.395	76.158	37.923	35.588	25.939
705	true	| Symbols: AtPPa2, PPa2 | pyrophosphorylase 2 | chr2:7932139-7933560 REVERSE LENGTH=218	AT2G18230.1	25 kDa	48.187	49.764	40.212	43.355	42.857	51.687
706	true	| Symbols: | Polyketide cyclase/dehydrase and lipid transport superfamily protein | chr4:12332846-12333656 REVERSE LENGTH=151	AT4G23670.1	18 kDa	39.128	36.808	43.412	44.475	37.264	32.648
707	true	| Symbols: | Protein of unknown function, DUF642 | chr3:2564191-2565819 FORWARD LENGTH=365	AT3G08030.1 (+1)	39 kDa	39.086	39.784	56.941	52.998	45.785	35.443
708	true	| Symbols: | INVOLVED IN: protein processing; LOCATED IN: mitochondrion, endoplasmic reticulum, plasma membrane, vacuole; EXPRESSED IN: 25 plant structures; EXPRESSED DURING: 13 growth stages; CONTAINS InterPro DOMAIN/s: Nicalin (InterPro:IPR016574), EF-Hand 1, calcium-binding site (InterPro:IPR018247), Nicastrin (InterPro:IPR008710); Has 245 Blast hits to 243 proteins in 99 species: Archae - 6; …	AT3G44330.1	62 kDa	53.282	51.997	70.714	56.813	37.86	53.013
709	true	| Symbols: | Amino acid dehydrogenase family protein | chr4:259265-260788 REVERSE LENGTH=360	AT4G00620.1	39 kDa	47.652	53.615	29.367	50.282	46.723	56.561
710	true	| Symbols: ATRBP45A, RBP45A | RNA-binding protein 45A | chr5:22295412-22298126 FORWARD LENGTH=387	AT5G54900.1	42 kDa	46.008	46.897	56.938	51.542	50.538	60.821
711	true	Cluster of | Symbols: RPS15A | ribosomal protein S15A | chr1:2408413-2409065 REVERSE LENGTH=130 (AT1G07770.1)	AT1G07770.1 [3]	15 kDa	33.783	36.936	30.645	32.774	38.521	44.671
711.1	true	| Symbols: RPS15A | ribosomal protein S15A | chr1:2408413-2409065 REVERSE LENGTH=130	AT1G07770.1	15 kDa	31.8	33.198	30.645	29.869	37.201	39.115
711.2	true	| Symbols: RPS15AD | ribosomal protein S15A D | chr3:16914891-16915529 FORWARD LENGTH=130	AT3G46040.1	15 kDa	14.902	21.279	15.944	13.838	23.438	29.896
711.3	true	| Symbols: | Ribosomal protein S8 family protein | chr2:16517588-16518265 REVERSE LENGTH=136	AT2G39590.1	15 kDa	11.803	16.6	11.766	12.708	13.4	16.526
712	true	| Symbols: AKR2, AFT, AKR2A | ankyrin repeat-containing protein 2 | chr4:16839862-16841759 FORWARD LENGTH=342	AT4G35450.3 (+1)	37 kDa	51.934	57.476	33.768	49.035	49.972	62.689
713	true	| Symbols: ATB5-B, B5 #3, ATCB5-D, CB5-D | cytochrome B5 isoform D | chr5:19789249-19790180 REVERSE LENGTH=140	AT5G48810.1	15 kDa	61.638	60.914	51.985	61.998	53.139	62.025
714	true	| Symbols: | Co-chaperone GrpE family protein | chr5:22394705-22396335 FORWARD LENGTH=302	AT5G55200.1	33 kDa	48.289	45.078	32.535	45.972	42.716	58.924
715	true	| Symbols: ATFER1, FER1 | ferretin 1 | chr5:228149-229594 REVERSE LENGTH=255	AT5G01600.1	28 kDa	35.42	59.557	27.439	55.51	39.879	50.623
716	true	| Symbols: ATNAP9, NAP9 | non-intrinsic ABC protein 9 | chr5:467269-469041 REVERSE LENGTH=328	AT5G02270.1	37 kDa	27.675	29.902	30.336	33.055	38.954	33.154
717	true	| Symbols: | NOP56-like pre RNA processing ribonucleoprotein | chr5:9541287-9543684 FORWARD LENGTH=533	AT5G27120.1	59 kDa	123.66	121.87	127.42	111.04	113.09	134.54
718	true	Cluster of | Symbols: | SWAP (Suppressor-of-White-APricot)/surp domain-containing protein / ubiquitin family protein | chr1:5028077-5030520 FORWARD LENGTH=785 (AT1G14650.1)	AT1G14650.1	88 kDa	57.093	44.147	22.646	33.977	44.281	66.633
718.1	true	| Symbols: | SWAP (Suppressor-of-White-APricot)/surp domain-containing protein / ubiquitin family protein | chr1:5028077-5030520 FORWARD LENGTH=785	AT1G14650.1	88 kDa	57.093	44.147	22.646	33.977	44.281	66.633
718.2	true	| Symbols: | SWAP (Suppressor-of-White-APricot)/surp domain-containing protein | chr1:5023656-5025955 FORWARD LENGTH=735	AT1G14640.1	83 kDa	0	0	0	0	0	0
719	true	| Symbols: ATBCA5, BCA5 | beta carbonic anhydrase 5 | chr4:16139406-16141363 FORWARD LENGTH=301	AT4G33580.1	33 kDa	43.918	41.827	37.15	39.102	42.967	40.775
720	true	| Symbols: | DnaJ domain ;Myb-like DNA-binding domain | chr5:1841009-1843000 REVERSE LENGTH=663	AT5G06110.1	76 kDa	53.102	51.313	46.701	50.018	72.965	82.688
721	true	| Symbols: | Glutathione S-transferase family protein | chr5:16846247-16847909 FORWARD LENGTH=315	AT5G42150.1	36 kDa	45.32	35.043	32.06	29.062	42.962	55.984
722	true	| Symbols: BOB1 | HSP20-like chaperones superfamily protein | chr5:21661588-21663383 FORWARD LENGTH=304	AT5G53400.1	35 kDa	46.588	48.158	40.425	40.461	62.356	55.329
723	true	| Symbols: | Aldolase-type TIM barrel family protein | chr1:5590951-5592872 FORWARD LENGTH=502	AT1G16350.1	54 kDa	52.396	52.755	55.035	62.791	70.372	54.127
724	true	| Symbols: | AT hook motif-containing protein | chr1:17971027-17972798 REVERSE LENGTH=212	AT1G48610.1	22 kDa	48.513	39.579	26.263	29.184	47.128	56.302
725	true	Cluster of Keratin, type II cytoskeletal 2 epidermal (Cytokeratin 2e) (K2e) (CK 2e) - Homo sapiens (Human). (K22E_HUMAN)	K22E_HUMAN [2]	66 kDa	43.625	91.946	62.149	70.902	76.913	59.139
725.1	true	Keratin, type II cytoskeletal 2 epidermal (Cytokeratin 2e) (K2e) (CK 2e) - Homo sapiens (Human).	K22E_HUMAN	66 kDa	41.631	83.102	59.102	66.913	72.89	52.314
725.2	true	Keratin, type II cytoskeletal 2 oral (Cytokeratin 2P) (K2P) (CK 2P) - Homo sapiens (Human).	K22O_HUMAN	66 kDa	0	0.95492	0	0	0.94719	1.0323
725.3	true	Keratin, type II cytoskeletal 7 (Cytokeratin 7) (K7) (CK 7) (Sarcolectin) - Homo sapiens (Human).	K2C7_HUMAN	51 kDa	0	0	0	0	0	0
726	true	Cluster of | Symbols: DRH1, ATDRH1 | DEAD box RNA helicase 1 | chr3:213077-216142 REVERSE LENGTH=618 (AT3G01540.1)	AT3G01540.1 [2]	68 kDa	52.037	46.547	38.234	42.361	56.206	74.891
726.1	true	| Symbols: DRH1, ATDRH1 | DEAD box RNA helicase 1 | chr3:213077-216142 REVERSE LENGTH=618	AT3G01540.1	68 kDa	52.037	46.547	38.234	42.361	56.206	74.891
726.2	true	| Symbols: | DEAD box RNA helicase family protein | chr3:1985697-1989666 REVERSE LENGTH=1088	AT3G06480.1	120 kDa	0	0	0	2.049	5.4541	3.6937
726.3	true	| Symbols: | DEAD box RNA helicase family protein | chr5:4711271-4714713 FORWARD LENGTH=645	AT5G14610.2	69 kDa	0	0	0	0	0	0
727	true	| Symbols: ORP3B | OSBP(oxysterol binding protein)-related protein 3B | chr3:2858068-2860462 FORWARD LENGTH=458	AT3G09300.1	52 kDa	65.079	71.122	58.459	70.531	61.884	70.27
728	true	| Symbols: | NADH-ubiquinone oxidoreductase 24 kDa subunit, putative | chr4:1134586-1136906 FORWARD LENGTH=255	AT4G02580.1	28 kDa	27.582	35.183	28.828	30.002	41.857	46.275
729	true	| Symbols: APS4 | Pseudouridine synthase/archaeosine transglycosylase-like family protein | chr5:17589631-17591480 REVERSE LENGTH=469	AT5G43780.1	52 kDa	73.509	72.548	39.065	56.21	103.86	81.566
730	true	Cluster of | Symbols: PDX1, ATPDX1.3, RSR4, PDX1.3, ATPDX1 | Aldolase-type TIM barrel family protein | chr5:172576-173505 REVERSE LENGTH=309 (AT5G01410.1)	AT5G01410.1 [2]	33 kDa	50.322	44.248	40.493	43.542	55.622	58.71
730.1	true	| Symbols: PDX1, ATPDX1.3, RSR4, PDX1.3, ATPDX1 | Aldolase-type TIM barrel family protein | chr5:172576-173505 REVERSE LENGTH=309	AT5G01410.1	33 kDa	50.322	42.256	40.493	43.542	55.622	58.71
730.2	true	| Symbols: ATPDX1.1, PDX1.1 | pyridoxine biosynthesis 1.1 | chr2:16011475-16012404 FORWARD LENGTH=309	AT2G38230.1	33 kDa	25.341	13.935	16.189	17.223	15.711	19.855
731	true	| Symbols: ATRBP45B, RBP45B | RNA-binding (RRM/RBD/RNP motifs) family protein | chr1:3914895-3917941 FORWARD LENGTH=405	AT1G11650.2	44 kDa	38.149	34.953	24.627	40.074	43	41.52
732	true	| Symbols: BIO2, BIOB | Radical SAM superfamily protein | chr2:18010918-18013129 REVERSE LENGTH=378	AT2G43360.1	42 kDa	38.64	39.766	46.308	45.018	47.572	44.643
733	true	| Symbols: | Leucine-rich repeat protein kinase family protein | chr3:634819-636982 FORWARD LENGTH=627	AT3G02880.1	68 kDa	98.062	74.622	96.505	83.344	94.617	86.96
734	true	| Symbols: | Calcium-binding EF hand family protein | chr1:7581457-7587796 FORWARD LENGTH=1218	AT1G21630.1	132 kDa	56.712	45.533	17.48	39.852	35.485	57.532
735	true	| Symbols: | Oxidoreductase, zinc-binding dehydrogenase family protein | chr4:7600682-7602567 FORWARD LENGTH=329	AT4G13010.1	34 kDa	44.3	49.011	34.459	42.383	54.917	53.342
736	true	| Symbols: SAL1, ALX8, ATSAL1, HOS2, FRY1, RON1 | Inositol monophosphatase family protein | chr5:25609840-25611802 FORWARD LENGTH=407	AT5G63980.1	44 kDa	40.443	49.761	45.257	45.018	43.919	48.972
737	true	| Symbols: ATAAT, AAT, MEE17 | aspartate aminotransferase | chr2:9458011-9460028 REVERSE LENGTH=428	AT2G22250.1 (+1)	46 kDa	38.69	42.605	50.134	49.029	40.908	34.033
738	true	Cluster of | Symbols: | Proteasome component (PCI) domain protein | chr5:18501590-18503868 FORWARD LENGTH=386 (AT5G45620.1)	AT5G45620.1 [2]	44 kDa	48.311	52.034	68.948	57.91	38.329	45.11
738.1	true	| Symbols: | Proteasome component (PCI) domain protein | chr5:18501590-18503868 FORWARD LENGTH=386	AT5G45620.1	44 kDa	39.416	35.733	49.415	43.007	38.329	38.449
738.2	true	| Symbols: | Proteasome component (PCI) domain protein | chr4:10409349-10411347 REVERSE LENGTH=386	AT4G19006.1	44 kDa	41.471	42.377	47.505	44.96	30.748	40.124
739	true	| Symbols: | Eukaryotic aspartyl protease family protein | chr3:20140291-20142599 REVERSE LENGTH=425	AT3G54400.1	45 kDa	21.718	23.481	17.591	27.99	29.358	31.849
740	true	| Symbols: | Cysteine proteinases superfamily protein | chr4:694857-696937 FORWARD LENGTH=359	AT4G01610.1 (+1)	39 kDa	52.28	49.677	46.308	52.055	55.261	43.357
741	true	| Symbols: PCK1, PEPCK | phosphoenolpyruvate carboxykinase 1 | chr4:17802974-17806332 REVERSE LENGTH=671	AT4G37870.1	73 kDa	34.488	50.836	66.18	65.72	44.049	33.887
742	true	| Symbols: | LOCATED IN: mitochondrion, chloroplast thylakoid membrane, chloroplast, plastid, chloroplast envelope; EXPRESSED IN: 24 plant structures; EXPRESSED DURING: 14 growth stages; CONTAINS InterPro DOMAIN/s: S-layer homology domain (InterPro:IPR001119); BEST Arabidopsis thaliana protein match is: unknown protein (TAIR:AT5G52410.2); Has 1807 Blast hits to 1807 proteins in 277 species: Archa…	AT5G23890.1	?	63.467	58.523	50.376	46.45	52.165	50.604
743	true	Cluster of | Symbols: ATGPX2, GPX2 | glutathione peroxidase 2 | chr2:13438211-13439775 REVERSE LENGTH=169 (AT2G31570.1)	AT2G31570.1 [2]	19 kDa	16.559	23.133	24.601	24.029	28.986	16.725
743.1	true	| Symbols: ATGPX2, GPX2 | glutathione peroxidase 2 | chr2:13438211-13439775 REVERSE LENGTH=169	AT2G31570.1	19 kDa	16.559	23.133	24.601	24.029	28.986	16.725
743.2	true	| Symbols: ATGPX1, GPX1 | glutathione peroxidase 1 | chr2:10668134-10669828 FORWARD LENGTH=236	AT2G25080.1	26 kDa	0	0	0	0	1.0309	0
744	true	| Symbols: ATTIM44-2, TIM44-2 | translocase inner membrane subunit 44-2 | chr2:15145119-15147895 REVERSE LENGTH=469	AT2G36070.1	54 kDa	33.383	34.855	32.239	36.913	37.957	41.662
745	true	| Symbols: RAD23D | Rad23 UV excision repair protein family | chr5:15404720-15407500 FORWARD LENGTH=378	AT5G38470.1	40 kDa	63.115	59.453	36.129	44.127	60.127	70.744
746	true	| Symbols: | MA3 domain-containing protein | chr4:12782463-12784902 FORWARD LENGTH=702	AT4G24800.1	77 kDa	39.73	42.495	33.951	33.764	35.531	33.95
747	true	Cluster of | Symbols: | Thioesterase superfamily protein | chr5:3185819-3187159 FORWARD LENGTH=219 (AT5G10160.1)	AT5G10160.1 [2]	24 kDa	45.698	33.154	32.327	34.246	38.528	46.455
747.1	true	| Symbols: | Thioesterase superfamily protein | chr5:3185819-3187159 FORWARD LENGTH=219	AT5G10160.1	24 kDa	34.815	22.385	18.482	23.122	24.133	36.515
747.2	true	| Symbols: | Thioesterase superfamily protein | chr2:9450042-9451427 FORWARD LENGTH=220	AT2G22230.1	24 kDa	25.805	17.499	18.746	22.318	21.555	22.823
748	true	| Symbols: | transducin family protein / WD-40 repeat family protein | chr2:12825540-12826448 FORWARD LENGTH=302	AT2G30050.1	33 kDa	44.244	46.992	40.325	38.804	63.98	56.39
749	true	| Symbols: | DNAJ heat shock N-terminal domain-containing protein | chr4:18233651-18235740 REVERSE LENGTH=345	AT4G39150.1	38 kDa	35.247	25.396	25.76	30.001	30.422	32.693
750	true	Cluster of | Symbols: UBP13 | ubiquitin-specific protease 13 | chr3:3761758-3770290 REVERSE LENGTH=1115 (AT3G11910.1)	AT3G11910.1 [4]	131 kDa	40.616	33.601	43.712	42.909	23.226	20.707
750.1	true	| Symbols: UBP13 | ubiquitin-specific protease 13 | chr3:3761758-3770290 REVERSE LENGTH=1115	AT3G11910.1 (+1)	131 kDa	31.706	26.92	25.21	29.96	18.058	15.904
750.2	true	| Symbols: UBP12 | ubiquitin-specific protease 12 | chr5:2019545-2027834 REVERSE LENGTH=1116	AT5G06600.1 (+1)	131 kDa	23.867	16.323	31.192	27.81	13.383	13.763
751	true	| Symbols: GRF4, 14-3-3PHI, GF14 PHI | GF14 protein phi chain | chr1:12867264-12868514 FORWARD LENGTH=267	AT1G35160.1	30 kDa	189.12	187.47	194.98	188.5	202.17	186
752	true	| Symbols: ATMTN1, ATMTAN1, MTN1, MTAN1 | methylthioadenosine nucleosidase 1 | chr4:18113355-18114996 REVERSE LENGTH=267	AT4G38800.1	28 kDa	52.373	51.953	51.041	48.155	45.771	46.372
753	true	| Symbols: | ATP-dependent caseinolytic (Clp) protease/crotonase family protein | chr4:7775133-7777701 FORWARD LENGTH=421	AT4G13360.1	46 kDa	42.236	44.927	42.919	50.782	43.446	40.501
754	true	| Symbols: | LOCATED IN: cellular_component unknown; EXPRESSED IN: 23 plant structures; EXPRESSED DURING: 13 growth stages; CONTAINS InterPro DOMAIN/s: Uncharacterised conserved protein UCP033271 (InterPro:IPR008322), TIM-barrel signal transduction protein, predicted (InterPro:IPR009215); Has 1232 Blast hits to 1230 proteins in 311 species: Archae - 18; Bacteria - 959; Metazoa - 1; Fungi - 84; Pl…	AT5G66420.2	81 kDa	31.872	33.686	33.796	38.982	35.56	21.731
755	true	| Symbols: GER2 | NAD(P)-binding Rossmann-fold superfamily protein | chr1:6154478-6155596 REVERSE LENGTH=328	AT1G17890.1 (+1)	36 kDa	60.547	68.373	56.922	70.134	67.08	72.832
756	true	| Symbols: ATGSTZ1, GST18, GSTZ1 | glutathione S-transferase zeta 1 | chr2:629015-630955 FORWARD LENGTH=221	AT2G02390.1	25 kDa	43.298	35.917	43.188	44.064	40.305	36.929
757	true	| Symbols: | ACT domain-containing small subunit of acetolactate synthase protein | chr2:13524271-13528246 FORWARD LENGTH=491	AT2G31810.1	54 kDa	44.171	51.623	40.508	50.056	45.591	43.646
758	true	| Symbols: | Pentatricopeptide repeat (PPR) superfamily protein | chr4:16983638-16986681 FORWARD LENGTH=444	AT4G35850.1	50 kDa	48.953	56.974	51.654	53.711	50.493	42.773
759	true	Cluster of | Symbols: MVD1, ATMVD1 | mevalonate diphosphate decarboxylase 1 | chr2:16180918-16183785 REVERSE LENGTH=412 (AT2G38700.1)	AT2G38700.1 [2]	46 kDa	42.496	32.009	46.746	46.951	36.238	35.402
759.1	true	| Symbols: MVD1, ATMVD1 | mevalonate diphosphate decarboxylase 1 | chr2:16180918-16183785 REVERSE LENGTH=412	AT2G38700.1	46 kDa	42.496	31.032	46.746	46.951	36.238	35.402
759.2	true	| Symbols: | GHMP kinase family protein | chr3:20082468-20084688 REVERSE LENGTH=419	AT3G54250.1	46 kDa	0	1.9527	0	0	0	0
760	true	| Symbols: | Transducin/WD40 repeat-like superfamily protein | chr3:127557-128465 REVERSE LENGTH=302	AT3G01340.1	33 kDa	44.102	47.087	30.408	50.882	55.046	47.043
761	true	| Symbols: ATRBP45C | RNA-binding (RRM/RBD/RNP motifs) family protein | chr4:13554983-13557763 REVERSE LENGTH=415	AT4G27000.1	45 kDa	51.949	55.423	35.416	44.229	56.435	58.919
762	true	| Symbols: WIN1 | HOPW1-1-interacting 1 | chr1:30298675-30300513 REVERSE LENGTH=457	AT1G80600.1	49 kDa	46.639	51.03	50.17	50.206	40.146	48.557
763	true	| Symbols: ARA12 | Subtilase family protein | chr5:26872192-26874465 REVERSE LENGTH=757	AT5G67360.1	79 kDa	24.674	39.921	31.44	35.824	43.762	46.007
764	true	| Symbols: ACC1, AT-ACC1, EMB22, GK, PAS3 | acetyl-CoA carboxylase 1 | chr1:13534196-13543773 FORWARD LENGTH=2254	AT1G36160.1	251 kDa	30.454	46.289	58.313	41.957	17.333	16.934
765	true	Cluster of | Symbols: SUM1, SUMO 1, SUMO1, ATSUMO1 | small ubiquitin-like modifier 1 | chr4:13497466-13498458 FORWARD LENGTH=100 (AT4G26840.1)	AT4G26840.1 [2]	11 kDa	52.733	35.124	33.388	45.347	49.436	54.622
765.1	true	| Symbols: SUM1, SUMO 1, SUMO1, ATSUMO1 | small ubiquitin-like modifier 1 | chr4:13497466-13498458 FORWARD LENGTH=100	AT4G26840.1	11 kDa	42.064	30.275	28.378	39.206	43.523	43.738
765.2	true	| Symbols: SUM2, SUMO 2, SUMO2, ATSUMO2 | small ubiquitin-like modifier 2 | chr5:22383747-22384772 REVERSE LENGTH=103	AT5G55160.1	12 kDa	37.155	18.7	21.758	28.299	33.331	37.863
766	true	| Symbols: | Tropomyosin-related | chr1:2001625-2002596 FORWARD LENGTH=323	AT1G06530.1	36 kDa	46.265	51.902	40.511	42.299	52.695	52.901
767	true	| Symbols: | Aha1 domain-containing protein | chr3:3839289-3841303 FORWARD LENGTH=360	AT3G12050.1	40 kDa	31.765	46.354	32.19	33.771	33.519	42.478
768	true	| Symbols: | GroES-like zinc-binding alcohol dehydrogenase family protein | chr3:5076847-5078870 FORWARD LENGTH=366	AT3G15090.1	39 kDa	38.639	40.008	31.738	35.018	42.18	39.613
769	true	Cluster of | Symbols: | RmlC-like cupins superfamily protein | chr1:2404300-2405863 REVERSE LENGTH=356 (AT1G07750.1)	AT1G07750.1	38 kDa	45.457	42.206	49.107	44.364	61.047	39.841
769.1	true	| Symbols: | RmlC-like cupins superfamily protein | chr1:2404300-2405863 REVERSE LENGTH=356	AT1G07750.1	38 kDa	45.457	42.206	49.107	44.364	61.047	39.841
769.2	true	| Symbols: | RmlC-like cupins superfamily protein | chr2:12303118-12304747 REVERSE LENGTH=356	AT2G28680.1	38 kDa	0	0	0	0	0	0
770	true	| Symbols: | Ribosomal protein L7Ae/L30e/S12e/Gadd45 family protein | chr4:7453296-7454208 FORWARD LENGTH=128	AT4G12600.1	14 kDa	58.922	57.908	61.049	54.011	55.69	57.469
771	true	| Symbols: | Translation elongation factor EF1A/initiation factor IF2gamma family protein | chr1:6214236-6218211 REVERSE LENGTH=532	AT1G18070.1 (+1)	59 kDa	35.802	37.243	29.143	35.807	25.857	38.65
772	true	| Symbols: AR401 | S-adenosyl-L-methionine-dependent methyltransferases superfamily protein | chr1:24866352-24868888 REVERSE LENGTH=358	AT1G66680.1	39 kDa	48.433	44.054	32.754	39.274	48.3	46.008
773	true	| Symbols: | Ribosomal protein L7Ae/L30e/S12e/Gadd45 family protein | chr4:11812041-11812922 REVERSE LENGTH=128	AT4G22380.1	14 kDa	55.108	49.964	44.076	49.407	52.699	61.355
774	true	| Symbols: | RNA-binding (RRM/RBD/RNP motifs) family protein | chr5:6518978-6521295 FORWARD LENGTH=425	AT5G19350.1 (+1)	47 kDa	45.999	29.5	36.715	41.141	50.562	46.634
775	true	| Symbols: ALDH12A1, ATP5CDH, P5CDH | aldehyde dehydrogenase 12A1 | chr5:25099768-25103159 REVERSE LENGTH=556	AT5G62530.1	62 kDa	30.439	36.761	56.874	51.783	38.47	27.608
776	true	| Symbols: SNX2a | sorting nexin 2A | chr5:23624154-23626676 REVERSE LENGTH=587	AT5G58440.1	?	51.034	62.614	25.656	52.043	56.766	73.086
777	true	| Symbols: TWN2, VALRS | valyl-tRNA synthetase / valine--tRNA ligase (VALRS) | chr1:5008502-5014486 REVERSE LENGTH=1108	AT1G14610.1	126 kDa	42.269	39.081	62.742	37.009	15.634	27.543
778	true	| Symbols: ATP58IPK, P58IPK | homolog of mamallian P58IPK | chr5:750286-752671 FORWARD LENGTH=482	AT5G03160.1	54 kDa	49.25	53.407	45.178	40.437	53.185	61.101
779	true	| Symbols: SOX, AT-SO, AtSO | sulfite oxidase | chr3:314919-317274 REVERSE LENGTH=393	AT3G01910.1	43 kDa	43.593	48.443	50.015	58.256	51.359	48.614
780	true	| Symbols: | elongation factor family protein | chr2:13213496-13218544 REVERSE LENGTH=667	AT2G31060.2	73 kDa	44.544	43.877	47.534	46.333	57.847	45.652
781	true	| Symbols: | Ribosomal protein L6 family | chr4:6463201-6464458 REVERSE LENGTH=194	AT4G10450.1	22 kDa	73.037	75.388	73.259	67.07	97.77	92.897
782	true	| Symbols: | translocon-associated protein beta (TRAPB) family protein | chr5:4526878-4528253 FORWARD LENGTH=195	AT5G14030.1	21 kDa	40.713	47.886	46.806	47.378	50.495	42.449
783	true	| Symbols: GAMMA-TIP, TIP1;1, GAMMA-TIP1 | gamma tonoplast intrinsic protein | chr2:15445490-15446336 FORWARD LENGTH=251	AT2G36830.1	26 kDa	43.362	40.862	42.956	30.967	41.465	32.589
784	true	| Symbols: IDH2, IDH-II | isocitrate dehydrogenase subunit 2 | chr2:7461062-7462466 REVERSE LENGTH=367	AT2G17130.1 (+1)	40 kDa	78.017	84.657	83.818	91.235	61.95	74.47
785	true	| Symbols: | translation elongation factor Ts (EF-Ts), putative | chr4:6778066-6779934 FORWARD LENGTH=395	AT4G11120.1	43 kDa	45.323	43.845	32.244	52.776	58.59	59.996
786	true	| Symbols: | Cytidine/deoxycytidylate deaminase family protein | chr5:10044209-10045755 REVERSE LENGTH=185	AT5G28050.1 (+1)	20 kDa	49.399	46.744	51.113	59.809	50.241	53.709
787	true	| Symbols: RSW3, PSL5 | Glycosyl hydrolases family 31 protein | chr5:25545056-25548922 FORWARD LENGTH=921	AT5G63840.1	104 kDa	31.67	33.481	44.106	30.197	26.033	29.728
788	true	| Symbols: | Pleckstrin homology (PH) domain superfamily protein | chr2:12827035-12828551 FORWARD LENGTH=217	AT2G30060.1	24 kDa	51.235	55.273	45.459	49.245	57.031	53.53
789	true	| Symbols: ATIMD2, IMD2 | isopropylmalate dehydrogenase 2 | chr1:30287833-30290126 FORWARD LENGTH=405	AT1G80560.1	43 kDa	112.28	106.09	95.959	113.5	108.08	112.95
790	true	| Symbols: | PPPDE putative thiol peptidase family protein | chr3:2243153-2244476 REVERSE LENGTH=265	AT3G07090.1	29 kDa	37.33	44.527	39.044	39.243	40.879	44.199
791	true	| Symbols: | Cysteine proteinases superfamily protein | chr1:455816-457974 FORWARD LENGTH=362	AT1G02305.1	40 kDa	39.548	47.883	28.462	34.338	41.583	24.967
792	true	| Symbols: | S-adenosyl-L-methionine-dependent methyltransferases superfamily protein | chr2:17251981-17252886 FORWARD LENGTH=269	AT2G41380.1	31 kDa	40.502	47.798	51.736	45.384	31.471	45.65
793	true	Cluster of | Symbols: MDR4, PGP4, ABCB4, ATPGP4 | ATP binding cassette subfamily B4 | chr2:19310008-19314750 REVERSE LENGTH=1286 (AT2G47000.1)	AT2G47000.1 [4]	139 kDa	33.356	39.089	97.555	51.386	5.6894	16.1
793.1	true	| Symbols: MDR4, PGP4, ABCB4, ATPGP4 | ATP binding cassette subfamily B4 | chr2:19310008-19314750 REVERSE LENGTH=1286	AT2G47000.1	139 kDa	29.379	35.266	75.159	45.35	5.6894	15.167
793.2	true	| Symbols: ATMDR1, ATMDR11, PGP19, MDR11, MDR1, ATPGP19, ABCB19, ATABCB19 | ATP binding cassette subfamily B19 | chr3:10870287-10877286 REVERSE LENGTH=1252	AT3G28860.1	137 kDa	2.048	0.95492	15.587	1.0035	0	0.93286
793.3	true	| Symbols: PGP11 | P-glycoprotein 11 | chr1:524134-528745 FORWARD LENGTH=1278	AT1G02520.1	138 kDa	3.8571	5.7361	23.366	11.944	0	0
793.4	true	| Symbols: PGP21 | P-glycoprotein 21 | chr3:23008755-23013579 REVERSE LENGTH=1296	AT3G62150.1	140 kDa	0	0	11.47	5.0176	0	0
793.5	true	| Symbols: PGP7 | P-glycoprotein 7 | chr5:18877192-18882347 REVERSE LENGTH=1248	AT5G46540.1	136 kDa	0	0	0	0	0	0
793.6	true	| Symbols: PGP3, MDR3 | P-glycoprotein 3 | chr4:780734-785329 REVERSE LENGTH=1229	AT4G01820.1	133 kDa	0	0	0	0	0	0
793.7	true	| Symbols: ATPGP1, PGP1, ABCB1 | ATP binding cassette subfamily B1 | chr2:15502162-15507050 FORWARD LENGTH=1286	AT2G36910.1	141 kDa	0	0	0	0	0	0
794	true	| Symbols: mMDH2 | Lactate/malate dehydrogenase family protein | chr3:5056139-5057941 FORWARD LENGTH=341	AT3G15020.1	36 kDa	133.11	133.49	118.71	134.92	163.59	154.19
795	true	| Symbols: | RNA binding Plectin/S10 domain-containing protein | chr5:16609377-16610583 REVERSE LENGTH=180	AT5G41520.1	20 kDa	24.67	29.234	32.56	46.716	33.253	44.484
796	true	| Symbols: | Peroxidase superfamily protein | chr2:15598225-15600004 REVERSE LENGTH=327	AT2G37130.1 (+1)	37 kDa	39.81	50.21	32.152	43.941	54.402	51.717
797	true	| Symbols: | 2-oxoglutarate (2OG) and Fe(II)-dependent oxygenase superfamily protein | chr5:6304409-6306166 REVERSE LENGTH=298	AT5G18900.1	33 kDa	31.508	45.592	27.355	31.805	41.91	49.988
798	true	| Symbols: RPL16A | ribosomal protein large subunit 16A | chr2:17791794-17792946 FORWARD LENGTH=182	AT2G42740.1 (+1)	21 kDa	35.649	36.943	36.221	32.97	34.686	32.864
799	true	| Symbols: | Remorin family protein | chr2:18863147-18864576 REVERSE LENGTH=190	AT2G45820.1	21 kDa	35.363	44.925	17.514	18.898	31.525	36.825
800	true	| Symbols: AGP31 | arabinogalactan protein 31 | chr1:9889331-9890843 REVERSE LENGTH=359	AT1G28290.1 (+1)	38 kDa	46.534	52.805	35.38	33.649	69.546	55.425
801	true	Cluster of | Symbols: | Transducin/WD40 repeat-like superfamily protein | chr1:19642866-19644978 FORWARD LENGTH=343 (AT1G52730.2)	AT1G52730.2 [2]	38 kDa	58.017	45.213	43.298	54.361	54.433	53.694
801.1	true	| Symbols: | Transducin/WD40 repeat-like superfamily protein | chr1:19642866-19644978 FORWARD LENGTH=343	AT1G52730.2	38 kDa	47.209	41.327	40.39	46.337	40.888	44.847
801.2	true	| Symbols: | Transducin/WD40 repeat-like superfamily protein | chr3:5291076-5292796 REVERSE LENGTH=341	AT3G15610.1	37 kDa	44.305	32.43	32.602	42.166	42.115	40.816
802	true	| Symbols: | methionine--tRNA ligase, putative / methionyl-tRNA synthetase, putative / MetRS, putative | chr4:7993366-7998433 REVERSE LENGTH=797	AT4G13780.1	?	46.388	43.199	45.642	46.91	25.773	25.329
803	true	| Symbols: IPP1 | isopentenyl diphosphate isomerase 1 | chr5:5371765-5373575 FORWARD LENGTH=291	AT5G16440.1	33 kDa	44.267	46.551	59.046	54.205	54.487	49.931
804	true	Cluster of | Symbols: | Translation elongation factor EFG/EF2 protein | chr2:18572411-18576756 FORWARD LENGTH=754 (AT2G45030.1)	AT2G45030.1 [2]	83 kDa	33.957	48.771	36.503	43.118	40.216	40.281
804.1	true	| Symbols: | Translation elongation factor EFG/EF2 protein | chr2:18572411-18576756 FORWARD LENGTH=754	AT2G45030.1	83 kDa	33.957	48.771	36.503	43.118	40.216	40.281
804.2	true	| Symbols: | Translation elongation factor EFG/EF2 protein | chr1:17172507-17176683 REVERSE LENGTH=754	AT1G45332.1	83 kDa	30.886	46.818	33.626	41.234	40.216	35.395
805	true	| Symbols: | Ribosomal protein L7Ae/L30e/S12e/Gadd45 family protein | chr1:5471702-5472741 FORWARD LENGTH=144	AT1G15930.2	15 kDa	47.08	59.724	44.387	31.787	53.249	47.801
806	true	| Symbols: | alpha/beta-Hydrolases superfamily protein | chr2:15208867-15210768 REVERSE LENGTH=364	AT2G36290.1	40 kDa	50.095	47.819	40.111	42.11	48.498	40.844
807	true	| Symbols: ATGSTU25, GSTU25 | glutathione S-transferase TAU 25 | chr1:5872208-5872958 FORWARD LENGTH=221	AT1G17180.1	26 kDa	31.275	42.735	32.32	50.246	43.065	42.999
808	true	| Symbols: | Granulin repeat cysteine protease family protein | chr3:6723024-6724768 FORWARD LENGTH=452	AT3G19390.1	49 kDa	48.319	50.454	49.293	51.17	50.238	45.416
809	true	| Symbols: PUR4 | purine biosynthesis 4 | chr1:27923005-27927764 REVERSE LENGTH=1407	AT1G74260.1	154 kDa	49.748	27.781	74.775	43.898	19.062	20.109
810	true	| Symbols: ACP1, ACP | acyl carrier protein 1 | chr3:1391863-1392878 REVERSE LENGTH=137	AT3G05020.1	15 kDa	50.739	55.439	43.946	50.201	51.618	56.488
811	true	| Symbols: ALDH10A8 | aldehyde dehydrogenase 10A8 | chr1:28139175-28142573 REVERSE LENGTH=501	AT1G74920.1	54 kDa	42.232	35.585	55.772	54.947	29.564	20.1
812	true	| Symbols: | diaminopimelate epimerase family protein | chr3:19864784-19866907 FORWARD LENGTH=362	AT3G53580.1	39 kDa	38.22	48.668	31.511	41.244	33.267	49.121
813	true	| Symbols: CLPP2, NCLPP7 | nuclear-encoded CLP protease P7 | chr5:7783811-7784826 FORWARD LENGTH=241	AT5G23140.1	26 kDa	33.732	39.672	37.13	37.157	34.268	40.456
814	true	| Symbols: | lactoylglutathione lyase family protein / glyoxalase I family protein | chr1:2535702-2537630 FORWARD LENGTH=185	AT1G08110.1 (+1)	21 kDa	29.497	42.046	37.478	44.091	44.728	45.78
815	true	| Symbols: ATHS1, HS1 | heat stable protein 1 | chr3:5882318-5882896 FORWARD LENGTH=109	AT3G17210.1	12 kDa	39.442	50.193	36.35	42.129	45.56	49.692
816	true	| Symbols: emb1624 | Translation initiation factor IF6 | chr3:20634581-20636312 FORWARD LENGTH=245	AT3G55620.1	26 kDa	37.344	38.069	33.546	36.983	37.031	36.939
817	true	| Symbols: CUE1, PPT, ARAPPT | Glucose-6-phosphate/phosphate translocator-related | chr5:12588950-12591408 FORWARD LENGTH=408	AT5G33320.1	44 kDa	56.512	43.64	64.079	51.061	45.568	44.85
818	true	| Symbols: | Nuclear transport factor 2 (NTF2) family protein with RNA binding (RRM-RBD-RNP motifs) domain | chr5:17689154-17691653 REVERSE LENGTH=450	AT5G43960.1	50 kDa	39.319	50.026	30.49	34.906	39.081	48.835
819	true	| Symbols: | Adenylate kinase family protein | chr5:20509382-20510631 REVERSE LENGTH=248	AT5G50370.1	27 kDa	38.256	43.802	34.317	32.749	35.18	43.492
820	true	| Symbols: SR1, ATSRP34, SRP34, SR34, At-SR34 | RNA-binding (RRM/RBD/RNP motifs) family protein | chr1:626918-629583 FORWARD LENGTH=303	AT1G02840.1 (+1)	34 kDa	41.084	37.296	26.211	25.781	38.09	37.875
821	true	| Symbols: NTF2B | nuclear transport factor 2B | chr1:9746921-9747787 FORWARD LENGTH=126	AT1G27970.1	14 kDa	50.215	45.772	46.428	38.253	55.441	45.793
822	true	| Symbols: SPDS2 | spermidine synthase 2 | chr1:26485497-26487352 REVERSE LENGTH=340	AT1G70310.1	37 kDa	71.552	54.921	80.349	66.97	76.086	68.203
823	true	| Symbols: ALDH10A9 | aldehyde dehydrogenase 10A9 | chr3:17786290-17789918 REVERSE LENGTH=503	AT3G48170.1	55 kDa	50.741	32.807	54.716	44.137	19.769	17.131
824	true	| Symbols: HSBP, AtHSBP | heat shock factor binding protein | chr4:8986864-8988339 REVERSE LENGTH=86	AT4G15802.1	9 kDa	48.162	47.044	46.977	39.217	52.98	51.721
825	true	| Symbols: EIF4B2 | eukaryotic initiation factor 4B2 | chr1:4440927-4443520 REVERSE LENGTH=549	AT1G13020.1	59 kDa	34.969	42.375	18.725	36.315	42.631	50.395
826	true	| Symbols: | Clathrin light chain protein | chr2:16726564-16728001 FORWARD LENGTH=258	AT2G40060.1	29 kDa	29.5	32.95	20.494	28.669	24.266	30.619
827	true	| Symbols: EIF2 GAMMA | eukaryotic translation initiation factor 2 gamma subunit | chr1:1097423-1099702 FORWARD LENGTH=465	AT1G04170.1	51 kDa	40.661	47.307	48.347	38.879	23.227	29.014
828	true	| Symbols: PMEAMT, AtPMEAMT | S-adenosyl-L-methionine-dependent methyltransferases superfamily protein | chr1:17966448-17969077 FORWARD LENGTH=475	AT1G48600.1 (+1)	54 kDa	70.823	78.727	89.45	82.686	70.188	50.689
829	true	| Symbols: LysoPL2 | lysophospholipase 2 | chr1:19651378-19652576 FORWARD LENGTH=332	AT1G52760.1	37 kDa	40.528	44.708	35.176	31.222	33.125	31.085
830	true	| Symbols: ACX1, ATACX1 | acyl-CoA oxidase 1 | chr4:9424930-9428689 REVERSE LENGTH=664	AT4G16760.1	74 kDa	33.517	40.229	58.295	52.252	18.671	20.143
831	true	| Symbols: MOS1 | modifier of snc1 | chr4:12733425-12739737 FORWARD LENGTH=1427	AT4G24680.1	155 kDa	41.918	39.208	32.382	37.031	28.921	50.871
832	true	Cluster of | Symbols: CSD1 | copper/zinc superoxide dismutase 1 | chr1:2827700-2829053 FORWARD LENGTH=152 (AT1G08830.1)	AT1G08830.1	15 kDa	41.328	50.362	46.168	44.038	55.145	50.579
832.1	true	| Symbols: CSD1 | copper/zinc superoxide dismutase 1 | chr1:2827700-2829053 FORWARD LENGTH=152	AT1G08830.1	15 kDa	41.328	50.362	46.168	44.038	55.145	50.579
832.2	true	| Symbols: CSD3 | copper/zinc superoxide dismutase 3 | chr5:5987221-5988706 FORWARD LENGTH=164	AT5G18100.1	17 kDa	0	0	0	0	0	0
833	true	| Symbols: | Nuclear transport factor 2 (NTF2) family protein with RNA binding (RRM-RBD-RNP motifs) domain | chr1:4710519-4712332 FORWARD LENGTH=428	AT1G13730.1	47 kDa	31.623	34.046	26.384	31.128	58.987	55.17
834	true	Porcine trypsin - Sus scrofa (Pig).	TRYP_PIG	24 kDa	51.427	49.765	44.225	56.256	68.327	48.587
835	true	| Symbols: | Rubredoxin-like superfamily protein | chr3:5299273-5301371 FORWARD LENGTH=175	AT3G15640.2	19 kDa	63.876	66.795	64.034	53.503	67.772	70.424
836	true	| Symbols: ACCD | acetyl-CoA carboxylase carboxyl transferase subunit beta | chrC:57075-58541 FORWARD LENGTH=488	ATCG00500.1	56 kDa	26.758	26.86	37.916	27.051	16.509	19.33
837	true	| Symbols: PRXR1 | Peroxidase superfamily protein | chr4:11646613-11648312 REVERSE LENGTH=330	AT4G21960.1	37 kDa	40.166	30.861	51.968	64.294	30.81	31.821
838	true	Cluster of | Symbols: PBC1 | proteasome beta subunit C1 | chr1:7626394-7628070 FORWARD LENGTH=204 (AT1G21720.1)	AT1G21720.1 [2]	23 kDa	39.379	48.258	59.543	40.883	30.031	34.878
838.1	true	| Symbols: PBC1 | proteasome beta subunit C1 | chr1:7626394-7628070 FORWARD LENGTH=204	AT1G21720.1	23 kDa	30.403	41.537	48.755	29.938	20.242	28.87
838.2	true	| Symbols: PBC2 | 20S proteasome beta subunit C2 | chr1:29096334-29098105 FORWARD LENGTH=204	AT1G77440.1	23 kDa	13.865	19.09	25.226	16.017	13.812	7.03
839	true	Cluster of | Symbols: | S-adenosyl-L-methionine-dependent methyltransferases superfamily protein | chr1:9301146-9303432 REVERSE LENGTH=616 (AT1G26850.1)	AT1G26850.1 [2]	70 kDa	26.207	22.294	49.924	32.862	18.823	20.162
839.1	true	| Symbols: | S-adenosyl-L-methionine-dependent methyltransferases superfamily protein | chr1:9301146-9303432 REVERSE LENGTH=616	AT1G26850.1	70 kDa	26.207	22.294	48.981	31.911	18.823	20.162
839.2	true	| Symbols: | S-adenosyl-L-methionine-dependent methyltransferases superfamily protein | chr1:12027262-12030397 FORWARD LENGTH=639	AT1G33170.1	73 kDa	0	0	1.8851	0.95104	0	0
840	true	| Symbols: ILA | ILITYHIA | chr1:24065232-24081908 REVERSE LENGTH=2610	AT1G64790.1	285 kDa	35.988	26.697	110.81	34.546	6.8399	8.1464
841	true	| Symbols: ATPHB2, PHB2 | prohibitin 2 | chr1:979611-981157 REVERSE LENGTH=286	AT1G03860.1	32 kDa	67.752	68.294	69.628	80.943	72.953	91.188
842	true	| Symbols: NFD3 | Ribosomal L18p/L5e family protein | chr1:11414932-11416356 REVERSE LENGTH=314	AT1G31817.1	34 kDa	50.184	45.891	37.34	45.933	44.13	57.528
843	true	| Symbols: | YbaK/aminoacyl-tRNA synthetase-associated domain | chr1:16939909-16942337 FORWARD LENGTH=307	AT1G44835.1 (+1)	34 kDa	22.359	36.099	15.391	36.593	36.195	45.32
844	true	| Symbols: NIT3, AtNIT3 | nitrilase 3 | chr3:15993419-15995493 FORWARD LENGTH=346	AT3G44320.1	38 kDa	66.14	69.048	72.836	86.046	94.804	63.556
845	true	| Symbols: | Ubiquitin-like superfamily protein | chr5:16872962-16877455 FORWARD LENGTH=879	AT5G42220.1	93 kDa	41.254	39.239	36.358	45.058	49.416	50.82
846	true	| Symbols: | CONTAINS InterPro DOMAIN/s: UPF0103/Mediator of ErbB2-driven cell motility (Memo), related (InterPro:IPR002737); Has 1074 Blast hits to 1072 proteins in 474 species: Archae - 213; Bacteria - 366; Metazoa - 159; Fungi - 135; Plants - 54; Viruses - 0; Other Eukaryotes - 147 (source: NCBI BLink). | chr2:10762639-10764631 REVERSE LENGTH=291	AT2G25280.1	33 kDa	36.549	38.751	38.117	36.892	47.571	34.819
847	true	| Symbols: ASD1, ARAF1, ARAF, ATASD1 | alpha-L-arabinofuranosidase 1 | chr3:3361031-3364573 REVERSE LENGTH=678	AT3G10740.1	75 kDa	45.663	48.537	16.977	20.79	48.449	36.112
848	true	| Symbols: | Pectinacetylesterase family protein | chr4:10582188-10584766 REVERSE LENGTH=391	AT4G19410.1	42 kDa	73.809	66.491	72.093	62.097	60.015	60.91
849	true	Cluster of | Symbols: PFK7 | phosphofructokinase 7 | chr5:22924311-22926728 FORWARD LENGTH=485 (AT5G56630.1)	AT5G56630.1 [2]	53 kDa	39.844	48.255	55.231	49.371	47.889	37.953
849.1	true	| Symbols: PFK7 | phosphofructokinase 7 | chr5:22924311-22926728 FORWARD LENGTH=485	AT5G56630.1	53 kDa	39.844	46.401	55.231	49.371	47.889	37.02
849.2	true	| Symbols: PFK6 | phosphofructokinase 6 | chr4:15845010-15848305 REVERSE LENGTH=462	AT4G32840.1	51 kDa	0	2.7716	0	0	0	0.93286
849.3	true	| Symbols: PFK1 | phosphofructokinase 1 | chr4:14403621-14406071 REVERSE LENGTH=473	AT4G29220.1	52 kDa	0	0	0	0	0	0
850	true	| Symbols: ALDH6B2 | aldehyde dehydrogenase 6B2 | chr2:5977727-5981899 REVERSE LENGTH=607	AT2G14170.1 (+1)	66 kDa	39.474	39.058	48.059	44.913	38.384	38.888
851	true	| Symbols: ATSCP2, SCP2 | sterol carrier protein 2 | chr5:17194458-17195910 REVERSE LENGTH=123	AT5G42890.1	14 kDa	51.323	32.972	17.781	28.406	36.397	37.94
852	true	Cluster of | Symbols: ftsh3 | FTSH protease 3 | chr2:12489911-12492999 REVERSE LENGTH=809 (AT2G29080.1)	AT2G29080.1	89 kDa	51.539	47.31	54.744	55.023	38.538	37.089
852.1	true	| Symbols: ftsh3 | FTSH protease 3 | chr2:12489911-12492999 REVERSE LENGTH=809	AT2G29080.1	89 kDa	51.539	47.31	54.744	55.023	38.538	37.089
852.2	true	| Symbols: ftsh10 | FTSH protease 10 | chr1:2305689-2309380 FORWARD LENGTH=813	AT1G07510.1	90 kDa	0	0	0	0	0	0
853	true	| Symbols: ATPDIL2-2, ATPDI10, PDI10, PDIL2-2 | PDI-like 2-2 | chr1:1413869-1416120 REVERSE LENGTH=447	AT1G04980.1	48 kDa	33.376	30.079	38.228	40.013	33.013	30.612
854	true	| Symbols: GASA1 | GAST1 protein homolog 1 | chr1:28441813-28442284 REVERSE LENGTH=98	AT1G75750.1 (+1)	11 kDa	53.629	45.597	33.227	34.881	49.001	48.537
855	true	| Symbols: | Lipase/lipooxygenase, PLAT/LH2 family protein | chr2:9427010-9427742 REVERSE LENGTH=183	AT2G22170.1	20 kDa	43.552	41.728	50.025	46.861	45.738	45.301
856	true	| Symbols: | phosphoglucosamine mutase family protein | chr5:5778168-5781863 FORWARD LENGTH=581	AT5G17530.1 (+1)	63 kDa	49.085	48.123	35.551	50.378	52.127	49.838
857	true	| Symbols: TAF15b | TBP-associated factor 15B | chr5:23638566-23640854 REVERSE LENGTH=422	AT5G58470.1	42 kDa	49.081	43.171	35.344	31.052	44.994	68.042
858	true	| Symbols: | phosphoribosylaminoimidazole carboxylase, putative / AIR carboxylase, putative | chr2:15806111-15810240 FORWARD LENGTH=642	AT2G37690.1	70 kDa	37.038	21.585	41.374	33.269	31.487	27.095
859	true	| Symbols: CYN | cyanase | chr3:8423238-8424415 REVERSE LENGTH=168	AT3G23490.1	19 kDa	48.599	40.786	26.431	55.553	32.673	58.136
860	true	| Symbols: NEV, AGD5 | ARF-GAP domain 5 | chr5:22057262-22061066 REVERSE LENGTH=483	AT5G54310.1	53 kDa	49.684	44.985	27.566	49.337	45.853	61.347
861	true	| Symbols: SYNC1, EMB2755, SYNC1 ARATH | Class II aminoacyl-tRNA and biotin synthetases superfamily protein | chr5:22936645-22938841 FORWARD LENGTH=572	AT5G56680.1	64 kDa	46.871	36.658	42.988	43.574	18.291	22.684
862	true	| Symbols: | Aconitase/3-isopropylmalate dehydratase protein | chr2:17918957-17919712 FORWARD LENGTH=251	AT2G43090.1	27 kDa	81.827	76.095	74.694	84.276	73.759	81.425
863	true	| Symbols: | Melibiase family protein | chr3:20882886-20885745 FORWARD LENGTH=437	AT3G56310.1	48 kDa	35.947	35.947	27.455	40.013	31.388	26.444
864	true	| Symbols: | Phosphoglycerate mutase family protein | chr3:22340982-22342187 FORWARD LENGTH=274	AT3G60450.1	31 kDa	25.591	37.97	34.004	34.172	28.548	37.572
865	true	| Symbols: smB | small nuclear ribonucleoprotein associated protein B | chr4:11022843-11023616 REVERSE LENGTH=257	AT4G20440.1 (+1)	27 kDa	40.522	47.091	37.205	41.95	55.678	47.994
866	true	| Symbols: | Aldolase superfamily protein | chr1:4148050-4150708 FORWARD LENGTH=405	AT1G12230.1 (+1)	44 kDa	22.724	45.646	30.26	24.187	48.51	33.564
867	true	| Symbols: | Ubiquinol-cytochrome C reductase iron-sulfur subunit | chr5:4305414-4307399 REVERSE LENGTH=272	AT5G13430.1 (+1)	30 kDa	42.319	49.478	46.169	42.307	53.878	51.539
868	true	Cluster of | Symbols: ATX1, ATATX1 | homolog of anti-oxidant 1 | chr1:24686445-24687327 REVERSE LENGTH=106 (AT1G66240.1)	AT1G66240.1 [2]	11 kDa	44.318	37.245	36.387	40.112	50.637	44.995
868.1	true	| Symbols: ATX1, ATATX1 | homolog of anti-oxidant 1 | chr1:24686445-24687327 REVERSE LENGTH=106	AT1G66240.1	11 kDa	44.318	37.245	36.387	40.112	50.637	44.995
868.2	true	| Symbols: ATX1, ATATX1 | homolog of anti-oxidant 1 | chr1:24686445-24686832 REVERSE LENGTH=66	AT1G66240.2	7 kDa	25.58	25.448	21.573	27.15	36.515	33.002
869	true	| Symbols: ATTIC110, TIC110 | translocon at the inner envelope membrane of chloroplasts 110 | chr1:2130303-2135563 REVERSE LENGTH=1016	AT1G06950.1	112 kDa	49.898	43.332	58.351	40.26	35.226	27.902
870	true	Cluster of | Symbols: | NAD(P)-binding Rossmann-fold superfamily protein | chr3:11193767-11194840 REVERSE LENGTH=260 (AT3G29250.2)	AT3G29250.2 [2]	27 kDa	39.661	48.1	43.891	38.105	41.519	39.734
870.1	true	| Symbols: | NAD(P)-binding Rossmann-fold superfamily protein | chr3:11193767-11194840 REVERSE LENGTH=260	AT3G29250.2	27 kDa	39.661	46.018	42.883	36.15	40.506	39.734
870.2	true	| Symbols: | NAD(P)-binding Rossmann-fold superfamily protein | chr2:19349627-19350481 REVERSE LENGTH=257	AT2G47130.1	27 kDa	0	8.243	2.9477	2.9772	2.0264	0
871	true	Cluster of | Symbols: | AAA-type ATPase family protein | chr4:1082082-1088680 REVERSE LENGTH=1265 (AT4G02480.1)	AT4G02480.1 [4]	137 kDa	46.326	40.231	40.491	42.579	51.052	29.851
871.1	true	| Symbols: | AAA-type ATPase family protein | chr4:1082082-1088680 REVERSE LENGTH=1265	AT4G02480.1	137 kDa	46.326	40.231	40.491	42.579	51.052	29.851
871.2	true	| Symbols: | AAA-type ATPase family protein | chr1:645372-651797 REVERSE LENGTH=1246	AT1G02890.1	136 kDa	22.61	28.352	18.406	23.359	26.556	16.69
871.3	true	| Symbols: | P-loop containing nucleoside triphosphate hydrolases superfamily protein | chr4:12801580-12808190 REVERSE LENGTH=1122	AT4G24860.1	124 kDa	0	0	0	0	2.0264	0
871.4	true	| Symbols: | AAA-type ATPase family protein | chr1:22962365-22968920 REVERSE LENGTH=1043	AT1G62130.1	115 kDa	0	0	0	0	0.97364	0
872	true	| Symbols: | Apoptosis inhibitory protein 5 (API5) | chr2:14377957-14382246 REVERSE LENGTH=553	AT2G34040.1	62 kDa	27.888	31.375	31.06	16.933	19.304	20.478
873	true	| Symbols: VDAC4, ATVDAC4 | voltage dependent anion channel 4 | chr5:23283895-23285335 REVERSE LENGTH=274	AT5G57490.1	30 kDa	33.575	35.216	38.324	35.981	46.088	38.127
874	true	Cluster of | Symbols: PCNA1, ATPCNA1 | proliferating cellular nuclear antigen 1 | chr1:2263204-2264382 FORWARD LENGTH=263 (AT1G07370.1)	AT1G07370.1 [2]	29 kDa	28.683	28.144	36.553	34.701	27.914	25.096
874.1	true	| Symbols: PCNA1, ATPCNA1 | proliferating cellular nuclear antigen 1 | chr1:2263204-2264382 FORWARD LENGTH=263	AT1G07370.1	29 kDa	28.683	27.226	33.603	34.701	27.914	25.096
874.2	true	| Symbols: PCNA2, ATPCNA2 | proliferating cell nuclear antigen 2 | chr2:12650139-12651598 REVERSE LENGTH=264	AT2G29570.1	29 kDa	26.635	23.253	32.615	26.786	27.914	23.056
875	true	Cluster of | Symbols: UBC35, UBC13A | ubiquitin-conjugating enzyme 35 | chr1:29650589-29652203 FORWARD LENGTH=153 (AT1G78870.2)	AT1G78870.2 [2]	17 kDa	27.612	34.034	28.762	33.265	37.289	40.94
875.1	true	| Symbols: UBC35, UBC13A | ubiquitin-conjugating enzyme 35 | chr1:29650589-29652203 FORWARD LENGTH=153	AT1G78870.2	17 kDa	21.66	29.175	21.625	30.236	30.739	35.322
875.2	true	| Symbols: UBC36, UBC13B | ubiquitin-conjugating enzyme 36 | chr1:5776550-5778327 REVERSE LENGTH=153	AT1G16890.2	17 kDa	19.729	29.03	21.648	23.906	29.108	31.932
876	true	| Symbols: | ketose-bisphosphate aldolase class-II family protein | chr1:6283634-6293772 REVERSE LENGTH=1373	AT1G18270.1 (+1)	147 kDa	46.6	47.474	52.764	51.052	30.693	25.904
877	true	| Symbols: ENOC | cytosolic enolase | chr2:12646635-12649694 FORWARD LENGTH=475	AT2G29560.1	52 kDa	30.641	42.007	16.452	27.04	21.588	37.006
878	true	| Symbols: | Single hybrid motif superfamily protein | chr2:14805913-14807274 REVERSE LENGTH=156	AT2G35120.1	17 kDa	36.349	35.845	38.502	27.891	39.492	31.507
879	true	| Symbols: ATBBC1, BBC1, RSU2 | breast basic conserved 1 | chr3:18166971-18168047 REVERSE LENGTH=206	AT3G49010.1	24 kDa	47.495	31.443	31.519	35.314	43.242	41.873
880	true	| Symbols: | Nitrilase/cyanide hydratase and apolipoprotein N-acyltransferase family protein | chr5:3885162-3887772 FORWARD LENGTH=369	AT5G12040.1	40 kDa	38.424	37.582	46.667	46.947	34.407	22.731
881	true	| Symbols: NAD-ME1 | NAD-dependent malic enzyme 1 | chr2:5650089-5655103 FORWARD LENGTH=623	AT2G13560.1	70 kDa	23.742	23.353	37.311	27.986	10.434	13.736
882	true	| Symbols: | Ribosomal protein L1p/L10e family | chr2:17782352-17784830 FORWARD LENGTH=415	AT2G42710.1	46 kDa	35.316	38.846	33.319	34.119	43.737	40.738
883	true	| Symbols: PYRD | pyrimidine d | chr5:7847792-7850243 REVERSE LENGTH=460	AT5G23300.1	49 kDa	21.572	34.736	30.231	35.088	35.975	31.593
884	true	| Symbols: GEM | GRAM domain family protein | chr2:9541523-9544778 FORWARD LENGTH=299	AT2G22475.1	32 kDa	51.072	44.819	32.083	33.944	51.543	48.999
885	true	| Symbols: | biotin/lipoyl attachment domain-containing protein | chr3:20826852-20829007 FORWARD LENGTH=281	AT3G56130.1	30 kDa	41.069	44.103	19.702	40.838	42.168	37.891
886	true	Cluster of | Symbols: | Signal recognition particle, SRP54 subunit protein | chr1:18084972-18087743 REVERSE LENGTH=495 (AT1G48900.1)	AT1G48900.1 [2]	55 kDa	31.397	29.193	27.364	41.885	37.061	34.428
886.1	true	| Symbols: | Signal recognition particle, SRP54 subunit protein | chr1:18084972-18087743 REVERSE LENGTH=495	AT1G48900.1	55 kDa	31.397	29.193	27.364	41.885	37.061	34.428
886.2	true	| Symbols: | Signal recognition particle, SRP54 subunit protein | chr5:20077556-20080206 REVERSE LENGTH=497	AT5G49500.1	55 kDa	0	0.93678	0	0	0	0
887	true	Cluster of | Symbols: | Transketolase family protein | chr2:14568956-14570844 REVERSE LENGTH=406 (AT2G34590.1)	AT2G34590.1 [2]	44 kDa	34.596	30.146	46.239	48.192	32.761	27.095
887.1	true	| Symbols: | Transketolase family protein | chr2:14568956-14570844 REVERSE LENGTH=406	AT2G34590.1	44 kDa	33.589	27.326	45.273	46.237	32.761	27.095
887.2	true	| Symbols: PDH-E1 BETA | pyruvate dehydrogenase E1 beta | chr1:10584350-10586477 REVERSE LENGTH=406	AT1G30120.1	44 kDa	32.602	29.229	44.304	45.166	30.761	26.162
888	true	| Symbols: | Transducin/WD40 repeat-like superfamily protein | chr1:30320809-30323543 REVERSE LENGTH=349	AT1G80670.1	38 kDa	43.224	40.116	26.419	30.045	44.042	45.145
889	true	| Symbols: | Ribosomal protein L7Ae/L30e/S12e/Gadd45 family protein | chr2:13639228-13640104 REVERSE LENGTH=144	AT2G32060.1	15 kDa	34.408	40.29	30.503	30.149	46.399	45.788
890	true	| Symbols: SKP1, ASK1, ATSKP1, SKP1A, UIP1 | S phase kinase-associated protein 1 | chr1:28516715-28517454 FORWARD LENGTH=160	AT1G75950.1	18 kDa	47.539	53.768	46.252	52.055	58.468	44.839
891	true	| Symbols: LTI30, XERO2 | dehydrin family protein | chr3:18940825-18941406 FORWARD LENGTH=193	AT3G50970.1	21 kDa	38.463	32.201	31.674	27.908	32.513	38.477
892	true	| Symbols: ATMSRB9, MSRB9 | methionine sulfoxide reductase B9 | chr4:11591378-11592138 REVERSE LENGTH=143	AT4G21850.1	15 kDa	43.079	39.954	36.321	30.934	47.797	49.9
893	true	| Symbols: | UDP-Glycosyltransferase superfamily protein | chr1:1820495-1821802 REVERSE LENGTH=435	AT1G06000.1	48 kDa	21.604	31.844	26.359	30.696	16.418	24.537
894	true	Cluster of | Symbols: VSR4, VSR2;1, BP80-2;1, MTV4 | vacuolar sorting receptor 4 | chr2:6300878-6304156 REVERSE LENGTH=628 (AT2G14720.1)	AT2G14720.1 [2]	70 kDa	40.826	34.996	38.169	40.957	25.84	26.728
894.1	true	| Symbols: VSR4, VSR2;1, BP80-2;1, MTV4 | vacuolar sorting receptor 4 | chr2:6300878-6304156 REVERSE LENGTH=628	AT2G14720.1	70 kDa	28.948	29.077	31.355	32.842	21.862	23.587
894.2	true	| Symbols: ATVSR3, VSR3, VSR2;2, BP80-2;2 | vaculolar sorting receptor 3 | chr2:6308895-6312303 FORWARD LENGTH=628	AT2G14740.1	70 kDa	34.821	25.29	27.281	31.989	19.12	21.993
895	true	Cluster of | Symbols: ATECA4, ECA4 | endomembrane-type CA-ATPase 4 | chr1:2370305-2374196 REVERSE LENGTH=1061 (AT1G07670.1)	AT1G07670.1 [2]	116 kDa	28.618	36.204	72.279	53.754	12.779	19.862
895.1	true	| Symbols: ATECA4, ECA4 | endomembrane-type CA-ATPase 4 | chr1:2370305-2374196 REVERSE LENGTH=1061	AT1G07670.1	116 kDa	28.618	36.204	68.325	51.778	12.779	19.862
895.2	true	| Symbols: ECA1, ATECA1, ACA3 | ER-type Ca2+-ATPase 1 | chr1:2416681-2420572 FORWARD LENGTH=1061	AT1G07810.1	116 kDa	12.844	23.779	49.865	30.829	5.3205	5.1077
895.3	true	| Symbols: ECA2, ATECA2 | ER-type Ca2+-ATPase 2 | chr4:382690-386226 REVERSE LENGTH=1054	AT4G00900.1	116 kDa	0	0	0	0	0	0
896	true	| Symbols: ALDH3H1, ALDH4 | aldehyde dehydrogenase 3H1 | chr1:16796564-16800031 REVERSE LENGTH=484	AT1G44170.1	53 kDa	29.658	41.129	40.875	36.956	33.459	27.616
897	true	| Symbols: KAS III | 3-ketoacyl-acyl carrier protein synthase III | chr1:23192502-23194737 FORWARD LENGTH=404	AT1G62640.1	43 kDa	47.27	46.807	45.785	46.525	43.746	46.223
898	true	| Symbols: | copper ion binding | chr2:11820056-11820867 REVERSE LENGTH=113	AT2G27730.1	12 kDa	53.402	52.901	47.191	50.302	58.766	49.036
899	true	| Symbols: | FUNCTIONS IN: molecular_function unknown; INVOLVED IN: biological_process unknown; LOCATED IN: mitochondrion; EXPRESSED IN: 26 plant structures; EXPRESSED DURING: 14 growth stages; CONTAINS InterPro DOMAIN/s: Mitochondrial inner membrane protein Mitofilin (InterPro:IPR019133); Has 30201 Blast hits to 17322 proteins in 780 species: Archae - 12; Bacteria - 1396; Metazoa - 17338; Fungi …	AT4G39690.1	71 kDa	17.304	29.412	11.713	30.753	37.916	30.74
900	true	| Symbols: DSK2 | ubiquitin family protein | chr2:7482133-7485090 REVERSE LENGTH=551	AT2G17200.1	58 kDa	64.955	60.871	49.609	72.263	61.803	75.024
901	true	| Symbols: | Class II aminoacyl-tRNA and biotin synthetases superfamily protein | chr4:15156696-15159362 FORWARD LENGTH=558	AT4G31180.1	63 kDa	50.594	38.672	71.273	47.093	22.006	30.434
902	true	| Symbols: | LOCATED IN: cytosol; EXPRESSED IN: 24 plant structures; EXPRESSED DURING: 14 growth stages; BEST Arabidopsis thaliana protein match is: Tudor/PWWP/MBT superfamily protein (TAIR:AT1G15940.1). | chr4:15419435-15423939 REVERSE LENGTH=872	AT4G31880.2	94 kDa	31.849	33.837	18.582	32.898	29.86	27.213
903	true	| Symbols: PGIP1, ATPGIP1 | polygalacturonase inhibiting protein 1 | chr5:2132373-2133434 FORWARD LENGTH=330	AT5G06860.1	37 kDa	14.523	51.543	21.702	38.147	22.054	65.323
904	true	Cluster of | Symbols: ATARD2 | RmlC-like cupins superfamily protein | chr4:8424897-8426360 REVERSE LENGTH=199 (AT4G14710.1)	AT4G14710.1 [5]	23 kDa	35.65	28.385	34.297	30.968	31.503	33.885
904.1	true	| Symbols: ATARD2 | RmlC-like cupins superfamily protein | chr4:8424897-8426360 REVERSE LENGTH=199	AT4G14710.1 (+3)	23 kDa	35.65	28.385	31.303	30.017	31.503	33.885
904.2	true	| Symbols: ATARD1, ARD1 | acireductone dioxygenase 1 | chr4:8430484-8431867 REVERSE LENGTH=192	AT4G14716.1	23 kDa	35.65	28.385	34.297	30.968	31.503	33.885
905	true	| Symbols: | unknown protein; FUNCTIONS IN: molecular_function unknown; INVOLVED IN: biological_process unknown; LOCATED IN: mitochondrion, chloroplast, plastid, chloroplast envelope; EXPRESSED IN: 24 plant structures; EXPRESSED DURING: 13 growth stages; BEST Arabidopsis thaliana protein match is: unknown protein (TAIR:AT1G45170.1); Has 30201 Blast hits to 17322 proteins in 780 species: Archae - …	AT5G42960.1	?	29.313	33.275	26.651	32.166	34.701	38.614
906	true	Cluster of | Symbols: | Protein kinase superfamily protein | chr2:13096399-13098285 FORWARD LENGTH=366 (AT2G30740.1)	AT2G30740.1 [5]	41 kDa	61.98	61.702	52.69	59.187	59.177	60.16
906.1	true	| Symbols: | Protein kinase superfamily protein | chr2:13096399-13098285 FORWARD LENGTH=366	AT2G30740.1	41 kDa	48.254	50.115	37.114	47.113	50.06	47.133
906.2	true	| Symbols: | Protein kinase superfamily protein | chr1:2052750-2054552 REVERSE LENGTH=361	AT1G06700.1	40 kDa	43.473	36.836	35.88	37.961	28.544	40.487
906.3	true	| Symbols: | Protein kinase superfamily protein | chr3:21932930-21934883 FORWARD LENGTH=408	AT3G59350.1 (+1)	46 kDa	17.406	13.557	14.636	15.096	16.351	17.377
906.4	true	| Symbols: | Protein kinase superfamily protein | chr2:13093145-13094677 FORWARD LENGTH=338	AT2G30730.1	38 kDa	3.8969	2.8648	0.98503	0	1.9385	2.913
906.5	true	| Symbols: | Protein kinase superfamily protein | chr2:17966475-17968446 FORWARD LENGTH=406	AT2G43230.1 (+1)	45 kDa	0	0	0	0	0	0
907	true	Cluster of | Symbols: PP2A-1 | protein phosphatase 2A-2 | chr1:22020708-22022293 REVERSE LENGTH=306 (AT1G59830.1)	AT1G59830.1 [6]	35 kDa	39.493	29.991	57.244	34.479	22.763	22.985
907.1	true	| Symbols: PP2A-1 | protein phosphatase 2A-2 | chr1:22020708-22022293 REVERSE LENGTH=306	AT1G59830.1	35 kDa	11.772	7.7921	20.547	6.0546	1.9825	0
907.2	true	| Symbols: PP2A-4 | protein phosphatase 2A-4 | chr3:21635503-21638911 REVERSE LENGTH=313	AT3G58500.1	36 kDa	30.699	24.145	38.664	25.276	20.781	22.985
907.3	true	| Symbols: PP2A-3 | protein phosphatase 2A-3 | chr2:17698099-17701226 REVERSE LENGTH=313	AT2G42500.1	36 kDa	31.642	21.176	42.55	28.474	20.781	22.985
907.4	true	| Symbols: PP2A | serine/threonine protein phosphatase 2A | chr1:26348892-26350511 REVERSE LENGTH=307	AT1G69960.1	35 kDa	0	1.9527	4.8754	0	0	0
907.5	true	| Symbols: PPX1, PPX-1 | protein phosphatase X 1 | chr4:13470397-13472154 REVERSE LENGTH=305	AT4G26720.1 (+1)	35 kDa	0	0	3.1435	0	0	0
908	true	Cluster of | Symbols: | Translation initiation factor IF2/IF5 | chr1:13898706-13900025 REVERSE LENGTH=439 (AT1G36730.1)	AT1G36730.1 [2]	49 kDa	42.183	33.015	35.134	32.245	48.135	43.341
908.1	true	| Symbols: | Translation initiation factor IF2/IF5 | chr1:13898706-13900025 REVERSE LENGTH=439	AT1G36730.1	49 kDa	42.183	33.015	35.134	32.245	48.135	43.341
908.2	true	| Symbols: | Translation initiation factor IF2/IF5 | chr1:29269087-29270400 FORWARD LENGTH=437	AT1G77840.1	49 kDa	0.94541	0	0.98503	0	0	4.4828
909	true	| Symbols: | DC1 domain-containing protein | chr1:22261978-22264243 FORWARD LENGTH=578	AT1G60420.1	65 kDa	36.837	31.134	37.128	40.972	20.33	15.303
910	true	| Symbols: ATGRX4, GRX4 | glutaredoxin 4 | chr3:5308134-5309383 REVERSE LENGTH=169	AT3G15660.1	19 kDa	30.364	36.215	24.47	38.163	36.223	38.175
911	true	| Symbols: SUS2, EMB33, EMB177, EMB14 | Pre-mRNA-processing-splicing factor | chr1:30118052-30127574 FORWARD LENGTH=2359	AT1G80070.1	275 kDa	34.63	36.681	72.059	46.827	14.419	23.997
912	true	| Symbols: | Phosphoribosyltransferase family protein | chr2:17856396-17858394 FORWARD LENGTH=337	AT2G42910.1	38 kDa	26.554	38.483	40.745	36.009	18.756	20.987
913	true	| Symbols: | 2Fe-2S ferredoxin-like superfamily protein | chr3:2389026-2389505 FORWARD LENGTH=159	AT3G07480.1	18 kDa	32.892	36.38	23.504	40.169	36.54	46.72
914	true	| Symbols: | oxidoreductase, zinc-binding dehydrogenase family protein | chr4:11475822-11477514 FORWARD LENGTH=325	AT4G21580.1	34 kDa	29.834	45.845	47.492	50.94	22.872	29.791
915	true	Cluster of | Symbols: ATPDIL1-6, ATPDI4, PDI4, PDIL1-6 | PDI-like 1-6 | chr3:5460955-5463666 REVERSE LENGTH=534 (AT3G16110.1)	AT3G16110.1 [2]	60 kDa	19.125	35.737	29.15	33.874	27.097	20.747
915.1	true	| Symbols: ATPDIL1-6, ATPDI4, PDI4, PDIL1-6 | PDI-like 1-6 | chr3:5460955-5463666 REVERSE LENGTH=534	AT3G16110.1	60 kDa	19.125	35.737	28.218	33.874	27.097	20.747
915.2	true	| Symbols: ATPDIL1-5, ATPDI3, PDI3, PDIL1-5 | PDI-like 1-5 | chr1:19460694-19463346 FORWARD LENGTH=537	AT1G52260.1	60 kDa	0	0	0.9323	0	0	0
916	true	| Symbols: ATB ALPHA, B ALPHA | protein phosphatase 2A 55 kDa regulatory subunit B alpha isoform | chr1:19166218-19169974 FORWARD LENGTH=513	AT1G51690.1	57 kDa	35.257	35.275	32.258	35.119	30.496	40.899
917	true	| Symbols: ATHOL3, HOL3 | S-adenosyl-L-methionine-dependent methyltransferases superfamily protein | chr2:18196091-18197664 REVERSE LENGTH=226	AT2G43940.1	25 kDa	38.282	31.118	29.142	34.137	45.004	34.753
918	true	| Symbols: | Protein of unknown function (DUF3411) | chr5:4044950-4047290 REVERSE LENGTH=386	AT5G12470.1	41 kDa	30.648	29.976	43.812	34.132	25.262	27.583
919	true	| Symbols: | Alpha-1,4-glucan-protein synthase family protein | chr5:5393296-5394342 FORWARD LENGTH=348	AT5G16510.1	39 kDa	39.718	29.435	50.835	39.959	25.142	28.307
920	true	| Symbols: RHD3 | Root hair defective 3 GTP-binding protein (RHD3) | chr3:4565762-4571109 REVERSE LENGTH=802	AT3G13870.1	89 kDa	34.55	31.943	49.812	37.208	19.389	21.13
921	true	| Symbols: ATGCN4, GCN4 | general control non-repressible 4 | chr3:20190393-20192564 FORWARD LENGTH=723	AT3G54540.1	80 kDa	30.464	46.663	39.968	40.687	44.563	38.695
922	true	| Symbols: | Zn-dependent exopeptidases superfamily protein | chr5:24223887-24226783 REVERSE LENGTH=477	AT5G60160.1	52 kDa	49.819	33.668	45.136	36.166	30.621	24.828
923	true	| Symbols: | Protein of unknown function (DUF3223) | chr5:25072620-25073917 REVERSE LENGTH=202	AT5G62440.1	23 kDa	33.674	29.458	23.563	27.117	42.679	47.169
924	true	| Symbols: ATRBP47B, RBP47B | RNA-binding protein 47B | chr3:6611398-6613823 REVERSE LENGTH=435	AT3G19130.1	48 kDa	43.31	60.719	30.213	43.888	46.416	53.982
925	true	| Symbols: | LOCATED IN: endoplasmic reticulum, plasma membrane; EXPRESSED IN: 23 plant structures; EXPRESSED DURING: 14 growth stages; CONTAINS InterPro DOMAIN/s: Saposin B (InterPro:IPR008139); Has 137 Blast hits to 137 proteins in 50 species: Archae - 2; Bacteria - 0; Metazoa - 41; Fungi - 10; Plants - 36; Viruses - 0; Other Eukaryotes - 48 (source: NCBI BLink). | chr4:14494056-14495657 REVERS…	AT4G29520.1	34 kDa	31.084	29.206	26.539	37.188	28.538	38.621
926	true	| Symbols: ANNAT7, ANN7 | annexin 7 | chr5:3209738-3211396 REVERSE LENGTH=316	AT5G10230.1	36 kDa	40.394	44.97	29.368	41.319	33.704	34.524
927	true	Cluster of | Symbols: MBF1A, ATMBF1A | multiprotein bridging factor 1A | chr2:17774972-17776116 FORWARD LENGTH=142 (AT2G42680.1)	AT2G42680.1 [2]	16 kDa	56.214	32.695	34.492	41.172	48.328	54.533
927.1	true	| Symbols: MBF1A, ATMBF1A | multiprotein bridging factor 1A | chr2:17774972-17776116 FORWARD LENGTH=142	AT2G42680.1	16 kDa	42.582	26.735	26.624	33.133	34.306	41.575
927.2	true	| Symbols: MBF1B, ATMBF1B | multiprotein bridging factor 1B | chr3:21707367-21708625 FORWARD LENGTH=142	AT3G58680.1	16 kDa	21.43	8.9957	13.829	14.127	18.221	22.926
928	true	| Symbols: eIFiso4G2 | MIF4G domain-containing protein / MA3 domain-containing protein | chr2:10225500-10228456 REVERSE LENGTH=747	AT2G24050.1	83 kDa	39.752	36.292	36.459	39.091	40.75	35.086
929	true	| Symbols: | Glycosyl hydrolase superfamily protein | chr4:9200180-9201441 REVERSE LENGTH=344	AT4G16260.1	38 kDa	23.218	40.955	52.982	49.028	38.327	25.693
930	true	| Symbols: CIB22, AtCIB22 | LYR family of Fe/S cluster biogenesis protein | chr4:16556874-16558362 FORWARD LENGTH=117	AT4G34700.1	14 kDa	31.436	27.376	15.824	26.241	30.004	26.77
931	true	| Symbols: | winged-helix DNA-binding transcription factor family protein | chr4:16997433-17000410 FORWARD LENGTH=523	AT4G35890.1	56 kDa	38.162	31.448	25.503	33.047	37.898	45.461
932	true	| Symbols: | ATPase, F1 complex, delta/epsilon subunit | chr5:19090384-19092034 FORWARD LENGTH=203	AT5G47030.1	22 kDa	9.5579	14.118	19.555	7.1466	21.332	24.923
933	true	| Symbols: 4CL1, 4CL.1, AT4CL1 | 4-coumarate:CoA ligase 1 | chr1:19159007-19161464 REVERSE LENGTH=561	AT1G51680.1	61 kDa	35.77	38.871	53.971	46.883	21.169	28.784
934	true	| Symbols: ATGSTU1, GST19, GSTU1 | glutathione S-transferase TAU 1 | chr2:12631593-12632360 REVERSE LENGTH=224	AT2G29490.1	26 kDa	18.765	33.811	36.036	35.215	25.056	39.703
935	true	| Symbols: ATPDIL2-3, PDI9, ATPDI9, PDIL2-3 | PDI-like 2-3 | chr2:13962502-13965406 REVERSE LENGTH=440	AT2G32920.1	48 kDa	41.888	29.766	37.099	46.656	29.361	23.768
936	true	Cluster of | Symbols: | Ribosomal L29 family protein | chr5:587611-588547 FORWARD LENGTH=123 (AT5G02610.1)	AT5G02610.1 [3]	14 kDa	35.834	34.192	32.381	38.226	38.552	33.672
936.1	true	| Symbols: | Ribosomal L29 family protein | chr5:587611-588547 FORWARD LENGTH=123	AT5G02610.1 (+1)	14 kDa	29.915	30.183	28.556	30.208	31.039	27.563
936.2	true	| Symbols: | Ribosomal L29 family protein | chr2:16450803-16451762 REVERSE LENGTH=123	AT2G39390.1	14 kDa	30.892	23.532	22.669	29.189	30.837	27.792
937	true	| Symbols: FPS1 | farnesyl diphosphate synthase 1 | chr5:19345297-19347415 FORWARD LENGTH=384	AT5G47770.1	44 kDa	44.504	41.268	46.578	37.297	27.372	39.853
938	true	| Symbols: CAD5, ATCAD5, CAD-5 | cinnamyl alcohol dehydrogenase 5 | chr4:16386898-16388666 REVERSE LENGTH=357	AT4G34230.1	39 kDa	43.499	45.274	52.767	54.273	37.687	18.938
939	true	Cluster of | Symbols: | protein kinase-related | chr3:17005672-17008410 REVERSE LENGTH=471 (AT3G46280.1)	AT3G46280.1 [2]	?	30.412	32.121	23.502	29.382	50.986	39.669
939.1	true	| Symbols: | protein kinase-related | chr3:17005672-17008410 REVERSE LENGTH=471	AT3G46280.1	?	30.412	31.165	23.502	29.382	50.986	39.669
939.2	true	| Symbols: | receptor protein kinase-related | chr3:17000887-17004237 REVERSE LENGTH=470	AT3G46270.1	?	2.864	1.9107	0	1.074	6.3929	0
940	true	Cluster of | Symbols: ATBCAT-3, BCAT3 | branched-chain aminotransferase 3 | chr3:18422768-18425473 FORWARD LENGTH=413 (AT3G49680.1)	AT3G49680.1 [3]	45 kDa	36.424	33.718	22.875	38.101	31.87	24.72
940.1	true	| Symbols: ATBCAT-3, BCAT3 | branched-chain aminotransferase 3 | chr3:18422768-18425473 FORWARD LENGTH=413	AT3G49680.1 (+1)	45 kDa	36.424	33.718	21.827	37.027	30.839	24.72
940.2	true	| Symbols: ATBCAT-5 | branched-chain amino acid aminotransferase 5 / branched-chain amino acid transaminase 5 (BCAT5) | chr5:26316418-26318585 FORWARD LENGTH=415	AT5G65780.1	46 kDa	0	0	1.9801	1.074	1.0309	0
941	true	| Symbols: | Phosphoenolpyruvate carboxylase family protein | chr1:7502325-7504103 REVERSE LENGTH=336	AT1G21440.1	36 kDa	47.251	41.959	44.138	59.222	19.154	33.839
942	true	| Symbols: ATRBP47A, RBP47A | RNA-binding protein 47A | chr1:18357236-18360150 REVERSE LENGTH=445	AT1G49600.1	48 kDa	55.82	46.01	43.72	59.469	52.835	61.816
943	true	| Symbols: ATO1, TO1 | thioredoxin O1 | chr2:14754398-14755888 FORWARD LENGTH=194	AT2G35010.1	21 kDa	35.18	36.302	37.259	49.35	44.742	39.505
944	true	| Symbols: AR192 | Co-chaperone GrpE family protein | chr4:13485066-13486560 REVERSE LENGTH=327	AT4G26780.1	36 kDa	27.334	36.819	26.236	28.121	36.257	44.617
945	true	| Symbols: ECT3 | evolutionarily conserved C-terminal region 3 | chr5:24557485-24559780 REVERSE LENGTH=495	AT5G61020.1 (+1)	55 kDa	39.391	31.119	43.392	35.924	61.523	47.82
946	true	Cluster of | Symbols: | GRIM-19 protein | chr2:14078974-14079929 FORWARD LENGTH=143 (AT2G33220.1)	AT2G33220.1 [2]	16 kDa	27.723	20.558	27.339	26.172	39.582	29.734
946.1	true	| Symbols: | GRIM-19 protein | chr2:14078974-14079929 FORWARD LENGTH=143	AT2G33220.1	16 kDa	27.723	20.558	27.339	26.172	39.582	29.734
946.2	true	| Symbols: MEE4 | GRIM-19 protein | chr1:1289921-1290986 REVERSE LENGTH=143	AT1G04630.1	16 kDa	1.9093	0	0	0	0	0
947	true	| Symbols: FIP1 | FH interacting protein 1 | chr1:9850395-9852300 REVERSE LENGTH=259	AT1G28200.1	28 kDa	39.177	38.376	30.568	36.834	40.618	44.274
948	true	| Symbols: NUA, AtTPR | nuclear pore anchor | chr1:29819176-29832809 REVERSE LENGTH=2093	AT1G79280.1 (+2)	237 kDa	31.513	39.947	8.732	14.869	37.638	32.022
949	true	| Symbols: | NAD(P)-linked oxidoreductase superfamily protein | chr2:9103408-9105116 REVERSE LENGTH=309	AT2G21250.1	35 kDa	41.737	31.974	42.076	41.073	36.811	36.924
950	true	Cluster of | Symbols: UGT73B4 | UDP-glycosyltransferase 73B4 | chr2:6761750-6763398 FORWARD LENGTH=484 (AT2G15490.1)	AT2G15490.1 [3]	54 kDa	34.548	30.033	43.218	37.084	30.154	22.673
950.1	true	| Symbols: UGT73B4 | UDP-glycosyltransferase 73B4 | chr2:6761750-6763398 FORWARD LENGTH=484	AT2G15490.1	54 kDa	34.548	30.033	43.218	37.084	30.154	22.673
950.2	true	| Symbols: UGT73B5 | UDP-glucosyl transferase 73B5 | chr2:6758817-6760452 FORWARD LENGTH=484	AT2G15480.1 (+1)	54 kDa	0	6.8363	14.537	3.0022	0	2.7623
951	true	| Symbols: PIP2B, PIP2;2 | plasma membrane intrinsic protein 2 | chr2:15613624-15614791 REVERSE LENGTH=285	AT2G37170.1	30 kDa	92.419	59.874	91.59	63.344	81.636	64.727
952	true	| Symbols: | unknown protein; FUNCTIONS IN: molecular_function unknown; INVOLVED IN: biological_process unknown; LOCATED IN: cellular_component unknown; EXPRESSED IN: 26 plant structures; EXPRESSED DURING: 15 growth stages; Has 27734 Blast hits to 16708 proteins in 1259 species: Archae - 81; Bacteria - 3434; Metazoa - 10876; Fungi - 2514; Plants - 987; Viruses - 212; Other Eukaryotes - 9630 (sour…	AT3G50370.1	236 kDa	32.797	22.624	25.399	36.099	23.808	50.734
953	true	| Symbols: | Glutamyl/glutaminyl-tRNA synthetase, class Ic | chr5:9305673-9308247 FORWARD LENGTH=719	AT5G26710.1	81 kDa	25.824	44.063	46.818	29.529	16.223	24.777
954	true	| Symbols: | Kinase-related protein of unknown function (DUF1296) | chr3:2445275-2450372 REVERSE LENGTH=841	AT3G07660.1	90 kDa	33.952	26.012	23.64	32.077	28.873	45.138
955	true	| Symbols: ATMLP-300B, MEE36, MLP-300B | myrosinase-binding protein-like protein-300B | chr3:5586087-5587541 FORWARD LENGTH=300	AT3G16440.1	32 kDa	46.547	52.417	22.166	22.762	40.76	44.698
956	true	| Symbols: | Cytochrome bd ubiquinol oxidase, 14kDa subunit | chr4:15669641-15671095 REVERSE LENGTH=122	AT4G32470.1	15 kDa	44.385	47.017	48.369	45.384	53.709	46.694
957	true	| Symbols: ACX3, ATACX3 | acyl-CoA oxidase 3 | chr1:1922423-1926002 FORWARD LENGTH=675	AT1G06290.1	76 kDa	37.444	29.553	46.574	36.914	18.243	14.116
958	true	| Symbols: | unknown protein; FUNCTIONS IN: molecular_function unknown; INVOLVED IN: biological_process unknown; LOCATED IN: mitochondrion, plasma membrane, plastid, vacuole; EXPRESSED IN: 27 plant structures; EXPRESSED DURING: 15 growth stages; Has 39 Blast hits to 39 proteins in 13 species: Archae - 0; Bacteria - 0; Metazoa - 0; Fungi - 0; Plants - 39; Viruses - 0; Other Eukaryotes - 0 (source:…	AT1G08480.1	16 kDa	22.305	35.998	30.712	22.101	35.894	34.596
959	true	| Symbols: ATRFNR1, RFNR1 | root FNR 1 | chr4:2738839-2740483 REVERSE LENGTH=378	AT4G05390.1	42 kDa	44.344	38.753	48.635	44.255	62.22	55.629
960	true	Cluster of | Symbols: | epsin N-terminal homology (ENTH) domain-containing protein / clathrin assembly protein-related | chr2:10822716-10824677 FORWARD LENGTH=653 (AT2G25430.1)	AT2G25430.1 [2]	72 kDa	28.648	34.751	30.217	27.606	29.602	31.636
960.1	true	| Symbols: | epsin N-terminal homology (ENTH) domain-containing protein / clathrin assembly protein-related | chr2:10822716-10824677 FORWARD LENGTH=653	AT2G25430.1	72 kDa	28.648	32.783	26.22	25.649	28.655	30.582
960.2	true	| Symbols: | ENTH/ANTH/VHS superfamily protein | chr4:15586003-15587910 FORWARD LENGTH=635	AT4G32285.1	71 kDa	8.8719	15.392	13.578	10.894	4.1382	13.477
961	true	| Symbols: | 2-oxoglutarate (2OG) and Fe(II)-dependent oxygenase superfamily protein | chr3:4449448-4450616 FORWARD LENGTH=361	AT3G13610.1	41 kDa	21.388	28.204	41.996	40.712	17.223	30.103
962	true	| Symbols: | RNA-binding (RRM/RBD/RNP motifs) family protein | chr3:5052844-5054058 FORWARD LENGTH=404	AT3G15010.1	42 kDa	31.395	38.053	34.721	27.153	34.435	42.405
963	true	| Symbols: | Rhodanese/Cell cycle control phosphatase superfamily protein | chr2:9027858-9028805 FORWARD LENGTH=169	AT2G21045.1	19 kDa	45.256	39.866	34.344	41.349	41.447	47.354
964	true	| Symbols: | 2-oxoglutarate (2OG) and Fe(II)-dependent oxygenase superfamily protein | chr2:10830286-10831563 REVERSE LENGTH=359	AT2G25450.1	40 kDa	23.947	30.892	34.861	39.896	31.97	24.027
965	true	Cluster of | Symbols: | NAD(P)-linked oxidoreductase superfamily protein | chr2:15838838-15840752 FORWARD LENGTH=314 (AT2G37790.1)	AT2G37790.1 [2]	35 kDa	33.445	31.171	24.514	29.993	39.728	30.391
965.1	true	| Symbols: | NAD(P)-linked oxidoreductase superfamily protein | chr2:15838838-15840752 FORWARD LENGTH=314	AT2G37790.1	35 kDa	33.445	31.171	24.514	29.993	39.728	30.391
965.2	true	| Symbols: | NAD(P)-linked oxidoreductase superfamily protein | chr2:15834888-15836659 FORWARD LENGTH=315	AT2G37770.2	35 kDa	2.0783	0	1.8646	0	0	0
966	true	| Symbols: ATTRX5, ATH5, LIV1, TRX5 | thioredoxin H-type 5 | chr1:17075264-17076256 REVERSE LENGTH=118	AT1G45145.1	13 kDa	33.392	30.488	29.474	33.029	32.03	34.83
967	true	| Symbols: | Ribosomal protein S5 domain 2-like superfamily protein | chr3:18194500-18196657 REVERSE LENGTH=430	AT3G49080.1	48 kDa	31.326	26.36	18.626	25.006	28.701	35.656
968	true	| Symbols: ADL2, DRP3A | dynamin-related protein 3A | chr4:16161073-16166587 FORWARD LENGTH=808	AT4G33650.1 (+1)	90 kDa	46.224	50.281	53.632	47.21	43.282	47.584
969	true	| Symbols: | glycine-rich protein | chr4:18078141-18080002 REVERSE LENGTH=452	AT4G38710.1 (+1)	49 kDa	42.025	32.133	25.273	26.154	42.991	50.063
970	true	| Symbols: PYD2 | pyrimidine 2 | chr5:3941700-3944727 REVERSE LENGTH=531	AT5G12200.1	58 kDa	37.419	27.581	28.314	37.929	36.431	25.051
971	true	| Symbols: SKIP | chromatin protein family | chr1:28999791-29001632 REVERSE LENGTH=613	AT1G77180.1	69 kDa	24.94	28.771	13.884	20.038	28.605	35.985
972	true	| Symbols: | tubulin folding cofactor B | chr3:3161977-3164037 FORWARD LENGTH=243	AT3G10220.1	27 kDa	34.216	37.003	28.339	35.77	36.403	47.257
973	true	| Symbols: PMSR4 | peptide met sulfoxide reductase 4 | chr4:12898802-12899998 REVERSE LENGTH=258	AT4G25130.1	29 kDa	32.553	43.176	38.59	38.818	32.269	42.473
974	true	| Symbols: | Alkaline-phosphatase-like family protein | chr4:14541084-14542457 REVERSE LENGTH=457	AT4G29690.1	51 kDa	29.545	30.688	43.447	37.883	34.537	39.354
975	true	| Symbols: | chaperone binding;ATPase activators | chr5:23515275-23516479 FORWARD LENGTH=196	AT5G58110.1	22 kDa	16.788	34.337	12.702	18.069	40.377	41.472
976	true	| Symbols: | Ribosomal L38e protein family | chr2:18046285-18047292 REVERSE LENGTH=69	AT2G43460.1	8 kDa	15.88	25.246	22.689	13.043	22.429	21.363
977	true	| Symbols: | AIG2-like (avirulence induced gene) family protein | chr3:10968324-10969311 REVERSE LENGTH=169	AT3G28940.1	19 kDa	36.36	39.808	41.609	35.005	35.062	37.209
978	true	| Symbols: VLN3, ATVLN3 | villin 3 | chr3:21243615-21249809 REVERSE LENGTH=965	AT3G57410.1	106 kDa	50.122	64.416	53.916	43.278	58.808	50.838
979	true	| Symbols: BETA-UP, PYD3 | beta-ureidopropionase | chr5:25739264-25741031 FORWARD LENGTH=408	AT5G64370.1	46 kDa	35.724	37.058	42.534	36.947	28.885	28.15
980	true	| Symbols: P5CR, AT-P5R, AT-P5C1, EMB2772 | pyrroline-5- carboxylate (P5C) reductase | chr5:4786190-4787618 REVERSE LENGTH=276	AT5G14800.1	29 kDa	21.48	29.055	21.611	30.352	34.357	36.396
981	true	| Symbols: CSD2, CZSOD2 | copper/zinc superoxide dismutase 2 | chr2:12014548-12016303 FORWARD LENGTH=216	AT2G28190.1	22 kDa	37.485	26.342	33.807	35.151	42.846	44.561
982	true	| Symbols: PIP2A, PIP2, PIP2;1 | plasma membrane intrinsic protein 2A | chr3:19803906-19805454 REVERSE LENGTH=287	AT3G53420.1	30 kDa	101.32	72.891	96.601	67.066	79.502	62.624
983	true	Cluster of | Symbols: | H/ACA ribonucleoprotein complex, subunit Gar1/Naf1 protein | chr3:1009123-1010379 REVERSE LENGTH=202 (AT3G03920.1)	AT3G03920.1	21 kDa	34.737	34.079	32.421	26.104	41.597	35.726
983.1	true	| Symbols: | H/ACA ribonucleoprotein complex, subunit Gar1/Naf1 protein | chr3:1009123-1010379 REVERSE LENGTH=202	AT3G03920.1	21 kDa	34.737	34.079	32.421	26.104	41.597	35.726
983.2	true	| Symbols: | H/ACA ribonucleoprotein complex, subunit Gar1/Naf1 protein | chr5:6008561-6009605 REVERSE LENGTH=189	AT5G18180.1	20 kDa	0	0	0	0	0	0
984	true	| Symbols: MVP1 | GDSL-like Lipase/Acylhydrolase superfamily protein | chr1:20167685-20169476 FORWARD LENGTH=417	AT1G54030.1	46 kDa	19.533	27.093	28.447	25.954	29.769	31.575
985	true	| Symbols: | unknown protein; Has 52 Blast hits to 52 proteins in 24 species: Archae - 0; Bacteria - 0; Metazoa - 4; Fungi - 0; Plants - 41; Viruses - 0; Other Eukaryotes - 7 (source: NCBI BLink). | chr1:26986298-26986831 REVERSE LENGTH=177	AT1G71730.1	20 kDa	45.381	42.222	33.289	39.836	45.934	45.849
986	true	| Symbols: | cobalt ion binding | chr3:5050321-5052121 FORWARD LENGTH=395	AT3G15000.1	?	27.671	22.396	24.505	30.142	32.347	22.33
987	true	| Symbols: | FAD/NAD(P)-binding oxidoreductase family protein | chr5:7340284-7341657 REVERSE LENGTH=365	AT5G22140.1	40 kDa	20.758	37.633	25.375	38.187	28.532	36.333
988	true	Cluster of | Symbols: XPO1A, ATCRM1, ATXPO1, XPO1, HIT2 | exportin 1A | chr5:5594904-5602467 FORWARD LENGTH=1075 (AT5G17020.1)	AT5G17020.1 [3]	123 kDa	39.501	31.314	77.959	43.499	10.429	20.533
988.1	true	| Symbols: XPO1A, ATCRM1, ATXPO1, XPO1, HIT2 | exportin 1A | chr5:5594904-5602467 FORWARD LENGTH=1075	AT5G17020.1 (+1)	123 kDa	39.501	31.314	77.017	43.499	10.429	20.533
988.2	true	| Symbols: XPO1B, CRM1B | exportin 1B | chr3:708966-716879 FORWARD LENGTH=1076	AT3G03110.1	123 kDa	0	0	18.494	10.847	0	0
989	true	| Symbols: SCPL49, CPY | SERINE CARBOXYPEPTIDASE-LIKE 49 | chr3:3235518-3238063 REVERSE LENGTH=516	AT3G10410.1	57 kDa	33.522	28.266	37.13	30.724	23.907	26.524
990	true	| Symbols: | Chalcone-flavanone isomerase family protein | chr5:1563492-1564827 FORWARD LENGTH=209	AT5G05270.1	23 kDa	24.73	35.046	23.4	30.728	24.833	42.314
991	true	| Symbols: | SPFH/Band 7/PHB domain-containing membrane-associated protein family | chr5:21954035-21956500 REVERSE LENGTH=401	AT5G54100.1	44 kDa	47.141	52.475	39.343	44.398	39.9	47.362
992	true	Cluster of | Symbols: PBD2 | 20S proteasome beta subunit D2 | chr4:8500398-8502058 FORWARD LENGTH=199 (AT4G14800.1)	AT4G14800.1 [2]	22 kDa	26.382	22.08	19.35	24.863	27.768	29.425
992.1	true	| Symbols: PBD2 | 20S proteasome beta subunit D2 | chr4:8500398-8502058 FORWARD LENGTH=199	AT4G14800.1	22 kDa	26.382	21.103	18.418	24.863	27.768	29.425
992.2	true	| Symbols: PBD1, PRCGB | 20S proteasome beta subunit D1 | chr3:8009709-8010774 REVERSE LENGTH=204	AT3G22630.1	23 kDa	17.571	19.051	14.515	17.793	19.348	20.526
993	true	| Symbols: MAP1A | methionine aminopeptidase 1A | chr2:18656059-18658906 FORWARD LENGTH=398	AT2G45240.1	44 kDa	19.782	26.221	18.644	19.905	30.149	20.855
994	true	| Symbols: | RNA-binding (RRM/RBD/RNP motifs) family protein | chr5:24140235-24141504 FORWARD LENGTH=244	AT5G59950.1 (+1)	26 kDa	34.638	25.957	18.874	18.074	37.303	38.265
995	true	| Symbols: | Aldolase-type TIM barrel family protein | chr5:25697623-25698945 REVERSE LENGTH=333	AT5G64250.2	36 kDa	14.758	30.51	23.462	37.145	30.453	32.466
996	true	| Symbols: ATATP-PRT1, HISN1A, ATP-PRT1 | ATP phosphoribosyl transferase 1 | chr1:21504562-21507429 REVERSE LENGTH=411	AT1G58080.1	45 kDa	35.467	26.588	30.251	32.052	42.41	34.412
997	true	| Symbols: | unknown protein; FUNCTIONS IN: molecular_function unknown; INVOLVED IN: biological_process unknown; LOCATED IN: cellular_component unknown; EXPRESSED IN: 24 plant structures; EXPRESSED DURING: 13 growth stages; Has 30201 Blast hits to 17322 proteins in 780 species: Archae - 12; Bacteria - 1396; Metazoa - 17338; Fungi - 3422; Plants - 5037; Viruses - 0; Other Eukaryotes - 2996 (source…	AT2G15860.1	56 kDa	39.804	40.294	22.932	40.334	26.139	43.796
998	true	Cluster of | Symbols: PBB1 | N-terminal nucleophile aminohydrolases (Ntn hydrolases) superfamily protein | chr3:10152910-10155052 FORWARD LENGTH=273 (AT3G27430.2)	AT3G27430.2 [2]	30 kDa	24.809	21.318	18.405	26.167	30.132	24.676
998.1	true	| Symbols: PBB1 | N-terminal nucleophile aminohydrolases (Ntn hydrolases) superfamily protein | chr3:10152910-10155052 FORWARD LENGTH=273	AT3G27430.2	30 kDa	24.809	21.318	18.405	26.167	30.132	24.676
998.2	true	| Symbols: PBB2 | 20S proteasome beta subunit PBB2 | chr5:16248511-16250451 REVERSE LENGTH=274	AT5G40580.1	30 kDa	23.77	19.435	16.464	26.167	29.102	23.779
999	true	| Symbols: TPR3 | Tetratricopeptide repeat (TPR)-like superfamily protein | chr1:1106617-1108557 REVERSE LENGTH=328	AT1G04190.1	37 kDa	28.862	30.316	23.395	26.038	35.194	37.499
1000	true	| Symbols: ATE1 | ATPase E1 | chr1:4693380-4694179 FORWARD LENGTH=177	AT1G13690.1	20 kDa	37.19	41.052	26.092	29.788	30.918	62.763
1001	true	| Symbols: | Late embryogenesis abundant protein | chr2:18959163-18960362 FORWARD LENGTH=166	AT2G46140.1	18 kDa	38.519	33.309	41.969	31.183	45.381	39.398
1002	true	Cluster of | Symbols: ATB BETA | Protein phosphatase 2A, regulatory subunit PR55 | chr1:6093949-6098065 REVERSE LENGTH=500 (AT1G17720.2)	AT1G17720.2 [2]	56 kDa	40.525	28.551	39.67	39.623	38.534	29.062
1002.1	true	| Symbols: ATB BETA | Protein phosphatase 2A, regulatory subunit PR55 | chr1:6093949-6098065 REVERSE LENGTH=500	AT1G17720.2	56 kDa	40.525	28.551	39.67	39.623	38.534	29.062
1002.2	true	| Symbols: ATB BETA | Protein phosphatase 2A, regulatory subunit PR55 | chr1:6093949-6098065 REVERSE LENGTH=501	AT1G17720.1	56 kDa	40.525	26.697	38.704	39.623	38.534	29.062
1003	true	| Symbols: | Target of Myb protein 1 | chr1:7485806-7488032 REVERSE LENGTH=506	AT1G21380.1	56 kDa	53.34	47.863	39.368	45.328	38.958	48.689
1004	true	| Symbols: SYP71, ATSYP71 | syntaxin of plants 71 | chr3:2989615-2991354 FORWARD LENGTH=266	AT3G09740.1	30 kDa	43.27	38.116	26.336	27.104	36.077	38.775
1005	true	| Symbols: PYR1, RCAR11 | Polyketide cyclase/dehydrase and lipid transport superfamily protein | chr4:9928792-9929367 FORWARD LENGTH=191	AT4G17870.1	22 kDa	36.453	32.098	30.292	32.184	34.159	36.584
1006	true	| Symbols: PLP1, PLA IVA, AtPLAIVA | Acyl transferase/acyl hydrolase/lysophospholipase superfamily protein | chr4:17464916-17467058 REVERSE LENGTH=414	AT4G37070.2 (+1)	46 kDa	28.248	34.701	26.206	36.932	30.066	28.532
1007	true	| Symbols: GME | GDP-D-mannose 3',5'-epimerase | chr5:10862472-10864024 REVERSE LENGTH=377	AT5G28840.1	43 kDa	24.836	30.151	32.139	28.07	18.131	26.508
1008	true	| Symbols: | Sec14p-like phosphatidylinositol transfer family protein | chr1:27153823-27155609 REVERSE LENGTH=490	AT1G72160.1	56 kDa	30.571	23.84	27.034	14.904	14.805	22.542
1009	true	| Symbols: AtMAPR2, MAPR2 | membrane-associated progesterone binding protein 2 | chr2:10609447-10609749 FORWARD LENGTH=100	AT2G24940.1	11 kDa	33.262	33.291	26.63	30.865	31.379	39.248
1010	true	| Symbols: ATPURM, PUR5 | phosphoribosylformylglycinamidine cyclo-ligase, chloroplast / phosphoribosyl-aminoimidazole synthetase / AIR synthase (PUR5) | chr3:20386818-20388549 FORWARD LENGTH=389	AT3G55010.1	42 kDa	31.571	29.27	32.214	38.777	40.907	30.757
1011	true	| Symbols: GPP1 | glycerol-3-phosphatase 1 | chr4:13139026-13140719 FORWARD LENGTH=298	AT4G25840.1	33 kDa	38.116	42.073	32.61	42.165	43.174	40.221
1012	true	| Symbols: scpl29 | serine carboxypeptidase-like 29 | chr4:15003474-15006017 FORWARD LENGTH=479	AT4G30810.1	53 kDa	36.197	24.147	31.042	37.27	22.52	34.733
1013	true	Cluster of | Symbols: HTA9 | histone H2A protein 9 | chr1:19645409-19646221 FORWARD LENGTH=134 (AT1G52740.1)	AT1G52740.1 [2]	14 kDa	34.564	33.294	36.215	36.514	44.136	41.717
1013.1	true	| Symbols: HTA9 | histone H2A protein 9 | chr1:19645409-19646221 FORWARD LENGTH=134	AT1G52740.1	14 kDa	21.582	24.57	23.64	23.296	32.647	31.813
1013.2	true	| Symbols: HTA8 | histone H2A 8 | chr2:16219444-16220679 REVERSE LENGTH=136	AT2G38810.1	14 kDa	21.034	21.748	22.426	22.476	29.316	26.859
1014	true	| Symbols: RTNLB3 | Reticulan like protein B3 | chr1:23789395-23790669 FORWARD LENGTH=255	AT1G64090.1	29 kDa	24.981	23.195	31.009	23.848	21.831	26.39
1015	true	| Symbols: RLK902 | receptor-like kinase 902 | chr3:6106092-6108430 FORWARD LENGTH=647	AT3G17840.1	70 kDa	50.275	30.992	30.356	27.184	36.85	54.162
1016	true	| Symbols: | phenylalanyl-tRNA synthetase, putative / phenylalanine--tRNA ligase, putative | chr4:18281641-18284831 REVERSE LENGTH=485	AT4G39280.1 (+1)	56 kDa	26.333	19.429	26.208	19.776	22.718	22.842
1017	true	Cluster of | Symbols: MLP34 | MLP-like protein 34 | chr1:26715429-26716744 REVERSE LENGTH=316 (AT1G70850.1)	AT1G70850.1 [3]	36 kDa	26.611	24.95	26.168	30.888	16.341	14.769
1017.1	true	| Symbols: MLP34 | MLP-like protein 34 | chr1:26715429-26716744 REVERSE LENGTH=316	AT1G70850.1	36 kDa	26.611	24.95	25.16	30.888	16.341	14.769
1017.2	true	| Symbols: MLP28 | MLP-like protein 28 | chr1:26710203-26711395 REVERSE LENGTH=335	AT1G70830.1 (+1)	38 kDa	1.0391	0	2.0154	0	0	0
1018	true	| Symbols: ACS | acetyl-CoA synthetase | chr5:14534961-14539084 REVERSE LENGTH=693	AT5G36880.1 (+1)	77 kDa	36.468	23.913	53.543	31.984	15.122	21.042
1019	true	| Symbols: | signal recognition particle-related / SRP-related | chr5:24888920-24893079 FORWARD LENGTH=605	AT5G61970.1	69 kDa	25.709	38.77	44.108	33.91	27.901	30.768
1020	true	| Symbols: ATIMD3, IMD3, IPMDH1 | isopropylmalate dehydrogenase 3 | chr1:11142843-11144617 REVERSE LENGTH=404	AT1G31180.1	44 kDa	111.44	112.22	104.87	106.18	126.02	110.14
1021	true	| Symbols: PUR ALPHA-1 | purin-rich alpha 1 | chr2:13642716-13644036 REVERSE LENGTH=296	AT2G32080.1 (+1)	32 kDa	32.662	29.47	35.534	33.223	36.467	35.624
1022	true	| Symbols: | glutamate-ammonia ligases;catalytics;glutamate-ammonia ligases | chr3:19707068-19711188 FORWARD LENGTH=852	AT3G53180.1	94 kDa	41.104	28.237	56.468	48.405	30.794	21.246
1023	true	| Symbols: | Protein of unknown function (DUF1682) | chr4:12603848-12606229 REVERSE LENGTH=478	AT4G24330.1	54 kDa	24.937	20.466	29.328	28.246	26.23	27.814
1024	true	| Symbols: | transducin family protein / WD-40 repeat family protein | chr3:6501774-6508352 FORWARD LENGTH=760	AT3G18860.1 (+1)	84 kDa	26.478	32.93	44.667	33.952	13.635	21.705
1025	true	| Symbols: CM1, ATCM1 | chorismate mutase 1 | chr3:11164582-11166258 REVERSE LENGTH=340	AT3G29200.1	38 kDa	39.474	39.201	22.366	37.744	41.989	36.678
1026	true	| Symbols: ADNT1 | adenine nucleotide transporter 1 | chr4:477411-479590 FORWARD LENGTH=352	AT4G01100.1 (+1)	38 kDa	30.64	46.561	51.009	38.92	27.251	46.337
1027	true	| Symbols: AtHip1, HIP1, TPR11 | HSP70-interacting protein 1 | chr4:11918236-11920671 FORWARD LENGTH=441	AT4G22670.1	47 kDa	56.846	40.644	34.371	31.205	30.492	35.593
1028	true	| Symbols: COP8, FUS4, EMB134, COP14, CSN4, FUS8, ATS4 | Proteasome component (PCI) domain protein | chr5:17237470-17240649 REVERSE LENGTH=397	AT5G42970.1	45 kDa	41.702	36.925	39.831	32.733	34.814	31.36
1029	true	| Symbols: GMD1 | GDP-D-mannose 4,6-dehydratase 1 | chr5:26476434-26477519 FORWARD LENGTH=361	AT5G66280.1	41 kDa	66.019	67.035	63.82	65.87	83.472	86.267
1030	true	| Symbols: | Alba DNA/RNA-binding protein | chr1:28528505-28530488 REVERSE LENGTH=350	AT1G76010.1	37 kDa	31.54	36.064	33.361	31.856	37.115	35.557
1031	true	| Symbols: ATPHOS32, PHOS32 | Adenine nucleotide alpha hydrolases-like superfamily protein | chr5:22097563-22099693 REVERSE LENGTH=242	AT5G54430.1	26 kDa	30.514	44.034	42.459	40.002	45.802	43.631
1032	true	| Symbols: | Ribosomal protein L25/Gln-tRNA synthetase, anti-codon-binding domain | chr5:26701233-26702531 REVERSE LENGTH=249	AT5G66860.1	27 kDa	27.47	34.813	31.228	31.06	35.28	36.739
1033	true	| Symbols: | Ribosomal protein S24e family protein | chr5:616517-618267 FORWARD LENGTH=228	AT5G02740.1	25 kDa	30.814	33.011	27.126	31.939	29.602	37.964
1034	true	| Symbols: | histidine acid phosphatase family protein | chr1:3205817-3208444 FORWARD LENGTH=487	AT1G09870.1	55 kDa	31.799	37.143	37.952	39.097	33.425	33.653
1035	true	| Symbols: | ubiquitin family protein | chr2:7478272-7481361 REVERSE LENGTH=538	AT2G17190.1	57 kDa	58.767	62.79	46.137	64.076	65.703	84.197
1036	true	| Symbols: | Zinc-binding ribosomal protein family protein | chr2:18831243-18831999 FORWARD LENGTH=84	AT2G45710.1 (+1)	9 kDa	61.506	55.5	64.57	59.201	60.613	63.729
1037	true	| Symbols: NQR | NADPH:quinone oxidoreductase | chr3:10350807-10351938 REVERSE LENGTH=196	AT3G27890.1	22 kDa	29.194	36.322	36.48	41.311	53.279	46.584
1038	true	| Symbols: ATGSTU8, GSTU8 | glutathione S-transferase TAU 8 | chr3:2848407-2849226 REVERSE LENGTH=224	AT3G09270.1	26 kDa	19.401	26.408	28.194	30.951	25.065	27.339
1039	true	| Symbols: ATPUMP1, UCP, PUMP1, ATUCP1, UCP1 | plant uncoupling mitochondrial protein 1 | chr3:20038890-20040996 FORWARD LENGTH=306	AT3G54110.1	33 kDa	31.611	33.805	39.73	40.225	18.255	30.568
1040	true	| Symbols: ERD7 | Senescence/dehydration-associated protein-related | chr2:7755923-7757798 REVERSE LENGTH=452	AT2G17840.1	49 kDa	25.368	32.457	38.185	35.16	22.863	14.703
1041	true	| Symbols: ATOEP16-3, OEP16-3 | Mitochondrial import inner membrane translocase subunit Tim17/Tim22/Tim23 family protein | chr2:17590642-17591591 FORWARD LENGTH=159	AT2G42210.1 (+1)	17 kDa	20.719	31.387	18.37	32.268	23.575	25.778
1042	true	| Symbols: | Calcium-dependent phosphotriesterase superfamily protein | chr3:21098515-21100303 REVERSE LENGTH=370	AT3G57020.1	41 kDa	21.924	44.842	54.424	34.065	21.403	12.741
1043	true	| Symbols: | Transducin/WD40 repeat-like superfamily protein | chr5:5059051-5062003 REVERSE LENGTH=433	AT5G15550.1	47 kDa	23.801	41.916	26.34	36.755	32.288	41.584
1044	true	Cluster of | Symbols: | Cytosol aminopeptidase family protein | chr4:15046589-15049304 REVERSE LENGTH=583 (AT4G30920.1)	AT4G30920.1 [2]	61 kDa	106.95	105.2	104.14	106.16	118.34	93.43
1044.1	true	| Symbols: | Cytosol aminopeptidase family protein | chr4:15046589-15049304 REVERSE LENGTH=583	AT4G30920.1	61 kDa	106.95	105.2	104.14	106.16	114.32	93.43
1044.2	true	| Symbols: | Cytosol aminopeptidase family protein | chr4:15042621-15045248 REVERSE LENGTH=581	AT4G30910.1	61 kDa	26.804	56.468	17.244	39.951	53.46	40.304
1045	true	Cluster of | Symbols: | HXXXD-type acyl-transferase family protein | chr4:8792941-8794281 REVERSE LENGTH=446 (AT4G15390.1)	AT4G15390.1 [2]	49 kDa	30.903	37.77	44.85	38.688	28.986	20.891
1045.1	true	| Symbols: | HXXXD-type acyl-transferase family protein | chr4:8792941-8794281 REVERSE LENGTH=446	AT4G15390.1	49 kDa	30.903	37.77	44.85	38.688	28.986	20.891
1045.2	true	| Symbols: | HXXXD-type acyl-transferase family protein | chr3:11914366-11915697 FORWARD LENGTH=443	AT3G30280.1	49 kDa	10.73	12.817	11.686	20.801	11.811	11.127
1046	true	| Symbols: | FKBP-like peptidyl-prolyl cis-trans isomerase family protein | chr1:9171800-9172716 FORWARD LENGTH=142	AT1G26550.1	15 kDa	33.73	35.247	28.35	37.187	37.221	53.982
1047	true	| Symbols: | Lactoylglutathione lyase / glyoxalase I family protein | chr5:19644814-19645658 FORWARD LENGTH=166	AT5G48480.1	18 kDa	33.487	34.132	23.537	31.24	43.239	34.792
1048	true	| Symbols: ATCSP3, CSP3 | cold shock domain protein 3 | chr2:7764276-7765181 REVERSE LENGTH=301	AT2G17870.1	30 kDa	37.287	43.162	14.554	34.307	38.433	30.844
1049	true	Cluster of | Symbols: CYTC-1, ATCYTC-A | CYTOCHROME C-1 | chr1:8079384-8080286 FORWARD LENGTH=114 (AT1G22840.1)	AT1G22840.1 [2]	12 kDa	34.611	38.743	29.435	35.17	30.574	38.565
1049.1	true	| Symbols: CYTC-1, ATCYTC-A | CYTOCHROME C-1 | chr1:8079384-8080286 FORWARD LENGTH=114	AT1G22840.1	12 kDa	28.533	33.083	27.537	32.191	27.275	34.727
1049.2	true	| Symbols: CYTC-2 | cytochrome c-2 | chr4:6277083-6278281 FORWARD LENGTH=112	AT4G10040.1	12 kDa	21.651	21.22	12.755	19.092	13.334	20.598
1050	true	Cluster of | Symbols: | Alpha-helical ferredoxin | chr1:29725138-29726933 REVERSE LENGTH=222 (AT1G79010.1)	AT1G79010.1 [2]	26 kDa	30.285	30.192	17.551	23.163	23.693	32.861
1050.1	true	| Symbols: | Alpha-helical ferredoxin | chr1:29725138-29726933 REVERSE LENGTH=222	AT1G79010.1	26 kDa	23.466	21.516	14.668	19.183	20.39	25.095
1050.2	true	| Symbols: | Alpha-helical ferredoxin | chr1:5710012-5711694 FORWARD LENGTH=222	AT1G16700.1	25 kDa	23.475	21.477	12.719	19.038	19.417	23.879
1051	true	| Symbols: | Kunitz family trypsin and protease inhibitor protein | chr1:6149343-6149933 FORWARD LENGTH=196	AT1G17860.1	22 kDa	36.521	40.894	21.479	42.182	36.125	32.734
1052	true	| Symbols: MAG1 | Calcineurin-like metallo-phosphoesterase superfamily protein | chr3:17637256-17639017 REVERSE LENGTH=190	AT3G47810.2	21 kDa	33.522	33.162	30.579	25.085	30.757	26.821
1053	true	Cluster of | Symbols: | Plant stearoyl-acyl-carrier-protein desaturase family protein | chr3:562164-564524 FORWARD LENGTH=396 (AT3G02630.1)	AT3G02630.1 [2]	45 kDa	46.727	48.523	22.335	45.198	38.668	39.359
1053.1	true	| Symbols: | Plant stearoyl-acyl-carrier-protein desaturase family protein | chr3:562164-564524 FORWARD LENGTH=396	AT3G02630.1	45 kDa	46.727	48.523	22.335	43.123	38.668	39.359
1053.2	true	| Symbols: | Plant stearoyl-acyl-carrier-protein desaturase family protein | chr5:5306981-5309639 FORWARD LENGTH=394	AT5G16240.1	45 kDa	1.9705	0	0	3.222	0	0
1054	true	| Symbols: | Adenine nucleotide alpha hydrolases-like superfamily protein | chr3:5802728-5804063 REVERSE LENGTH=163	AT3G17020.1	18 kDa	36.481	38.907	33.983	36.17	41.763	29.533
1055	true	| Symbols: TIP2, SITIP, GAMMA-TIP2, TIP1;2 | tonoplast intrinsic protein 2 | chr3:9722770-9723703 REVERSE LENGTH=253	AT3G26520.1	26 kDa	34.53	29.041	40.007	35.15	33.631	28.755
1056	true	| Symbols: ATPHB1, PHB1 | prohibitin 1 | chr4:14084970-14086372 REVERSE LENGTH=288	AT4G28510.1	32 kDa	50.031	52.776	49.747	53.992	42.315	69.013
1057	true	| Symbols: | Calcium-binding EF-hand family protein | chr4:18115607-18118860 REVERSE LENGTH=375	AT4G38810.2	41 kDa	32.375	40.207	20.518	30.05	43.477	36.988
1058	true	| Symbols: DHS1 | 3-deoxy-D-arabino-heptulosonate 7-phosphate synthase 1 | chr4:18539654-18541832 FORWARD LENGTH=525	AT4G39980.1	58 kDa	37.49	27.172	47.151	33.159	25.082	24.823
1059	true	Cluster of | Symbols: GLP5 | germin-like protein 5 | chr1:3093896-3094639 FORWARD LENGTH=219 (AT1G09560.1)	AT1G09560.1 [4]	23 kDa	31.229	32.175	19.887	24.104	39.416	34.676
1059.1	true	| Symbols: GLP5 | germin-like protein 5 | chr1:3093896-3094639 FORWARD LENGTH=219	AT1G09560.1	23 kDa	24.439	24.353	14.906	20.115	32.157	26.734
1059.2	true	| Symbols: GLP10 | germin-like protein 10 | chr3:22971443-22972192 REVERSE LENGTH=220	AT3G62020.1 (+1)	24 kDa	18.645	14.748	10.085	9.0557	14.893	18.013
1059.3	true	| Symbols: GL22 | germin-like protein subfamily 2 member 2 precursor | chr1:463979-464876 REVERSE LENGTH=219	AT1G02335.1	23 kDa	8.6331	10.673	2.7969	2.9056	13.105	7.6117
1060	true	| Symbols: ATGSTF7, GST11, ATGSTF8, GSTF7, ATGST11 | glutathione S-transferase 7 | chr1:658886-659705 REVERSE LENGTH=209	AT1G02920.1	24 kDa	57.497	29.506	87.468	98.928	15.69	20.876
1061	true	| Symbols: | Ribosomal protein L25/Gln-tRNA synthetase, anti-codon-binding domain | chr4:12315016-12316659 REVERSE LENGTH=264	AT4G23620.1	29 kDa	25.473	19.873	11.748	18.878	27.469	34.853
1062	true	| Symbols: ATR2, AR2 | P450 reductase 2 | chr4:14796900-14800578 FORWARD LENGTH=711	AT4G30210.2	79 kDa	41.585	39.741	57.168	42.983	25.148	21.835
1063	true	| Symbols: PGM2 | Phosphoglucomutase/phosphomannomutase family protein | chr1:26669020-26672726 REVERSE LENGTH=585	AT1G70730.1 (+1)	63 kDa	65.868	78.382	65.558	61.287	71.529	72.963
1064	true	| Symbols: CSI1 | binding | chr2:9406793-9414223 FORWARD LENGTH=2150	AT2G22125.1	231 kDa	26.816	24.727	72.07	25.639	2.0264	3.103
1065	true	| Symbols: | GTP-binding family protein | chr3:2229602-2232279 REVERSE LENGTH=582	AT3G07050.1	66 kDa	29.863	27.475	32.335	23.231	23.383	31.66
1066	true	| Symbols: | ENTH/VHS family protein | chr5:3772981-3776316 FORWARD LENGTH=560	AT5G11710.1	61 kDa	32.27	31.653	15.612	28.793	40.833	49.13
1067	true	| Symbols: ATGSTU13, GST12, GSTU13 | glutathione S-transferase tau 13 | chr1:9425582-9426597 FORWARD LENGTH=227	AT1G27130.1	25 kDa	36.545	40.158	29.558	32.185	48.497	47.328
1068	true	| Symbols: OTC | ornithine carbamoyltransferase | chr1:28266457-28268383 REVERSE LENGTH=375	AT1G75330.1	41 kDa	14.849	14.772	19.352	13.042	20.297	18.562
1069	true	| Symbols: ATGSTU7, GST25, GSTU7 | glutathione S-transferase tau 7 | chr2:12618111-12618871 REVERSE LENGTH=227	AT2G29420.1	26 kDa	19.703	35.003	24.152	28	32.248	25.711
1070	true	| Symbols: DCP5 | decapping 5 | chr1:9024616-9027556 REVERSE LENGTH=611	AT1G26110.1 (+1)	64 kDa	27.376	27.475	17.083	24.196	37.467	33.741
1071	true	| Symbols: | Single hybrid motif superfamily protein | chr1:19615119-19617420 REVERSE LENGTH=274	AT1G52670.1	30 kDa	39.352	30.291	26.388	32.991	40.816	35.733
1072	true	| Symbols: LACS6, ATLACS6 | long-chain acyl-CoA synthetase 6 | chr3:1786510-1791746 REVERSE LENGTH=701	AT3G05970.1	77 kDa	44.516	28.104	36.153	50.065	27.503	25.389
1073	true	| Symbols: HIT3, HINT1 | HIS triad family protein 3 | chr3:20941532-20943129 FORWARD LENGTH=147	AT3G56490.1	16 kDa	24.333	24.191	13.802	16.963	24.393	26.628
1074	true	| Symbols: | GroES-like zinc-binding alcohol dehydrogenase family protein | chr5:21111820-21113284 FORWARD LENGTH=364	AT5G51970.1	39 kDa	36.813	25.512	29.615	37.877	30.838	23.13
1075	true	| Symbols: GR-RBP3 | glycine-rich RNA-binding protein 3 | chr5:24560870-24562152 FORWARD LENGTH=309	AT5G61030.1	30 kDa	44.384	48.976	28.451	37.229	46.976	42.632
1076	true	Cluster of | Symbols: UBP1A | oligouridylate-binding protein 1A | chr1:20183923-20186824 REVERSE LENGTH=426 (AT1G54080.1)	AT1G54080.1 [5]	47 kDa	22.679	26.798	24.393	18.766	25.139	39.115
1076.1	true	| Symbols: UBP1A | oligouridylate-binding protein 1A | chr1:20183923-20186824 REVERSE LENGTH=426	AT1G54080.1 (+1)	47 kDa	11.816	19.178	18.604	12.805	17.694	24.465
1076.2	true	| Symbols: UBP1B | oligouridylate binding protein 1B | chr1:5951842-5954825 REVERSE LENGTH=419	AT1G17370.1 (+1)	46 kDa	8.8773	6.5768	6.7012	5.0281	7.233	13.535
1076.3	true	| Symbols: | RNA-binding (RRM/RBD/RNP motifs) family protein | chr3:4673027-4675950 FORWARD LENGTH=427	AT3G14100.1	47 kDa	14.801	15.339	9.6479	8.8985	19.893	19.685
1077	true	| Symbols: | 60S acidic ribosomal protein family | chr3:16163983-16164658 FORWARD LENGTH=111	AT3G44590.2	11 kDa	43.95	54.317	32.96	40.897	35.188	44.59
1078	true	| Symbols: ATCYP20-2, CYP20-2 | cyclophilin 20-2 | chr5:4162714-4164720 REVERSE LENGTH=259	AT5G13120.1 (+1)	28 kDa	21.788	31.235	16.539	25.112	31.035	28.07
1079	true	| Symbols: | Protein phosphatase 2C family protein | chr5:21549228-21552132 FORWARD LENGTH=420	AT5G53140.1	46 kDa	29.419	27.178	13.53	24.907	31.71	29.833
1080	true	| Symbols: NSP5 | nitrile specifier protein 5 | chr5:19541283-19542358 REVERSE LENGTH=326	AT5G48180.1	36 kDa	12.933	20.444	29.149	23.143	18.262	11.729
1081	true	| Symbols: | Small nuclear ribonucleoprotein family protein | chr2:1180306-1181256 FORWARD LENGTH=99	AT2G03870.2	11 kDa	29.238	37.059	25.481	21.99	37.67	27.658
1082	true	| Symbols: ATGSTU22, GSTU22 | glutathione S-transferase TAU 22 | chr1:29473046-29473797 REVERSE LENGTH=218	AT1G78340.1	25 kDa	24.127	29.305	28.59	24.237	30.284	25.969
1083	true	| Symbols: | Rubredoxin-like superfamily protein | chr1:30169784-30170999 REVERSE LENGTH=171	AT1G80230.1	19 kDa	46.188	50.779	37.445	46.275	55.164	58.49
1084	true	| Symbols: AGD9 | ARF-GAP domain 9 | chr5:18969950-18971817 REVERSE LENGTH=402	AT5G46750.1	44 kDa	46.134	44.14	44.394	45.494	55.278	39.891
1085	true	| Symbols: | Alba DNA/RNA-binding protein | chr1:7005090-7007285 REVERSE LENGTH=315	AT1G20220.1	34 kDa	31.594	36.032	24.631	34.941	31.417	41.859
1086	true	| Symbols: | 2-oxoglutarate (2OG) and Fe(II)-dependent oxygenase superfamily protein | chr2:7697513-7699174 FORWARD LENGTH=291	AT2G17720.1	33 kDa	22.599	21.392	25.653	26.019	15.733	23.745
1087	true	| Symbols: | Zinc-binding alcohol dehydrogenase family protein | chr1:7922560-7924759 FORWARD LENGTH=386	AT1G22440.1	42 kDa	28.702	33.469	36.891	27.695	12.787	15.006
1088	true	| Symbols: GC5 | golgin candidate 5 | chr1:30028110-30033508 REVERSE LENGTH=956	AT1G79830.1 (+1)	108 kDa	30.396	35.306	24.446	35.8	29.903	39.716
1089	true	| Symbols: DRP3B | dynamin related protein | chr2:5954253-5960015 REVERSE LENGTH=780	AT2G14120.1 (+2)	87 kDa	34.133	51.296	43.888	30.796	40.273	40.736
1090	true	| Symbols: | Peroxidase superfamily protein | chr2:16076443-16078314 FORWARD LENGTH=349	AT2G38380.1	38 kDa	57.334	63.325	38.298	37.248	58.336	52.649
1091	true	| Symbols: ATRAB18, ATRABC1, RAB18-1, RABC1, ATRAB-C1, RAB18 | RAB GTPASE HOMOLOG B18 | chr1:16646934-16648395 FORWARD LENGTH=212	AT1G43890.1	24 kDa	27.514	26.328	40.998	26.966	23.095	23.089
1092	true	Cluster of | Symbols: MLP329 | MLP-like protein 329 | chr2:239815-240349 FORWARD LENGTH=151 (AT2G01530.1)	AT2G01530.1	18 kDa	52.19	42.987	44.641	46.518	45.861	38.532
1092.1	true	| Symbols: MLP329 | MLP-like protein 329 | chr2:239815-240349 FORWARD LENGTH=151	AT2G01530.1	18 kDa	52.19	42.987	44.641	46.518	45.861	38.532
1092.2	true	| Symbols: | Polyketide cyclase/dehydrase and lipid transport superfamily protein | chr4:8107405-8108158 FORWARD LENGTH=151	AT4G14060.1	17 kDa	0	0	0	0	0	0
1093	true	| Symbols: ERD4 | Early-responsive to dehydration stress protein (ERD4) | chr1:10715892-10718799 FORWARD LENGTH=724	AT1G30360.1	82 kDa	41.223	35.503	41.855	29.844	11.871	13.671
1094	true	| Symbols: | hydroxyproline-rich glycoprotein family protein | chr1:20026434-20028587 REVERSE LENGTH=523	AT1G53645.1	57 kDa	27.732	28.61	22.671	20.173	33.367	33.782
1095	true	| Symbols: | unknown protein; BEST Arabidopsis thaliana protein match is: unknown protein (TAIR:AT2G22270.1); Has 152 Blast hits to 146 proteins in 19 species: Archae - 0; Bacteria - 0; Metazoa - 0; Fungi - 2; Plants - 146; Viruses - 0; Other Eukaryotes - 4 (source: NCBI BLink). | chr4:18499909-18501472 FORWARD LENGTH=299	AT4G39860.1	32 kDa	39.151	26.507	27.651	35.135	25.648	32.827
1096	true	| Symbols: | Peroxidase superfamily protein | chr5:16852702-16854021 FORWARD LENGTH=317	AT5G42180.1	35 kDa	40.279	38.361	2.8723	4.1622	49.162	40.792
1097	true	| Symbols: ATXYL1, XYL1, TRG1 | alpha-xylosidase 1 | chr1:25734435-25737897 REVERSE LENGTH=915	AT1G68560.1	102 kDa	10.717	22.288	37.928	19.019	21.089	31.348
1098	true	| Symbols: OMR1 | L-O-methylthreonine resistant 1 | chr3:3099164-3101741 REVERSE LENGTH=592	AT3G10050.1	65 kDa	28.326	34.075	34.202	42.098	28.343	31.479
1099	true	| Symbols: GR-RBP4, GRP4 | glycine-rich RNA-binding protein 4 | chr3:8606762-8607677 REVERSE LENGTH=136	AT3G23830.1	14 kDa	37.485	32.045	27.255	33.873	32.414	44.468
1100	true	| Symbols: HIPP25 | Heavy metal transport/detoxification superfamily protein | chr4:16685874-16686419 REVERSE LENGTH=153	AT4G35060.1	17 kDa	16.677	16.669	16.015	15.138	16.764	16.049
1101	true	| Symbols: | RNA-binding (RRM/RBD/RNP motifs) family protein | chr5:16225483-16227423 FORWARD LENGTH=423	AT5G40490.1	42 kDa	34.249	29.425	20.572	25.336	33.702	40.808
1102	true	Cluster of | Symbols: MBD10 | methyl-CPG-binding domain 10 | chr1:5275895-5277474 REVERSE LENGTH=384 (AT1G15340.1)	AT1G15340.1 [2]	42 kDa	40.753	34.155	6.8474	21.696	23.062	35.264
1102.1	true	| Symbols: MBD10 | methyl-CPG-binding domain 10 | chr1:5275895-5277474 REVERSE LENGTH=384	AT1G15340.1	42 kDa	40.753	34.155	6.8474	21.696	21.787	35.264
1102.2	true	| Symbols: MBD11, ATMBD11 | methyl-CPG-binding domain 11 | chr3:5343209-5344386 FORWARD LENGTH=254	AT3G15790.1	28 kDa	0	0	0	0	1.2745	0
1103	true	Cluster of | Symbols: ATPREP1, ATZNMP, PREP1 | presequence protease 1 | chr3:6625578-6631874 REVERSE LENGTH=1080 (AT3G19170.1)	AT3G19170.1 [2]	121 kDa	38.018	11.682	45.608	32.183	8.8349	9.0299
1103.1	true	| Symbols: ATPREP1, ATZNMP, PREP1 | presequence protease 1 | chr3:6625578-6631874 REVERSE LENGTH=1080	AT3G19170.1	121 kDa	34.987	11.682	44.632	31.179	6.8562	6.0848
1103.2	true	| Symbols: ATPREP2, PREP2 | presequence protease 2 | chr1:18368405-18375336 REVERSE LENGTH=1080	AT1G49630.1	121 kDa	11.133	5.7959	15.321	4.1594	5.8831	5.0098
1104	true	| Symbols: SYTA, NTMC2TYPE1.1, ATSYTA, NTMC2T1.1, SYT1 | synaptotagmin A | chr2:9014827-9017829 FORWARD LENGTH=541	AT2G20990.1 (+1)	62 kDa	17.787	22.936	37.826	28.938	9.3515	10.688
1105	true	| Symbols: | Uncharacterised conserved protein UCP022280 | chr2:18584674-18586688 REVERSE LENGTH=272	AT2G45060.1	30 kDa	20.704	32.544	23.64	27.156	36.741	36.698
1106	true	| Symbols: | unknown protein; FUNCTIONS IN: molecular_function unknown; INVOLVED IN: biological_process unknown; LOCATED IN: mitochondrion; EXPRESSED IN: 24 plant structures; EXPRESSED DURING: 16 growth stages; Has 42 Blast hits to 42 proteins in 17 species: Archae - 0; Bacteria - 0; Metazoa - 0; Fungi - 0; Plants - 41; Viruses - 0; Other Eukaryotes - 1 (source: NCBI BLink). | chr5:2580588-258098…	AT5G08060.1	15 kDa	24.487	23.695	17.666	22.135	23.922	37.583
1107	true	| Symbols: AT-E1 ALPHA, E1 ALPHA | pyruvate dehydrogenase complex E1 alpha subunit | chr1:22051368-22053660 FORWARD LENGTH=389	AT1G59900.1	43 kDa	51.335	54.503	54.665	48.225	50.793	53.776
1108	true	| Symbols: | Guanylate-binding family protein | chr5:18683468-18688397 FORWARD LENGTH=1082	AT5G46070.1	123 kDa	34.033	23.557	45.154	21.843	27.669	21.024
1109	true	Cluster of | Symbols: ATRSP41, RS41, At-RS41 | RNA-binding (RRM/RBD/RNP motifs) family protein | chr5:21131081-21133318 FORWARD LENGTH=356 (AT5G52040.1)	AT5G52040.1 [3]	41 kDa	40.566	43.162	37.359	37.885	36.39	46.511
1109.1	true	| Symbols: ATRSP41, RS41, At-RS41 | RNA-binding (RRM/RBD/RNP motifs) family protein | chr5:21131081-21133318 FORWARD LENGTH=356	AT5G52040.1 (+1)	41 kDa	39.611	43.162	37.359	37.885	36.39	43.71
1109.2	true	| Symbols: ATRSP35, ATRSP40, AT-SRP40, RSP35, RS40, At-RS40 | arginine/serine-rich splicing factor 35 | chr4:13025168-13027243 FORWARD LENGTH=350	AT4G25500.1	40 kDa	32.739	31.318	30.472	28.842	25.85	33.55
1110	true	| Symbols: | CONTAINS InterPro DOMAIN/s: Histone deacetylation protein Rxt3 (InterPro:IPR013951); Has 34444 Blast hits to 20801 proteins in 1175 species: Archae - 64; Bacteria - 2390; Metazoa - 15568; Fungi - 3729; Plants - 1886; Viruses - 208; Other Eukaryotes - 10599 (source: NCBI BLink). | chr5:2727970-2732572 REVERSE LENGTH=918	AT5G08450.1	104 kDa	32.295	26.239	14.34	11.946	20.716	30.528
1111	true	| Symbols: SAG2, AALP, ALP | aleurain-like protease | chr5:24280044-24282152 FORWARD LENGTH=358	AT5G60360.1	39 kDa	32.185	25.208	24.643	33.049	44.276	30.953
1112	true	Cluster of | Symbols: SCL30A, At-SCL30A | SC35-like splicing factor 30A | chr3:4429564-4431602 REVERSE LENGTH=262 (AT3G13570.1)	AT3G13570.1 [3]	30 kDa	25.337	21.406	21.374	20.877	34.104	29.423
1112.1	true	| Symbols: SCL30A, At-SCL30A | SC35-like splicing factor 30A | chr3:4429564-4431602 REVERSE LENGTH=262	AT3G13570.1	30 kDa	22.495	16.367	20.399	17.965	26.936	25.703
1112.2	true	| Symbols: SR33, ATSCL33, SCL33, At-SCL33 | SC35-like splicing factor 33 | chr1:20630676-20632695 FORWARD LENGTH=287	AT1G55310.1 (+1)	33 kDa	6.7222	5.9757	0.97533	4.7957	10.774	5.654
1113	true	Cluster of | Symbols: MAP2B | methionine aminopeptidase 2B | chr3:22155921-22158551 REVERSE LENGTH=439 (AT3G59990.1)	AT3G59990.1 [2]	49 kDa	31.843	33.187	22.488	26.135	22.913	16.388
1113.1	true	| Symbols: MAP2B | methionine aminopeptidase 2B | chr3:22155921-22158551 REVERSE LENGTH=439	AT3G59990.1	49 kDa	31.843	32.232	22.488	26.135	22.913	16.388
1113.2	true	| Symbols: MAP2A | methionine aminopeptidase 2A | chr2:18269442-18271785 REVERSE LENGTH=441	AT2G44180.1	49 kDa	0	0.95537	0	0	0	0
1114	true	| Symbols: | unknown protein; BEST Arabidopsis thaliana protein match is: unknown protein (TAIR:AT1G35780.1); Has 152 Blast hits to 146 proteins in 18 species: Archae - 0; Bacteria - 0; Metazoa - 1; Fungi - 2; Plants - 149; Viruses - 0; Other Eukaryotes - 0 (source: NCBI BLink). | chr1:29404996-29406341 FORWARD LENGTH=274	AT1G78150.1 (+1)	30 kDa	31.527	25.389	28.546	39.281	44.45	35.103
1115	true	| Symbols: AIM1 | Enoyl-CoA hydratase/isomerase family | chr4:14297312-14302016 REVERSE LENGTH=721	AT4G29010.1	78 kDa	24.804	26.635	61.872	40.743	11.913	14.981
1116	true	| Symbols: | fumarylacetoacetase, putative | chr1:4072904-4075856 FORWARD LENGTH=421	AT1G12050.1	46 kDa	31.735	31.184	20.362	29.085	24.022	22.991
1117	true	| Symbols: GRP2, CSDP2, CSP2, ATCSP2 | glycine rich protein 2 | chr4:18072240-18072851 REVERSE LENGTH=203	AT4G38680.1	19 kDa	28.366	27.562	31.619	34.946	35.295	39.578
1118	true	Cluster of | Symbols: AOAT2, GGT2 | alanine-2-oxoglutarate aminotransferase 2 | chr1:26613222-26615845 FORWARD LENGTH=481 (AT1G70580.1)	AT1G70580.1 [2]	53 kDa	30.545	29.247	33.241	41.357	31.645	10.828
1118.1	true	| Symbols: AOAT2, GGT2 | alanine-2-oxoglutarate aminotransferase 2 | chr1:26613222-26615845 FORWARD LENGTH=481	AT1G70580.1	53 kDa	29.547	29.247	33.241	40.401	31.645	10.828
1118.2	true	| Symbols: GGT1, AOAT1, GGAT1 | glutamate:glyoxylate aminotransferase | chr1:8268808-8271329 REVERSE LENGTH=441	AT1G23310.2	49 kDa	16.883	9.7867	14.512	15.428	14.512	2.0647
1119	true	| Symbols: emb2386 | Ribosomal protein L19e family protein | chr1:608120-609391 REVERSE LENGTH=214	AT1G02780.1	25 kDa	30.763	25.346	32.464	25.241	37.348	30.763
1120	true	| Symbols: SEC61 BETA | Preprotein translocase Sec, Sec61-beta subunit protein | chr2:18587208-18587456 REVERSE LENGTH=82	AT2G45070.1	8 kDa	37.838	41.037	33.136	47.19	41.126	44.593
1121	true	| Symbols: | Glutaredoxin family protein | chr5:16147826-16149052 REVERSE LENGTH=111	AT5G40370.1	12 kDa	25.564	28.988	27.227	30.081	30.696	27.79
1122	true	| Symbols: | FUNCTIONS IN: molecular_function unknown; INVOLVED IN: biological_process unknown; LOCATED IN: nucleolus; EXPRESSED IN: 21 plant structures; EXPRESSED DURING: 13 growth stages; CONTAINS InterPro DOMAIN/s: LisH dimerisation motif (InterPro:IPR006594), SRP40, C-terminal (InterPro:IPR007718); Has 101969 Blast hits to 55488 proteins in 2506 species: Archae - 424; Bacteria - 13843; Metazo…	AT5G57120.1	38 kDa	32.433	24.283	13.334	26.167	26.913	39.505
1123	true	| Symbols: ATTIL, TIL | temperature-induced lipocalin | chr5:23500512-23501156 REVERSE LENGTH=186	AT5G58070.1	21 kDa	31.294	25.625	23.914	19.813	22.538	26.939
1124	true	| Symbols: EBS1, UGGT, PSL2 | UDP-glucose:glycoprotein glucosyltransferases;transferases, transferring hexosyl groups;transferases, transferring glycosyl groups | chr1:26841664-26851730 FORWARD LENGTH=1613	AT1G71220.1 (+1)	182 kDa	29.414	28.787	70.033	30.943	7.3996	3.8921
1125	true	| Symbols: | Peroxidase superfamily protein | chr3:7673345-7674661 FORWARD LENGTH=329	AT3G21770.1	36 kDa	50.392	35.064	10.663	23.075	50.296	46.187
1126	true	| Symbols: | RNA-binding (RRM/RBD/RNP motifs) family protein with retrovirus zinc finger-like domain | chr5:1192461-1195413 FORWARD LENGTH=310	AT5G04280.1	33 kDa	23.502	22.21	20.569	20.945	19.6	25.812
1127	true	| Symbols: | ribosomal protein L29 family protein | chr1:2422549-2423392 FORWARD LENGTH=144	AT1G07830.1	17 kDa	30.564	25.497	20.571	23.983	28.516	35.672
1128	true	| Symbols: AIR3 | Subtilisin-like serine endopeptidase family protein | chr2:1401450-1407694 REVERSE LENGTH=772	AT2G04160.1	83 kDa	31.96	22.366	26.827	31.131	29.34	27.636
1129	true	| Symbols: | Dihydrolipoamide succinyltransferase | chr4:13520127-13522889 REVERSE LENGTH=464	AT4G26910.1 (+2)	50 kDa	36.502	42.159	36.586	40.349	56.132	58.197
1130	true	| Symbols: | Eukaryotic translation initiation factor 3 subunit 7 (eIF-3) | chr5:17854901-17856667 REVERSE LENGTH=588	AT5G44320.1	66 kDa	94.912	97.304	97.954	98.465	97.517	87.864
1131	true	| Symbols: | Nucleotide-diphospho-sugar transferases superfamily protein | chr1:24137840-24138619 REVERSE LENGTH=259	AT1G64980.1	30 kDa	28.692	30.108	31.283	24.016	18.915	29.815
1132	true	| Symbols: | Ribosomal protein S14p/S29e family protein | chr3:15778555-15779235 REVERSE LENGTH=56	AT3G43980.1	6 kDa	16.816	18.522	23.579	24.066	15.671	21.87
1133	true	| Symbols: | hydroxyproline-rich glycoprotein family protein | chr5:2960080-2961192 REVERSE LENGTH=370	AT5G09530.1	42 kDa	21.506	18.957	1.8921	13.945	3.6712	3.7342
1134	true	| Symbols: | LA RNA-binding protein | chr5:7199191-7203879 REVERSE LENGTH=826	AT5G21160.1 (+2)	91 kDa	27.395	22.714	11.656	26.133	33.545	29.875
1135	true	| Symbols: ACLA-1 | ATP-citrate lyase A-1 | chr1:3535787-3538098 FORWARD LENGTH=423	AT1G10670.1	47 kDa	53.373	39.614	51.411	37.919	44.917	32.957
1136	true	| Symbols: NTF2A | nuclear transport factor 2A | chr1:9484615-9485790 REVERSE LENGTH=122	AT1G27310.1	14 kDa	21.457	29.255	19.811	28.288	29.22	26.89
1137	true	| Symbols: | double-stranded DNA-binding family protein | chr1:10447866-10449630 FORWARD LENGTH=130	AT1G29850.2	15 kDa	29.746	33.285	31.56	23.924	29.963	28.731
1138	true	| Symbols: ECT4 | evolutionarily conserved C-terminal region 4 | chr1:20720203-20722450 FORWARD LENGTH=549	AT1G55500.1 (+1)	61 kDa	28.084	24.573	21.505	21.038	31.644	34.062
1139	true	| Symbols: | Galactose oxidase/kelch repeat superfamily protein | chr3:2465439-2467033 FORWARD LENGTH=329	AT3G07720.1	36 kDa	38.429	28.128	45.516	28.544	28.144	28.418
1140	true	| Symbols: ATTIM17-2, TIM17, TIM17-2 | translocase inner membrane subunit 17-2 | chr2:15698119-15698850 REVERSE LENGTH=243	AT2G37410.1	26 kDa	26.325	21.153	30.098	29.902	34.802	31.685
1141	true	Cluster of | Symbols: BGLU35, TGG5 | beta glucosidase 35 | chr1:19087424-19090248 FORWARD LENGTH=511 (AT1G51470.1)	AT1G51470.1 [3]	57 kDa	22.717	23.048	25.138	22.889	15.678	12.371
1141.1	true	| Symbols: BGLU35, TGG5 | beta glucosidase 35 | chr1:19087424-19090248 FORWARD LENGTH=511	AT1G51470.1	57 kDa	22.717	23.048	24.153	21.888	15.678	12.371
1141.2	true	| Symbols: BGLU34, TGG4 | beta glucosidase 34 | chr1:17491771-17494589 FORWARD LENGTH=511	AT1G47600.1 (+1)	58 kDa	15.841	19.196	21.309	17.851	12.159	10.306
1142	true	| Symbols: PRMT10, ATPRMT10 | protein arginine methyltransferase 10 | chr1:1373485-1375598 REVERSE LENGTH=383	AT1G04870.2	43 kDa	27.965	29.322	27.505	22.882	20.52	22.02
1143	true	| Symbols: | Ribosomal protein L7Ae/L30e/S12e/Gadd45 family protein | chr5:2631843-2633374 REVERSE LENGTH=156	AT5G08180.1	17 kDa	23.723	21.397	24.42	16.061	36.863	25.167
1144	true	Cluster of | Symbols: | ATPase, F0/V0 complex, subunit C protein | chr2:7160007-7160811 REVERSE LENGTH=164 (AT2G16510.1)	AT2G16510.1 [2]	17 kDa	35.584	27.807	27.231	29.941	24.673	18.835
1144.1	true	| Symbols: | ATPase, F0/V0 complex, subunit C protein | chr2:7160007-7160811 REVERSE LENGTH=164	AT2G16510.1	17 kDa	35.584	27.807	27.231	29.941	24.673	18.835
1144.2	true	| Symbols: AVA-P2, AVA-2PE, ATVHA-C2 | ATPase, F0/V0 complex, subunit C protein | chr1:6913317-6914322 FORWARD LENGTH=165	AT1G19910.1	17 kDa	21.097	3.8197	8.917	26.962	8.8438	0
1145	true	Cluster of | Symbols: SNF7.1 | SNF7 family protein | chr4:14381019-14382342 FORWARD LENGTH=219 (AT4G29160.1)	AT4G29160.1 [2]	24 kDa	22.374	32.136	21.617	24.015	42.664	45.069
1145.1	true	| Symbols: SNF7.1 | SNF7 family protein | chr4:14381019-14382342 FORWARD LENGTH=219	AT4G29160.1	24 kDa	17.633	27.234	18.612	18.97	34.053	34.113
1145.2	true	| Symbols: SNF7.2, VPS32 | SNF7 family protein | chr2:8558101-8559389 REVERSE LENGTH=213	AT2G19830.1	24 kDa	11.599	12.776	7.8614	12.941	24.379	28.965
1146	true	| Symbols: ATGSTF6, GST1, ERD11, ATGSTF3, GSTF6, ATGST1 | glutathione S-transferase 6 | chr1:661363-662191 REVERSE LENGTH=208	AT1G02930.1	23 kDa	44.084	25.56	92.597	103.01	16.385	19.854
1147	true	| Symbols: | SH3 domain-containing protein | chr4:10027668-10029662 REVERSE LENGTH=351	AT4G18060.1	40 kDa	22.913	25.613	8.9579	23.042	35.691	46.709
1148	true	| Symbols: VEP1, AWI31 | NAD(P)-binding Rossmann-fold superfamily protein | chr4:12565219-12566474 FORWARD LENGTH=388	AT4G24220.1 (+1)	44 kDa	23.966	24.823	37.048	30.953	13.225	13.889
1149	true	| Symbols: SEC22, ATSEC22 | Synaptobrevin family protein | chr1:4011509-4012835 FORWARD LENGTH=218	AT1G11890.1	25 kDa	26.425	25.202	31.122	25.964	23.148	26.028
1150	true	| Symbols: | GroES-like family protein | chr1:8195867-8196336 FORWARD LENGTH=97	AT1G23100.1	11 kDa	9.8247	11.852	7.9895	6.9229	16.22	16.189
1151	true	| Symbols: | unknown protein; FUNCTIONS IN: molecular_function unknown; INVOLVED IN: photorespiration; LOCATED IN: mitochondrion, mitochondrial membrane, mitochondrial respiratory chain complex I, respiratory chain complex I, membrane; EXPRESSED IN: 25 plant structures; EXPRESSED DURING: 15 growth stages; Has 30201 Blast hits to 17322 proteins in 780 species: Archae - 12; Bacteria - 1396; Metazoa…	AT4G16450.1	11 kDa	25.872	37.204	20.328	35.447	43.644	32.617
1152	true	| Symbols: | CONTAINS InterPro DOMAIN/s: Endoribonuclease XendoU (InterPro:IPR018998); Has 943 Blast hits to 770 proteins in 162 species: Archae - 0; Bacteria - 61; Metazoa - 472; Fungi - 40; Plants - 78; Viruses - 35; Other Eukaryotes - 257 (source: NCBI BLink). | chr4:9610164-9612513 REVERSE LENGTH=434	AT4G17100.1	49 kDa	21.531	37.617	34.088	28.955	28.99	26.49
1153	true	| Symbols: | HXXXD-type acyl-transferase family protein | chr1:10078222-10079763 FORWARD LENGTH=451	AT1G28680.1	50 kDa	25.706	38.714	47.045	43.8	23.451	15.889
1154	true	| Symbols: | NADH-ubiquinone oxidoreductase 20 kDa subunit, mitochondrial | chr5:3791148-3792929 REVERSE LENGTH=218	AT5G11770.1	24 kDa	13.703	25.989	22.606	21.975	14.303	17.621
1155	true	| Symbols: MIRO1, emb2473 | MIRO-related GTP-ase 1 | chr5:9722816-9727112 FORWARD LENGTH=648	AT5G27540.1	72 kDa	27.84	27.097	49.537	42.127	15.325	9.1712
1156	true	| Symbols: | Eukaryotic translation initiation factor 2 subunit 1 | chr2:16829030-16830889 REVERSE LENGTH=344	AT2G40290.1	39 kDa	36.647	32.022	33.94	32.1	22.172	32.384
1157	true	| Symbols: NIT1, ATNIT1, NITI | nitrilase 1 | chr3:15986901-15988841 FORWARD LENGTH=346	AT3G44310.1	38 kDa	64.191	65.099	76.394	83.385	77.564	65.323
1158	true	| Symbols: | Phosphorylase superfamily protein | chr4:14274414-14276920 FORWARD LENGTH=348	AT4G28940.1	38 kDa	21.369	40.927	31.335	38.455	27.685	27.478
1159	true	| Symbols: | xylose isomerase family protein | chr5:23347030-23349805 FORWARD LENGTH=477	AT5G57655.2	54 kDa	12.041	16.16	26.045	19.904	28.793	23.86
1160	true	| Symbols: ROC7 | rotamase CYP 7 | chr5:23717840-23719495 FORWARD LENGTH=204	AT5G58710.1	22 kDa	23.396	20.561	13.681	18.833	20.693	21.474
1161	true	Cluster of | Symbols: ATXTH18, XTH18 | xyloglucan endotransglucosylase/hydrolase 18 | chr4:14825958-14826998 REVERSE LENGTH=282 (AT4G30280.1)	AT4G30280.1 [4]	32 kDa	24.583	25.407	24.523	32.934	21.576	31.038
1161.1	true	| Symbols: ATXTH18, XTH18 | xyloglucan endotransglucosylase/hydrolase 18 | chr4:14825958-14826998 REVERSE LENGTH=282	AT4G30280.1	32 kDa	20.744	24.452	19.608	26.04	16.188	30.03
1161.2	true	| Symbols: ATXTH19, XTH19 | xyloglucan endotransglucosylase/hydrolase 19 | chr4:14828954-14829965 REVERSE LENGTH=277	AT4G30290.1	32 kDa	20.799	22.431	19.608	25.127	16.188	24.918
1161.3	true	| Symbols: ATXTH17, XTH17 | xyloglucan endotransglucosylase/hydrolase 17 | chr1:24257262-24258319 FORWARD LENGTH=282	AT1G65310.1	32 kDa	18.827	23.386	18.408	25.916	17.46	25.926
1161.4	true	| Symbols: ATXTH20, XTH20 | xyloglucan endotransglucosylase/hydrolase 20 | chr5:19482158-19483231 FORWARD LENGTH=282	AT5G48070.1	32 kDa	0	0	0.94256	0	0	0
1162	true	| Symbols: GAPCP-2 | glyceraldehyde-3-phosphate dehydrogenase of plastid 2 | chr1:5574433-5577406 FORWARD LENGTH=420	AT1G16300.1	45 kDa	82.123	78.16	71.29	84.366	75.513	94.105
1163	true	| Symbols: ATGSTU24, GST, GSTU24 | glutathione S-transferase TAU 24 | chr1:5869895-5870691 FORWARD LENGTH=218	AT1G17170.1	25 kDa	27.443	29.333	28.462	34.817	37.696	31.807
1164	true	| Symbols: | Nuclear transport factor 2 (NTF2) family protein with RNA binding (RRM-RBD-RNP motifs) domain | chr1:26033163-26035301 FORWARD LENGTH=427	AT1G69250.1	47 kDa	12.615	12.658	11.815	13.094	24.036	21.271
1165	true	| Symbols: | Galactose mutarotase-like superfamily protein | chr4:13161487-13163397 FORWARD LENGTH=318	AT4G25900.1	36 kDa	19.128	22.838	5.0968	12.93	6.9085	30.492
1166	true	| Symbols: ATPHOS34, PHOS34 | Adenine nucleotide alpha hydrolases-like superfamily protein | chr4:13678860-13680717 REVERSE LENGTH=260	AT4G27320.1	28 kDa	29.435	35.925	31.508	32.88	37.338	37.616
1167	true	| Symbols: EMB2024, PGL3 | NagB/RpiA/CoA transferase-like superfamily protein | chr5:8330532-8331784 REVERSE LENGTH=325	AT5G24400.1	36 kDa	18.669	16.543	17.51	18.992	21.833	15.971
1168	true	| Symbols: | ENTH/VHS/GAT family protein | chr1:1897567-1898986 FORWARD LENGTH=383	AT1G06210.1	43 kDa	34.275	31.17	20.565	28.977	32.746	41.929
1169	true	| Symbols: | RING/FYVE/PHD zinc finger superfamily protein | chr1:6971554-6974578 FORWARD LENGTH=601	AT1G20110.1	65 kDa	32.34	33.161	27.506	31.035	32.092	34.912
1170	true	| Symbols: | Class I glutamine amidotransferase-like superfamily protein | chr1:19864942-19867341 REVERSE LENGTH=438	AT1G53280.1	47 kDa	17.008	31.107	19.332	38.791	15.14	25.413
1171	true	| Symbols: | unknown protein; CONTAINS InterPro DOMAIN/s: Protein of unknown function DUF2042 (InterPro:IPR018611); Has 559 Blast hits to 533 proteins in 154 species: Archae - 3; Bacteria - 32; Metazoa - 305; Fungi - 42; Plants - 50; Viruses - 3; Other Eukaryotes - 124 (source: NCBI BLink). | chr3:16979174-16983970 FORWARD LENGTH=804	AT3G46220.1 (+1)	89 kDa	32.745	38.886	22.605	28.863	24.686	28.683
1172	true	| Symbols: | FUNCTIONS IN: molecular_function unknown; INVOLVED IN: biological_process unknown; LOCATED IN: vacuole; EXPRESSED IN: 24 plant structures; EXPRESSED DURING: 15 growth stages; CONTAINS InterPro DOMAIN/s: Stress up-regulated Nod 19 (InterPro:IPR011692); Has 30201 Blast hits to 17322 proteins in 780 species: Archae - 12; Bacteria - 1396; Metazoa - 17338; Fungi - 3422; Plants - 5037; Vir…	AT5G61820.1	53 kDa	17.523	29.568	21.652	30.925	13.286	26.674
1173	true	Cluster of | Symbols: GPPS, GPS1 | geranyl diphosphate synthase 1 | chr2:14579726-14581632 FORWARD LENGTH=321 (AT2G34630.1)	AT2G34630.1 [2]	35 kDa	20.723	28.209	24.152	26.821	22.163	30.1
1173.1	true	| Symbols: GPPS, GPS1 | geranyl diphosphate synthase 1 | chr2:14579726-14581632 FORWARD LENGTH=321	AT2G34630.1	35 kDa	20.723	28.209	24.152	26.821	22.163	30.1
1173.2	true	| Symbols: GPPS, GPS1 | geranyl diphosphate synthase 1 | chr2:14578689-14581632 FORWARD LENGTH=422	AT2G34630.2	46 kDa	6.8282	28.209	13.491	22.754	17.259	27.108
1174	true	Cluster of | Symbols: ACA8, AT-ACA8 | autoinhibited Ca2+ -ATPase, isoform 8 | chr5:23109729-23116857 REVERSE LENGTH=1074 (AT5G57110.1)	AT5G57110.1	116 kDa	28.697	23.114	44.715	32.688	11.168	11.08
1174.1	true	| Symbols: ACA8, AT-ACA8 | autoinhibited Ca2+ -ATPase, isoform 8 | chr5:23109729-23116857 REVERSE LENGTH=1074	AT5G57110.1	116 kDa	28.697	23.114	44.715	32.688	11.168	11.08
1174.2	true	| Symbols: ACA9, ATACA9 | autoinhibited Ca(2+)-ATPase 9 | chr3:7425770-7431941 FORWARD LENGTH=1086	AT3G21180.1	119 kDa	0	0	0	0	0	0
1175	true	| Symbols: | Phosphoglycerate mutase family protein | chr2:7513274-7514844 FORWARD LENGTH=271	AT2G17280.1	30 kDa	29.657	30.272	16.719	29.236	26.047	31.835
1176	true	| Symbols: PVA12 | plant VAP homolog 12 | chr2:18611029-18612971 FORWARD LENGTH=239	AT2G45140.1	26 kDa	17.642	24.396	23.143	22.943	21.704	23.66
1177	true	| Symbols: | unknown protein; FUNCTIONS IN: molecular_function unknown; INVOLVED IN: biological_process unknown; LOCATED IN: chloroplast thylakoid membrane, Golgi apparatus, plasma membrane, membrane; EXPRESSED IN: 25 plant structures; EXPRESSED DURING: 15 growth stages; BEST Arabidopsis thaliana protein match is: unknown protein (TAIR:AT5G65810.1); Has 64 Blast hits to 64 proteins in 11 species:…	AT3G49720.1	29 kDa	39.385	39.484	42.203	43.182	32.334	37.007
1178	true	| Symbols: ATCYS1, CYS1 | cystatin-1 | chr5:3923295-3923936 REVERSE LENGTH=101	AT5G12140.1	11 kDa	46.45	39.123	26.467	35.347	30.313	41.618
1179	true	| Symbols: MSBP1, ATMP1, AtMAPR5 | membrane steroid binding protein 1 | chr5:21213121-21214557 FORWARD LENGTH=220	AT5G52240.1	24 kDa	27.274	36.059	22.476	34.084	33.774	55.169
1180	true	| Symbols: | Thioredoxin superfamily protein | chr2:8738001-8739617 REVERSE LENGTH=179	AT2G20270.1	19 kDa	29.503	38.699	28.38	36.085	30.694	35.487
1181	true	| Symbols: STL2P, ATSEC12 | SEC12P-like 2 protein | chr2:212215-214435 REVERSE LENGTH=393	AT2G01470.1	43 kDa	38.86	22.199	42.975	30.595	16.555	19.216
1182	true	| Symbols: ANNAT4 | annexin 4 | chr2:16196582-16198431 REVERSE LENGTH=319	AT2G38750.1	36 kDa	27.519	23.531	37.183	37.118	32.035	26.532
1183	true	| Symbols: | Transducin/WD40 repeat-like superfamily protein | chr2:18134272-18135303 REVERSE LENGTH=343	AT2G43770.1	38 kDa	16.664	16.027	7.0515	21.236	25.27	22.325
1184	true	| Symbols: RAD23C | Rad23 UV excision repair protein family | chr3:533095-536151 REVERSE LENGTH=418	AT3G02540.3 (+1)	44 kDa	33.545	35.942	31.262	33.383	37.185	44.649
1185	true	| Symbols: CBL | cystathionine beta-lyase | chr3:21111939-21114521 REVERSE LENGTH=464	AT3G57050.1	50 kDa	31.791	30.902	29.233	22.875	25.734	28.68
1186	true	| Symbols: ATRLI2, RLI2 | RNAse l inhibitor protein 2 | chr4:10501906-10504776 FORWARD LENGTH=605	AT4G19210.1	68 kDa	32.794	22.89	33.109	30.104	15.044	14.615
1187	true	| Symbols: CESA3, IXR1, ATCESA3, ATH-B, CEV1 | Cellulose synthase family protein | chr5:1530401-1535090 REVERSE LENGTH=1065	AT5G05170.1	120 kDa	32.801	35.958	35.176	31.799	28.406	33.527
1188	true	| Symbols: PDE120, TIC40, ATTIC40 | hydroxyproline-rich glycoprotein family protein | chr5:5450808-5454256 FORWARD LENGTH=447	AT5G16620.1	49 kDa	22.46	19.557	15.612	25.097	24.336	29.562
1189	true	| Symbols: | Sec23/Sec24 protein transport family protein | chr4:8167574-8173026 FORWARD LENGTH=772	AT4G14160.2	85 kDa	35.745	40.435	50.433	39.292	19.022	23.093
1190	true	| Symbols: | RNA-binding (RRM/RBD/RNP motifs) family protein | chr5:564332-565776 REVERSE LENGTH=292	AT5G02530.1 (+1)	31 kDa	29.553	22.399	15.739	21.948	30.594	30.754
1191	true	Cluster of | Symbols: ATRAB7, ATRABG3E, RABG3E | RAB GTPase homolog G3E | chr1:18234842-18236968 FORWARD LENGTH=206 (AT1G49300.1)	AT1G49300.1 [3]	23 kDa	40.119	25.96	32.328	39.15	13.154	22.701
1191.1	true	| Symbols: ATRAB7, ATRABG3E, RABG3E | RAB GTPase homolog G3E | chr1:18234842-18236968 FORWARD LENGTH=206	AT1G49300.1	23 kDa	27.418	21.154	19.522	26.007	9.2727	15.663
1191.2	true	| Symbols: ATRABG3F, ATRAB7B, RAB71, RABG3F, RAB7B | RAB GTPase homolog G3F | chr3:6484266-6486005 FORWARD LENGTH=206	AT3G18820.1	23 kDa	28.369	15.487	21.516	27.218	10.974	12.835
1191.3	true	| Symbols: AtRABG3d, RABG3d | RAB GTPase homolog G3D | chr1:19468150-19469449 REVERSE LENGTH=206	AT1G52280.1	23 kDa	0	0	2.0956	0	0	0
1192	true	| Symbols: GAL1, GALK | Mevalonate/galactokinase family protein | chr3:2049141-2051867 REVERSE LENGTH=496	AT3G06580.1	54 kDa	30.458	25.19	24.551	28.123	25.135	22.158
1193	true	| Symbols: | O-Glycosyl hydrolases family 17 protein | chr3:2332324-2333925 REVERSE LENGTH=460	AT3G07320.1	51 kDa	18.816	27.314	15.745	19.917	24.111	29.958
1194	true	| Symbols: ATOZI1, AT0ZI1 | Protein of unknown function (DUF1138) | chr4:359548-359868 REVERSE LENGTH=80	AT4G00860.1	9 kDa	28.965	23.492	27.619	23.196	30.53	25.724
1195	true	| Symbols: | S-adenosyl-L-methionine-dependent methyltransferases superfamily protein | chr4:10012850-10015267 REVERSE LENGTH=621	AT4G18030.1	70 kDa	26.596	24.883	61.227	29.657	7.3333	9.0924
1196	true	| Symbols: CYP83B1, SUR2, RNT1, RED1, ATR4 | cytochrome P450, family 83, subfamily B, polypeptide 1 | chr4:15273677-15275271 REVERSE LENGTH=499	AT4G31500.1	57 kDa	15.448	12.407	52.04	35.91	4.7694	2.8667
1197	true	| Symbols: | L-Aspartase-like family protein | chr5:3441805-3443892 FORWARD LENGTH=517	AT5G10920.1	58 kDa	17.905	36.657	39.044	33.115	34.079	24.61
1198	true	| Symbols: | GroES-like zinc-binding alcohol dehydrogenase family protein | chr5:24737084-24738975 REVERSE LENGTH=406	AT5G61510.1	44 kDa	21.536	24.383	17.541	24.826	25.19	23.979
1199	true	Cluster of | Symbols: | Translation initiation factor SUI1 family protein | chr1:20268710-20269390 REVERSE LENGTH=113 (AT1G54290.1)	AT1G54290.1 [4]	13 kDa	23.419	21.388	15.641	15.775	20.554	18.03
1199.1	true	| Symbols: | Translation initiation factor SUI1 family protein | chr1:20268710-20269390 REVERSE LENGTH=113	AT1G54290.1 (+2)	13 kDa	19.632	18.478	15.641	15.775	19.549	15.982
1199.2	true	| Symbols: | Translation initiation factor SUI1 family protein | chr5:22308420-22308758 REVERSE LENGTH=112	AT5G54940.1	13 kDa	6.6301	5.7809	0.9323	2.9617	5.2627	2.0486
1200	true	| Symbols: | Sugar isomerase (SIS) family protein | chr5:17136080-17140622 FORWARD LENGTH=560	AT5G42740.1	62 kDa	19.517	22.199	19.482	26.066	12.916	17.306
1201	true	| Symbols: | NADH-ubiquinone oxidoreductase B8 subunit, putative | chr5:19388806-19390409 FORWARD LENGTH=97	AT5G47890.1	11 kDa	31.808	31.168	25.331	25.788	25.86	33.981
1202	true	Cluster of | Symbols: | Sucrose-6F-phosphate phosphohydrolase family protein | chr2:15053952-15055776 FORWARD LENGTH=422 (AT2G35840.1)	AT2G35840.1 [2]	48 kDa	14.748	24.424	16.399	26.734	16.331	27.682
1202.1	true	| Symbols: | Sucrose-6F-phosphate phosphohydrolase family protein | chr2:15053952-15055776 FORWARD LENGTH=422	AT2G35840.1	48 kDa	14.748	23.468	15.466	25.801	15.358	24.694
1202.2	true	| Symbols: ATSPP1, SPP1 | sucrose-phosphatase 1 | chr1:19064852-19066704 REVERSE LENGTH=423	AT1G51420.1	48 kDa	0.95466	0.95537	1.9868	1.9366	0.97364	6.0339
1203	true	| Symbols: TIM9, emb2474 | Tim10/DDP family zinc finger protein | chr3:17138632-17139301 FORWARD LENGTH=93	AT3G46560.1	11 kDa	33.254	31.198	33.075	29.787	36.854	36.713
1204	true	Cluster of | Symbols: | RNA-binding (RRM/RBD/RNP motifs) family protein | chr4:13445552-13447592 FORWARD LENGTH=455 (AT4G26650.1)	AT4G26650.1 [4]	49 kDa	25.195	22.62	12.706	16.278	24.011	33.801
1204.1	true	| Symbols: | RNA-binding (RRM/RBD/RNP motifs) family protein | chr4:13445552-13447592 FORWARD LENGTH=455	AT4G26650.1 (+1)	49 kDa	24.25	22.62	12.706	16.278	24.011	33.801
1204.2	true	| Symbols: | RNA-binding (RRM/RBD/RNP motifs) family protein | chr5:22502077-22503658 REVERSE LENGTH=448	AT5G55550.1 (+1)	49 kDa	0.94541	0	0	0	0	0
1205	true	| Symbols: | NagB/RpiA/CoA transferase-like superfamily protein | chr2:2229759-2231839 FORWARD LENGTH=374	AT2G05830.1	40 kDa	19.435	15.356	23.434	19.812	24.975	22.16
1206	true	| Symbols: | Eukaryotic protein of unknown function (DUF842) | chr2:13486447-13487391 REVERSE LENGTH=149	AT2G31725.1	17 kDa	24.36	29.258	21.763	31.958	28.514	28.875
1207	true	| Symbols: | FAD-binding Berberine family protein | chr5:17878873-17881369 REVERSE LENGTH=541	AT5G44380.1	61 kDa	11.718	24.15	28.116	29.686	14.078	17.764
1208	true	Cluster of | Symbols: | RNA-binding (RRM/RBD/RNP motifs) family protein | chr4:9862660-9864498 REVERSE LENGTH=313 (AT4G17720.1)	AT4G17720.1 [2]	34 kDa	20.737	26.673	13.636	22.083	38.273	29.92
1208.1	true	| Symbols: | RNA-binding (RRM/RBD/RNP motifs) family protein | chr4:9862660-9864498 REVERSE LENGTH=313	AT4G17720.1	34 kDa	20.737	25.628	13.636	21.005	38.273	29.92
1208.2	true	| Symbols: | RNA-binding (RRM/RBD/RNP motifs) family protein | chr5:19015486-19016990 FORWARD LENGTH=295	AT5G46870.1	32 kDa	0	1.0444	0	1.0775	0	0
1209	true	| Symbols: | Nucleotide-diphospho-sugar transferase family protein | chr1:6690672-6692211 REVERSE LENGTH=428	AT1G19360.1	48 kDa	26.665	29.937	36.188	27.031	19.086	20.804
1210	true	| Symbols: | Ribosomal protein L30/L7 family protein | chr1:30349052-30350434 FORWARD LENGTH=247	AT1G80750.1	28 kDa	26.981	19.666	26.908	22.946	31.708	31.066
1211	true	| Symbols: | hydroxyproline-rich glycoprotein family protein | chr2:13833779-13835525 REVERSE LENGTH=277	AT2G32600.1	31 kDa	19.737	24.357	21.825	26.054	22.486	25.951
1212	true	| Symbols: CSY3 | citrate synthase 3 | chr2:17803132-17805991 REVERSE LENGTH=509	AT2G42790.1	56 kDa	18.726	47.937	38.83	40.404	42.451	44.446
1213	true	| Symbols: | DNA-binding enhancer protein-related | chr3:2060837-2061845 FORWARD LENGTH=115	AT3G06610.1	13 kDa	30.563	32.214	37.288	30.504	34.706	30.874
1214	true	| Symbols: | FAD-binding Berberine family protein | chr4:11155486-11157577 FORWARD LENGTH=570	AT4G20830.1 (+1)	64 kDa	13.99	21.097	19.244	9.8908	10.059	16.581
1215	true	| Symbols: AXR4, RGR, RGR1 | alpha/beta-Hydrolases superfamily protein | chr1:20511565-20513489 FORWARD LENGTH=473	AT1G54990.1	52 kDa	17.64	23.042	23.305	26.966	18.232	19.725
1216	true	| Symbols: | Ribosomal protein S5 domain 2-like superfamily protein | chr2:3781442-3781882 FORWARD LENGTH=146	AT2G09990.1	17 kDa	43.726	32.094	35.324	31.992	42.82	42.516
1217	true	| Symbols: FAC1, ATAMPD | AMP deaminase, putative / myoadenylate deaminase, putative | chr2:16033767-16038793 REVERSE LENGTH=839	AT2G38280.1	95 kDa	17.909	23.07	36.01	20.88	6.9784	8.6063
1218	true	| Symbols: | ENTH/VHS/GAT family protein | chr4:15799376-15803832 FORWARD LENGTH=675	AT4G32760.1 (+1)	73 kDa	35.155	41.519	29.31	31.192	26.628	31.726
1219	true	| Symbols: VAT1 | VALINE-TOLERANT 1 | chr5:5333874-5337387 FORWARD LENGTH=477	AT5G16290.1	52 kDa	25.694	25.207	19.455	14.256	24.436	31.633
1220	true	| Symbols: G6PD6 | glucose-6-phosphate dehydrogenase 6 | chr5:16311284-16314556 FORWARD LENGTH=515	AT5G40760.1	59 kDa	30.099	31.097	34.08	38.067	20.409	15.894
1221	true	Cluster of | Symbols: ADF4, ATADF4 | actin depolymerizing factor 4 | chr5:24122545-24123596 FORWARD LENGTH=139 (AT5G59890.1)	AT5G59890.1 [4]	16 kDa	38.691	31.357	39.24	30.035	43.065	37.06
1221.1	true	| Symbols: ADF4, ATADF4 | actin depolymerizing factor 4 | chr5:24122545-24123596 FORWARD LENGTH=139	AT5G59890.1 (+1)	16 kDa	27.81	22.552	31.451	24.982	30.954	26.962
1221.2	true	| Symbols: ADF1, atadf, ATADF1 | actin depolymerizing factor 1 | chr3:16909679-16910678 REVERSE LENGTH=139	AT3G46010.1 (+1)	16 kDa	16.771	10.736	13.592	11.111	19.241	16.252
1222	true	| Symbols: PFD1 | PREFOLDIN 1 | chr2:3045644-3046606 FORWARD LENGTH=128	AT2G07340.1	15 kDa	26.423	27.532	20.633	20.165	36.18	28.739
1223	true	| Symbols: | GDSL-like Lipase/Acylhydrolase superfamily protein | chr2:10024366-10026058 FORWARD LENGTH=387	AT2G23540.1	42 kDa	20.622	20.389	14.57	33.261	19.091	18.754
1224	true	| Symbols: IBR1, SDRA | indole-3-butyric acid response 1 | chr4:2816462-2818074 FORWARD LENGTH=254	AT4G05530.1	27 kDa	25.256	28.536	29.438	31.117	33.73	34.659
1225	true	| Symbols: | Disease resistance-responsive (dirigent-like protein) family protein | chr4:12339152-12339715 REVERSE LENGTH=187	AT4G23690.1	21 kDa	29.596	38.23	22.549	39.563	35.957	32.444
1226	true	| Symbols: MAP65-2 | microtubule-associated protein 65-2 | chr4:13478834-13481300 REVERSE LENGTH=578	AT4G26760.1	65 kDa	29.923	32.405	23.769	23.988	37.476	35.556
1227	true	| Symbols: RD19, RD19A | Papain family cysteine protease | chr4:18215826-18217326 REVERSE LENGTH=368	AT4G39090.1	40 kDa	25.233	14.638	20.601	20.811	24.554	17.932
1228	true	| Symbols: PFD5 | prefoldin 5 | chr5:7846144-7847428 FORWARD LENGTH=151	AT5G23290.1	16 kDa	30.405	24.711	19.784	16.159	37.248	27.901
1229	true	| Symbols: | Mitochondrial import inner membrane translocase subunit Tim17/Tim22/Tim23 family protein | chr5:8437123-8438859 FORWARD LENGTH=259	AT5G24650.1	28 kDa	25.598	20.151	21.396	24.963	32.565	33.388
1230	true	Cluster of | Symbols: BSL2 | BRI1 suppressor 1 (BSU1)-like 2 | chr1:2649959-2656564 FORWARD LENGTH=1018 (AT1G08420.1)	AT1G08420.1 [4]	109 kDa	29.029	28.484	19.306	21.478	24.619	26.904
1230.1	true	| Symbols: BSL2 | BRI1 suppressor 1 (BSU1)-like 2 | chr1:2649959-2656564 FORWARD LENGTH=1018	AT1G08420.1 (+1)	109 kDa	27.086	27.44	17.332	21.478	23.671	26.904
1230.2	true	| Symbols: BSL3 | BRI1 suppressor 1 (BSU1)-like 3 | chr2:11630188-11636182 FORWARD LENGTH=1006	AT2G27210.1 (+1)	108 kDa	24.204	25.495	17.448	18.433	21.728	25.9
1231	true	| Symbols: | OTU-like cysteine protease family protein | chr1:18775086-18776552 REVERSE LENGTH=208	AT1G50670.1	23 kDa	31.688	25.349	30.31	34.749	27.015	23.768
1232	true	| Symbols: | Pathogenesis-related thaumatin superfamily protein | chr2:12354664-12355413 REVERSE LENGTH=249	AT2G28790.1	27 kDa	18.901	23.995	18.932	12.918	30.155	23.703
1233	true	| Symbols: TFIIB | transcription factor IIB | chr2:17355555-17357400 REVERSE LENGTH=312	AT2G41630.1	34 kDa	30.782	28.083	24.437	29.249	23.111	40.712
1234	true	| Symbols: | Nuclear transport factor 2 (NTF2) family protein with RNA binding (RRM-RBD-RNP motifs) domain | chr3:9157161-9159362 REVERSE LENGTH=488	AT3G25150.1 (+1)	53 kDa	23.309	20.463	16.962	26.215	27.973	29.11
1235	true	| Symbols: | Cysteine proteinases superfamily protein | chr3:23263106-23264245 REVERSE LENGTH=332	AT3G62940.2	37 kDa	15.502	19.615	10.691	11.899	15.108	29.305
1236	true	| Symbols: | Eukaryotic aspartyl protease family protein | chr5:2183600-2185717 REVERSE LENGTH=455	AT5G07030.1	49 kDa	24.805	23.139	29.539	23.014	14.287	14.764
1237	true	| Symbols: OPR3 | oxophytodienoate-reductase 3 | chr2:2359240-2361971 REVERSE LENGTH=391	AT2G06050.2	43 kDa	15.664	15.565	18.586	32.809	28.082	29.848
1238	true	| Symbols: | uricase / urate oxidase / nodulin 35, putative | chr2:11164956-11166968 FORWARD LENGTH=309	AT2G26230.1	35 kDa	19.793	41.24	31.511	33.785	20.612	28.619
1239	true	| Symbols: | RNA-binding (RRM/RBD/RNP motifs) family protein | chr3:2492875-2495052 FORWARD LENGTH=494	AT3G07810.1 (+1)	52 kDa	30.38	32.611	20.604	28.991	26.994	37.097
1240	true	| Symbols: FTSZ1-1, ATFTSZ1-1, CPFTSZ | homolog of bacterial cytokinesis Z-ring protein FTSZ 1-1 | chr5:22420740-22422527 REVERSE LENGTH=433	AT5G55280.1	46 kDa	33.521	34.728	21.691	25.2	30.908	42.958
1241	true	| Symbols: MAC3A | MOS4-associated complex 3A | chr1:1226749-1230592 FORWARD LENGTH=523	AT1G04510.1 (+1)	57 kDa	17.016	21.575	21.594	17.044	18.365	19.654
1242	true	| Symbols: NHO1, GLI1 | Actin-like ATPase superfamily protein | chr1:30246960-30249055 REVERSE LENGTH=522	AT1G80460.1 (+1)	56 kDa	17.914	21.346	36.46	23.258	18.72	14.112
1243	true	| Symbols: | Tubulin binding cofactor C domain-containing protein | chr3:21438271-21441695 FORWARD LENGTH=573	AT3G57890.1	63 kDa	22.712	23.392	28.451	18.898	22.504	18.806
1244	true	| Symbols: ATPRR2, PRR2 | pinoresinol reductase 2 | chr4:7946283-7948252 FORWARD LENGTH=317	AT4G13660.1	35 kDa	28.786	26.253	21.628	26.058	33.926	30.711
1245	true	| Symbols: | Hyaluronan / mRNA binding family | chr4:9470621-9472308 FORWARD LENGTH=355	AT4G16830.1	37 kDa	39.402	36.223	36.249	44.959	36.644	40.911
1246	true	| Symbols: | Protein of unknown function (DUF1421) | chr5:4687333-4689624 REVERSE LENGTH=547	AT5G14540.1	59 kDa	24.488	26.388	16.409	26.117	31.623	37.942
1247	true	Cluster of | Symbols: | Protein kinase superfamily protein | chr2:9824162-9826871 REVERSE LENGTH=432 (AT2G23070.1)	AT2G23070.1 [4]	50 kDa	29.854	20.301	25.266	30.133	30.272	23.879
1247.1	true	| Symbols: | Protein kinase superfamily protein | chr2:9824162-9826871 REVERSE LENGTH=432	AT2G23070.1	50 kDa	28.901	18.388	20.545	30.133	30.272	23.879
1247.2	true	| Symbols: CKA1, ATCKA1 | casein kinase alpha 1 | chr5:26881156-26883383 REVERSE LENGTH=409	AT5G67380.1 (+1)	48 kDa	24.064	14.52	23.332	22.965	18.479	13.968
1247.3	true	| Symbols: CKA2, ATCKA2 | casein kinase II, alpha chain 2 | chr3:18534487-18536743 FORWARD LENGTH=403	AT3G50000.1	47 kDa	24.064	14.52	23.332	22.965	18.479	12.103
1248	true	Cluster of | Symbols: ATRABA4B, ATRAB11G, ATGB3, RABA4B | RAB GTPase homolog A4B | chr4:18542722-18543779 FORWARD LENGTH=224 (AT4G39990.1)	AT4G39990.1 [3]	24 kDa	37.327	36.155	29.1	35.33	38.403	29.622
1248.1	true	| Symbols: ATRABA4B, ATRAB11G, ATGB3, RABA4B | RAB GTPase homolog A4B | chr4:18542722-18543779 FORWARD LENGTH=224	AT4G39990.1	24 kDa	36.381	33.119	28.157	35.33	34.411	29.622
1248.2	true	| Symbols: AtRABA4a, RABA4a | RAB GTPase homolog A4A | chr5:26083437-26084550 FORWARD LENGTH=226	AT5G65270.1	25 kDa	18.596	18.746	13.543	15.055	17.765	10.743
1248.3	true	| Symbols: ATRABA4D, RABA4D | RAB GTPase homolog A4D | chr3:3879495-3880437 REVERSE LENGTH=222	AT3G12160.1	25 kDa	8.6373	11.793	8.4982	3.0662	9.7779	6.8409
1249	true	| Symbols: atnudt3, NUDT3 | nudix hydrolase homolog 3 | chr1:29985360-29990171 FORWARD LENGTH=772	AT1G79690.1	87 kDa	30.044	43.357	29.238	41.166	17.022	16.876
1250	true	| Symbols: MLP328 | MLP-like protein 328 | chr2:235992-236881 FORWARD LENGTH=151	AT2G01520.1	18 kDa	41.234	29.4	42.271	41.517	33.929	22.99
1251	true	| Symbols: TOM20-3 | translocase of outer membrane 20 kDa subunit 3 | chr3:9985212-9986560 REVERSE LENGTH=202	AT3G27080.1	23 kDa	30.382	28.141	20.669	24.111	21.376	29.621
1252	true	| Symbols: iqd2 | IQ-domain 2 | chr5:710380-712406 REVERSE LENGTH=461	AT5G03040.1	50 kDa	30.529	32.211	19.624	28.185	25.66	34.778
1253	true	| Symbols: DRT102 | DNA-damage-repair/toleration protein (DRT102) | chr3:1346431-1347363 REVERSE LENGTH=310	AT3G04880.1	33 kDa	25.844	37.07	24.574	28.195	25.91	25.431
1254	true	| Symbols: CDKA;1, CDC2AAT, CDK2, CDC2, CDC2A, CDKA1 | cell division control 2 | chr3:18072238-18074296 FORWARD LENGTH=294	AT3G48750.1	34 kDa	19.543	29.191	23.351	32.075	19.564	23.545
1255	true	| Symbols: | Glycosyl hydrolase family protein | chr5:3336335-3339351 REVERSE LENGTH=792	AT5G10560.1	87 kDa	28.833	37.063	13.493	23.985	26.244	34.722
1256	true	| Symbols: HCT | hydroxycinnamoyl-CoA shikimate/quinate hydroxycinnamoyl transferase | chr5:19836654-19838092 REVERSE LENGTH=433	AT5G48930.1	48 kDa	24.742	33.778	24.309	27.997	18.665	24.882
1257	true	| Symbols: | NmrA-like negative transcriptional regulator family protein | chr1:28252030-28253355 FORWARD LENGTH=310	AT1G75280.1	34 kDa	23.356	22.629	22.733	31.162	26.247	22.875
1258	true	| Symbols: IPMI1 | isopropylmalate isomerase 1 | chr3:21797524-21798285 REVERSE LENGTH=253	AT3G58990.1	27 kDa	39.186	30.659	40.266	55.783	32.89	44.951
1259	true	| Symbols: | Cytokine-induced anti-apoptosis inhibitor 1, Fe-S biogenesis | chr5:6092955-6094566 REVERSE LENGTH=269	AT5G18400.1 (+1)	29 kDa	34.573	39.017	20.527	29.032	32.4	34.948
1260	true	| Symbols: NMT1, ATNMT1 | myristoyl-CoA:protein N-myristoyltransferase | chr5:23075451-23076755 FORWARD LENGTH=434	AT5G57020.1	50 kDa	21.728	24.92	24.52	22.141	18.948	18.651
1261	true	| Symbols: | Eukaryotic translation initiation factor eIF2A family protein | chr1:27518335-27521432 FORWARD LENGTH=513	AT1G73180.1	56 kDa	18.936	16.483	26.261	25.211	27.998	19.162
1262	true	| Symbols: IVD, ATIVD, IVDH | isovaleryl-CoA-dehydrogenase | chr3:16621659-16624848 REVERSE LENGTH=409	AT3G45300.1	45 kDa	29.837	26.515	22.794	36.303	34.704	19.084
1263	true	| Symbols: FLDH | NAD(P)-binding Rossmann-fold superfamily protein | chr4:16067989-16069374 REVERSE LENGTH=344	AT4G33360.1	38 kDa	21.5	38.461	33.1	35.768	8.3759	15.556
1264	true	| Symbols: | Calreticulin family protein | chr5:2317300-2319458 FORWARD LENGTH=532	AT5G07340.1 (+1)	60 kDa	40.783	35.135	56.733	55.237	56.848	36.688
1265	true	| Symbols: GPX8, ATGPX8 | glutathione peroxidase 8 | chr1:23535118-23536326 FORWARD LENGTH=167	AT1G63460.1	19 kDa	31.588	28.601	25.462	21.144	31.545	26.642
1266	true	| Symbols: NACA2 | nascent polypeptide-associated complex subunit alpha-like protein 2 | chr3:18341072-18342273 FORWARD LENGTH=217	AT3G49470.1	24 kDa	35.325	32.266	23.608	26.144	31.813	29.876
1267	true	| Symbols: | RNA-processing, Lsm domain | chr1:8507057-8508439 FORWARD LENGTH=188	AT1G24050.1	20 kDa	32.513	32.17	35.525	35.163	35.948	37.203
1268	true	| Symbols: | DNA-binding storekeeper protein-related transcriptional regulator | chr1:22793447-22794577 REVERSE LENGTH=376	AT1G61730.1	41 kDa	29.555	24.353	12.748	13.189	30.357	25.817
1269	true	| Symbols: ATGRP2B, ATCSP4, GRP2B | glycine-rich protein 2B | chr2:9036983-9037588 REVERSE LENGTH=201	AT2G21060.1	19 kDa	30.501	37.136	29.469	31.031	31.95	32.813
1270	true	| Symbols: JAL22 | jacalin-related lectin 22 | chr2:16414262-16416323 REVERSE LENGTH=458	AT2G39310.1	50 kDa	11.828	15.608	28.358	41.733	6.9702	8.9813
1271	true	| Symbols: PAPP5, PP5 | protein phosphatase 5.2 | chr2:17812336-17815896 REVERSE LENGTH=484	AT2G42810.1 (+1)	55 kDa	27.807	29.374	27.326	25.056	24.544	17.073
1272	true	| Symbols: TIM50, emb1860 | Haloacid dehalogenase-like hydrolase (HAD) superfamily protein | chr1:20903163-20905420 FORWARD LENGTH=376	AT1G55900.1 (+1)	43 kDa	22.741	23.897	9.7387	17.041	14.801	35.72
1273	true	| Symbols: | Galactose mutarotase-like superfamily protein | chr3:17634971-17636998 FORWARD LENGTH=358	AT3G47800.1	40 kDa	21.52	25.355	19.593	20.016	42.64	44.379
1274	true	| Symbols: | Nucleic acid-binding, OB-fold-like protein | chr4:14060054-14060970 FORWARD LENGTH=153	AT4G28440.1	16 kDa	24.632	26.568	20.682	19.169	31.447	24.601
1275	true	| Symbols: | Glycosyl hydrolase family 38 protein | chr5:4508626-4514334 FORWARD LENGTH=1024	AT5G13980.1	116 kDa	18.751	27.483	8.8413	16.049	23.95	22.474
1276	true	| Symbols: | Ribosomal protein L19e family protein | chr3:5708982-5710249 FORWARD LENGTH=209	AT3G16780.1	24 kDa	31.467	30.125	31.214	20.159	32.381	28.805
1277	true	| Symbols: PII, GLB1 | GLNB1 homolog | chr4:821736-823294 FORWARD LENGTH=196	AT4G01900.1	21 kDa	23.45	24.696	19.773	24.323	26.841	25.858
1278	true	| Symbols: AGD8 | ARF-GAP domain 8 | chr4:9937121-9939146 FORWARD LENGTH=413	AT4G17890.1	44 kDa	33.04	42.949	33.038	44.897	40.999	49.327
1279	true	| Symbols: | RNA-binding (RRM/RBD/RNP motifs) family protein | chr5:1323700-1325486 FORWARD LENGTH=222	AT5G04600.1	25 kDa	28.734	21.84	25.323	28.807	29.413	33.75
1280	true	Cluster of | Symbols: ARA3, ARA-3, ATRABE1C, ATRAB8A, RAB8A | RAB GTPase homolog 8A | chr3:16917908-16919740 FORWARD LENGTH=216 (AT3G46060.1)	AT3G46060.1 [2]	24 kDa	30.593	38.716	28.388	30.988	32.887	31.496
1280.1	true	| Symbols: ARA3, ARA-3, ATRABE1C, ATRAB8A, RAB8A | RAB GTPase homolog 8A | chr3:16917908-16919740 FORWARD LENGTH=216	AT3G46060.1	24 kDa	30.593	36.748	25.433	30.988	32.887	31.496
1280.2	true	| Symbols: ATRAB8C, ATRABE1D, ATRAB-E1D, RAB-E1D, RAB8C | RAB GTPase homolog 8C | chr5:883679-885158 FORWARD LENGTH=216	AT5G03520.1	24 kDa	21.704	26.124	16.703	18.895	23.163	21.527
1281	true	| Symbols: ATARP4, ARP4 | actin-related protein 4 | chr1:6348199-6351766 FORWARD LENGTH=441	AT1G18450.1	49 kDa	31.562	36.717	29.401	27.068	41.076	23.911
1282	true	| Symbols: | Tetratricopeptide repeat (TPR)-like superfamily protein | chr4:6656614-6659033 FORWARD LENGTH=609	AT4G10840.1	66 kDa	26.72	26.86	25.031	19.081	13.618	17.662
1283	true	| Symbols: | Zinc-binding ribosomal protein family protein | chr5:19406423-19407329 REVERSE LENGTH=84	AT5G47930.1	9 kDa	54.138	43.829	59.648	47.521	64.282	50.302
1284	true	Cluster of | Symbols: | 2-oxoglutarate (2OG) and Fe(II)-dependent oxygenase superfamily protein | chr5:6894871-6896185 FORWARD LENGTH=348 (AT5G20400.1)	AT5G20400.1 [2]	40 kDa	16.889	23.957	19.377	23.774	22.072	29.667
1284.1	true	| Symbols: | 2-oxoglutarate (2OG) and Fe(II)-dependent oxygenase superfamily protein | chr5:6894871-6896185 FORWARD LENGTH=348	AT5G20400.1	40 kDa	16.889	22.102	16.505	19.695	18.177	27.612
1284.2	true	| Symbols: | 2-oxoglutarate (2OG) and Fe(II)-dependent oxygenase superfamily protein | chr5:6952569-6953856 REVERSE LENGTH=349	AT5G20550.1	40 kDa	2.8946	4.6257	10.611	8.1588	11.888	11.055
1285	true	| Symbols: AIP3, PFD4 | ABI3-interacting protein 3 | chr1:2809925-2811126 REVERSE LENGTH=129	AT1G08780.1	15 kDa	18.653	22.105	11.573	20.076	14.744	15.923
1286	true	| Symbols: | unknown protein; CONTAINS InterPro DOMAIN/s: Protein of unknown function DUF814 (InterPro:IPR008532); Has 1807 Blast hits to 1807 proteins in 277 species: Archae - 0; Bacteria - 0; Metazoa - 736; Fungi - 347; Plants - 385; Viruses - 0; Other Eukaryotes - 339 (source: NCBI BLink). | chr5:3676747-3678946 FORWARD LENGTH=215	AT5G11500.1 (+1)	25 kDa	28.192	22.253	16.68	23.944	21.728	34.195
1287	true	| Symbols: | Sucrase/ferredoxin-like family protein | chr5:16229277-16230798 FORWARD LENGTH=333	AT5G40510.1	37 kDa	27.471	31.462	21.41	31.279	15.52	30.869
1288	true	| Symbols: | Octicosapeptide/Phox/Bem1p family protein | chr2:115023-117296 FORWARD LENGTH=720	AT2G01190.1	77 kDa	16.495	16.854	12.693	20.906	19.755	22.952
1289	true	| Symbols: | NADH:ubiquinone oxidoreductase, 17.2kDa subunit | chr3:705564-707578 REVERSE LENGTH=159	AT3G03100.1	18 kDa	19.726	14.615	19.61	16.371	19.406	23.722
1290	true	| Symbols: | Sterile alpha motif (SAM) domain-containing protein | chr3:2280428-2282097 FORWARD LENGTH=203	AT3G07170.1	23 kDa	29.256	28.395	16.695	25.034	30.301	38.009
1291	true	| Symbols: GRH1, ATGRH1, AFB1 | GRR1-like protein 1 | chr4:1405108-1407057 REVERSE LENGTH=585	AT4G03190.1	66 kDa	30.063	23.872	42.962	27.934	0	1.9873
1292	true	| Symbols: | Cyclase family protein | chr4:16370060-16371383 REVERSE LENGTH=255	AT4G34180.1	28 kDa	30.228	30.029	28.587	34.849	32.327	30.899
1293	true	| Symbols: | FUNCTIONS IN: molecular_function unknown; INVOLVED IN: biological_process unknown; LOCATED IN: plasma membrane, vacuole; EXPRESSED IN: guard cell, cultured cell; BEST Arabidopsis thaliana protein match is: proton pump interactor 1 (TAIR:AT4G27500.1); Has 30201 Blast hits to 17322 proteins in 780 species: Archae - 12; Bacteria - 1396; Metazoa - 17338; Fungi - 3422; Plants - 5037; Viru…	AT1G20970.1	150 kDa	28.951	27.471	18.685	17.097	23.713	31.818
1294	true	| Symbols: ATSFGH, SFGH | S-formylglutathione hydrolase | chr2:17323656-17325430 REVERSE LENGTH=284	AT2G41530.1	32 kDa	28.549	28.988	28.256	26.884	19.633	26.589
1295	true	| Symbols: A37, ATPDX1.2, PDX1.2 | pyridoxine biosynthesis 1.2 | chr3:5444121-5445065 REVERSE LENGTH=314	AT3G16050.1	34 kDa	29.724	28.424	26.543	29.919	23	29.865
1296	true	| Symbols: RANGAP1, ATRANGAP1 | RAN GTPase activating protein 1 | chr3:23325108-23326715 FORWARD LENGTH=535	AT3G63130.1	59 kDa	15.785	17.405	12.483	12.207	12.719	17.574
1297	true	| Symbols: IMPA-6 | importin alpha isoform 6 | chr1:584397-587036 FORWARD LENGTH=538	AT1G02690.1 (+1)	59 kDa	47.902	48.067	53.123	47.302	47.266	43.271
1298	true	| Symbols: | unknown protein; Has 2 Blast hits to 2 proteins in 1 species: Archae - 0; Bacteria - 0; Metazoa - 0; Fungi - 0; Plants - 2; Viruses - 0; Other Eukaryotes - 0 (source: NCBI BLink). | chr1:25235826-25236122 FORWARD LENGTH=98	AT1G67350.1	12 kDa	14.489	14.705	13.756	10.946	12.495	16.108
1299	true	| Symbols: CYT1, VTC1, SOZ1, EMB101, GMP1 | Glucose-1-phosphate adenylyltransferase family protein | chr2:16589401-16590741 FORWARD LENGTH=361	AT2G39770.1	40 kDa	21.747	27.085	19.483	16.96	25.916	32.35
1300	true	| Symbols: G6PD5 | glucose-6-phosphate dehydrogenase 5 | chr3:10083318-10086288 REVERSE LENGTH=516	AT3G27300.1	59 kDa	22.623	25.446	36.305	30.475	30.131	24.273
1301	true	Cluster of | Symbols: | ENTH/VHS family protein | chr2:17948884-17953267 FORWARD LENGTH=895 (AT2G43160.3)	AT2G43160.3 [2]	95 kDa	23.572	27.504	18.631	27.099	25.675	31.582
1301.1	true	| Symbols: | ENTH/VHS family protein | chr2:17948884-17953267 FORWARD LENGTH=895	AT2G43160.3	95 kDa	23.572	27.504	18.631	27.099	25.675	30.65
1301.2	true	| Symbols: | ENTH/VHS family protein | chr3:21912796-21917474 FORWARD LENGTH=1024	AT3G59290.1	110 kDa	0	0	0	0	0	0.93286
1302	true	| Symbols: | Calcium-binding EF hand family protein | chr1:7209515-7214773 FORWARD LENGTH=1019	AT1G20760.1	110 kDa	17.183	26.343	6.7672	17.943	10.213	37.392
1303	true	| Symbols: | Cysteine proteinases superfamily protein | chr3:17897739-17899074 FORWARD LENGTH=361	AT3G48340.1	40 kDa	34.265	17.567	17.664	14.929	17.283	22.659
[truncated: 3,530 more rows]

## Sheet: Scaffold Parameters and Report
JM010713_all proteins, Samples report created on 02/09/2015
Experiment: JM010713_all proteins
	Peak List Generator: unknown
		Version: unknown
		Charge States Calculated: unknown
		Deisotoped: unknown
		Textual Annotation: unknown
	Database Set: 55 Databases
		Database Name: Mascot5_TAIR10_All entries
			Version: unknown
			Taxonomy: All Entries
			Number of Proteins: 10041
		Database Name: Mascot5_TAIR10_All entries
			Version: unknown
			Taxonomy: All Entries
			Number of Proteins: 10253
		Database Name: Mascot5_TAIR10_All entries
			Version: unknown
			Taxonomy: All Entries
			Number of Proteins: 10314
		Database Name: Mascot5_TAIR10_All entries
			Version: unknown
			Taxonomy: All Entries
			Number of Proteins: 10456
		Database Name: Mascot5_TAIR10_All entries
			Version: unknown
			Taxonomy: All Entries
			Number of Proteins: 10627
		Database Name: Mascot5_TAIR10_All entries
			Version: unknown
			Taxonomy: All Entries
			Number of Proteins: 10702
		Database Name: Mascot5_TAIR10_All entries
			Version: unknown
			Taxonomy: All Entries
			Number of Proteins: 10773
		Database Name: Mascot5_TAIR10_All entries
			Version: unknown
			Taxonomy: All Entries
			Number of Proteins: 10848
		Database Name: Mascot5_TAIR10_All entries
			Version: unknown
			Taxonomy: All Entries
			Number of Proteins: 10951
		Database Name: Mascot5_TAIR10_All entries
			Version: unknown
			Taxonomy: All Entries
			Number of Proteins: 11062
		Database Name: Mascot5_TAIR10_All entries
			Version: unknown
			Taxonomy: All Entries
			Number of Proteins: 11199
		Database Name: Mascot5_TAIR10_All entries
			Version: unknown
			Taxonomy: All Entries
			Number of Proteins: 11280
		Database Name: Mascot5_TAIR10_All entries
			Version: unknown
			Taxonomy: All Entries
			Number of Proteins: 11355
		Database Name: Mascot5_TAIR10_All entries
			Version: unknown
			Taxonomy: All Entries
			Number of Proteins: 11411
		Database Name: Mascot5_TAIR10_All entries
			Version: unknown
			Taxonomy: All Entries
			Number of Proteins: 11449
		Database Name: Mascot5_TAIR10_All entries
			Version: unknown
			Taxonomy: All Entries
			Number of Proteins: 11489
		Database Name: Mascot5_TAIR10_All entries
			Version: unknown
			Taxonomy: All Entries
			Number of Proteins: 11540
		Database Name: Mascot5_TAIR10_All entries
			Version: unknown
			Taxonomy: All Entries
			Number of Proteins: 11570
		Database Name: Mascot5_TAIR10_All entries
			Version: unknown
			Taxonomy: All Entries
			Number of Proteins: 11636
		Database Name: Mascot5_TAIR10_All entries
			Version: unknown
			Taxonomy: All Entries
			Number of Proteins: 11684
		Database Name: Mascot5_TAIR10_All entries
			Version: unknown
			Taxonomy: All Entries
			Number of Proteins: 11731
		Database Name: Mascot5_TAIR10_All entries
			Version: unknown
			Taxonomy: All Entries
			Number of Proteins: 11785
		Database Name: Mascot5_TAIR10_All entries
			Version: unknown
			Taxonomy: All Entries
			Number of Proteins: 11834
		Database Name: Mascot5_TAIR10_All entries
			Version: unknown
			Taxonomy: All Entries
			Number of Proteins: 11887
		Database Name: Mascot5_TAIR10_All entries
			Version: unknown
			Taxonomy: All Entries
			Number of Proteins: 11920
		Database Name: Mascot5_TAIR10_All entries
			Version: unknown
			Taxonomy: All Entries
			Number of Proteins: 11948
		Database Name: Mascot5_TAIR10_All entries
			Version: unknown
			Taxonomy: All Entries
			Number of Proteins: 11991
		Database Name: Mascot5_TAIR10_All entries
			Version: unknown
			Taxonomy: All Entries
			Number of Proteins: 12037
		Database Name: Mascot5_TAIR10_All entries
			Version: unknown
			Taxonomy: All Entries
			Number of Proteins: 12063
		Database Name: Mascot5_TAIR10_All entries
			Version: unknown
			Taxonomy: All Entries
			Number of Proteins: 12112
		Database Name: Mascot5_TAIR10_All entries
			Version: unknown
			Taxonomy: All Entries
			Number of Proteins: 12141
		Database Name: Mascot5_TAIR10_All entries
			Version: unknown
			Taxonomy: All Entries
			Number of Proteins: 12182
		Database Name: Mascot5_TAIR10_All entries
			Version: unknown
			Taxonomy: All Entries
			Number of Proteins: 12267
		Database Name: Mascot5_TAIR10_All entries
			Version: unknown
			Taxonomy: All Entries
			Number of Proteins: 12279
		Database Name: Mascot5_TAIR10_All entries
			Version: unknown
			Taxonomy: All Entries
			Number of Proteins: 12304
		Database Name: Mascot5_TAIR10_All entries
			Version: unknown
			Taxonomy: All Entries
			Number of Proteins: 12356
		Database Name: Mascot5_TAIR10_All entries
			Version: unknown
			Taxonomy: All Entries
			Number of Proteins: 12431
		Database Name: Mascot5_TAIR10_All entries
			Version: unknown
			Taxonomy: All Entries
			Number of Proteins: 12472
		Database Name: Mascot5_TAIR10_All entries
			Version: unknown
			Taxonomy: All Entries
			Number of Proteins: 12499
		Database Name: Mascot5_TAIR10_All entries
			Version: unknown
			Taxonomy: All Entries
			Number of Proteins: 12553
		Database Name: Mascot5_TAIR10_All entries
			Version: unknown
			Taxonomy: All Entries
			Number of Proteins: 12584
		Database Name: Mascot5_TAIR10_All entries
			Version: unknown
			Taxonomy: All Entries
			Number of Proteins: 12603
		Database Name: Mascot5_TAIR10_All entries
			Version: unknown
			Taxonomy: All Entries
			Number of Proteins: 12640
		Database Name: Mascot5_TAIR10_All entries
			Version: unknown
			Taxonomy: All Entries
			Number of Proteins: 12671
		Database Name: Mascot5_TAIR10_All entries
			Version: unknown
			Taxonomy: All Entries
			Number of Proteins: 12696
		Database Name: Mascot5_TAIR10_All entries
			Version: unknown
			Taxonomy: All Entries
			Number of Proteins: 12722
		Database Name: Mascot5_TAIR10_All entries
			Version: unknown
			Taxonomy: All Entries
			Number of Proteins: 7996
		Database Name: Mascot5_TAIR10_All entries
			Version: unknown
			Taxonomy: All Entries
			Number of Proteins: 8433
		Database Name: Mascot5_TAIR10_All entries
			Version: unknown
			Taxonomy: All Entries
			Number of Proteins: 8755
		Database Name: Mascot5_TAIR10_All entries
			Version: unknown
			Taxonomy: All Entries
			Number of Proteins: 9173
		Database Name: Mascot5_TAIR10_All entries
			Version: unknown
			Taxonomy: All Entries
			Number of Proteins: 9401
		Database Name: Mascot5_TAIR10_All entries
			Version: unknown
			Taxonomy: All Entries
			Number of Proteins: 9621
		Database Name: Mascot5_TAIR10_All entries
			Version: unknown
			Taxonomy: All Entries
			Number of Proteins: 9800
		Database Name: Mascot5_TAIR10_All entries
			Version: unknown
			Taxonomy: All Entries
			Number of Proteins: 9900
		Database Name: a subset of the TAIR10_pep_20101214_commoncontaminants database
			Version: unknown
			Taxonomy: All Entries
			Number of Proteins: 9054
		Does database contain common contaminants?: unknown
	Search Engine Set: 2 Search Engines
		Search Engine: Mascot
			Version: 1.4.0.288
			Samples: All Samples
			Fragment Tolerance: 0.80 Da (Monoisotopic)
			Parent Tolerance: 7.0 PPM (Monoisotopic)
			Fixed Modifications: +57 on C (Carbamidomethyl)
			Variable Modifications: +16 on M (Oxidation)
			Database: Mascot5_TAIR10_All entries (unknown version, 10041 entries) (JM010713_pdr2plusP_10_1), Mascot5_TAIR10_All entries (unknown version, 10253 entries) (JM010713_pdr2minusP_14_1), Mascot5_TAIR10_All entries (unknown version, 10314 entries) (JM010713_lpr1lpr2plusP_18_1), Mascot5_TAIR10_All entries (unknown version, 10456 entries) (JM010713_WTminusP_7_2), Mascot5_TAIR10_All entries (unknown ve…
			Digestion Enzyme: Trypsin (JM010713_pdr2plusP_10_1), Trypsin (JM010713_pdr2minusP_14_1), Trypsin (JM010713_lpr1lpr2plusP_18_1), Trypsin (JM010713_WTminusP_7_2), Trypsin (JM010713_pdr2plusP_9_1), Trypsin (JM010713_pdr2minusP_12_1), Trypsin (JM010713_WTplusP_3_2), Trypsin (JM010713_lpr1lpr2minusP_22_1), Trypsin (JM010713_pdr2minusP_14_2), Trypsin (JM010713_WTminusP_8_2), Trypsin (JM010713_pdr2plusP…
			Max Missed Cleavages: 2 (JM010713_pdr2plusP_10_1), 2 (JM010713_pdr2minusP_14_1), 2 (JM010713_lpr1lpr2plusP_18_1), 2 (JM010713_WTminusP_7_2), 2 (JM010713_pdr2plusP_9_1), 2 (JM010713_pdr2minusP_12_1), 2 (JM010713_WTplusP_3_2), 2 (JM010713_lpr1lpr2minusP_22_1), 2 (JM010713_pdr2minusP_14_2), 2 (JM010713_WTminusP_8_2), 2 (JM010713_pdr2plusP_11_1), 2 (JM010713_lpr1lpr2plusP_15_1), 2 (JM010713_WTminusP_…
			Probability Model:
				JM010713_WTplusP_1_1: Peptide Prophet with Delta Mass Correction [+2 and below,+3,+4,+5,+6,+7,+8 and above]
				JM010713_WTplusP_1_2: Peptide Prophet with Delta Mass Correction [+2 and below,+3,+4,+5,+6,+7,+8 and above]
				JM010713_WTplusP_1_3: Peptide Prophet with Delta Mass Correction [+2 and below,+3,+4,+5,+6,+7,+8 and above]
				JM010713_WTplusP_2_1: Peptide Prophet with Delta Mass Correction [+2 and below,+3,+4,+5,+6,+7,+8 and above]
				JM010713_WTplusP_2_2: Peptide Prophet with Delta Mass Correction [+2 and below,+3,+4,+5,+6,+7,+8 and above]
				JM010713_WTplusP_2_3: Peptide Prophet with Delta Mass Correction [+2 and below,+3,+4,+5,+6,+7,+8 and above]
				JM010713_WTplusP_3_1: Peptide Prophet with Delta Mass Correction [+2 and below,+3,+4,+5,+6,+7 and above]
				JM010713_WTplusP_3_2: Peptide Prophet with Delta Mass Correction [+2 and below,+3,+4,+5,+6,+7,+8 and above]
				JM010713_WTplusP_3_3: Peptide Prophet with Delta Mass Correction [+2 and below,+3,+4,+5,+6,+7,+8 and above]
				JM010713_WTminusP_5_1: Peptide Prophet with Delta Mass Correction [+2 and below,+3,+4,+5,+6,+7,+8 and above]
				JM010713_WTminusP_5_2: Peptide Prophet with Delta Mass Correction [+2 and below,+3,+4,+5,+6,+7,+8 and above]
				JM010713_WTminusP_5_3: Peptide Prophet with Delta Mass Correction [+2 and below,+3,+4,+5,+6,+7 and above]
				JM010713_WTminusP_7_1: Peptide Prophet with Delta Mass Correction [+2 and below,+3,+4,+5,+6,+7,+8 and above]
				JM010713_WTminusP_7_2: Peptide Prophet with Delta Mass Correction [+2 and below,+3,+4,+5,+6,+7,+8 and above]
				JM010713_WTminusP_7_3: Peptide Prophet with Delta Mass Correction [+2 and below,+3,+4,+5,+6,+7,+8 and above]
				JM010713_WTminusP_8_1: Peptide Prophet with Delta Mass Correction [+2 and below,+3,+4,+5,+6,+7,+8 and above]
				JM010713_WTminusP_8_2: Peptide Prophet with Delta Mass Correction [+2 and below,+3,+4,+5,+6,+7,+8 and above]
				JM010713_WTminusP_8_3: Peptide Prophet with Delta Mass Correction [+2 and below,+3,+4,+5,+6,+7,+8 and above]
				JM010713_pdr2plusP_10_1: Peptide Prophet with Delta Mass Correction [+2 and below,+3,+4,+5,+6,+7,+8 and above]
				JM010713_pdr2plusP_10_2: Peptide Prophet with Delta Mass Correction [+2 and below,+3,+4,+5,+6,+7,+8 and above]
				JM010713_pdr2plusP_10_3: Peptide Prophet with Delta Mass Correction [+2 and below,+3,+4,+5,+6,+7,+8 and above]
				JM010713_pdr2plusP_11_1: Peptide Prophet with Delta Mass Correction [+2 and below,+3,+4,+5,+6,+7,+8 and above]
				JM010713_pdr2plusP_11_2: Peptide Prophet with Delta Mass Correction [+2 and below,+3,+4,+5,+6,+7 and above]
				JM010713_pdr2plusP_11_3: Peptide Prophet with Delta Mass Correction [+2 and below,+3,+4,+5,+6,+7,+8 and above]
				JM010713_pdr2plusP_9_1: Peptide Prophet with Delta Mass Correction [+2 and below,+3,+4,+5,+6,+7,+8 and above]
				JM010713_pdr2plusP_9_2: Peptide Prophet with Delta Mass Correction [+2 and below,+3,+4,+5,+6,+7,+8 and above]
				JM010713_pdr2plusP_9_3: Peptide Prophet with Delta Mass Correction [+2 and below,+3,+4,+5,+6,+7,+8 and above]
				JM010713_pdr2minusP_12_1: Peptide Prophet with Delta Mass Correction [+2 and below,+3,+4,+5,+6,+7,+8 and above]
				JM010713_pdr2minusP_12_2: Peptide Prophet with Delta Mass Correction [+2 and below,+3,+4,+5,+6,+7,+8 and above]
				JM010713_pdr2minusP_12_3: Peptide Prophet with Delta Mass Correction [+2 and below,+3,+4,+5,+6,+7,+8 and above]
				JM010713_pdr2minusP_13_1: Peptide Prophet with Delta Mass Correction [+2 and below,+3,+4,+5,+6,+7,+8 and above]
				JM010713_pdr2minusP_13_2: Peptide Prophet with Delta Mass Correction [+2 and below,+3,+4,+5,+6,+7,+8 and above]
				JM010713_pdr2minusP_13_3: Peptide Prophet with Delta Mass Correction [+2 and below,+3,+4,+5,+6,+7,+8,+9 and above]
				JM010713_pdr2minusP_14_1: Peptide Prophet with Delta Mass Correction [+2 and below,+3,+4,+5,+6,+7,+8 and above]
				JM010713_pdr2minusP_14_2: Peptide Prophet with Delta Mass Correction [+2 and below,+3,+4,+5,+6,+7,+8 and above]
				JM010713_pdr2minusP_14_3: Peptide Prophet with Delta Mass Correction [+2 and below,+3,+4,+5,+6,+7,+8 and above]
				JM010713_lpr1lpr2plusP_15_1: Peptide Prophet with Delta Mass Correction [+2 and below,+3,+4,+5,+6,+7,+8,+11 and above]
				JM010713_lpr1lpr2plusP_15_2: Peptide Prophet with Delta Mass Correction [+2 and below,+3,+4,+5,+6,+7,+8 and above]
				JM010713_lpr1lpr2plusP_15_3: Peptide Prophet with Delta Mass Correction [+2 and below,+3,+4,+5,+6,+7,+8 and above]
				JM010713_lpr1lpr2plusP_17_1: Peptide Prophet with Delta Mass Correction [+2 and below,+3,+4,+5,+6,+7,+8 and above]
				JM010713_lpr1lpr2plusP_17_2: Peptide Prophet with Delta Mass Correction [+2 and below,+3,+4,+5,+6,+7,+8 and above]
				JM010713_lpr1lpr2plusP_17_3: Peptide Prophet with Delta Mass Correction [+2 and below,+3,+4,+5,+6,+7,+8 and above]
				JM010713_lpr1lpr2plusP_18_1: Peptide Prophet with Delta Mass Correction [+2 and below,+3,+4,+5,+6,+7,+8 and above]
				JM010713_lpr1lpr2plusP_18_2: Peptide Prophet with Delta Mass Correction [+2 and below,+3,+4,+5,+6,+7,+8 and above]
				JM010713_lpr1lpr2plusP_18_3: Peptide Prophet with Delta Mass Correction [+2 and below,+3,+4,+5,+6,+7,+8 and above]
				JM010713_lpr1lpr2minusP_19_1: Peptide Prophet with Delta Mass Correction [+2 and below,+3,+4,+5,+6,+7,+8 and above]
				JM010713_lpr1lpr2minusP_19_2: Peptide Prophet with Delta Mass Correction [+2 and below,+3,+4,+5,+6,+7,+8 and above]
				JM010713_lpr1lpr2minusP_19_3: Peptide Prophet with Delta Mass Correction [+2 and below,+3,+4,+5,+6,+7,+8 and above]
				JM010713_lpr1lpr2minusP_21_1: Peptide Prophet with Delta Mass Correction [+2 and below,+3,+4,+5,+6,+7,+8 and above]
				JM010713_lpr1lpr2minusP_21_2: Peptide Prophet with Delta Mass Correction [+2 and below,+3,+4,+5,+6,+7,+8 and above]
				JM010713_lpr1lpr2minusP_21_3: Peptide Prophet with Delta Mass Correction [+2 and below,+3,+4,+5,+6,+7,+8 and above]
				JM010713_lpr1lpr2minusP_22_1: Peptide Prophet with Delta Mass Correction [+2 and below,+3,+4,+5,+6,+7,+8 and above]
				JM010713_lpr1lpr2minusP_22_2: Peptide Prophet with Delta Mass Correction [+2 and below,+3,+4,+5,+6,+7,+8 and above]
				JM010713_lpr1lpr2minusP_22_3: Peptide Prophet with Delta Mass Correction [+2 and below,+3,+4,+5,+6,+7,+8 and above]
		Search Engine: X! Tandem
			Version: CYCLONE (2010.12.01.1)
			Samples: All Samples
			Fragment Tolerance: 0.80 Da (Monoisotopic)
			Parent Tolerance: 7.0 PPM (Monoisotopic)
			Fixed Modifications: +57 on C (Carbamidomethyl)
			Variable Modifications: -18 on n (Glu->pyro-Glu), -17 on n (Ammonia-loss), -17 on n (Gln->pyro-Glu), +16 on M (Oxidation)
			Database: a subset of the TAIR10_pep_20101214_commoncontaminants database
			Digestion Enzyme: Trypsin
			Max Missed Cleavages: 2
			Probability Model:
				JM010713_WTplusP_1_1: Peptide Prophet with Delta Mass Correction [+2 and below,+3,+4 and above]
				JM010713_WTplusP_1_2: Peptide Prophet with Delta Mass Correction [+2 and below,+3,+4 and above]
				JM010713_WTplusP_1_3: Peptide Prophet with Delta Mass Correction [+2 and below,+3,+4 and above]
				JM010713_WTplusP_2_1: Peptide Prophet with Delta Mass Correction [+2 and below,+3,+4 and above]
				JM010713_WTplusP_2_2: Peptide Prophet with Delta Mass Correction [+2 and below,+3,+4 and above]
				JM010713_WTplusP_2_3: Peptide Prophet with Delta Mass Correction [+2 and below,+3,+4 and above]
				JM010713_WTplusP_3_1: Peptide Prophet with Delta Mass Correction [+2 and below,+3,+4 and above]
				JM010713_WTplusP_3_2: Peptide Prophet with Delta Mass Correction [+2 and below,+3,+4 and above]
				JM010713_WTplusP_3_3: Peptide Prophet with Delta Mass Correction [+2 and below,+3,+4 and above]
				JM010713_WTminusP_5_1: Peptide Prophet with Delta Mass Correction [+2 and below,+3,+4 and above]
				JM010713_WTminusP_5_2: Peptide Prophet with Delta Mass Correction [+2 and below,+3,+4 and above]
				JM010713_WTminusP_5_3: Peptide Prophet with Delta Mass Correction [+2 and below,+3,+4 and above]
				JM010713_WTminusP_7_1: Peptide Prophet with Delta Mass Correction [+2 and below,+3,+4 and above]
				JM010713_WTminusP_7_2: Peptide Prophet with Delta Mass Correction [+2 and below,+3,+4 and above]
				JM010713_WTminusP_7_3: Peptide Prophet with Delta Mass Correction [+2 and below,+3,+4 and above]
				JM010713_WTminusP_8_1: Peptide Prophet with Delta Mass Correction [+2 and below,+3,+4 and above]
				JM010713_WTminusP_8_2: Peptide Prophet with Delta Mass Correction [+2 and below,+3,+4 and above]
				JM010713_WTminusP_8_3: Peptide Prophet with Delta Mass Correction [+2 and below,+3,+4 and above]
				JM010713_pdr2plusP_10_1: Peptide Prophet with Delta Mass Correction [+2 and below,+3,+4 and above]
				JM010713_pdr2plusP_10_2: Peptide Prophet with Delta Mass Correction [+2 and below,+3,+4 and above]
				JM010713_pdr2plusP_10_3: Peptide Prophet with Delta Mass Correction [+2 and below,+3,+4 and above]
				JM010713_pdr2plusP_11_1: Peptide Prophet with Delta Mass Correction [+2 and below,+3,+4 and above]
				JM010713_pdr2plusP_11_2: Peptide Prophet with Delta Mass Correction [+2 and below,+3,+4 and above]
				JM010713_pdr2plusP_11_3: Peptide Prophet with Delta Mass Correction [+2 and below,+3,+4 and above]
				JM010713_pdr2plusP_9_1: Peptide Prophet with Delta Mass Correction [+2 and below,+3,+4 and above]
				JM010713_pdr2plusP_9_2: Peptide Prophet with Delta Mass Correction [+2 and below,+3,+4 and above]
				JM010713_pdr2plusP_9_3: Peptide Prophet with Delta Mass Correction [+2 and below,+3,+4 and above]
				JM010713_pdr2minusP_12_1: Peptide Prophet with Delta Mass Correction [+2 and below,+3,+4 and above]
				JM010713_pdr2minusP_12_2: Peptide Prophet with Delta Mass Correction [+2 and below,+3,+4 and above]
				JM010713_pdr2minusP_12_3: Peptide Prophet with Delta Mass Correction [+2 and below,+3,+4 and above]
				JM010713_pdr2minusP_13_1: Peptide Prophet with Delta Mass Correction [+2 and below,+3,+4 and above]
				JM010713_pdr2minusP_13_2: Peptide Prophet with Delta Mass Correction [+2 and below,+3,+4 and above]
				JM010713_pdr2minusP_13_3: Peptide Prophet with Delta Mass Correction [+2 and below,+3,+4 and above]
				JM010713_pdr2minusP_14_1: Peptide Prophet with Delta Mass Correction [+2 and below,+3,+4 and above]
				JM010713_pdr2minusP_14_2: Peptide Prophet with Delta Mass Correction [+2 and below,+3,+4 and above]
				JM010713_pdr2minusP_14_3: Peptide Prophet with Delta Mass Correction [+2 and below,+3,+4 and above]
				JM010713_lpr1lpr2plusP_15_1: Peptide Prophet with Delta Mass Correction [+2 and below,+3,+4 and above]
				JM010713_lpr1lpr2plusP_15_2: Peptide Prophet with Delta Mass Correction [+2 and below,+3,+4 and above]
				JM010713_lpr1lpr2plusP_15_3: Peptide Prophet with Delta Mass Correction [+2 and below,+3,+4 and above]
				JM010713_lpr1lpr2plusP_17_1: Peptide Prophet with Delta Mass Correction [+2 and below,+3,+4 and above]
				JM010713_lpr1lpr2plusP_17_2: Peptide Prophet with Delta Mass Correction [+2 and below,+3,+4 and above]
				JM010713_lpr1lpr2plusP_17_3: Peptide Prophet with Delta Mass Correction [+2 and below,+3,+4 and above]
				JM010713_lpr1lpr2plusP_18_1: Peptide Prophet with Delta Mass Correction [+2 and below,+3,+4 and above]
				JM010713_lpr1lpr2plusP_18_2: Peptide Prophet with Delta Mass Correction [+2 and below,+3,+4 and above]
				JM010713_lpr1lpr2plusP_18_3: Peptide Prophet with Delta Mass Correction [+2 and below,+3,+4 and above]
				JM010713_lpr1lpr2minusP_19_1: Peptide Prophet with Delta Mass Correction [+2 and below,+3,+4 and above]
				JM010713_lpr1lpr2minusP_19_2: Peptide Prophet with Delta Mass Correction [+2 and below,+3,+4 and above]
				JM010713_lpr1lpr2minusP_19_3: Peptide Prophet with Delta Mass Correction [+2 and below,+3,+4 and above]
				JM010713_lpr1lpr2minusP_21_1: Peptide Prophet with Delta Mass Correction [+2 and below,+3,+4 and above]
				JM010713_lpr1lpr2minusP_21_2: Peptide Prophet with Delta Mass Correction [+2 and below,+3,+4 and above]
				JM010713_lpr1lpr2minusP_21_3: Peptide Prophet with Delta Mass Correction [+2 and below,+3,+4 and above]
				JM010713_lpr1lpr2minusP_22_1: Peptide Prophet with Delta Mass Correction [+2 and below,+3,+4 and above]
				JM010713_lpr1lpr2minusP_22_2: Peptide Prophet with Delta Mass Correction [+2 and below,+3,+4 and above]
				JM010713_lpr1lpr2minusP_22_3: Peptide Prophet with Delta Mass Correction [+2 and below,+3,+4 and above]
	Scaffold: Version: Scaffold_4.4.1.1
		Modification Metadata Set: 1541 modifications
			Source: C:\Program Files\Scaffold 4\parameters\unimod.xml
			Comment:
		Protein Grouping Strategy: Experiment-wide grouping with protein cluster analysis
		Peptide Thresholds: 98.0% minimum
		Protein Thresholds: 11.0% minimum and 1 peptide minimum
		Peptide FDR: 0.0% (Decoy)
		Protein FDR: 1.0% (Decoy)
		GO Annotation Source(s):
