# Supplementary material for: Comparative expression profiling reveals a role of the root apoplast in local phosphate response
Source: BMC Plant Biol. 2016 Apr 28;16:106. doi: 10.1186/s12870-016-0790-8 (PMC4849097; doi:10.1186/s12870-016-0790-8)
Supplement: Additional file 9: Table S8. — Differentially regulated proteins. Listed are 1304 proteins that were either Pi-responsive in at least one genotype (Col-0, pdr2 and/or lpr1lpr2) or which were already deregulated in one of the mutant lines grown on Pi-replete conditions (p ≤ 0.05, 0.769 ≥ FC ≥ 1.3). Green and red boxes represent proteins that were significantly induced or repressed, respectively. Blue boxes represent proteins that were significantly regulated (p ≤ 0.05) but did not reach the preassigned cut-off fold change value. (XLSX 230 kb) [file 12870_2016_790_MOESM9_ESM.xlsx]

## Sheet: Table S8
Table S8, related to Figure 2.
Proteome Data
Listed are 1,304 proteins that were either Pi-responsive in at least one genotype (Col, pdr2 and/or lpr1lpr2) or which were already deregulated in one of the mutant lines grown on Pi-replete conditions (p≤0.05, 0.769≥FC≥1.3). Green and red boxes represent proteins that were significantly induced or repressed, respectively. Blue boxes represent proteins that were significantly regulated (p≤0.05) b…
	fold change		fold change		fold change		fold change		fold change
Public ID	Col-/+	P value	pdr2-/+	P value 2	lpr1lpr2-/+	P value 3	pdr2/Col+	P value 4	lpr1lpr2/Col+	P value 5	Title
AT2G41380	2.30287	9.16859e-05	1.80607	2.58016e-06	1.90807	5.13216e-07	0.994897	0.936953	0.813226	0.248444	| Symbols: | S-adenosyl-L-methionine-dependent methyltransferases superfamily protein | chr2:17251981-17252886 FORWARD LENGTH=269
AT2G23540	1.38657	0.0103226	1.35884	0.000295945	1.33902	0.0187942	1.14305	0.527198	0.703014	0.0781595	| Symbols: | GDSL-like Lipase/Acylhydrolase superfamily protein | chr2:10024366-10026058 FORWARD LENGTH=387
AT4G13010	1.34211	0.00990195	1.5905	0.0104348	1.08734	0.510735	0.740947	0.0396201	1.02061	0.647312	| Symbols: | Oxidoreductase, zinc-binding dehydrogenase family protein | chr4:7600682-7602567 FORWARD LENGTH=329
AT5G06860	2.72842	3.2948e-07	2.28955	1.6886e-07	1.76618	2.52217e-06	1.26306	0.3653	1.48462	0.0548954	| Symbols: PGIP1, ATPGIP1 | polygalacturonase inhibiting protein 1 | chr5:2132373-2133434 FORWARD LENGTH=330
AT5G01600	1.80155	5.21176e-05	2.43454	1.19017e-08	1.60747	0.000839453	0.679346	0.00983144	1.17548	0.0271528	| Symbols: ATFER1, FER1 | ferretin 1 | chr5:228149-229594 REVERSE LENGTH=255
AT2G31670	1.45863	0.0183271	1.50724	8.26998e-06	1.32599	0.00178598	0.825614	0.0216652	1.1553	0.346544	| Symbols: | Stress responsive alpha-beta barrel domain protein | chr2:13472699-13473490 REVERSE LENGTH=263
AT3G12580	1.32195	0.00173029	1.40709	0.00138801	0.754926	0.104688	0.785869	0.00542914	0.95481	0.595902	| Symbols: HSP70, ATHSP70 | heat shock protein 70 | chr3:3991487-3993689 REVERSE LENGTH=650
AT5G07440	1.27401	0.0467998	1.37027	0.00145226	1.40714	0.0163908	1.3264	0.018497	N.D.	N.D.	| Symbols: GDH2 | glutamate dehydrogenase 2 | chr5:2356153-2358012 FORWARD LENGTH=411
AT1G35720	1.12044	0.00376467	1.43282	0.000747798	1.32387	0.000692612	0.961408	0.281255	0.981548	0.658583	| Symbols: ANNAT1, OXY5, ATOXY5 | annexin 1 | chr1:13225304-13226939 FORWARD LENGTH=317
AT1G78380	1.2147	0.0153414	1.31022	0.0116106	1.33017	0.00182186	N.D.	N.D.	N.D.	N.D.	| Symbols: ATGSTU19, GST8, GSTU19 | glutathione S-transferase TAU 19 | chr1:29486659-29487819 REVERSE LENGTH=219
AT2G37130	1.123	0.0296295	1.49945	0.00012932	N.D.	N.D.	0.426925	3.38408e-06	1.24494	0.188474	| Symbols: | Peroxidase superfamily protein | chr2:15598225-15600004 REVERSE LENGTH=327
AT3G26450	0.804114	0.0239131	1.68017	0.00101622	N.D.	N.D.	0.896175	0.27996	0.624193	0.0118941	| Symbols: | Polyketide cyclase/dehydrase and lipid transport superfamily protein | chr3:9681593-9683299 REVERSE LENGTH=152
AT3G03520	0.787305	0.0472453	1.44982	0.0204853	N.D.	N.D.	1.11062	0.340667	0.935061	0.409557	| Symbols: NPC3 | non-specific phospholipase C3 | chr3:837972-840511 REVERSE LENGTH=523
AT1G08480	1.25246	0.00748527	1.46065	0.000195737	1.01723	0.627343	1.01067	0.999678	1.27566	0.187941	| Symbols: | unknown protein; FUNCTIONS IN: molecular_function unknown; INVOLVED IN: biological_process unknown; LOCATED IN: mitochondrion, plasma membrane, plastid, vacuole; EXPRESSED IN: 27 plant structures; EXPRESSED DURING: 15 growth stages; Ha
AT5G03160	1.2835	0.0374285	1.53549	0.0191536	N.D.	N.D.	N.D.	N.D.	N.D.	N.D.	| Symbols: ATP58IPK, P58IPK | homolog of mamallian P58IPK | chr5:750286-752671 FORWARD LENGTH=482
AT5G58440	1.16692	0.0407968	1.54909	0.00881167	1.14566	0.159449	0.910489	0.515333	0.849901	0.238742	| Symbols: SNX2a | sorting nexin 2A | chr5:23624154-23626676 REVERSE LENGTH=587
AT2G29490	1.28345	0.00621807	1.55928	0.0491085	1.29219	0.0776435	1.08225	0.454802	0.984953	0.90876	| Symbols: ATGSTU1, GST19, GSTU1 | glutathione S-transferase TAU 1 | chr2:12631593-12632360 REVERSE LENGTH=224
AT3G55440	1.16858	0.0134273	1.34234	2.81359e-05	1.16001	0.00863904	0.734456	2.93686e-06	0.940605	0.210343	| Symbols: ATCTIMC, TPI, CYTOTPI | triosephosphate isomerase | chr3:20553794-20556078 FORWARD LENGTH=254
AT2G01520	0.731648	0.0361343	1.45221	0.0205978	0.715083	0.0111399	0.825206	0.215113	0.756504	0.029535	| Symbols: MLP328 | MLP-like protein 328 | chr2:235992-236881 FORWARD LENGTH=151
AT2G17190	0.679818	0.0147295	1.58658	2.07169e-05	---	---	0.674501	0.0222569	N.D.	N.D.	| Symbols: | ubiquitin family protein | chr2:7478272-7481361 REVERSE LENGTH=538
AT5G63570	0.744915	0.00897074	1.36134	0.0456167	1.28454	0.273116	0.741692	0.0385252	1.0529	0.583111	| Symbols: GSA1 | glutamate-1-semialdehyde-2,1-aminomutase | chr5:25451957-25453620 FORWARD LENGTH=474
AT1G44910	0.662367	0.0183058	1.58188	0.0417332	---	---	0.971967	0.695992	0.865695	0.363647	| Symbols: ATPRP40A, PRP40A | pre-mRNA-processing protein 40A | chr1:16975930-16982818 FORWARD LENGTH=958
AT5G42980	0.82033	0.113559	1.51488	0.00340329	1.37764	0.00990616	0.69869	0.00828683	0.63047	0.00160769	| Symbols: ATTRX3, ATH3, ATTRXH3, TRXH3, TRX3 | thioredoxin 3 | chr5:17242772-17243718 FORWARD LENGTH=118
AT1G66260	0.915607	0.377612	1.43162	0.0096761	1.43779	0.00335898	0.538281	1.96577e-06	0.655045	0.00553714	| Symbols: | RNA-binding (RRM/RBD/RNP motifs) family protein | chr1:24695895-24697883 REVERSE LENGTH=295
AT4G26010	1.35593	0.244699	1.93048	0.000157861	1.48272	0.021016	0.37877	4.1416e-06	N.D.	N.D.	| Symbols: | Peroxidase superfamily protein | chr4:13200653-13201688 FORWARD LENGTH=310
AT5G20920	0.839969	0.138125	1.34983	0.0135906	1.36042	0.00304342	0.608723	0.00149363	0.864375	0.222046	| Symbols: EIF2 BETA, EMB1401 | eukaryotic translation initiation factor 2 beta subunit | chr5:7094994-7096661 REVERSE LENGTH=268
AT1G19920	1.05794	0.724951	2.07227	0.000370752	1.40449	0.00187612	0.506705	0.00223579	N.D.	N.D.	| Symbols: APS2, ASA1 | Pseudouridine synthase/archaeosine transglycosylase-like family protein | chr1:6914835-6916657 REVERSE LENGTH=476
AT3G13610	1.21208	0.149033	1.31128	0.0449078	1.73487	0.00156363	0.505585	1.09279e-05	0.796174	0.140799	| Symbols: | 2-oxoglutarate (2OG) and Fe(II)-dependent oxygenase superfamily protein | chr3:4449448-4450616 FORWARD LENGTH=361
AT2G30060	0.987734	0.954018	1.44872	0.0302901	1.34413	0.034055	0.766918	0.00455298	0.881646	0.324379	| Symbols: | Pleckstrin homology (PH) domain superfamily protein | chr2:12827035-12828551 FORWARD LENGTH=217
AT5G58710	0.923184	0.4368	1.67361	0.000459712	1.41954	0.00134311	0.641986	0.0183652	1.09231	0.354112	| Symbols: ROC7 | rotamase CYP 7 | chr5:23717840-23719495 FORWARD LENGTH=204
AT2G28190	0.952601	0.792952	1.5291	0.0244748	1.44969	0.0314162	0.612698	0.012237	0.855446	0.216571	| Symbols: CSD2, CZSOD2 | copper/zinc superoxide dismutase 2 | chr2:12014548-12016303 FORWARD LENGTH=216
AT5G08640	1.02043	0.686514	1.33722	0.000102975	1.32118	1.86627e-06	0.637246	0.00102105	0.901878	0.248525	| Symbols: FLS, ATFLS1, FLS1 | flavonol synthase 1 | chr5:2804009-2805175 FORWARD LENGTH=336
AT3G18580	N.D.	N.D.	1.53142	0.0156789	1.33388	0.0440985	0.569289	0.00200955	0.848779	0.381695	| Symbols: | Nucleic acid-binding, OB-fold-like protein | chr3:6396940-6398068 REVERSE LENGTH=217
AT2G37400	---	---	1.38038	0.0216629	1.35168	0.0202331	0.713346	0.106434	0.543688	0.00362951	| Symbols: | Tetratricopeptide repeat (TPR)-like superfamily protein | chr2:15696365-15697366 REVERSE LENGTH=333
AT2G18110	0.88352	0.725395	1.68296	0.000206608	2.06816	0.0018521	---	---	0.637469	0.04583	| Symbols: | Translation elongation factor EF1B/ribosomal protein S6 family protein | chr2:7872636-7873713 FORWARD LENGTH=231
AT1G17745	1.12589	0.352163	1.42892	0.0044528	1.3532	0.00987195	1.20401	0.142494	0.942696	0.505404	| Symbols: PGDH | D-3-phosphoglycerate dehydrogenase | chr1:6101157-6104979 FORWARD LENGTH=624
AT5G56660	1.23049	0.110668	1.44225	0.0459166	1.39585	0.0180773	1.10929	0.651037	0.927346	0.57748	| Symbols: ILL2 | IAA-leucine resistant (ILR)-like 2 | chr5:22933278-22935011 FORWARD LENGTH=439
AT5G64130	N.D.	N.D.	1.38633	0.0263748	1.48348	0.00687305	N.D.	N.D.	N.D.	N.D.	| Symbols: | cAMP-regulated phosphoprotein 19-related protein | chr5:25664547-25665339 REVERSE LENGTH=115
AT1G67360	N.D.	N.D.	1.52152	0.0426428	1.47708	0.0193541	1.30991	0.160399	1.07352	0.722289	| Symbols: | Rubber elongation factor protein (REF) | chr1:25237072-25237913 REVERSE LENGTH=240
AT5G20080	0.951109	0.601416	1.45681	0.00449567	1.32774	0.00236848	0.803902	0.056904	1.03403	0.563329	| Symbols: | FAD/NAD(P)-binding oxidoreductase | chr5:6782708-6786360 FORWARD LENGTH=328
AT4G34050	1.06973	0.632389	1.74839	0.000814196	1.31406	0.0300052	0.774467	0.0710981	0.998685	0.901581	| Symbols: CCoAOMT1 | S-adenosyl-L-methionine-dependent methyltransferases superfamily protein | chr4:16310844-16311973 FORWARD LENGTH=259
AT4G10040	N.D.	N.D.	1.41763	0.0235217	1.56722	0.000153576	N.D.	N.D.	N.D.	N.D.	| Symbols: CYTC-2 | cytochrome c-2 | chr4:6277083-6278281 FORWARD LENGTH=112
AT2G21130	N.D.	N.D.	1.49271	0.0124179	1.33388	0.00883205	---	---	1.21889	0.118161	| Symbols: | Cyclophilin-like peptidyl-prolyl cis-trans isomerase family protein | chr2:9055619-9056143 REVERSE LENGTH=174
AT5G46750	1.10786	0.435308	1.32086	0.0137456	1.43587	0.00327782	0.892515	0.623428	0.817775	0.331177	| Symbols: AGD9 | ARF-GAP domain 9 | chr5:18969950-18971817 REVERSE LENGTH=402
AT4G18060	0.926641	0.750403	1.40997	0.0286504	1.32922	0.0160397	N.D.	N.D.	N.D.	N.D.	| Symbols: | SH3 domain-containing protein | chr4:10027668-10029662 REVERSE LENGTH=351
AT5G10830	1.29161	0.0622307	1.63017	7.31274e-05	1.39342	0.00167474	1.03123	0.622529	N.D.	N.D.	| Symbols: | S-adenosyl-L-methionine-dependent methyltransferases superfamily protein | chr5:3423731-3424649 FORWARD LENGTH=261
AT5G65690	N.D.	N.D.	1.36017	0.0193151	1.41495	0.0126874	1.21823	0.357976	N.D.	N.D.	| Symbols: PCK2, PEPCK | phosphoenolpyruvate carboxykinase 2 | chr5:26266477-26269486 FORWARD LENGTH=670
AT1G51760	N.D.	N.D.	1.46042	0.0398306	1.37335	0.0263397	1.0244	0.909343	N.D.	N.D.	| Symbols: IAR3, JR3 | peptidase M20/M25/M40 family protein | chr1:19199562-19201424 FORWARD LENGTH=440
AT5G40770	---	---	1.46879	0.0282947	1.52724	0.0490188	N.D.	N.D.	1.004	0.899161	| Symbols: ATPHB3, PHB3 | prohibitin 3 | chr5:16315589-16316621 REVERSE LENGTH=277
AT5G10010	1.13735	0.622239	1.52236	0.0475208	1.68305	0.00611123	0.863095	0.207625	1.21893	0.125313	| Symbols: | unknown protein; FUNCTIONS IN: molecular_function unknown; INVOLVED IN: biological_process unknown; LOCATED IN: nucleolus; EXPRESSED IN: 25 plant structures; EXPRESSED DURING: 15 growth stages; BEST Arabidopsis thaliana protein match i
AT2G39780	0.94308	0.669542	1.50597	0.000663782	1.59447	0.0413255	1.34636	0.142004	N.D.	N.D.	| Symbols: RNS2 | ribonuclease 2 | chr2:16591256-16593515 FORWARD LENGTH=259
AT3G10740	0.811835	0.409454	1.57551	0.0487101	0.608838	0.00186771	0.685689	0.147082	1.2211	0.194275	| Symbols: ASD1, ARAF1, ARAF, ATASD1 | alpha-L-arabinofuranosidase 1 | chr3:3361031-3364573 REVERSE LENGTH=678
AT5G58470	0.93343	0.611212	1.55924	0.0146562	0.902464	0.300935	0.603838	0.0026976	0.558515	0.00495014	| Symbols: TAF15b | TBP-associated factor 15B | chr5:23638566-23640854 REVERSE LENGTH=422
AT1G31812	N.D.	N.D.	1.53916	0.000307149	1.23462	0.256701	0.480815	0.000465047	0.606081	0.00465717	| Symbols: ACBP6, ACBP | acyl-CoA-binding protein 6 | chr1:11411132-11412099 REVERSE LENGTH=92
AT5G55200	1.16464	0.232941	1.33189	0.0159352	1.08327	0.315783	0.548494	0.000578134	0.668562	0.0301481	| Symbols: | Co-chaperone GrpE family protein | chr5:22394705-22396335 FORWARD LENGTH=302
AT5G09530	---	---	1.84105	0.000531061	0.8866	0.208963	0.246743	1.30707e-06	0.332097	2.23797e-05	| Symbols: | hydroxyproline-rich glycoprotein family protein | chr5:2960080-2961192 REVERSE LENGTH=370
AT1G65980	N.D.	N.D.	1.56653	0.00144602	1.03966	0.589965	0.727849	0.00153252	N.D.	N.D.	| Symbols: TPX1 | thioredoxin-dependent peroxidase 1 | chr1:24559524-24560753 REVERSE LENGTH=162
AT3G06300	1.06927	0.640547	1.39407	0.00544531	1.24711	0.103115	0.299836	4.62794e-07	0.954863	0.542351	| Symbols: AT-P4H-2 | P4H isoform 2 | chr3:1907744-1909675 FORWARD LENGTH=299
AT5G44610	1.009	0.858927	1.45198	0.0170035	1.11403	0.501874	0.415806	8.03152e-05	0.867183	0.441555	| Symbols: MAP18, PCAP2 | microtubule-associated protein 18 | chr5:17993718-17994224 REVERSE LENGTH=168
AT1G03330	0.924972	0.559125	1.30396	0.026644	N.D.	N.D.	0.503021	2.75254e-05	N.D.	N.D.	| Symbols: | Small nuclear ribonucleoprotein family protein | chr1:818161-819297 REVERSE LENGTH=93
AT1G10390	N.D.	N.D.	1.63563	0.0323059	1.22478	0.260209	0.367751	4.08891e-06	0.896221	0.478663	| Symbols: | Nucleoporin autopeptidase | chr1:3407265-3412045 REVERSE LENGTH=1041
AT2G17390	0.884995	0.57904	1.71366	0.0151475	1.14513	0.26064	0.675332	0.00707198	0.973231	0.960259	| Symbols: AKR2B | ankyrin repeat-containing 2B | chr2:7555870-7557743 FORWARD LENGTH=344
AT5G57440	1.14358	0.336038	1.61127	0.0110369	1.32768	0.0992542	0.509893	0.000441027	0.993157	0.871868	| Symbols: GS1, GPP2 | Haloacid dehalogenase-like hydrolase (HAD) superfamily protein | chr5:23271518-23272900 REVERSE LENGTH=240
AT5G63400	N.D.	N.D.	1.37028	0.0116621	N.D.	N.D.	0.767997	0.0426074	0.978083	0.928163	| Symbols: ADK1 | adenylate kinase 1 | chr5:25393274-25394817 REVERSE LENGTH=246
AT2G47130	N.D.	N.D.	1.42185	0.0210298	0.827586	0.12963	0.637697	0.00021735	N.D.	N.D.	| Symbols: | NAD(P)-binding Rossmann-fold superfamily protein | chr2:19349627-19350481 REVERSE LENGTH=257
AT3G09840	1.08244	0.63914	1.4547	0.000443694	0.851273	0.148395	0.768558	0.00673717	0.944059	0.442771	| Symbols: CDC48, ATCDC48, CDC48A | cell division cycle 48 | chr3:3019494-3022832 FORWARD LENGTH=809
AT5G23290	0.886093	0.435647	1.39158	0.00226696	1.10256	0.397076	0.517468	0.000197433	0.785594	0.167633	| Symbols: PFD5 | prefoldin 5 | chr5:7846144-7847428 FORWARD LENGTH=151
AT5G61030	0.916481	0.602839	1.52148	0.000622066	1.08268	0.391702	0.505157	0.000393634	0.966711	0.820201	| Symbols: GR-RBP3 | glycine-rich RNA-binding protein 3 | chr5:24560870-24562152 FORWARD LENGTH=309
AT4G11790	0.955069	0.709616	1.81543	0.00161501	1.1206	0.388403	0.705171	0.0328364	1.12474	0.395992	| Symbols: | Pleckstrin homology (PH) domain superfamily protein | chr4:7090456-7093208 FORWARD LENGTH=443
AT4G39680	0.798239	0.213608	1.7317	1.05483e-05	1.25017	0.143333	0.702541	0.0411548	1.05142	0.548937	| Symbols: | SAP domain-containing protein | chr4:18414604-18416938 REVERSE LENGTH=633
AT3G46940	0.790491	0.233711	1.59357	0.0011237	1.01266	0.95842	0.564201	0.00190791	N.D.	N.D.	| Symbols: DUT1 | DUTP-PYROPHOSPHATASE-LIKE 1 | chr3:17288367-17288867 REVERSE LENGTH=166
AT1G65700	0.859485	0.308045	1.33561	0.0297937	N.D.	N.D.	0.566262	0.0131558	N.D.	N.D.	| Symbols: | Small nuclear ribonucleoprotein family protein | chr1:24434463-24435870 REVERSE LENGTH=98
AT3G17210	1.00687	0.843484	1.36935	0.0322593	1.31252	0.0507876	0.688481	0.028841	0.910482	0.62107	| Symbols: ATHS1, HS1 | heat stable protein 1 | chr3:5882318-5882896 FORWARD LENGTH=109
AT3G12780	0.844415	0.332242	1.40717	0.00466146	1.16987	0.400544	0.580242	0.00131275	1.13539	0.225095	| Symbols: PGK1 | phosphoglycerate kinase 1 | chr3:4061127-4063140 REVERSE LENGTH=481
AT1G77330	0.904691	0.459808	1.40117	0.0010079	1.07112	0.140261	0.682175	0.000325202	1.0121	0.797748	| Symbols: | 2-oxoglutarate (2OG) and Fe(II)-dependent oxygenase superfamily protein | chr1:29063215-29064447 REVERSE LENGTH=307
AT3G20000	1.10114	0.33627	1.45448	0.000519078	1.13369	0.178089	0.768084	0.0118509	1.178	0.0522214	| Symbols: TOM40 | translocase of the outer mitochondrial membrane 40 | chr3:6967685-6970247 FORWARD LENGTH=309
AT3G53990	1.02808	0.625289	1.54651	0.00262481	1.07423	0.495148	0.722603	0.0108258	N.D.	N.D.	| Symbols: | Adenine nucleotide alpha hydrolases-like superfamily protein | chr3:19989658-19991019 REVERSE LENGTH=160
AT4G01850	0.937235	0.603381	1.61209	0.00484558	0.962361	0.552941	0.586139	0.000675791	1.05174	0.426801	| Symbols: SAM-2, MAT2, SAM2, AtSAM2 | S-adenosylmethionine synthetase 2 | chr4:796298-797479 REVERSE LENGTH=393
AT4G38810	1.11606	0.799071	1.35441	0.0155474	0.870638	0.40403	0.458795	3.9594e-07	N.D.	N.D.	| Symbols: | Calcium-binding EF-hand family protein | chr4:18115607-18116999 REVERSE LENGTH=265
AT1G54000	0.992995	0.973197	1.36852	0.00173984	1.07865	0.276023	0.719498	0.00266696	N.D.	N.D.	| Symbols: | GDSL-like Lipase/Acylhydrolase superfamily protein | chr1:20154548-20156365 REVERSE LENGTH=391
AT5G40370	---	---	1.51933	0.00260434	---	---	0.63328	0.00152881	0.937892	0.65879	| Symbols: | Glutaredoxin family protein | chr5:16147826-16149052 REVERSE LENGTH=111
AT1G13930	0.919014	0.506376	1.44647	0.0401899	1.09635	0.668534	0.585215	0.00151855	1.08898	0.705342	| Symbols: | Involved in response to salt stress. Knockout mutants are hypersensitive to salt stress. | chr1:4761091-4761558 FORWARD LENGTH=155
AT5G10860	0.764817	0.177	1.65735	0.00256598	1.06831	0.342411	0.523672	0.000850192	0.981957	0.973294	| Symbols: | Cystathionine beta-synthase (CBS) family protein | chr5:3429173-3430142 REVERSE LENGTH=206
AT1G53580	1.00991	0.865789	1.33216	0.0085581	1.04033	0.702543	0.673419	0.0133019	0.905838	0.509261	| Symbols: GLX2-3, ETHE1, GLY3 | glyoxalase II 3 | chr1:19991542-19993250 REVERSE LENGTH=294
AT2G44790	0.904236	0.4037	1.41179	0.0132919	0.880639	0.318263	0.584879	9.87976e-05	0.813946	0.0817525	| Symbols: UCC2 | uclacyanin 2 | chr2:18462182-18463232 REVERSE LENGTH=202
AT4G25840	0.799529	0.289405	1.51864	0.0451632	1.04224	0.631567	0.721133	0.0405998	1.14083	0.288533	| Symbols: GPP1 | glycerol-3-phosphatase 1 | chr4:13139026-13140719 FORWARD LENGTH=298
AT2G43940	1.33635	0.214742	1.50272	0.0249012	0.802747	0.111956	0.607091	0.00563247	1.08872	0.546225	| Symbols: ATHOL3, HOL3 | S-adenosyl-L-methionine-dependent methyltransferases superfamily protein | chr2:18196091-18197664 REVERSE LENGTH=226
AT1G48030	0.939966	0.414268	1.42593	8.66642e-05	1.01929	0.728301	0.730059	0.00977203	0.967925	0.830467	| Symbols: mtLPD1 | mitochondrial lipoamide dehydrogenase 1 | chr1:17717432-17719141 REVERSE LENGTH=507
AT4G38740	N.D.	N.D.	1.47043	0.00099331	1.11266	0.162345	0.703822	0.00442333	0.919072	0.392762	| Symbols: ROC1 | rotamase CYP 1 | chr4:18083620-18084138 REVERSE LENGTH=172
AT1G72230	0.81177	0.20001	1.4892	0.00202014	0.947142	0.640249	0.519996	0.000462299	0.766025	0.118963	| Symbols: | Cupredoxin superfamily protein | chr1:27188287-27189093 FORWARD LENGTH=181
AT3G15950	1.00804	0.717837	1.32971	1.64569e-06	0.961844	0.440889	0.763176	0.0158361	1.049	0.534722	| Symbols: NAI2 | DNA topoisomerase-related | chr3:5397783-5402610 REVERSE LENGTH=772
AT3G27890	1.22137	0.076224	1.77395	0.000897114	1.07371	0.768783	0.690325	0.0161983	0.823263	0.178327	| Symbols: NQR | NADPH:quinone oxidoreductase | chr3:10350807-10351938 REVERSE LENGTH=196
AT5G16880	N.D.	N.D.	1.79841	0.000661237	N.D.	N.D.	0.495115	0.00152504	N.D.	N.D.	| Symbols: | Target of Myb protein 1 | chr5:5549658-5551274 FORWARD LENGTH=407
AT2G16600	0.859362	0.190615	1.36449	0.00679776	N.D.	N.D.	0.63188	0.00297549	N.D.	N.D.	| Symbols: ROC3 | rotamase CYP 3 | chr2:7200862-7201383 FORWARD LENGTH=173
AT5G15090	0.852436	0.40546	1.38585	0.0170214	1.10286	0.297334	0.63374	0.00590183	0.916748	0.642646	| Symbols: VDAC3, ATVDAC3 | voltage dependent anion channel 3 | chr5:4889641-4891389 REVERSE LENGTH=274
AT3G06050	1.01166	0.91715	1.30531	0.000882441	1.14696	0.0748773	0.639586	0.00563112	0.884336	0.326221	| Symbols: PRXIIF, ATPRXIIF | peroxiredoxin IIF | chr3:1826311-1827809 REVERSE LENGTH=201
AT3G17240	N.D.	N.D.	1.40744	0.000816862	N.D.	N.D.	0.765229	0.00840898	N.D.	N.D.	| Symbols: mtLPD2 | lipoamide dehydrogenase 2 | chr3:5890278-5892166 REVERSE LENGTH=507
AT2G21170	0.926488	0.502504	1.41613	0.00231731	1.12428	0.276634	0.676092	0.000446891	0.964133	0.708575	| Symbols: TIM, PDTPI | triosephosphate isomerase | chr2:9071047-9073106 REVERSE LENGTH=315
AT2G18990	N.D.	N.D.	1.68835	0.0219385	0.947767	0.472308	0.729771	0.0039514	N.D.	N.D.	| Symbols: TXND9 | thioredoxin domain-containing protein 9 homolog | chr2:8238851-8239932 REVERSE LENGTH=211
AT5G50370	0.88341	0.394808	1.50469	0.00407268	1.22091	0.116759	0.629104	0.00341712	0.907046	0.447444	| Symbols: | Adenylate kinase family protein | chr5:20509382-20510631 REVERSE LENGTH=248
AT4G17010	0.956642	0.580713	1.58435	0.00125149	1.38944	0.0684015	0.605289	0.0015577	1.03633	0.60153	| Symbols: | unknown protein; Has 30201 Blast hits to 17322 proteins in 780 species: Archae - 12; Bacteria - 1396; Metazoa - 17338; Fungi - 3422; Plants - 5037; Viruses - 0; Other Eukaryotes - 2996 (source: NCBI BLink). | chr4:9576442-9577627 FORWA
AT3G45310	0.934864	0.753539	1.57913	0.00294575	1.10514	0.341171	0.646794	0.019281	0.998589	0.959841	| Symbols: | Cysteine proteinases superfamily protein | chr3:16628704-16630473 REVERSE LENGTH=358
AT2G05990	1.02085	0.748179	1.48021	0.0104646	1.08336	0.365592	0.747866	0.0310836	1.02399	0.608126	| Symbols: MOD1, ENR1 | NAD(P)-binding Rossmann-fold superfamily protein | chr2:2322876-2324867 FORWARD LENGTH=390
AT1G21750	0.959412	0.727127	1.56354	0.000107328	1.27695	0.0812945	0.596492	0.000133045	N.D.	N.D.	| Symbols: ATPDIL1-1, ATPDI5, PDI5, PDIL1-1 | PDI-like 1-1 | chr1:7645767-7648514 FORWARD LENGTH=501
AT1G04850	0.87875	0.378397	1.44521	0.0086005	1.00633	0.844281	0.524438	0.000362832	0.894701	0.401853	| Symbols: | ubiquitin-associated (UBA)/TS-N domain-containing protein | chr1:1365311-1368706 REVERSE LENGTH=413
AT5G40580	0.781013	0.269545	1.3604	0.025731	N.D.	N.D.	0.681364	0.00930407	N.D.	N.D.	| Symbols: PBB2 | 20S proteasome beta subunit PBB2 | chr5:16248511-16250451 REVERSE LENGTH=274
AT4G30160	1.05927	0.545746	1.3636	0.0348179	1.12948	0.306521	0.577462	1.32846e-05	1.16768	0.443639	| Symbols: VLN4, ATVLN4 | villin 4 | chr4:14754528-14759511 FORWARD LENGTH=974
AT4G34870	0.860531	0.184802	1.46112	0.00481115	1.13359	0.100529	0.736446	0.0223795	0.960083	0.828271	| Symbols: ROC5, ATCYP1 | rotamase cyclophilin 5 | chr4:16614451-16614969 FORWARD LENGTH=172
AT2G19760	0.893711	0.430043	1.45552	0.000742298	1.1543	0.102369	0.581566	0.00157883	0.882451	0.385525	| Symbols: PFN1, PRF1 | profilin 1 | chr2:8517074-8518067 REVERSE LENGTH=131
AT3G17940	0.940106	0.648491	1.54311	0.00147715	1.06674	0.781265	0.7045	0.0412793	0.967657	0.972274	| Symbols: | Galactose mutarotase-like superfamily protein | chr3:6143707-6145244 REVERSE LENGTH=341
AT5G42790	1.09	0.434352	1.75442	0.000176637	0.96622	0.910355	0.607563	0.00646145	0.869431	0.182217	| Symbols: PAF1, ATPSM30, ARS5 | proteasome alpha subunit F1 | chr5:17159270-17160975 REVERSE LENGTH=278
AT4G32930	0.840139	0.183909	1.30909	0.017705	N.D.	N.D.	0.713642	0.0118825	0.792494	0.168397	| Symbols: | unknown protein; CONTAINS InterPro DOMAIN/s: Protein of unknown function DUF866, eukaryotic (InterPro:IPR008584); Has 30201 Blast hits to 17322 proteins in 780 species: Archae - 12; Bacteria - 1396; Metazoa - 17338; Fungi - 3422; Plant
AT2G23120	1.07752	0.668881	1.87787	0.00050084	---	---	0.555271	0.00190656	0.774165	0.184046	| Symbols: | Late embryogenesis abundant protein, group 6 | chr2:9842102-9842353 FORWARD LENGTH=83
AT2G43535	0.810567	0.190623	1.48801	0.0111893	1.2088	0.0981555	0.679687	0.010711	---	---	| Symbols: | Scorpion toxin-like knottin superfamily protein | chr2:18071130-18071560 FORWARD LENGTH=97
AT5G13450	N.D.	N.D.	1.81159	0.0128235	N.D.	N.D.	0.605652	0.0153498	N.D.	N.D.	| Symbols: ATP5 | delta subunit of Mt ATP synthase | chr5:4310558-4311941 REVERSE LENGTH=238
AT1G08110	0.94672	0.351767	1.49979	0.0361178	1.02894	0.793919	0.752755	0.00138181	0.951307	0.618503	| Symbols: | lactoylglutathione lyase family protein / glyoxalase I family protein | chr1:2535702-2537630 FORWARD LENGTH=185
AT2G07340	0.88264	0.590982	1.3536	0.0276587	N.D.	N.D.	0.594233	0.020018	1.03693	0.605204	| Symbols: PFD1 | PREFOLDIN 1 | chr2:3045644-3046606 FORWARD LENGTH=128
AT4G29830	0.893246	0.333779	1.43548	0.0180513	1.03708	0.815037	0.531392	0.00295252	0.98421	0.973096	| Symbols: VIP3 | Transducin/WD40 repeat-like superfamily protein | chr4:14597728-14599157 FORWARD LENGTH=321
AT3G05530	N.D.	N.D.	1.49916	0.000115584	N.D.	N.D.	0.727812	0.0161099	0.899377	0.29975	| Symbols: RPT5A, ATS6A.2 | regulatory particle triple-A ATPase 5A | chr3:1603540-1605993 FORWARD LENGTH=424
AT1G16470	0.874691	0.294281	1.42134	0.0232551	N.D.	N.D.	0.684175	0.0223981	N.D.	N.D.	| Symbols: PAB1 | proteasome subunit PAB1 | chr1:5623122-5625439 FORWARD LENGTH=235
AT4G01870	1.13767	0.244828	1.46037	0.0307246	1.03371	0.974836	1.5324	0.000809113	1.10382	0.330036	| Symbols: | tolB protein-related | chr4:808473-810431 REVERSE LENGTH=652
AT3G16480	0.927726	0.952834	1.39394	0.00350992	0.905956	0.741351	1.30834	0.00450118	1.21927	0.332326	| Symbols: MPPalpha | mitochondrial processing peptidase alpha subunit | chr3:5599906-5602716 FORWARD LENGTH=499
AT4G29350	0.962009	0.818157	1.46272	0.0162411	1.16238	0.328946	N.D.	N.D.	0.763787	0.0201579	| Symbols: PFN2, PRO2, PRF2 | profilin 2 | chr4:14450135-14451119 FORWARD LENGTH=131
AT3G43300	0.93684	0.456047	1.32077	0.00518373	0.891187	0.882728	1.09239	0.269727	0.683772	0.000616465	| Symbols: ATMIN7, BEN1 | HOPM interactor 7 | chr3:15234235-15245034 REVERSE LENGTH=1758
AT3G01390	---	---	1.79789	0.00643702	---	---	---	---	0.589207	0.0158169	| Symbols: VMA10, AVMA10 | vacuolar membrane ATPase 10 | chr3:150265-150922 REVERSE LENGTH=110
AT4G31490	N.D.	N.D.	1.37775	0.0498068	---	---	0.767538	0.307042	0.568145	0.00161334	| Symbols: | Coatomer, beta subunit | chr4:15269460-15272693 FORWARD LENGTH=948
AT5G47030	N.D.	N.D.	1.57004	0.00457453	1.08451	0.34572	N.D.	N.D.	1.51185	0.0239416	| Symbols: | ATPase, F1 complex, delta/epsilon subunit | chr5:19090384-19092034 FORWARD LENGTH=203
AT3G27280	---	---	1.69319	0.0032076	---	---	N.D.	N.D.	1.52884	0.0397149	| Symbols: ATPHB4, PHB4 | prohibitin 4 | chr3:10076904-10078051 FORWARD LENGTH=279
AT4G08770	1.14042	0.278631	1.67957	0.0118251	1.31145	0.0770576	N.D.	N.D.	N.D.	N.D.	| Symbols: Prx37 | Peroxidase superfamily protein | chr4:5598259-5600262 REVERSE LENGTH=346
AT1G07890	0.930473	0.441654	1.34615	0.017596	1.15084	0.114139	0.860778	0.14292	0.981067	0.941958	| Symbols: APX1, MEE6, CS1, ATAPX1, ATAPX01 | ascorbate peroxidase 1 | chr1:2438005-2439435 FORWARD LENGTH=250
AT4G11600	1.07417	0.537744	1.42242	0.00346099	1.08239	0.367101	0.928146	0.562895	1.07926	0.331516	| Symbols: ATGPX6, PHGPX, LSC803, GPX6 | glutathione peroxidase 6 | chr4:7010021-7011330 REVERSE LENGTH=232
AT5G19880	N.D.	N.D.	1.53648	0.0324512	N.D.	N.D.	N.D.	N.D.	N.D.	N.D.	| Symbols: | Peroxidase superfamily protein | chr5:6720578-6722411 REVERSE LENGTH=329
AT2G18510	N.D.	N.D.	1.77407	0.0111654	1.15058	0.178623	N.D.	N.D.	N.D.	N.D.	| Symbols: emb2444 | RNA-binding (RRM/RBD/RNP motifs) family protein | chr2:8031554-8033517 REVERSE LENGTH=363
AT1G66070	N.D.	N.D.	1.45188	0.0328682	0.908699	0.64737	N.D.	N.D.	0.896193	0.393789	| Symbols: | Translation initiation factor eIF3 subunit | chr1:24596194-24597520 REVERSE LENGTH=226
AT3G07170	0.856318	0.169798	1.53469	0.000131722	N.D.	N.D.	N.D.	N.D.	1.09856	0.560344	| Symbols: | Sterile alpha motif (SAM) domain-containing protein | chr3:2280428-2282097 FORWARD LENGTH=203
AT1G69510	N.D.	N.D.	1.62514	0.00161827	1.08199	0.989421	N.D.	N.D.	N.D.	N.D.	| Symbols: | cAMP-regulated phosphoprotein 19-related protein | chr1:26126779-26127725 FORWARD LENGTH=137
AT3G16420	0.856464	0.0659141	1.41525	0.00218522	1.0352	0.780053	0.833335	0.144424	1.08509	0.333089	| Symbols: PBP1, JAL30 | PYK10-binding protein 1 | chr3:5579560-5580674 FORWARD LENGTH=298
AT2G42710	1.0768	0.480643	1.40885	0.000387405	1.0205	0.980036	---	---	1.12967	0.477861	| Symbols: | Ribosomal protein L1p/L10e family | chr2:17782352-17784830 FORWARD LENGTH=415
AT2G33585	1.02396	0.99322	1.33988	0.020594	N.D.	N.D.	1.11316	0.431231	N.D.	N.D.	| Symbols: | unknown protein; Has 31 Blast hits to 31 proteins in 12 species: Archae - 0; Bacteria - 0; Metazoa - 0; Fungi - 0; Plants - 31; Viruses - 0; Other Eukaryotes - 0 (source: NCBI BLink). | chr2:14223403-14224167 REVERSE LENGTH=193
AT1G65270	0.848551	0.409241	1.65604	0.0370025	0.852691	0.157559	N.D.	N.D.	1.05877	0.452279	| Symbols: | unknown protein; FUNCTIONS IN: molecular_function unknown; INVOLVED IN: biological_process unknown; LOCATED IN: endoplasmic reticulum, plasma membrane; EXPRESSED IN: 24 plant structures; EXPRESSED DURING: 13 growth stages; Has 149 Blas
AT1G78150	1.04977	0.502509	1.54507	0.00594974	1.10283	0.104672	0.916194	0.433402	1.03107	0.59721	| Symbols: | unknown protein; BEST Arabidopsis thaliana protein match is: unknown protein (TAIR:AT1G35780.1); Has 152 Blast hits to 146 proteins in 18 species: Archae - 0; Bacteria - 0; Metazoa - 1; Fungi - 2; Plants - 149; Viruses - 0; Other Eukar
AT3G16270	1.13226	0.24946	1.42482	0.0159458	1.01047	0.812833	N.D.	N.D.	0.874284	0.649701	| Symbols: | ENTH/VHS family protein | chr3:5513701-5516540 FORWARD LENGTH=690
AT3G03070	N.D.	N.D.	2.65101	0.000708726	---	---	N.D.	N.D.	N.D.	N.D.	| Symbols: | NADH-ubiquinone oxidoreductase-related | chr3:696593-698069 REVERSE LENGTH=110
AT4G29270	1.23962	0.358966	1.55874	0.0113351	N.D.	N.D.	N.D.	N.D.	0.975026	0.944833	| Symbols: | HAD superfamily, subfamily IIIB acid phosphatase | chr4:14423797-14424848 REVERSE LENGTH=256
AT3G20970	1.19663	0.358679	2.08422	0.000118234	1.27145	0.291449	N.D.	N.D.	N.D.	N.D.	| Symbols: NFU4, ATNFU2 | NFU domain protein 4 | chr3:7348277-7350069 FORWARD LENGTH=283
AT4G28940	---	---	1.60061	0.0035669	1.20572	0.29705	1.42475	0.0839499	N.D.	N.D.	| Symbols: | Phosphorylase superfamily protein | chr4:14274414-14276920 FORWARD LENGTH=348
AT5G61820	1.23369	0.0571778	1.68575	0.00353695	1.05347	0.459444	N.D.	N.D.	N.D.	N.D.	| Symbols: | FUNCTIONS IN: molecular_function unknown; INVOLVED IN: biological_process unknown; LOCATED IN: vacuole; EXPRESSED IN: 24 plant structures; EXPRESSED DURING: 15 growth stages; CONTAINS InterPro DOMAIN/s: Stress up-regulated Nod 19 (Inte
AT2G38730	0.831594	0.138895	1.56636	0.0185323	1.07901	0.456163	1.15366	0.134539	0.888366	0.348305	| Symbols: | Cyclophilin-like peptidyl-prolyl cis-trans isomerase family protein | chr2:16192579-16194038 REVERSE LENGTH=199
AT1G66200	0.962336	0.946897	1.5668	0.0122386	---	---	---	---	N.D.	N.D.	| Symbols: ATGSR2, GSR2, GLN1;2 | glutamine synthase clone F11 | chr1:24655520-24657520 REVERSE LENGTH=356
AT4G13430	0.989381	0.996173	1.32213	0.0153569	0.922088	0.261133	1.14254	0.0788143	0.960271	0.628663	| Symbols: IIL1, ATLEUC1 | isopropyl malate isomerase large subunit 1 | chr4:7804194-7807789 REVERSE LENGTH=509
AT2G02850	0.858868	0.596289	1.61707	0.000234866	N.D.	N.D.	N.D.	N.D.	N.D.	N.D.	| Symbols: ARPN | plantacyanin | chr2:826630-827720 REVERSE LENGTH=129
AT5G02790	1.07565	0.35159	1.60998	0.016391	---	---	0.99849	0.87127	N.D.	N.D.	| Symbols: GSTL3 | Glutathione S-transferase family protein | chr5:632877-634858 FORWARD LENGTH=235
AT4G02520	N.D.	N.D.	1.40498	0.0200777	0.910857	0.409291	N.D.	N.D.	N.D.	N.D.	| Symbols: ATGSTF2, ATPM24.1, ATPM24, GST2, GSTF2 | glutathione S-transferase PHI 2 | chr4:1110673-1111531 REVERSE LENGTH=212
AT4G32760	1.05732	0.459275	1.46883	0.00912989	1.07772	0.422874	0.920137	0.406052	0.822433	0.161204	| Symbols: | ENTH/VHS/GAT family protein | chr4:15799376-15803832 FORWARD LENGTH=675
AT2G24200	1.07227	0.409775	1.37409	0.0195391	0.893175	0.0636413	1.07319	0.54514	0.956059	0.842499	| Symbols: | Cytosol aminopeptidase family protein | chr2:10287017-10289450 REVERSE LENGTH=520
AT3G09440	0.965459	0.594422	1.43051	0.000403469	0.830084	0.126573	0.971274	0.510757	0.980474	0.69797	| Symbols: | Heat shock protein 70 (Hsp 70) family protein | chr3:2903434-2905632 REVERSE LENGTH=649
AT3G48730	1.44885	0.140433	1.61842	0.00627839	0.981168	0.887402	0.781591	0.0561824	---	---	| Symbols: GSA2 | glutamate-1-semialdehyde 2,1-aminomutase 2 | chr3:18049697-18051550 FORWARD LENGTH=472
AT1G76680	N.D.	N.D.	1.45331	0.00875788	N.D.	N.D.	N.D.	N.D.	N.D.	N.D.	| Symbols: OPR1 | 12-oxophytodienoate reductase 1 | chr1:28776982-28778271 FORWARD LENGTH=397
AT5G43330	1.1723	0.307311	1.74658	0.0150137	1.00837	0.453603	---	---	0.840121	0.386034	| Symbols: | Lactate/malate dehydrogenase family protein | chr5:17390552-17392449 FORWARD LENGTH=332
AT5G64250	1.23098	0.0890529	1.64197	0.00416872	0.858969	0.534077	1.03239	0.544214	0.981281	0.998335	| Symbols: | Aldolase-type TIM barrel family protein | chr5:25697623-25698752 REVERSE LENGTH=293
AT4G21850	0.973969	0.780469	1.40859	0.0243451	N.D.	N.D.	---	---	N.D.	N.D.	| Symbols: ATMSRB9, MSRB9 | methionine sulfoxide reductase B9 | chr4:11591378-11592138 REVERSE LENGTH=143
AT2G35120	N.D.	N.D.	1.60732	0.00945614	1.1483	0.442112	N.D.	N.D.	N.D.	N.D.	| Symbols: | Single hybrid motif superfamily protein | chr2:14805913-14807274 REVERSE LENGTH=156
AT1G12270	1.03757	0.849148	1.48466	0.017536	1.03137	0.922298	---	---	1.12731	0.186632	| Symbols: Hop1 | stress-inducible protein, putative | chr1:4172105-4174575 FORWARD LENGTH=572
AT5G62810	N.D.	N.D.	1.67327	0.00503814	1.1565	0.547985	N.D.	N.D.	N.D.	N.D.	| Symbols: PEX14, ATPEX14, PED2 | peroxin 14 | chr5:25220323-25223571 FORWARD LENGTH=507
AT4G13850	---	---	1.87728	0.0128555	---	---	---	---	0.917493	0.615672	| Symbols: ATGRP2, GR-RBP2, GRP2 | glycine-rich RNA-binding protein 2 | chr4:8021314-8022065 FORWARD LENGTH=158
AT1G12310	---	---	1.38411	0.000148652	0.972012	0.698186	N.D.	N.D.	0.911348	0.597671	| Symbols: | Calcium-binding EF-hand family protein | chr1:4187500-4187946 REVERSE LENGTH=148
AT1G62820	0.852779	0.460697	1.51009	0.00783202	0.947428	0.450288	N.D.	N.D.	0.916248	0.594117	| Symbols: | Calcium-binding EF-hand family protein | chr1:23263822-23264268 REVERSE LENGTH=148
AT2G17200	---	---	1.57541	2.56272e-05	1.17699	0.448124	N.D.	N.D.	N.D.	N.D.	| Symbols: DSK2 | ubiquitin family protein | chr2:7482133-7485090 REVERSE LENGTH=551
AT1G63220	0.927167	0.527251	1.83476	0.00398863	0.991588	0.9847	N.D.	N.D.	N.D.	N.D.	| Symbols: | Calcium-dependent lipid-binding (CaLB domain) family protein | chr1:23449017-23450244 FORWARD LENGTH=147
AT5G43960	N.D.	N.D.	1.41043	0.0252627	N.D.	N.D.	N.D.	N.D.	N.D.	N.D.	| Symbols: | Nuclear transport factor 2 (NTF2) family protein with RNA binding (RRM-RBD-RNP motifs) domain | chr5:17689154-17691220 REVERSE LENGTH=391
AT3G16050	0.850524	0.436924	1.69327	0.0167971	N.D.	N.D.	0.954579	0.452535	N.D.	N.D.	| Symbols: A37, ATPDX1.2, PDX1.2 | pyridoxine biosynthesis 1.2 | chr3:5444121-5445065 REVERSE LENGTH=314
AT1G54290	N.D.	N.D.	1.7243	0.0173732	N.D.	N.D.	---	---	0.91235	0.540955	| Symbols: | Translation initiation factor SUI1 family protein | chr1:20268710-20269390 REVERSE LENGTH=113
AT3G22480	0.902328	0.544884	1.41221	0.010306	1.08746	0.334158	0.831065	0.196072	0.945397	0.76641	| Symbols: PDF2 | prefoldin 2 | chr3:7969080-7969526 FORWARD LENGTH=148
AT5G38470	---	---	1.53009	0.000896428	1.10358	0.292709	---	---	0.821182	0.25723	| Symbols: RAD23D | Rad23 UV excision repair protein family | chr5:15404720-15407500 FORWARD LENGTH=378
AT2G16940	1.06849	0.472105	1.40179	0.000482338	N.D.	N.D.	N.D.	N.D.	N.D.	N.D.	| Symbols: | Splicing factor, CC1-like | chr2:7342869-7347052 REVERSE LENGTH=561
AT1G48830	1.09166	0.396557	1.42658	0.0371239	1.28689	0.130784	0.78997	0.0723217	1.05457	0.992858	| Symbols: | Ribosomal protein S7e family protein | chr1:18059854-18060935 REVERSE LENGTH=191
AT3G20330	0.913791	0.246972	1.38637	0.0269819	1.13573	0.252948	1.00037	0.811815	0.901848	0.500787	| Symbols: PYRB | PYRIMIDINE B | chr3:7090354-7091904 REVERSE LENGTH=390
AT1G36730	1.04794	0.593011	1.37748	0.0407352	1.01624	0.956908	0.856824	0.391916	N.D.	N.D.	| Symbols: | Translation initiation factor IF2/IF5 | chr1:13898706-13900025 REVERSE LENGTH=439
AT1G11650	0.827228	0.468153	1.559	0.0132814	N.D.	N.D.	0.755514	0.298899	N.D.	N.D.	| Symbols: ATRBP45B, RBP45B | RNA-binding (RRM/RBD/RNP motifs) family protein | chr1:3914895-3917301 FORWARD LENGTH=306
AT2G32080	N.D.	N.D.	1.65626	0.0286175	1.03029	0.902974	N.D.	N.D.	N.D.	N.D.	| Symbols: PUR ALPHA-1 | purin-rich alpha 1 | chr2:13642716-13644036 REVERSE LENGTH=296
AT4G35220	---	---	1.52611	0.00668909	1.01026	0.880889	N.D.	N.D.	0.683301	0.0630364	| Symbols: | Cyclase family protein | chr4:16752636-16753966 FORWARD LENGTH=272
AT1G60710	1.00151	0.944819	1.33511	0.020013	0.959791	0.828443	0.934956	0.215673	N.D.	N.D.	| Symbols: ATB2 | NAD(P)-linked oxidoreductase superfamily protein | chr1:22355073-22356627 REVERSE LENGTH=345
AT4G35630	1.01246	0.842994	1.36348	0.0201566	0.894127	0.0910811	0.951841	0.64689	0.935204	0.545481	| Symbols: PSAT | phosphoserine aminotransferase | chr4:16904205-16905497 FORWARD LENGTH=430
AT3G54640	N.D.	N.D.	1.56968	0.00750594	1.31108	0.222445	0.949056	0.948269	N.D.	N.D.	| Symbols: TSA1, TRP3 | tryptophan synthase alpha chain | chr3:20223331-20225303 REVERSE LENGTH=312
AT3G22890	---	---	1.78661	9.49312e-05	1.23689	0.0856544	---	---	N.D.	N.D.	| Symbols: APS1 | ATP sulfurylase 1 | chr3:8112837-8114734 FORWARD LENGTH=463
AT5G63600	0.933741	0.666593	1.36976	0.00437072	0.898	0.551328	N.D.	N.D.	N.D.	N.D.	| Symbols: FLS5, ATFLS5 | flavonol synthase 5 | chr5:25461082-25462270 REVERSE LENGTH=325
AT2G20360	1.08445	0.33115	1.45295	0.00208296	1.16445	0.0812124	0.929673	0.527027	1.26296	0.0544365	| Symbols: | NAD(P)-binding Rossmann-fold superfamily protein | chr2:8786070-8789098 FORWARD LENGTH=402
AT2G22780	1.08029	0.297674	1.36973	0.00299634	1.03722	0.587895	1.09885	0.341172	0.980606	0.885607	| Symbols: PMDH1 | peroxisomal NAD-malate dehydrogenase 1 | chr2:9689995-9691923 REVERSE LENGTH=354
AT1G76690	0.974344	0.869345	1.33393	0.00592436	---	---	0.862347	0.641076	1.02684	0.815404	| Symbols: OPR2, ATOPR2 | 12-oxophytodienoate reductase 2 | chr1:28778976-28780355 FORWARD LENGTH=374
AT4G05530	0.746824	0.316776	1.79673	0.000131146	1.16359	0.151195	0.85169	0.569238	0.918106	0.409397	| Symbols: IBR1, SDRA | indole-3-butyric acid response 1 | chr4:2816462-2818074 FORWARD LENGTH=254
AT1G17160	N.D.	N.D.	1.35151	0.0257908	0.960643	0.777581	0.93139	0.987114	N.D.	N.D.	| Symbols: | pfkB-like carbohydrate kinase family protein | chr1:5867678-5869215 FORWARD LENGTH=379
AT3G10850	0.835551	0.250935	1.43547	0.0153407	1.03042	0.740568	0.864484	0.340347	0.875944	0.386973	| Symbols: GLX2-2, GLY2 | Metallo-hydrolase/oxidoreductase superfamily protein | chr3:3397756-3399522 REVERSE LENGTH=258
AT3G21140	0.866366	0.523808	1.65864	0.0247919	0.859666	0.201713	0.917365	0.475426	1.13212	0.458292	| Symbols: | Pyridoxamine 5'-phosphate oxidase family protein | chr3:7409696-7412086 REVERSE LENGTH=387
AT1G19570	N.D.	N.D.	1.34647	0.00194486	1.08194	0.314045	N.D.	N.D.	N.D.	N.D.	| Symbols: DHAR1, ATDHAR1, DHAR5 | dehydroascorbate reductase | chr1:6773462-6774413 REVERSE LENGTH=213
AT2G35770	0.999325	0.928932	1.57273	0.0128567	0.908163	0.355479	N.D.	N.D.	1.16399	0.152403	| Symbols: scpl28 | serine carboxypeptidase-like 28 | chr2:15034179-15036497 REVERSE LENGTH=462
AT3G62040	N.D.	N.D.	1.52259	0.0208043	N.D.	N.D.	N.D.	N.D.	N.D.	N.D.	| Symbols: | Haloacid dehalogenase-like hydrolase (HAD) superfamily protein | chr3:22975328-22976518 REVERSE LENGTH=249
AT3G18420	N.D.	N.D.	1.51535	0.0143001	N.D.	N.D.	N.D.	N.D.	N.D.	N.D.	| Symbols: | Protein prenylyltransferase superfamily protein | chr3:6324771-6325721 REVERSE LENGTH=316
AT5G19140	N.D.	N.D.	2.54476	0.000421112	N.D.	N.D.	N.D.	N.D.	N.D.	N.D.	| Symbols: ATAILP1, AILP1 | Aluminium induced protein with YGL and LRDR motifs | chr5:6423398-6425785 FORWARD LENGTH=234
AT2G37500	N.D.	N.D.	1.53756	0.0314169	N.D.	N.D.	N.D.	N.D.	N.D.	N.D.	| Symbols: | arginine biosynthesis protein ArgJ family | chr2:15739904-15742689 REVERSE LENGTH=468
AT5G07460	0.884855	0.683135	1.46224	0.0123933	N.D.	N.D.	N.D.	N.D.	N.D.	N.D.	| Symbols: PMSR2, ATMSRA2 | peptidemethionine sulfoxide reductase 2 | chr5:2360844-2361885 REVERSE LENGTH=218
AT5G20720	0.89544	0.299913	1.32696	0.00863937	1.11864	0.282159	0.733581	0.146775	0.956937	0.869955	| Symbols: CPN20, CPN10, CHCPN10, ATCPN21, CPN21 | chaperonin 20 | chr5:7015015-7016354 FORWARD LENGTH=253
AT1G26940	1.02953	0.769324	1.66049	0.0187151	0.902446	0.60814	---	---	1.1391	0.294747	| Symbols: | Cyclophilin-like peptidyl-prolyl cis-trans isomerase family protein | chr1:9343193-9344962 FORWARD LENGTH=226
AT1G34430	1.04603	0.579108	1.30283	0.00422891	1.02472	0.620487	0.686798	0.0627424	1.1097	0.126013	| Symbols: EMB3003 | 2-oxoacid dehydrogenases acyltransferase family protein | chr1:12588027-12590084 REVERSE LENGTH=465
AT3G22330	0.892346	0.372515	1.65235	0.00846906	1.06253	0.749638	0.957008	0.654045	1.18926	0.0986739	| Symbols: PMH2, ATRH53 | putative mitochondrial RNA helicase 2 | chr3:7892641-7895145 FORWARD LENGTH=616
AT1G24050	0.74381	0.21232	1.54108	0.00543918	1.17883	0.255551	N.D.	N.D.	N.D.	N.D.	| Symbols: | RNA-processing, Lsm domain | chr1:8507057-8508439 FORWARD LENGTH=188
AT3G23490	N.D.	N.D.	1.64092	0.0132396	0.735646	0.126234	N.D.	N.D.	N.D.	N.D.	| Symbols: CYN | cyanase | chr3:8423238-8424415 REVERSE LENGTH=168
AT5G53070	1.43678	0.0709551	1.48189	0.00577887	---	---	N.D.	N.D.	1.37059	0.091936	| Symbols: | Ribosomal protein L9/RNase H1 | chr5:21518837-21520167 FORWARD LENGTH=221
AT5G42150	1.03923	0.653942	1.3346	0.00968377	1.05583	0.672112	1.05856	0.529799	1.00177	0.848232	| Symbols: | Glutathione S-transferase family protein | chr5:16846247-16847909 FORWARD LENGTH=315
AT1G49140	N.D.	N.D.	1.60362	0.0183649	N.D.	N.D.	N.D.	N.D.	N.D.	N.D.	| Symbols: | Complex I subunit NDUFS6 | chr1:18177696-18178269 REVERSE LENGTH=107
AT3G16450	1.01945	0.664995	1.51786	4.3539e-06	1.07149	0.266596	1.07397	0.517455	1.07682	0.395289	| Symbols: | Mannose-binding lectin superfamily protein | chr3:5588593-5589792 FORWARD LENGTH=300
AT3G16950	0.962538	0.841521	1.68753	0.00229409	N.D.	N.D.	0.82241	0.406958	1.1194	0.282848	| Symbols: LPD1, ptlpd1 | lipoamide dehydrogenase 1 | chr3:5786761-5790383 REVERSE LENGTH=570
AT1G79530	1.07235	0.35101	1.61064	0.00332096	1.13025	0.584752	0.808938	0.199667	N.D.	N.D.	| Symbols: GAPCP-1 | glyceraldehyde-3-phosphate dehydrogenase of plastid 1 | chr1:29916232-29919088 REVERSE LENGTH=422
AT3G28950	N.D.	N.D.	2.08151	0.00173845	N.D.	N.D.	N.D.	N.D.	N.D.	N.D.	| Symbols: | AIG2-like (avirulence induced gene) family protein | chr3:10976359-10977370 REVERSE LENGTH=165
AT2G19940	1.02882	0.672389	1.51608	0.00279154	1.22632	0.124257	0.802591	0.14916	0.766321	0.0982314	| Symbols: | oxidoreductases, acting on the aldehyde or oxo group of donors, NAD or NADP as acceptor;copper ion binding | chr2:8613168-8615649 FORWARD LENGTH=401
AT4G39090	N.D.	N.D.	1.39649	0.00268575	N.D.	N.D.	N.D.	N.D.	N.D.	N.D.	| Symbols: RD19, RD19A | Papain family cysteine protease | chr4:18215826-18217326 REVERSE LENGTH=368
AT5G38530	0.841369	0.199271	1.47226	0.00243268	1.10824	0.632735	0.7696	0.0828314	0.931019	0.643367	| Symbols: TSBtype2 | tryptophan synthase beta type 2 | chr5:15424097-15426294 FORWARD LENGTH=506
AT4G12780	N.D.	N.D.	1.99363	0.000222967	N.D.	N.D.	N.D.	N.D.	N.D.	N.D.	| Symbols: | Chaperone DnaJ-domain superfamily protein | chr4:7512200-7516655 FORWARD LENGTH=904
AT1G63290	N.D.	N.D.	1.69928	0.000698239	N.D.	N.D.	N.D.	N.D.	N.D.	N.D.	| Symbols: | Aldolase-type TIM barrel family protein | chr1:23472095-23473590 REVERSE LENGTH=227
AT1G13690	N.D.	N.D.	1.54552	0.0243801	N.D.	N.D.	N.D.	N.D.	N.D.	N.D.	| Symbols: ATE1 | ATPase E1 | chr1:4693380-4694179 FORWARD LENGTH=177
AT1G01470	N.D.	N.D.	1.5514	0.0187108	N.D.	N.D.	N.D.	N.D.	N.D.	N.D.	| Symbols: LEA14, LSR3 | Late embryogenesis abundant protein | chr1:172295-172826 REVERSE LENGTH=151
AT1G01800	0.898783	0.553824	1.42253	3.11795e-05	N.D.	N.D.	1.02329	0.878939	1.04355	0.614377	| Symbols: | NAD(P)-binding Rossmann-fold superfamily protein | chr1:293396-294888 FORWARD LENGTH=295
AT1G14810	0.941629	0.40255	1.31858	0.00764619	1.07653	0.369753	0.783123	0.0995482	0.961848	0.784765	| Symbols: | semialdehyde dehydrogenase family protein | chr1:5102684-5104633 REVERSE LENGTH=375
AT3G17810	1.00941	0.920665	1.32709	0.00126856	0.949851	0.561037	0.912842	0.108104	1.07056	0.437879	| Symbols: PYD1 | pyrimidine 1 | chr3:6094279-6096289 FORWARD LENGTH=426
AT1G30510	0.897504	0.170252	1.3053	0.01737	N.D.	N.D.	0.799154	0.0530096	N.D.	N.D.	| Symbols: ATRFNR2, RFNR2 | root FNR 2 | chr1:10807150-10808984 REVERSE LENGTH=381
AT3G51240	1.04875	0.343731	1.33468	0.0163758	1.04984	0.637781	0.888971	0.0772553	0.913927	0.20779	| Symbols: F3H, TT6, F3'H | flavanone 3-hydroxylase | chr3:19025409-19026658 FORWARD LENGTH=358
AT5G50850	0.975185	0.890798	1.36883	0.0165435	1.09418	0.359899	0.895056	0.265532	0.972374	0.570379	| Symbols: MAB1 | Transketolase family protein | chr5:20689671-20692976 FORWARD LENGTH=363
AT4G29520	---	---	1.48492	0.000722609	1.05541	0.627866	---	---	N.D.	N.D.	| Symbols: | LOCATED IN: endoplasmic reticulum, plasma membrane; EXPRESSED IN: 23 plant structures; EXPRESSED DURING: 14 growth stages; CONTAINS InterPro DOMAIN/s: Saposin B (InterPro:IPR008139); Has 137 Blast hits to 137 proteins in 50 species: Ar
AT1G26750	N.D.	N.D.	1.7719	0.00498551	N.D.	N.D.	N.D.	N.D.	N.D.	N.D.	| Symbols: | unknown protein; Has 44 Blast hits to 44 proteins in 16 species: Archae - 0; Bacteria - 0; Metazoa - 0; Fungi - 0; Plants - 44; Viruses - 0; Other Eukaryotes - 0 (source: NCBI BLink). | chr1:9246857-9248053 FORWARD LENGTH=195
AT4G35450	N.D.	N.D.	1.57626	0.00352165	N.D.	N.D.	N.D.	N.D.	N.D.	N.D.	| Symbols: AKR2 | ankyrin repeat-containing protein 2 | chr4:16839862-16841759 FORWARD LENGTH=350
AT3G15610	---	---	1.45125	0.030248	0.975159	0.630046	N.D.	N.D.	N.D.	N.D.	| Symbols: | Transducin/WD40 repeat-like superfamily protein | chr3:5291076-5292796 REVERSE LENGTH=341
AT5G16390	0.824582	0.255483	1.68033	0.00136975	1.39271	0.188515	N.D.	N.D.	N.D.	N.D.	| Symbols: CAC1, CAC1A, BCCP, BCCP1 | chloroplastic acetylcoenzyme A carboxylase 1 | chr5:5361098-5363020 REVERSE LENGTH=280
AT2G41630	0.938047	0.73538	2.0433	0.00305875	---	---	1.00559	0.98854	0.713957	0.0650356	| Symbols: TFIIB | transcription factor IIB | chr2:17355555-17357400 REVERSE LENGTH=312
AT1G06430	N.D.	N.D.	1.63295	0.0018988	---	---	N.D.	N.D.	1.08422	0.427623	| Symbols: FTSH8 | FTSH protease 8 | chr1:1960214-1962525 REVERSE LENGTH=685
AT3G16760	N.D.	N.D.	1.84564	0.00309941	0.904041	0.392587	N.D.	N.D.	N.D.	N.D.	| Symbols: | Tetratricopeptide repeat (TPR)-like superfamily protein | chr3:5703213-5705080 FORWARD LENGTH=475
AT1G61150	0.829771	0.343033	1.56288	0.0018439	N.D.	N.D.	N.D.	N.D.	N.D.	N.D.	| Symbols: | LisH and RanBPM domains containing protein | chr1:22542928-22544355 FORWARD LENGTH=243
AT4G15410	0.8571	0.25279	1.33237	0.0100059	1.16051	0.191222	N.D.	N.D.	1.04194	0.779771	| Symbols: PUX5 | serine/threonine protein phosphatase 2A 55 kDa regulatory subunit B prime gamma | chr4:8814868-8816596 FORWARD LENGTH=421
AT5G15530	N.D.	N.D.	1.70333	0.00290133	1.14031	0.289138	0.862087	0.249441	N.D.	N.D.	| Symbols: BCCP2, CAC1-B | biotin carboxyl carrier protein 2 | chr5:5038955-5040437 FORWARD LENGTH=255
AT3G52960	0.884614	0.368338	1.49797	0.00689009	1.02302	0.981462	0.749218	0.0669745	0.945189	0.560107	| Symbols: | Thioredoxin superfamily protein | chr3:19639699-19640403 FORWARD LENGTH=234
AT4G18430	N.D.	N.D.	1.61689	0.0115502	---	---	N.D.	N.D.	N.D.	N.D.	| Symbols: AtRABA1e, RABA1e | RAB GTPase homolog A1E | chr4:10183903-10185223 REVERSE LENGTH=217
AT2G35010	0.865915	0.203455	1.38212	0.000349562	---	---	---	---	0.988037	0.923187	| Symbols: ATO1, TO1 | thioredoxin O1 | chr2:14754398-14755888 FORWARD LENGTH=194
AT1G01750	N.D.	N.D.	1.33477	0.0274129	1.11964	0.548936	N.D.	N.D.	N.D.	N.D.	| Symbols: ADF11 | actin depolymerizing factor 11 | chr1:275528-276126 FORWARD LENGTH=140
AT5G49910	0.897293	0.34379	1.36527	0.0014635	1.22958	0.0502324	0.780503	0.210976	0.836926	0.365722	| Symbols: CPHSC70-2EAT SHOCK PROTEIN 70-2, HSC70-7, cpHsc70-2 | chloroplast heat shock protein 70-2 | chr5:20303470-20306295 FORWARD LENGTH=718
AT4G24280	0.923022	0.631591	1.35525	0.0198157	1.13145	0.212358	0.770269	0.0562723	0.894586	0.481515	| Symbols: cpHsc70-1 | chloroplast heat shock protein 70-1 | chr4:12590094-12593437 FORWARD LENGTH=718
AT5G13120	0.940211	0.578821	1.32311	0.0069831	1.11355	0.447406	0.995085	0.931908	1.03986	0.698306	| Symbols: CYP20-2 | cyclophilin 20-2 | chr5:4162714-4164720 REVERSE LENGTH=255
AT1G04410	N.D.	N.D.	1.40213	0.00268084	1.05339	0.55279	0.85134	0.1201	N.D.	N.D.	| Symbols: | Lactate/malate dehydrogenase family protein | chr1:1189418-1191267 REVERSE LENGTH=332
AT2G33210	1.00318	0.937049	1.30545	0.0279155	1.04284	0.356895	0.856134	0.0636348	1.09047	0.0813583	| Symbols: HSP60-2 | heat shock protein 60-2 | chr2:14075093-14078568 REVERSE LENGTH=585
AT4G29680	1.12911	0.0745981	1.3083	0.0443138	1.08932	0.407727	0.907605	0.245518	0.99518	0.921318	| Symbols: | Alkaline-phosphatase-like family protein | chr4:14538067-14539557 REVERSE LENGTH=496
AT1G53850	---	---	1.54423	6.54366e-05	---	---	N.D.	N.D.	N.D.	N.D.	| Symbols: PAE1, ATPAE1 | 20S proteasome alpha subunit E1 | chr1:20104131-20105792 REVERSE LENGTH=237
AT4G21860	N.D.	N.D.	1.69327	0.0205788	1.05658	0.855221	N.D.	N.D.	N.D.	N.D.	| Symbols: MSRB2 | methionine sulfoxide reductase B 2 | chr4:11600238-11601507 REVERSE LENGTH=202
AT2G26590	1.09897	0.622244	1.83477	0.000291691	---	---	0.689573	0.169725	1.10268	0.278243	| Symbols: RPN13 | regulatory particle non-ATPase 13 | chr2:11311182-11314717 REVERSE LENGTH=300
AT4G34200	0.980287	0.792001	1.44918	0.0114057	1.12558	0.6282	0.864298	0.324713	1.03636	0.542096	| Symbols: EDA9 | D-3-phosphoglycerate dehydrogenase | chr4:16374041-16376561 REVERSE LENGTH=603
AT2G46140	1.16834	0.142622	1.45704	0.00934496	1.27735	0.053291	0.827073	0.295215	0.917069	0.410929	| Symbols: | Late embryogenesis abundant protein | chr2:18959163-18960362 FORWARD LENGTH=166
AT5G19990	0.923805	0.434801	1.39308	0.00515821	N.D.	N.D.	0.8774	0.227119	N.D.	N.D.	| Symbols: RPT6A, ATSUG1 | regulatory particle triple-A ATPase 6A | chr5:6752144-6754918 FORWARD LENGTH=419
AT1G47420	0.848812	0.551381	1.39622	0.0468939	1.26502	0.140276	0.743544	0.120745	0.877245	0.533333	| Symbols: SDH5 | succinate dehydrogenase 5 | chr1:17395774-17397176 REVERSE LENGTH=257
AT5G54810	0.732034	0.141125	1.44775	0.0221099	1.24273	0.196551	0.899789	0.514979	1.00222	0.90247	| Symbols: TSB1, TRPB, TRP2, ATTSB1 | tryptophan synthase beta-subunit 1 | chr5:22264805-22266738 REVERSE LENGTH=470
AT2G30870	0.954014	0.815227	1.50037	0.000203385	1.13484	0.160773	0.821345	0.207703	1.054	0.6242	| Symbols: ATGSTF10, ERD13, ATGSTF4, GSTF10 | glutathione S-transferase PHI 10 | chr2:13141490-13142392 FORWARD LENGTH=215
AT4G27585	N.D.	N.D.	1.40398	0.00410106	1.01954	0.870263	---	---	N.D.	N.D.	| Symbols: | SPFH/Band 7/PHB domain-containing membrane-associated protein family | chr4:13766984-13769832 REVERSE LENGTH=411
AT3G53970	N.D.	N.D.	1.75868	0.00109751	1.29586	0.105307	0.839931	0.275559	N.D.	N.D.	| Symbols: | proteasome inhibitor-related | chr3:19985208-19987132 FORWARD LENGTH=302
AT5G04830	N.D.	N.D.	1.70739	0.000160757	1.11954	0.47268	N.D.	N.D.	N.D.	N.D.	| Symbols: | Nuclear transport factor 2 (NTF2) family protein | chr5:1402294-1403671 REVERSE LENGTH=178
AT5G56500	1.05281	0.53434	1.43474	0.00360147	1.13127	0.201711	0.877944	0.291035	1.0141	0.79759	| Symbols: | TCP-1/cpn60 chaperonin family protein | chr5:22874058-22876966 FORWARD LENGTH=597
AT1G74030	1.05135	0.507953	1.36347	0.00463249	0.97772	0.688218	0.924129	0.240333	0.984221	0.890835	| Symbols: ENO1 | enolase 1 | chr1:27839465-27841901 REVERSE LENGTH=477
AT5G54500	1.07271	0.407949	1.40717	0.00194207	N.D.	N.D.	N.D.	N.D.	N.D.	N.D.	| Symbols: FQR1 | flavodoxin-like quinone reductase 1 | chr5:22124674-22126256 FORWARD LENGTH=204
AT3G56240	0.842505	0.397828	1.46221	0.00431077	1.0736	0.412738	0.851943	0.380514	0.854579	0.532225	| Symbols: CCH | copper chaperone | chr3:20863460-20864402 REVERSE LENGTH=121
AT5G41950	1.0616	0.42877	1.36519	0.0441411	1.31175	0.0566486	0.84398	0.149256	1.1965	0.134771	| Symbols: | Tetratricopeptide repeat (TPR)-like superfamily protein | chr5:16785825-16789360 FORWARD LENGTH=565
AT2G36530	1.09471	0.0900042	1.36714	0.00824758	1.1504	0.0518618	0.855355	0.135962	0.996551	0.969693	| Symbols: LOS2, ENO2 | Enolase | chr2:15321081-15323786 REVERSE LENGTH=444
AT3G53110	0.940199	0.496023	1.32063	0.0332224	0.968124	0.409712	0.967036	0.573786	1.03416	0.38802	| Symbols: LOS4 | P-loop containing nucleoside triphosphate hydrolases superfamily protein | chr3:19687968-19690423 FORWARD LENGTH=496
AT5G37600	1.01804	0.804187	1.43647	0.026479	1.07671	0.855323	0.868849	0.32974	N.D.	N.D.	| Symbols: ATGSR1, GLN1;1, GSR 1, ATGLN1;1 | glutamine synthase clone R1 | chr5:14933574-14935656 REVERSE LENGTH=356
AT1G45145	1.00673	0.783981	1.36752	0.0450528	0.974784	0.525095	0.789289	0.120497	0.883508	0.309793	| Symbols: ATTRX5, ATH5, LIV1, TRX5 | thioredoxin H-type 5 | chr1:17075264-17076256 REVERSE LENGTH=118
AT1G77510	0.954218	0.766153	1.35019	0.00399064	1.13835	0.1443	0.865746	0.309298	1.02795	0.577483	| Symbols: ATPDIL1-2, PDI6, ATPDI6, PDIL1-2 | PDI-like 1-2 | chr1:29126742-29129433 FORWARD LENGTH=508
AT3G13930	0.978281	0.630734	1.30306	0.0332903	1.1243	0.105905	0.895994	0.177935	1.00987	0.99975	| Symbols: | Dihydrolipoamide acetyltransferase, long form protein | chr3:4596240-4600143 FORWARD LENGTH=539
AT2G32520	1.09043	0.339403	1.61327	0.00609177	1.19632	0.226264	0.83993	0.273501	0.984699	0.943848	| Symbols: | alpha/beta-Hydrolases superfamily protein | chr2:13805823-13807442 REVERSE LENGTH=239
AT5G41790	0.909542	0.551529	1.66654	5.281e-05	0.879845	0.119713	0.70167	0.0921363	1.10899	0.203357	| Symbols: CIP1 | COP1-interactive protein 1 | chr5:16727530-16732391 FORWARD LENGTH=1586
AT2G47710	N.D.	N.D.	1.32942	0.0294094	1.15675	0.306585	0.919562	0.719997	N.D.	N.D.	| Symbols: | Adenine nucleotide alpha hydrolases-like superfamily protein | chr2:19555045-19555956 REVERSE LENGTH=162
AT4G16450	1.23597	0.0564384	1.43684	0.000817432	1.13398	0.0923124	1.10296	0.222741	N.D.	N.D.	| Symbols: | unknown protein; FUNCTIONS IN: molecular_function unknown; INVOLVED IN: photorespiration; LOCATED IN: mitochondrion, mitochondrial membrane, mitochondrial respiratory chain complex I, respiratory chain complex I, membrane; EXPRESSED IN
AT5G35630	0.971579	0.76612	1.35897	0.0209913	0.9701	0.740017	0.905824	0.511109	0.940309	0.623101	| Symbols: GS2, GLN2, ATGSL1 | glutamine synthetase 2 | chr5:13831220-13833239 FORWARD LENGTH=430
AT4G14880	0.946116	0.844188	1.48007	0.00254038	1.15766	0.168017	0.823626	0.0873697	0.969606	0.918344	| Symbols: OASA1, OLD3, CYTACS1 | O-acetylserine (thiol) lyase (OAS-TL) isoform A1 | chr4:8518209-8520050 REVERSE LENGTH=322
AT2G15620	0.957827	0.408603	1.39255	0.0131228	0.970946	0.963813	0.885456	0.0818888	0.936735	0.34341	| Symbols: NIR1, NIR, ATHNIR | nitrite reductase 1 | chr2:6810552-6812666 FORWARD LENGTH=586
AT1G15120	N.D.	N.D.	1.51165	0.0477415	N.D.	N.D.	N.D.	N.D.	N.D.	N.D.	| Symbols: | Ubiquinol-cytochrome C reductase hinge protein | chr1:5203091-5203897 FORWARD LENGTH=69
AT1G07750	1.33125	0.259263	1.46958	0.0283147	1.03415	0.887273	0.997339	0.882466	N.D.	N.D.	| Symbols: | RmlC-like cupins superfamily protein | chr1:2404300-2405863 REVERSE LENGTH=356
AT2G33150	0.968587	0.90799	1.3633	0.0324791	1.21679	0.214579	0.940359	0.463736	0.894921	0.327195	| Symbols: PKT3, PED1, KAT2 | peroxisomal 3-ketoacyl-CoA thiolase 3 | chr2:14047814-14050983 REVERSE LENGTH=462
AT4G02620	1.14513	0.247111	1.52189	0.0175059	1.13245	0.0701105	1.10454	0.372056	1.31102	0.0754009	| Symbols: | vacuolar ATPase subunit F family protein | chr4:1149419-1151132 REVERSE LENGTH=128
AT3G11330	1.14985	0.196314	1.3677	0.0149298	1.09726	0.688379	0.989428	0.903083	1.06368	0.501973	| Symbols: PIRL9 | plant intracellular ras group-related LRR 9 | chr3:3552330-3554695 REVERSE LENGTH=499
AT4G22930	0.976532	0.886016	1.3529	0.0155688	1.01998	0.7919	0.807069	0.051547	0.897713	0.373539	| Symbols: PYR4, DHOASE | pyrimidin 4 | chr4:12019315-12021200 FORWARD LENGTH=377
AT5G01650	0.852423	0.463159	1.61152	0.00331298	1.48469	0.429833	0.687696	0.113782	0.906243	0.869584	| Symbols: | Tautomerase/MIF superfamily protein | chr5:242734-244033 REVERSE LENGTH=115
AT2G22230	1.2089	0.135764	1.54805	0.0396506	1.05404	0.747088	0.827351	0.229515	1.01138	0.982565	| Symbols: | Thioesterase superfamily protein | chr2:9450042-9451427 FORWARD LENGTH=220
AT1G73250	N.D.	N.D.	1.40854	0.0268237	0.945385	0.564542	0.96539	0.74009	N.D.	N.D.	| Symbols: ATFX, GER1 | GDP-4-keto-6-deoxymannose-3,5-epimerase-4-reductase 1 | chr1:27545213-27546360 REVERSE LENGTH=323
AT3G17820	0.956541	0.571243	1.41447	0.0137163	1.0965	0.564266	0.956241	0.632906	1.07172	0.244691	| Symbols: ATGSKB6, GLN1.3, GLN1;3 | glutamine synthetase 1.3 | chr3:6097503-6099408 FORWARD LENGTH=354
AT5G60360	N.D.	N.D.	1.37917	0.0355217	0.717205	0.12638	0.852251	0.403364	N.D.	N.D.	| Symbols: SAG2, AALP, ALP | aleurain-like protease | chr5:24280044-24282152 FORWARD LENGTH=358
AT5G23250	N.D.	N.D.	1.5369	0.0216024	1.03503	0.738964	N.D.	N.D.	N.D.	N.D.	| Symbols: | Succinyl-CoA ligase, alpha subunit | chr5:7830460-7832491 FORWARD LENGTH=341
AT5G14580	0.975505	0.963572	1.50635	0.0474896	1.19828	0.439427	N.D.	N.D.	1.04817	0.723355	| Symbols: | polyribonucleotide nucleotidyltransferase, putative | chr5:4697612-4703013 REVERSE LENGTH=991
AT1G78040	1.03951	0.539339	1.48393	0.0242281	1.21197	0.387707	0.765525	0.17182	0.807053	0.303642	| Symbols: | Pollen Ole e 1 allergen and extensin family protein | chr1:29345993-29346840 FORWARD LENGTH=171
AT3G46000	0.843783	0.31409	1.46384	0.0257562	0.924211	0.482058	0.750695	0.0593634	0.870436	0.445998	| Symbols: ADF2 | actin depolymerizing factor 2 | chr3:16907743-16908822 REVERSE LENGTH=137
AT5G40870	N.D.	N.D.	1.51144	0.0202353	0.852919	0.33593	N.D.	N.D.	N.D.	N.D.	| Symbols: ATUK/UPRT1, UKL1, UK/UPRT1 | uridine kinase/uracil phosphoribosyltransferase 1 | chr5:16375021-16378384 FORWARD LENGTH=486
AT4G14680	---	---	1.40169	0.0198752	---	---	---	---	N.D.	N.D.	| Symbols: APS3 | Pseudouridine synthase/archaeosine transglycosylase-like family protein | chr4:8413443-8415311 REVERSE LENGTH=465
AT3G10520	---	---	1.31012	0.00625794	1.29324	0.152162	---	---	N.D.	N.D.	| Symbols: AHB2, GLB2, ARATH GLB2, NSHB2, ATGLB2, HB2 | haemoglobin 2 | chr3:3276516-3277765 REVERSE LENGTH=158
AT4G04800	---	---	1.62445	0.0201793	---	---	---	---	N.D.	N.D.	| Symbols: ATMSRB3, MSRB3 | methionine sulfoxide reductase B3 | chr4:2439574-2440937 FORWARD LENGTH=176
AT5G64350	1.00204	0.974836	1.59138	0.0443653	---	---	---	---	N.D.	N.D.	| Symbols: FKBP12, ATFKBP12 | FK506-binding protein 12 | chr5:25734810-25735990 REVERSE LENGTH=112
AT1G04450	N.D.	N.D.	1.43184	0.0474398	N.D.	N.D.	---	---	N.D.	N.D.	| Symbols: RIC3 | ROP-interactive CRIB motif-containing protein 3 | chr1:1209006-1209853 FORWARD LENGTH=220
AT4G12060	0.818717	0.3331	1.62076	0.0369855	N.D.	N.D.	N.D.	N.D.	N.D.	N.D.	| Symbols: | Double Clp-N motif protein | chr4:7228269-7229898 REVERSE LENGTH=241
AT1G22920	N.D.	N.D.	1.46874	0.0363897	N.D.	N.D.	N.D.	N.D.	1.25743	0.128064	| Symbols: CSN5A, JAB1, AJH1 | COP9 signalosome 5A | chr1:8109882-8111895 REVERSE LENGTH=357
AT2G01140	N.D.	N.D.	1.35134	0.000925844	N.D.	N.D.	N.D.	N.D.	1.00756	0.997984	| Symbols: | Aldolase superfamily protein | chr2:95006-96491 REVERSE LENGTH=391
AT1G20760	N.D.	N.D.	1.81809	0.0110896	1.10861	0.459052	0.671321	0.136972	N.D.	N.D.	| Symbols: | Calcium-binding EF hand family protein | chr1:7209515-7214773 FORWARD LENGTH=1019
AT1G71260	N.D.	N.D.	1.67845	0.0126916	1.28717	0.250146	0.809377	0.237586	N.D.	N.D.	| Symbols: ATWHY2, WHY2 | WHIRLY 2 | chr1:26861849-26863391 REVERSE LENGTH=238
AT3G13060	1.00326	0.94966	1.56409	0.00327212	1.22144	0.111438	N.D.	N.D.	N.D.	N.D.	| Symbols: ECT5 | evolutionarily conserved C-terminal region 5 | chr3:4180625-4183632 FORWARD LENGTH=634
AT5G28020	N.D.	N.D.	1.59435	0.0192968	N.D.	N.D.	N.D.	N.D.	N.D.	N.D.	| Symbols: CYSD2, ATCYSD2 | cysteine synthase D2 | chr5:10026395-10028166 REVERSE LENGTH=323
AT3G03340	N.D.	N.D.	1.34022	0.00935333	N.D.	N.D.	0.968167	0.648207	N.D.	N.D.	| Symbols: UNE6 | LUC7 related protein | chr3:786439-789762 FORWARD LENGTH=402
AT1G78830	N.D.	N.D.	1.70091	0.0189405	---	---	N.D.	N.D.	N.D.	N.D.	| Symbols: | Curculin-like (mannose-binding) lectin family protein | chr1:29637141-29638508 REVERSE LENGTH=455
AT3G52200	N.D.	N.D.	1.5974	0.000263034	N.D.	N.D.	N.D.	N.D.	N.D.	N.D.	| Symbols: LTA3 | Dihydrolipoamide acetyltransferase, long form protein | chr3:19360317-19366091 FORWARD LENGTH=713
AT5G55850	N.D.	N.D.	1.48607	0.0406665	N.D.	N.D.	N.D.	N.D.	N.D.	N.D.	| Symbols: NOI | RPM1-interacting protein 4 (RIN4) family protein | chr5:22603617-22604951 FORWARD LENGTH=114
AT3G45300	1.13844	0.340184	1.71588	0.00600974	N.D.	N.D.	0.955896	0.683216	1.23939	0.472587	| Symbols: IVD, ATIVD, IVDH | isovaleryl-CoA-dehydrogenase | chr3:16621659-16624848 REVERSE LENGTH=409
AT5G66140	N.D.	N.D.	1.35181	0.0430096	N.D.	N.D.	N.D.	N.D.	1.00763	0.803266	| Symbols: PAD2 | proteasome alpha subunit D2 | chr5:26437445-26438677 REVERSE LENGTH=250
AT2G37660	N.D.	N.D.	1.8954	0.00334168	N.D.	N.D.	N.D.	N.D.	0.915997	0.968613	| Symbols: | NAD(P)-binding Rossmann-fold superfamily protein | chr2:15795481-15796977 REVERSE LENGTH=325
AT5G03690	1.03437	0.887769	1.41469	0.0473132	---	---	0.893831	0.286499	0.891034	0.269649	| Symbols: | Aldolase superfamily protein | chr5:963389-964982 REVERSE LENGTH=359
AT1G63940	N.D.	N.D.	1.32207	0.0382677	N.D.	N.D.	0.917749	0.318901	N.D.	N.D.	| Symbols: MDAR6 | monodehydroascorbate reductase 6 | chr1:23730206-23733534 FORWARD LENGTH=486
AT5G42020	N.D.	N.D.	1.55551	0.000392644	N.D.	N.D.	0.816325	0.0633265	N.D.	N.D.	| Symbols: BIP, BIP2 | Heat shock protein 70 (Hsp 70) family protein | chr5:16807697-16810480 REVERSE LENGTH=668
AT1G51710	N.D.	N.D.	1.30534	0.0400084	1.18797	0.0732377	N.D.	N.D.	0.938567	0.754585	| Symbols: UBP6, ATUBP6 | ubiquitin-specific protease 6 | chr1:19175805-19179894 REVERSE LENGTH=482
AT5G28540	1.08274	0.48363	1.30959	0.00226071	N.D.	N.D.	---	---	N.D.	N.D.	| Symbols: BIP1 | heat shock protein 70 (Hsp 70) family protein | chr5:10540665-10543274 REVERSE LENGTH=669
AT2G47650	N.D.	N.D.	1.47991	0.0283632	N.D.	N.D.	N.D.	N.D.	N.D.	N.D.	| Symbols: UXS4 | UDP-xylose synthase 4 | chr2:19538751-19541364 REVERSE LENGTH=443
AT1G15810	N.D.	N.D.	1.60571	0.00592535	N.D.	N.D.	N.D.	N.D.	N.D.	N.D.	| Symbols: | S15/NS1, RNA-binding protein | chr1:5444496-5446271 FORWARD LENGTH=419
AT1G51980	N.D.	N.D.	1.50279	1.21252e-05	1.082	0.460327	N.D.	N.D.	1.13147	0.145215	| Symbols: | Insulinase (Peptidase family M16) protein | chr1:19323692-19326771 REVERSE LENGTH=503
AT2G35490	N.D.	N.D.	2.17301	0.000756344	N.D.	N.D.	N.D.	N.D.	N.D.	N.D.	| Symbols: | Plastid-lipid associated protein PAP / fibrillin family protein | chr2:14912309-14913797 REVERSE LENGTH=376
AT3G56090	1.19501	0.062249	1.54048	1.74098e-05	N.D.	N.D.	N.D.	N.D.	N.D.	N.D.	| Symbols: ATFER3, FER3 | ferritin 3 | chr3:20814350-20815984 REVERSE LENGTH=259
AT4G33540	N.D.	N.D.	1.74978	1.44626e-05	N.D.	N.D.	N.D.	N.D.	N.D.	N.D.	| Symbols: | metallo-beta-lactamase family protein | chr4:16130882-16133678 FORWARD LENGTH=355
AT5G25880	N.D.	N.D.	1.95039	0.0247154	N.D.	N.D.	N.D.	N.D.	N.D.	N.D.	| Symbols: ATNADP-ME3, NADP-ME3 | NADP-malic enzyme 3 | chr5:9024549-9028260 FORWARD LENGTH=588
AT5G16710	N.D.	N.D.	1.78957	0.00277242	N.D.	N.D.	N.D.	N.D.	N.D.	N.D.	| Symbols: DHAR3 | dehydroascorbate reductase 1 | chr5:5483312-5484926 FORWARD LENGTH=258
AT4G12730	N.D.	N.D.	1.81276	0.000610201	N.D.	N.D.	N.D.	N.D.	N.D.	N.D.	| Symbols: FLA2 | FASCICLIN-like arabinogalactan 2 | chr4:7491598-7492809 REVERSE LENGTH=403
AT2G30880	0.953075	0.660656	1.71262	0.00220247	0.930826	0.689407	0.906025	0.465606	1.10663	0.621552	| Symbols: | Pleckstrin homology (PH) domain-containing protein | chr2:13142926-13145718 REVERSE LENGTH=504
AT5G09770	N.D.	N.D.	1.50928	0.0138237	1.16008	0.26275	N.D.	N.D.	1.38979	0.0558963	| Symbols: | Ribosomal protein L17 family protein | chr5:3035267-3036518 REVERSE LENGTH=160
AT1G12520	0.927923	0.631399	1.78828	0.0228752	0.775026	0.114818	1.34572	0.17983	N.D.	N.D.	| Symbols: ATCCS, CCS | copper chaperone for SOD1 | chr1:4267277-4268900 REVERSE LENGTH=320
AT5G42850	N.D.	N.D.	1.57547	0.0301893	0.961526	0.633703	N.D.	N.D.	N.D.	N.D.	| Symbols: | Thioredoxin superfamily protein | chr5:17182072-17182568 REVERSE LENGTH=134
AT5G16450	N.D.	N.D.	1.33534	0.0297174	1.15743	0.544594	N.D.	N.D.	N.D.	N.D.	| Symbols: | Ribonuclease E inhibitor RraA/Dimethylmenaquinone methyltransferase | chr5:5374357-5375342 FORWARD LENGTH=166
AT1G70410	N.D.	N.D.	1.30073	0.011323	N.D.	N.D.	N.D.	N.D.	N.D.	N.D.	| Symbols: ATBCA4, BCA4, CA4 | beta carbonic anhydrase 4 | chr1:26534167-26536505 REVERSE LENGTH=258
AT3G50390	N.D.	N.D.	1.34308	0.036943	N.D.	N.D.	N.D.	N.D.	N.D.	N.D.	| Symbols: | Transducin/WD40 repeat-like superfamily protein | chr3:18702137-18703546 FORWARD LENGTH=469
AT5G52470	N.D.	N.D.	1.38817	0.0317048	N.D.	N.D.	---	---	N.D.	N.D.	| Symbols: FIB1, FBR1, ATFIB1, ATFBR1, SKIP7 | fibrillarin 1 | chr5:21294290-21296509 FORWARD LENGTH=308
AT5G55125	N.D.	N.D.	1.39193	0.0132762	N.D.	N.D.	N.D.	N.D.	N.D.	N.D.	| Symbols: | Ribosomal protein L31 | chr5:22372737-22372967 FORWARD LENGTH=76
AT2G31390	N.D.	N.D.	1.39584	0.00481811	N.D.	N.D.	N.D.	N.D.	N.D.	N.D.	| Symbols: | pfkB-like carbohydrate kinase family protein | chr2:13383635-13386116 REVERSE LENGTH=325
AT1G56050	N.D.	N.D.	1.39712	0.0467997	N.D.	N.D.	0.741521	0.286562	N.D.	N.D.	| Symbols: | GTP-binding protein-related | chr1:20963793-20966181 FORWARD LENGTH=421
AT3G53900	N.D.	N.D.	1.45189	0.0380178	N.D.	N.D.	N.D.	N.D.	N.D.	N.D.	| Symbols: UPP, PYRR | uracil phosphoribosyltransferase | chr3:19956914-19959006 REVERSE LENGTH=296
AT4G27570	N.D.	N.D.	1.46386	0.0315504	N.D.	N.D.	N.D.	N.D.	N.D.	N.D.	| Symbols: | UDP-Glycosyltransferase superfamily protein | chr4:13763657-13765018 REVERSE LENGTH=453
AT2G47470	N.D.	N.D.	1.46762	0.00231899	N.D.	N.D.	N.D.	N.D.	N.D.	N.D.	| Symbols: ATPDIL2-1, UNE5, MEE30, PDI11, ATPDI11 | thioredoxin family protein | chr2:19481503-19483571 FORWARD LENGTH=323
AT5G18170	N.D.	N.D.	1.50993	0.0315118	N.D.	N.D.	N.D.	N.D.	N.D.	N.D.	| Symbols: GDH1 | glutamate dehydrogenase 1 | chr5:6006172-6008248 FORWARD LENGTH=411
AT4G23680	N.D.	N.D.	1.59853	0.0156429	N.D.	N.D.	N.D.	N.D.	N.D.	N.D.	| Symbols: | Polyketide cyclase/dehydrase and lipid transport superfamily protein | chr4:12336416-12337417 REVERSE LENGTH=151
AT3G22110	N.D.	N.D.	1.6074	0.000170932	N.D.	N.D.	N.D.	N.D.	N.D.	N.D.	| Symbols: PAC1 | 20S proteasome alpha subunit C1 | chr3:7792819-7793571 REVERSE LENGTH=250
AT1G54690	N.D.	N.D.	1.7193	0.0227746	N.D.	N.D.	N.D.	N.D.	N.D.	N.D.	| Symbols: HTA3, H2AXB, G-H2AX, GAMMA-H2AX | gamma histone variant H2AX | chr1:20414607-20415206 REVERSE LENGTH=142
AT4G03240	N.D.	N.D.	1.76185	0.00156826	N.D.	N.D.	N.D.	N.D.	N.D.	N.D.	| Symbols: ATFH, FH | frataxin homolog | chr4:1423685-1424758 REVERSE LENGTH=187
AT3G52570	N.D.	N.D.	1.81334	0.00482988	N.D.	N.D.	N.D.	N.D.	N.D.	N.D.	| Symbols: | alpha/beta-Hydrolases superfamily protein | chr3:19501145-19502795 FORWARD LENGTH=335
AT4G18960	N.D.	N.D.	1.83539	0.00111895	N.D.	N.D.	1.01894	0.745338	N.D.	N.D.	| Symbols: AG | K-box region and MADS-box transcription factor family protein | chr4:10383917-10388272 FORWARD LENGTH=252
AT5G55180	N.D.	N.D.	2.53993	1.69278e-05	N.D.	N.D.	N.D.	N.D.	N.D.	N.D.	| Symbols: | O-Glycosyl hydrolases family 17 protein | chr5:22388834-22390550 FORWARD LENGTH=460
AT3G16460	1.07848	0.458583	1.49399	0.000299729	1.04264	0.59505	0.929447	0.470402	1.23854	0.0309721	| Symbols: | Mannose-binding lectin superfamily protein | chr3:5593029-5595522 FORWARD LENGTH=705
AT5G15270	N.D.	N.D.	1.51713	0.0301861	---	---	0.965676	0.58259	1.23131	0.0148512	| Symbols: | RNA-binding KH domain-containing protein | chr5:4958738-4960947 FORWARD LENGTH=548
AT5G08690	0.925372	0.575793	1.44298	0.00456747	1.35635	0.000546955	0.792445	0.0300873	N.D.	N.D.	| Symbols: | ATP synthase alpha/beta family protein | chr5:2825739-2828352 FORWARD LENGTH=556
AT4G08390	1.06133	0.779589	1.3454	0.0127516	N.D.	N.D.	0.784747	0.0499205	N.D.	N.D.	| Symbols: SAPX | stromal ascorbate peroxidase | chr4:5314999-5317071 FORWARD LENGTH=372
AT1G20580	0.965711	0.797005	1.49634	0.0206578	1.21066	0.274014	0.804263	0.0415072	1.08948	0.581356	| Symbols: | Small nuclear ribonucleoprotein family protein | chr1:7128979-7130371 FORWARD LENGTH=131
AT1G53240	0.99317	0.817494	1.35953	0.0165754	1.10925	0.0831924	0.772658	0.0276176	1.04179	0.495771	| Symbols: mMDH1 | Lactate/malate dehydrogenase family protein | chr1:19854966-19856802 REVERSE LENGTH=341
AT5G48880	N.D.	N.D.	1.45281	0.00388996	1.04956	0.738565	0.798043	0.0395454	N.D.	N.D.	| Symbols: PKT1, KAT5 | peroxisomal 3-keto-acyl-CoA thiolase 2 | chr5:19814576-19816775 REVERSE LENGTH=414
AT1G11860	0.931169	0.350256	1.36263	0.00137235	1.14206	0.098036	0.788128	0.000130634	0.909135	0.271416	| Symbols: | Glycine cleavage T-protein family | chr1:4001801-4003245 FORWARD LENGTH=408
AT1G54010	0.950592	0.587142	1.32193	0.0141735	1.09377	0.158729	0.769679	0.00609848	1.11046	0.158881	| Symbols: | GDSL-like Lipase/Acylhydrolase superfamily protein | chr1:20158854-20160747 REVERSE LENGTH=386
AT2G28000	1.05819	0.599198	1.31991	0.000991729	1.10999	0.055593	0.770422	0.00239453	1.10622	0.111907	| Symbols: CPN60A, CH-CPN60A, SLP | chaperonin-60alpha | chr2:11926603-11929184 FORWARD LENGTH=586
AT1G79550	1.04404	0.561603	1.38958	0.00394037	1.12167	0.151518	0.809808	0.0314068	0.978418	0.834846	| Symbols: PGK | phosphoglycerate kinase | chr1:29924347-29926295 REVERSE LENGTH=401
AT1G18210	1.04758	0.784463	1.42812	0.00022759	0.944217	0.466846	0.776467	0.0356206	0.709808	0.076989	| Symbols: | Calcium-binding EF-hand family protein | chr1:6268273-6268785 REVERSE LENGTH=170
AT2G32240	1.05548	0.498944	1.31162	3.17494e-05	1.08143	0.191849	0.81754	0.0211154	1.02823	0.632942	| Symbols: | FUNCTIONS IN: molecular_function unknown; INVOLVED IN: response to cadmium ion; LOCATED IN: plasma membrane; EXPRESSED IN: 25 plant structures; EXPRESSED DURING: 13 growth stages; CONTAINS InterPro DOMAIN/s: Prefoldin (InterPro:IPR0090
AT5G35590	0.955768	0.716174	1.42199	0.0103798	1.18543	0.0875361	0.798806	0.0280271	0.952548	0.683144	| Symbols: PAA1 | proteasome alpha subunit A1 | chr5:13765417-13767768 REVERSE LENGTH=246
AT5G66510	0.787074	0.138698	1.7933	0.0106878	N.D.	N.D.	0.79166	0.0182088	0.860438	0.302754	| Symbols: GAMMA CA3 | gamma carbonic anhydrase 3 | chr5:26550016-26551496 REVERSE LENGTH=258
AT5G40650	N.D.	N.D.	1.34348	0.0217073	N.D.	N.D.	0.823102	0.021407	0.880484	0.0978569	| Symbols: SDH2-2 | succinate dehydrogenase 2-2 | chr5:16281462-16283296 FORWARD LENGTH=280
AT1G74020	N.D.	N.D.	1.4343	0.0100699	N.D.	N.D.	0.825873	0.0226225	1.11522	0.150506	| Symbols: SS2 | strictosidine synthase 2 | chr1:27835289-27837277 REVERSE LENGTH=335
AT5G46290	1.05528	0.678563	1.50309	0.0290691	N.D.	N.D.	0.866787	0.0420221	N.D.	N.D.	| Symbols: KASI, KAS1 | 3-ketoacyl-acyl carrier protein synthase I | chr5:18774439-18776629 REVERSE LENGTH=473
AT3G49080	0.901012	0.521009	1.56452	0.00234402	1.19202	0.0108482	0.670582	0.00616074	0.740907	0.0319057	| Symbols: | Ribosomal protein S5 domain 2-like superfamily protein | chr3:18194500-18196657 REVERSE LENGTH=430
AT5G42890	1.11638	0.235518	1.71639	3.08154e-05	1.29942	0.0188416	0.63251	0.00525375	0.585218	8.90837e-05	| Symbols: ATSCP2, SCP2 | sterol carrier protein 2 | chr5:17194458-17195910 REVERSE LENGTH=123
AT2G24940	0.864477	0.49758	1.41915	0.00315297	1.22693	0.00775876	0.61693	0.00455116	0.680686	0.0293418	| Symbols: AtMAPR2, MAPR2 | membrane-associated progesterone binding protein 2 | chr2:10609447-10609749 FORWARD LENGTH=100
AT4G11290	1.14707	0.137528	1.62155	0.00214353	1.21814	0.0198333	0.234106	3.44503e-08	0.984032	0.899132	| Symbols: | Peroxidase superfamily protein | chr4:6869993-6871476 FORWARD LENGTH=326
AT5G19510	0.861741	0.316963	1.36022	0.015606	1.2677	0.034076	0.603245	0.000954631	0.943296	0.666183	| Symbols: | Translation elongation factor EF1B/ribosomal protein S6 family protein | chr5:6581854-6583137 REVERSE LENGTH=224
AT1G09760	0.891276	0.396613	1.34257	0.015686	1.19946	0.0216752	0.669464	0.00168617	0.873426	0.322306	| Symbols: U2A' | U2 small nuclear ribonucleoprotein A | chr1:3159476-3161603 REVERSE LENGTH=249
AT1G22270	0.969962	0.716136	1.37154	0.00720423	1.18214	0.0109712	0.642516	0.000466502	0.939507	0.784524	| Symbols: | Trm112p-like protein | chr1:7865548-7865922 FORWARD LENGTH=124
AT3G49100	0.860781	0.326813	1.34843	0.00226015	1.28984	0.0394331	0.637588	0.00425084	0.880628	0.490359	| Symbols: | Signal recognition particle, SRP9/SRP14 subunit | chr3:18196944-18198298 FORWARD LENGTH=103
AT3G52300	0.925353	0.611156	1.33158	0.0115032	1.21697	0.00246947	0.697346	0.0220569	1.04742	0.477388	| Symbols: ATPQ | ATP synthase D chain, mitochondrial | chr3:19396689-19398119 FORWARD LENGTH=168
AT5G16620	0.919451	0.651945	2.03091	1.33136e-05	1.14686	0.0439489	0.47465	0.000149111	0.980698	0.886681	| Symbols: PDE120, TIC40, ATTIC40 | hydroxyproline-rich glycoprotein family protein | chr5:5450808-5454256 FORWARD LENGTH=447
AT5G52840	0.932811	0.640691	1.31136	0.0201995	1.24224	0.00200542	0.739707	0.0427332	0.911973	0.552226	| Symbols: | NADH-ubiquinone oxidoreductase-related | chr5:21413718-21414794 FORWARD LENGTH=169
AT5G48580	0.837785	0.270864	1.32431	0.0268782	1.2256	0.0386161	0.690255	0.00189172	0.884725	0.445109	| Symbols: FKBP15-2 | FK506- and rapamycin-binding protein 15 kD-2 | chr5:19696156-19697304 REVERSE LENGTH=163
AT2G47730	1.07458	0.442075	1.88639	1.86297e-05	1.26361	0.0438301	0.563792	0.00285093	N.D.	N.D.	| Symbols: ATGSTF8, ATGSTF5, GST6, GSTF8 | glutathione S-transferase phi 8 | chr2:19558213-19559266 FORWARD LENGTH=263
AT3G14067	1.01772	0.724612	1.34218	0.000342222	0.861343	0.0205898	0.759019	0.000510349	0.982405	0.725346	| Symbols: | Subtilase family protein | chr3:4658421-4660754 REVERSE LENGTH=777
AT1G27090	0.879411	0.315896	1.41879	0.00573602	1.18006	0.012933	0.694636	0.00166164	1.06465	0.357605	| Symbols: | glycine-rich protein | chr1:9404041-9406098 REVERSE LENGTH=420
AT3G12260	0.914761	0.367015	1.46885	0.0244885	1.19965	0.0216052	0.636014	0.000211869	1.07419	0.417506	| Symbols: | LYR family of Fe/S cluster biogenesis protein | chr3:3909252-3910337 REVERSE LENGTH=133
AT1G06550	0.96668	0.65083	1.99542	0.00113261	1.26472	0.0301119	1.28861	0.0509369	0.42258	0.000116822	| Symbols: | ATP-dependent caseinolytic (Clp) protease/crotonase family protein | chr1:2003834-2006564 REVERSE LENGTH=387
AT5G54310	0.990807	0.910015	1.56361	0.000219748	1.29271	0.00658394	0.9361	0.540178	0.791274	0.116787	| Symbols: NEV, AGD5 | ARF-GAP domain 5 | chr5:22057262-22061066 REVERSE LENGTH=483
AT3G12290	0.929744	0.605245	1.37205	0.0391488	1.2676	0.0197592	0.937449	0.643016	0.977513	0.955118	| Symbols: | Amino acid dehydrogenase family protein | chr3:3919591-3921326 FORWARD LENGTH=299
AT5G60980	0.864275	0.159555	1.45285	0.0251166	1.15195	0.00574528	0.763263	0.0783123	0.958874	0.912656	| Symbols: | Nuclear transport factor 2 (NTF2) family protein with RNA binding (RRM-RBD-RNP motifs) domain | chr5:24543988-24546027 FORWARD LENGTH=459
AT2G43090	0.946015	0.591666	1.30694	0.0141339	1.22657	0.0152801	N.D.	N.D.	N.D.	N.D.	| Symbols: | Aconitase/3-isopropylmalate dehydratase protein | chr2:17918957-17919712 FORWARD LENGTH=251
AT3G01280	0.835801	0.217412	1.30925	0.0336205	1.27113	0.0359516	0.756318	0.064101	1.00926	0.789484	| Symbols: VDAC1, ATVDAC1 | voltage dependent anion channel 1 | chr3:85754-87612 FORWARD LENGTH=276
AT3G11400	0.851968	0.178124	1.42242	0.0171138	1.23411	0.0191116	0.710529	0.0540268	0.872273	0.198962	| Symbols: EIF3G1, ATEIF3G1 | eukaryotic translation initiation factor 3G1 | chr3:3578536-3580366 FORWARD LENGTH=294
AT4G04210	0.812495	0.262763	1.31233	0.0231483	1.18455	0.0366914	N.D.	N.D.	0.677494	0.0558584	| Symbols: PUX4 | plant UBX domain containing protein 4 | chr4:2030391-2031670 FORWARD LENGTH=303
AT1G75270	1.20586	0.0948205	1.3238	0.0183391	1.25674	0.00067205	0.765829	0.06538	0.939595	0.82864	| Symbols: DHAR2 | dehydroascorbate reductase 2 | chr1:28250255-28251237 REVERSE LENGTH=213
AT5G45390	0.983595	0.712607	1.39192	0.0201864	1.25249	0.0344929	1.10978	0.55548	N.D.	N.D.	| Symbols: CLPP4, NCLPP4 | CLP protease P4 | chr5:18396351-18397586 FORWARD LENGTH=292
AT2G43120	N.D.	N.D.	1.61327	0.0400583	1.26152	0.00139189	N.D.	N.D.	N.D.	N.D.	| Symbols: | RmlC-like cupins superfamily protein | chr2:17927339-17928871 FORWARD LENGTH=321
AT5G51040	N.D.	N.D.	1.64379	0.00135841	1.29007	0.00629452	N.D.	N.D.	N.D.	N.D.	| Symbols: | unknown protein; CONTAINS InterPro DOMAIN/s: Protein of unknown function DUF339 (InterPro:IPR005631); Has 532 Blast hits to 532 proteins in 207 species: Archae - 0; Bacteria - 285; Metazoa - 16; Fungi - 41; Plants - 40; Viruses - 0; Ot
AT1G13440	N.D.	N.D.	1.53206	0.0066472	1.20547	0.0100881	N.D.	N.D.	N.D.	N.D.	| Symbols: GAPC-2, GAPC2 | glyceraldehyde-3-phosphate dehydrogenase C2 | chr1:4608465-4610494 REVERSE LENGTH=338
AT4G02930	0.96039	0.775487	1.30609	0.00797177	1.25328	0.00269675	0.802248	0.0444316	1.02545	0.594215	| Symbols: | GTP binding Elongation factor Tu family protein | chr4:1295751-1298354 REVERSE LENGTH=454
AT5G58290	0.97887	0.688757	1.34864	0.000847624	1.18891	0.0105768	0.814014	0.00756048	0.929678	0.36205	| Symbols: RPT3 | regulatory particle triple-A ATPase 3 | chr5:23569155-23571116 FORWARD LENGTH=408
AT5G16130	0.869109	0.0743605	1.30594	0.03454	1.13431	0.0496992	0.806281	0.0321241	0.860682	0.186525	| Symbols: | Ribosomal protein S7e family protein | chr5:5268984-5269912 FORWARD LENGTH=190
AT2G44060	1.00205	0.891693	1.31839	0.00096932	1.1683	0.0127213	0.859117	0.00437943	0.890019	0.148825	| Symbols: | Late embryogenesis abundant protein, group 2 | chr2:18226922-18227988 FORWARD LENGTH=325
AT4G20440	0.833963	0.0415688	1.23381	0.0333915	N.D.	N.D.	0.733614	0.029319	N.D.	N.D.	| Symbols: smB | small nuclear ribonucleoprotein associated protein B | chr4:11022843-11023616 REVERSE LENGTH=257
AT5G05000	0.749244	0.0349054	1.26605	0.0279318	1.34398	0.000750358	1.02663	0.951516	0.924272	0.419397	| Symbols: TOC34, ATTOC34, OEP34 | translocon at the outer envelope membrane of chloroplasts 34 | chr5:1474262-1475772 REVERSE LENGTH=313
AT1G04190	0.75803	8.01127e-05	0.789861	0.0406154	1.26101	0.0785844	0.993665	0.913595	0.924465	0.319603	| Symbols: TPR3 | Tetratricopeptide repeat (TPR)-like superfamily protein | chr1:1106617-1108557 REVERSE LENGTH=328
AT4G34110	0.904794	0.479695	1.29117	0.00286009	1.39482	0.00900815	0.67676	0.00861034	1.00963	0.728545	| Symbols: PAB2, PABP2, ATPAB2 | poly(A) binding protein 2 | chr4:16336732-16339892 FORWARD LENGTH=629
AT3G19130	0.937347	0.559058	1.28459	0.023149	1.40043	0.0327267	0.545371	0.00505726	N.D.	N.D.	| Symbols: ATRBP47B, RBP47B | RNA-binding protein 47B | chr3:6611398-6613823 REVERSE LENGTH=435
AT1G62740	1.01086	0.628691	1.26738	0.000699681	1.34562	0.00652782	0.662302	5.44677e-05	0.878068	0.340976	| Symbols: Hop2 | stress-inducible protein, putative | chr1:23231026-23233380 FORWARD LENGTH=571
AT5G57490	0.962953	0.953895	1.26928	0.0200581	1.61608	0.0027135	0.76186	0.00847733	0.847031	0.174335	| Symbols: VDAC4, ATVDAC4 | voltage dependent anion channel 4 | chr5:23283895-23285335 REVERSE LENGTH=274
AT2G32060	0.839974	0.11064	1.27378	0.0248316	1.35319	0.00921825	0.640908	2.78418e-05	0.895059	0.280336	| Symbols: | Ribosomal protein L7Ae/L30e/S12e/Gadd45 family protein | chr2:13639228-13640104 REVERSE LENGTH=144
AT3G56490	0.855129	0.404792	1.22487	0.0391132	1.50144	0.0160889	0.634651	0.0205708	0.865858	0.452249	| Symbols: HIT3, HINT1 | HIS triad family protein 3 | chr3:20941532-20943129 FORWARD LENGTH=147
AT5G49480	0.890663	0.728473	1.2787	0.0366122	1.40267	0.0470236	0.673713	0.0622089	0.701164	0.112989	| Symbols: ATCP1, CP1 | Ca2+-binding protein 1 | chr5:20070812-20071294 FORWARD LENGTH=160
AT2G41800	1.32601	0.212795	0.793779	0.0413085	1.43931	0.00170503	1.43046	0.0795035	1.09901	0.502098	| Symbols: | Protein of unknown function, DUF642 | chr2:17436671-17438005 REVERSE LENGTH=370
AT1G05260	1.07836	0.147456	1.26526	0.0161402	1.0569	0.454715	0.387321	1.4598e-09	1.11652	0.308597	| Symbols: RCI3, RCI3A | Peroxidase superfamily protein | chr1:1529827-1531271 FORWARD LENGTH=326
AT1G47128	0.988853	0.937446	1.24256	0.0461158	1.00631	0.984663	0.235778	1.42998e-10	0.90212	0.287852	| Symbols: RD21, RD21A | Granulin repeat cysteine protease family protein | chr1:17283139-17285609 REVERSE LENGTH=462
AT1G22530	0.941689	0.345499	1.2323	0.00154722	0.967428	0.712657	0.482467	3.76413e-07	0.979541	0.787027	| Symbols: PATL2 | PATELLIN 2 | chr1:7955773-7958326 REVERSE LENGTH=683
AT4G20260	0.938481	0.463372	1.27145	0.00690438	N.D.	N.D.	0.461584	0.000132109	N.D.	N.D.	| Symbols: ATPCAP1, PCAP1 | plasma-membrane associated cation-binding protein 1 | chr4:10941593-10943227 FORWARD LENGTH=225
AT5G20290	0.939806	0.527566	1.16677	0.0387175	1.12837	0.150223	0.76351	0.0118298	1.08992	0.295168	| Symbols: | Ribosomal protein S8e family protein | chr5:6851695-6853012 REVERSE LENGTH=222
AT3G54960	1.02111	0.773473	1.15877	0.0323198	1.16291	0.164139	0.652616	0.000486355	0.975118	0.806279	| Symbols: ATPDIL1-3, PDI1, ATPDI1, PDIL1-3 | PDI-like 1-3 | chr3:20363514-20366822 REVERSE LENGTH=579
AT2G27710	0.990606	0.96971	1.21819	0.0201874	1.07472	0.35934	0.660809	0.00474619	1.08473	0.527827	| Symbols: | 60S acidic ribosomal protein family | chr2:11816929-11817670 FORWARD LENGTH=115
AT2G17870	1.11902	0.315738	1.29924	0.016154	1.17235	0.68936	0.613575	0.000675629	1.02978	0.646034	| Symbols: ATCSP3, CSP3 | cold shock domain protein 3 | chr2:7764276-7765181 REVERSE LENGTH=301
AT1G16700	0.785677	0.0720631	1.26704	0.0107557	N.D.	N.D.	0.677407	0.00117932	0.943983	0.690515	| Symbols: | Alpha-helical ferredoxin | chr1:5710012-5711694 FORWARD LENGTH=222
AT1G09150	0.776588	0.0553591	0.787946	0.0247069	1.14945	0.0927389	0.766791	0.0206728	0.992653	0.819927	| Symbols: | pseudouridine synthase and archaeosine transglycosylase (PUA) domain-containing protein | chr1:2946599-2948908 FORWARD LENGTH=181
AT3G46560	0.769847	0.0828695	1.25948	0.0271654	1.10187	0.469155	0.70335	0.00694156	0.837124	0.240333	| Symbols: TIM9, emb2474 | Tim10/DDP family zinc finger protein | chr3:17138632-17139301 FORWARD LENGTH=93
AT2G38040	0.945239	0.492048	1.29057	0.00111232	0.947085	0.405099	0.758252	0.00155572	0.9748	0.932278	| Symbols: CAC3 | acetyl Co-enzyme a carboxylase carboxyltransferase alpha subunit | chr2:15917612-15920749 FORWARD LENGTH=769
AT3G25860	0.989373	0.911168	1.28239	0.00886499	1.19163	0.0933154	0.727295	0.000717177	1.07059	0.439396	| Symbols: LTA2, PLE2 | 2-oxoacid dehydrogenases acyltransferase family protein | chr3:9460632-9462585 FORWARD LENGTH=480
AT3G20390	1.00956	0.958009	1.29746	0.0106201	1.08572	0.145228	0.746242	0.00696119	1.04733	0.51123	| Symbols: | endoribonuclease L-PSP family protein | chr3:7110227-7111695 REVERSE LENGTH=187
AT2G25980	1.00556	0.987232	1.13236	0.0499935	1.03289	0.679743	0.75097	0.0127197	N.D.	N.D.	| Symbols: | Mannose-binding lectin superfamily protein | chr2:11077718-11079642 REVERSE LENGTH=449
AT2G21620	1.00103	0.896477	1.27838	0.00195147	1.10683	0.23707	0.75331	0.00175814	N.D.	N.D.	| Symbols: RD2 | Adenine nucleotide alpha hydrolases-like superfamily protein | chr2:9248749-9249986 FORWARD LENGTH=187
AT5G63840	1.30707	0.0561912	0.814038	0.0445016	0.96533	0.742094	0.725071	0.0176542	1.15682	0.207586	| Symbols: RSW3, PSL5 | Glycosyl hydrolases family 31 protein | chr5:25545056-25548922 FORWARD LENGTH=921
AT3G15640	0.893561	0.527243	1.25421	0.0265956	N.D.	N.D.	0.657548	0.0155276	N.D.	N.D.	| Symbols: | Rubredoxin-like superfamily protein | chr3:5299273-5301371 FORWARD LENGTH=176
AT1G09830	N.D.	N.D.	1.23774	0.0232698	0.951734	0.930751	0.675507	0.0105533	N.D.	N.D.	| Symbols: | Glycinamide ribonucleotide (GAR) synthetase | chr1:3192783-3194936 REVERSE LENGTH=532
AT5G17380	0.966472	0.681991	0.854823	0.00421497	1.13904	0.529722	1.66921	0.00030491	0.809909	0.159517	| Symbols: | Thiamine pyrophosphate dependent pyruvate decarboxylase family protein | chr5:5724920-5726720 REVERSE LENGTH=572
AT5G41520	1.11615	0.141768	1.19261	0.0421662	1.14905	0.195872	1.30736	0.0246921	N.D.	N.D.	| Symbols: | RNA binding Plectin/S10 domain-containing protein | chr5:16609377-16610583 REVERSE LENGTH=180
AT1G74260	0.872451	0.533693	0.798138	0.0234317	1.05656	0.494303	N.D.	N.D.	0.583882	0.0170438	| Symbols: PUR4 | purine biosynthesis 4 | chr1:27923005-27927764 REVERSE LENGTH=1407
AT3G13580	1.23263	0.342158	0.773534	0.0428101	---	---	1.15552	0.436607	0.647796	0.0022186	| Symbols: | Ribosomal protein L30/L7 family protein | chr3:4433809-4435109 FORWARD LENGTH=244
AT2G18960	0.956356	0.79226	0.820232	0.0495173	N.D.	N.D.	---	---	0.593091	0.00448055	| Symbols: AHA1, PMA, OST2, HA1 | H(+)-ATPase 1 | chr2:8221858-8227268 FORWARD LENGTH=949
AT3G55410	N.D.	N.D.	0.830867	0.0009853	N.D.	N.D.	N.D.	N.D.	0.680806	0.01365	| Symbols: | 2-oxoglutarate dehydrogenase, E1 component | chr3:20541897-20545728 FORWARD LENGTH=1017
AT1G49760	0.817063	0.0957135	1.28567	0.0105542	1.27588	0.000956389	0.721624	0.02504	0.864814	0.139774	| Symbols: PAB8, PABP8 | poly(A) binding protein 8 | chr1:18416740-18419753 FORWARD LENGTH=671
AT2G18230	1.15436	0.499019	1.25671	0.0153332	1.1567	0.0259968	0.690777	0.000724503	0.909622	0.572058	| Symbols: AtPPa2, PPa2 | pyrophosphorylase 2 | chr2:7932139-7933560 REVERSE LENGTH=218
AT5G04430	0.858607	0.124684	1.27112	0.00998218	1.19214	0.00950703	0.726747	0.00179556	1.05137	0.504377	| Symbols: BTR1, BTR1S | binding to TOMV RNA 1L (long form) | chr5:1250602-1253523 REVERSE LENGTH=313
AT2G46280	N.D.	N.D.	1.20967	0.0352502	1.17014	0.0101298	0.685725	0.002216	N.D.	N.D.	| Symbols: TRIP-1, TIF3I1 | TGF-beta receptor interacting protein 1 | chr2:19003656-19005393 REVERSE LENGTH=328
AT1G20450	0.864383	0.398272	1.20065	0.0452988	0.855443	0.0437311	0.649687	0.0025826	0.905788	0.726064	| Symbols: LTI29, LTI45, ERD10 | Dehydrin family protein | chr1:7088235-7089107 REVERSE LENGTH=260
AT1G79340	0.975615	0.763989	1.29869	0.00563821	1.18174	0.0041715	0.726119	0.0102557	N.D.	N.D.	| Symbols: AtMC4, MC4 | metacaspase 4 | chr1:29842849-29844368 FORWARD LENGTH=418
AT4G15000	0.774117	0.0166995	0.726447	0.0165744	1.16812	0.506833	0.867906	0.567079	0.705141	0.157588	| Symbols: | Ribosomal L27e protein family | chr4:8571896-8572303 FORWARD LENGTH=135
AT4G02230	0.526709	0.00205432	0.665735	0.0341159	1.06418	0.907477	N.D.	N.D.	0.956436	0.925561	| Symbols: | Ribosomal protein L19e family protein | chr4:979391-980640 REVERSE LENGTH=208
AT5G10360	0.697842	0.0365886	0.709417	0.0142414	0.780751	0.156614	0.912894	0.608009	N.D.	N.D.	| Symbols: EMB3010, RPS6B | Ribosomal protein S6e | chr5:3258734-3260142 REVERSE LENGTH=249
AT2G41840	0.699144	0.0466662	0.735066	0.00949063	1.05552	0.82891	0.96554	0.943907	0.826784	0.0294555	| Symbols: | Ribosomal protein S5 family protein | chr2:17460016-17461398 REVERSE LENGTH=285
AT2G30490	0.909478	0.389866	0.635481	0.0178198	1.36779	0.000435829	1.14313	0.993498	0.569529	1.62877e-07	| Symbols: ATC4H, C4H, CYP73A5, REF3 | cinnamate-4-hydroxylase | chr2:12993861-12995683 REVERSE LENGTH=505
AT5G13780	N.D.	N.D.	0.597417	0.0309873	1.83215	0.0115688	N.D.	N.D.	---	---	| Symbols: | Acyl-CoA N-acyltransferases (NAT) superfamily protein | chr5:4447610-4448603 REVERSE LENGTH=192
AT2G38280	N.D.	N.D.	0.621073	0.00675483	0.990833	0.641554	1.71149	0.00303369	0.452015	4.97277e-06	| Symbols: FAC1, ATAMPD | AMP deaminase, putative / myoadenylate deaminase, putative | chr2:16033767-16038793 REVERSE LENGTH=839
AT4G13780	0.972992	0.678266	0.533583	0.000349945	0.962951	0.745047	1.35096	0.0314502	N.D.	N.D.	| Symbols: | methionine--tRNA ligase, putative / methionyl-tRNA synthetase, putative / MetRS, putative | chr4:7993366-7998433 REVERSE LENGTH=797
AT5G10480	N.D.	N.D.	0.660872	0.0360233	N.D.	N.D.	1.36092	0.048311	N.D.	N.D.	| Symbols: PAS2, PEP | Protein-tyrosine phosphatase-like, PTPLA | chr5:3298047-3300048 REVERSE LENGTH=221
AT1G80350	---	---	0.663682	0.00290023	N.D.	N.D.	1.83534	0.00414611	N.D.	N.D.	| Symbols: ERH3, AAA1, FRA2, LUE1, ATKTN1, KTN1, FRC2, BOT1, FTR | P-loop containing nucleoside triphosphate hydrolases superfamily protein | chr1:30205499-30208050 REVERSE LENGTH=523
AT4G30210	0.915357	0.462309	0.632104	0.00116643	N.D.	N.D.	1.94232	0.00644315	N.D.	N.D.	| Symbols: ATR2, AR2 | P450 reductase 2 | chr4:14796900-14800578 FORWARD LENGTH=712
AT4G15900	0.725166	0.113718	0.544717	2.7531e-05	1.33971	0.140203	1.65537	0.00457448	N.D.	N.D.	| Symbols: PRL1 | pleiotropic regulatory locus 1 | chr4:9023775-9027443 FORWARD LENGTH=486
AT1G23800	0.812246	0.352759	0.722753	0.00128858	N.D.	N.D.	1.69268	0.00225732	N.D.	N.D.	| Symbols: ALDH2B7, ALDH2B | aldehyde dehydrogenase 2B7 | chr1:8412238-8414804 REVERSE LENGTH=534
AT4G33360	N.D.	N.D.	0.751169	0.0404884	N.D.	N.D.	1.61194	0.00499526	0.920091	0.698939	| Symbols: FLDH | NAD(P)-binding Rossmann-fold superfamily protein | chr4:16067989-16069374 REVERSE LENGTH=344
AT1G13420	N.D.	N.D.	0.658197	0.00134398	0.930876	0.774254	N.D.	N.D.	0.563684	0.00210251	| Symbols: ATST4B, ST4B | sulfotransferase 4B | chr1:4604871-4605866 FORWARD LENGTH=331
AT1G20330	0.735675	0.155117	0.756888	0.0291824	0.831621	0.111399	1.06798	0.903169	0.593064	0.000326682	| Symbols: SMT2, CVP1, FRL1 | sterol methyltransferase 2 | chr1:7038968-7040053 REVERSE LENGTH=361
AT2G20580	0.831686	0.12795	0.628727	0.0229935	0.966555	0.989171	1.43048	0.218049	0.505529	1.92847e-07	| Symbols: RPN1A, ATRPN1A | 26S proteasome regulatory subunit S2 1A | chr2:8859211-8864699 FORWARD LENGTH=891
AT3G07100	0.877173	0.325993	0.642401	0.0253712	N.D.	N.D.	1.55567	0.0873343	0.294983	5.55714e-06	| Symbols: ERMO2, SEC24A | Sec23/Sec24 protein transport family protein | chr3:2245689-2250077 REVERSE LENGTH=1038
AT1G20050	N.D.	N.D.	0.411585	0.00598272	1.16467	0.679118	1.52275	0.107233	0.589952	0.00883622	| Symbols: HYD1 | C-8,7 sterol isomerase | chr1:6949160-6950135 FORWARD LENGTH=223
AT4G31790	0.859374	0.788905	0.605225	0.00724926	0.942277	0.513606	N.D.	N.D.	N.D.	N.D.	| Symbols: | Tetrapyrrole (Corrin/Porphyrin) Methylases | chr4:15377479-15378530 FORWARD LENGTH=277
AT1G02305	1.08035	0.56715	0.523464	0.0104982	1.09902	0.409789	0.862222	0.313899	N.D.	N.D.	| Symbols: | Cysteine proteinases superfamily protein | chr1:455816-457974 FORWARD LENGTH=362
AT3G13920	N.D.	N.D.	0.597901	0.00196935	N.D.	N.D.	N.D.	N.D.	0.903304	0.398935	| Symbols: EIF4A1, RH4, TIF4A1 | eukaryotic translation initiation factor 4A1 | chr3:4592635-4594128 REVERSE LENGTH=412
AT4G24620	N.D.	N.D.	0.712904	0.00614634	0.944401	0.486967	1.26199	0.097827	N.D.	N.D.	| Symbols: PGI1, PGI | phosphoglucose isomerase 1 | chr4:12708972-12712610 REVERSE LENGTH=613
AT3G54470	1.00327	0.783766	0.753196	0.0190848	0.979364	0.678333	1.21326	0.0880825	0.921553	0.31567	| Symbols: | uridine 5'-monophosphate synthase / UMP synthase (PYRE-F) (UMPS) | chr3:20168285-20170245 REVERSE LENGTH=476
AT1G50200	0.924502	0.349979	0.710319	0.000530405	N.D.	N.D.	1.17241	0.381874	N.D.	N.D.	| Symbols: ALATS, ACD | Alanyl-tRNA synthetase | chr1:18591429-18598311 REVERSE LENGTH=1003
AT1G04170	1.05381	0.853087	0.633716	0.0260028	0.86486	0.188434	1.16033	0.201495	N.D.	N.D.	| Symbols: EIF2 GAMMA | eukaryotic translation initiation factor 2 gamma subunit | chr1:1097423-1099702 FORWARD LENGTH=465
AT5G35940	0.782107	0.147072	0.64472	0.0010138	N.D.	N.D.	2.32324	0.881799	N.D.	N.D.	| Symbols: | Mannose-binding lectin superfamily protein | chr5:14090825-14092808 FORWARD LENGTH=444
AT1G05180	N.D.	N.D.	0.530042	0.00159713	N.D.	N.D.	1.39057	0.0998916	0.859949	0.522447	| Symbols: AXR1 | NAD(P)-binding Rossmann-fold superfamily protein | chr1:1498357-1501775 REVERSE LENGTH=540
AT3G44340	N.D.	N.D.	0.611162	0.000280771	N.D.	N.D.	N.D.	N.D.	N.D.	N.D.	| Symbols: CEF | clone eighty-four | chr3:16011923-16019873 REVERSE LENGTH=1096
AT3G13790	0.879394	0.682547	0.711452	0.0082628	0.843588	0.251544	1.02159	0.928566	N.D.	N.D.	| Symbols: ATCWINV1, ATBFRUCT1 | Glycosyl hydrolases family 32 protein | chr3:4533084-4535831 REVERSE LENGTH=584
AT2G18020	---	---	0.650668	0.0114043	0.990534	0.90566	---	---	N.D.	N.D.	| Symbols: EMB2296 | Ribosomal protein L2 family | chr2:7837151-7838160 FORWARD LENGTH=258
AT1G08360	0.883177	0.452585	0.68424	0.0343614	0.947821	0.578073	1.0965	0.687811	1.00602	0.869663	| Symbols: | Ribosomal protein L1p/L10e family | chr1:2636231-2637694 FORWARD LENGTH=216
AT1G65030	N.D.	N.D.	0.68685	0.00232513	0.83706	0.215889	N.D.	N.D.	N.D.	N.D.	| Symbols: | Transducin/WD40 repeat-like superfamily protein | chr1:24156798-24158511 FORWARD LENGTH=345
AT3G05060	N.D.	N.D.	0.765824	0.0177518	N.D.	N.D.	N.D.	N.D.	N.D.	N.D.	| Symbols: | NOP56-like pre RNA processing ribonucleoprotein | chr3:1413174-1415564 REVERSE LENGTH=533
AT1G80410	0.895819	0.532214	0.76252	0.0355612	1.14704	0.402026	1.15252	0.242142	0.898723	0.421403	| Symbols: EMB2753 | tetratricopeptide repeat (TPR)-containing protein | chr1:30227963-30234832 REVERSE LENGTH=897
AT1G14320	N.D.	N.D.	0.703045	0.00838965	N.D.	N.D.	N.D.	N.D.	N.D.	N.D.	| Symbols: SAC52, RPL10, RPL10A | Ribosomal protein L16p/L10e family protein | chr1:4888270-4889408 FORWARD LENGTH=220
AT1G09870	1.01181	0.766544	0.753593	0.00300385	N.D.	N.D.	1.04756	0.750555	1.03011	0.823795	| Symbols: | histidine acid phosphatase family protein | chr1:3205817-3208444 FORWARD LENGTH=487
AT3G10270	N.D.	N.D.	0.421018	0.000145327	0.816899	0.0947348	---	---	N.D.	N.D.	| Symbols: GYRB1 | DNA GYRASE B1 | chr3:3173805-3179756 REVERSE LENGTH=772
AT5G60960	N.D.	N.D.	0.76458	0.0467402	N.D.	N.D.	0.911281	0.904538	N.D.	N.D.	| Symbols: | Pentatricopeptide repeat (PPR) superfamily protein | chr5:24528423-24529988 REVERSE LENGTH=521
AT4G21570	N.D.	N.D.	0.579189	0.020726	N.D.	N.D.	N.D.	N.D.	N.D.	N.D.	| Symbols: | Protein of unknown function (DUF300) | chr4:11471126-11472269 REVERSE LENGTH=294
AT1G09080	1.014	0.804441	0.716345	0.0157358	N.D.	N.D.	1.08388	0.441548	N.D.	N.D.	| Symbols: BIP3 | Heat shock protein 70 (Hsp 70) family protein | chr1:2929268-2931804 REVERSE LENGTH=675
AT2G35790	N.D.	N.D.	0.651618	0.0171178	N.D.	N.D.	N.D.	N.D.	N.D.	N.D.	| Symbols: | unknown protein; CONTAINS InterPro DOMAIN/s: Protein of unknown function DUF1301 (InterPro:IPR009724); Has 116 Blast hits to 116 proteins in 49 species: Archae - 0; Bacteria - 0; Metazoa - 53; Fungi - 6; Plants - 49; Viruses - 0; Other
AT3G25820	N.D.	N.D.	0.613748	0.0435506	1.20454	0.402684	N.D.	N.D.	N.D.	N.D.	| Symbols: ATTPS-CIN, TPS-CIN | terpene synthase-like sequence-1,8-cineole | chr3:9439282-9442053 FORWARD LENGTH=600
AT2G45960	N.D.	N.D.	0.587352	0.0101757	N.D.	N.D.	N.D.	N.D.	N.D.	N.D.	| Symbols: PIP1B, TMP-A, ATHH2, PIP1;2 | plasma membrane intrinsic protein 1B | chr2:18910450-18911744 FORWARD LENGTH=301
AT5G20650	N.D.	N.D.	0.591624	0.00294738	N.D.	N.D.	1.3111	0.0790378	N.D.	N.D.	| Symbols: COPT5 | copper transporter 5 | chr5:6985481-6985921 REVERSE LENGTH=146
AT3G03600	N.D.	N.D.	0.613139	0.0113393	N.D.	N.D.	N.D.	N.D.	N.D.	N.D.	| Symbols: RPS2 | ribosomal protein S2 | chr3:867847-868506 REVERSE LENGTH=219
AT2G41790	N.D.	N.D.	0.707809	0.0271012	N.D.	N.D.	N.D.	N.D.	N.D.	N.D.	| Symbols: | Insulinase (Peptidase family M16) family protein | chr2:17429453-17436110 REVERSE LENGTH=970
AT2G33120	N.D.	N.D.	0.730014	0.0493393	N.D.	N.D.	N.D.	N.D.	N.D.	N.D.	| Symbols: SAR1, VAMP722, ATVAMP722 | synaptobrevin-related protein 1 | chr2:14043785-14045337 REVERSE LENGTH=221
AT5G19760	0.91218	0.321591	0.602774	7.98659e-05	1.06912	0.561676	1.13836	0.575661	0.805665	0.0326255	| Symbols: | Mitochondrial substrate carrier family protein | chr5:6679591-6681845 REVERSE LENGTH=298
AT5G13520	0.818042	0.553027	0.67381	0.0251604	1.08346	0.61807	N.D.	N.D.	0.794182	0.0179173	| Symbols: | peptidase M1 family protein | chr5:4342117-4344571 REVERSE LENGTH=616
AT4G35100	N.D.	N.D.	0.649556	0.0146334	N.D.	N.D.	1.19521	0.434542	0.807608	0.0269751	| Symbols: PIP3, PIP3A, PIP2;7, SIMIP | plasma membrane intrinsic protein 3 | chr4:16708672-16709958 FORWARD LENGTH=280
AT4G39980	1.1866	0.498133	0.762293	0.018478	0.962226	0.821798	1.23126	0.0174697	0.919237	0.384093	| Symbols: DHS1 | 3-deoxy-D-arabino-heptulosonate 7-phosphate synthase 1 | chr4:18539654-18541832 FORWARD LENGTH=525
AT1G30230	1.69181	0.0446978	---	---	1.64882	0.00361232	0.824795	0.128848	---	---	| Symbols: | Glutathione S-transferase, C-terminal-like;Translation elongation factor EF1B/ribosomal protein S6 | chr1:10639286-10640515 FORWARD LENGTH=231
AT2G42600	1.41715	0.0366933	---	---	0.573248	0.00291188	---	---	N.D.	N.D.	| Symbols: ATPPC2, PPC2 | phosphoenolpyruvate carboxylase 2 | chr2:17734541-17738679 REVERSE LENGTH=963
AT3G16430	1.5196	0.0165473	1.60357	0.143721	0.916077	0.48442	0.546131	0.022135	1.22858	0.163319	| Symbols: JAL31 | jacalin-related lectin 31 | chr3:5581830-5582959 FORWARD LENGTH=296
AT5G39850	1.36435	0.0228381	0.817558	0.292106	N.D.	N.D.	1.82424	0.00058389	N.D.	N.D.	| Symbols: | Ribosomal protein S4 | chr5:15950053-15951171 FORWARD LENGTH=197
AT2G29420	1.96282	0.000494913	0.941007	0.70749	N.D.	N.D.	1.48636	0.0369545	N.D.	N.D.	| Symbols: ATGSTU7, GST25, GSTU7 | glutathione S-transferase tau 7 | chr2:12618111-12618871 REVERSE LENGTH=227
AT5G34850	1.66291	2.2275e-07	1.06909	0.374132	1.09524	0.47357	1.15406	0.387633	1.31669	0.0025643	| Symbols: ATPAP26, PAP26 | purple acid phosphatase 26 | chr5:13108475-13111217 REVERSE LENGTH=475
AT3G43520	2.19783	7.96569e-06	N.D.	N.D.	N.D.	N.D.	N.D.	N.D.	1.73856	0.00169114	| Symbols: | Transmembrane proteins 14C | chr3:15406088-15407699 FORWARD LENGTH=240
AT5G26260	1.38191	2.87926e-05	1.16517	0.259693	0.963023	0.534824	N.D.	N.D.	1.45166	0.000371451	| Symbols: | TRAF-like family protein | chr5:9200492-9202153 FORWARD LENGTH=351
AT3G42640	2.13136	0.00162409	N.D.	N.D.	---	---	1.21865	0.285787	N.D.	N.D.	| Symbols: AHA8, HA8 | H(+)-ATPase 8 | chr3:14724309-14728062 FORWARD LENGTH=948
AT1G54340	1.62592	0.00917167	0.980121	0.910456	---	---	1.09633	0.632958	N.D.	N.D.	| Symbols: ICDH | isocitrate dehydrogenase | chr1:20283520-20286506 FORWARD LENGTH=416
AT5G67400	2.36975	3.05543e-05	---	---	---	---	---	---	N.D.	N.D.	| Symbols: RHS19 | root hair specific 19 | chr5:26894896-26896300 FORWARD LENGTH=329
AT2G21490	1.72926	0.0321081	N.D.	N.D.	N.D.	N.D.	N.D.	N.D.	N.D.	N.D.	| Symbols: LEA | dehydrin LEA | chr2:9206209-9207040 REVERSE LENGTH=185
AT2G44050	1.37752	0.0235777	1.15348	0.457241	1.16173	0.551747	1.28488	0.464557	0.898041	0.281833	| Symbols: COS1 | 6,7-dimethyl-8-ribityllumazine synthase / DMRL synthase / lumazine synthase / riboflavin synthase | chr2:18224304-18225917 FORWARD LENGTH=227
AT3G52200	1.30022	0.0022679	N.D.	N.D.	N.D.	N.D.	0.925526	0.125866	N.D.	N.D.	| Symbols: LTA3 | Dihydrolipoamide acetyltransferase, long form protein | chr3:19360317-19366091 FORWARD LENGTH=637
AT4G26910	1.43839	0.0343717	N.D.	N.D.	N.D.	N.D.	N.D.	N.D.	N.D.	N.D.	| Symbols: | Dihydrolipoamide succinyltransferase | chr4:13520127-13522889 REVERSE LENGTH=464
AT1G06020	1.71588	0.0332083	---	---	---	---	N.D.	N.D.	N.D.	N.D.	| Symbols: | pfkB-like carbohydrate kinase family protein | chr1:1824548-1826101 FORWARD LENGTH=345
AT5G35790	1.37274	0.0267872	---	---	---	---	---	---	N.D.	N.D.	| Symbols: G6PD1 | glucose-6-phosphate dehydrogenase 1 | chr5:13956879-13959686 REVERSE LENGTH=576
AT4G27320	1.60771	0.0151031	N.D.	N.D.	1.168	0.239964	N.D.	N.D.	1.18386	0.272164	| Symbols: ATPHOS34, PHOS34 | Adenine nucleotide alpha hydrolases-like superfamily protein | chr4:13678860-13680717 REVERSE LENGTH=260
AT5G05780	1.59773	0.00793926	1.31881	0.0612541	1.19966	0.0879382	N.D.	N.D.	N.D.	N.D.	| Symbols: RPN8A, AE3, ATHMOV34 | RP non-ATPase subunit 8A | chr5:1735862-1738176 FORWARD LENGTH=308
AT2G45640	1.49961	0.0388181	N.D.	N.D.	N.D.	N.D.	N.D.	N.D.	0.879404	0.736173	| Symbols: SAP18, ATSAP18 | SIN3 associated polypeptide P18 | chr2:18799881-18801323 REVERSE LENGTH=152
AT1G74230	1.35349	0.011854	---	---	0.840997	0.234865	N.D.	N.D.	1.21912	0.177083	| Symbols: GR-RBP5 | glycine-rich RNA-binding protein 5 | chr1:27915346-27916857 FORWARD LENGTH=289
AT4G39150	1.49522	0.0132363	---	---	---	---	N.D.	N.D.	0.95691	0.669153	| Symbols: | DNAJ heat shock N-terminal domain-containing protein | chr4:18233651-18235740 REVERSE LENGTH=345
ATCG00670	1.5658	0.0212261	0.913111	0.609987	2.04626	0.168221	N.D.	N.D.	0.964947	0.788232	| Symbols: CLPP1, PCLPP | plastid-encoded CLP P | chrC:69910-71882 REVERSE LENGTH=196
AT3G10670	1.58322	0.0162769	N.D.	N.D.	1.02622	0.799708	0.687902	0.145044	1.04763	0.460035	| Symbols: ATNAP7, NAP7 | non-intrinsic ABC protein 7 | chr3:3335325-3337304 REVERSE LENGTH=338
AT3G48890	1.43837	0.001161	1.01497	0.982034	1.26123	0.260761	1.46074	0.161627	1.24712	0.0658841	| Symbols: ATMP2, ATMAPR3, MSBP2, MAPR3 | membrane-associated progesterone binding protein 3 | chr3:18129669-18131353 FORWARD LENGTH=233
AT5G18400	1.94119	0.00137473	1.07753	0.494054	1.05518	0.500797	0.987797	0.737591	0.937094	0.494944	| Symbols: | Cytokine-induced anti-apoptosis inhibitor 1, Fe-S biogenesis | chr5:6092955-6094566 REVERSE LENGTH=269
AT1G44170	1.35686	0.0199433	1.04243	0.485029	N.D.	N.D.	1.34447	0.175703	1.14275	0.226828	| Symbols: ALDH3H1, ALDH4 | aldehyde dehydrogenase 3H1 | chr1:16796564-16800031 REVERSE LENGTH=484
AT3G48870	1.61674	0.0310437	1.38923	0.0883642	N.D.	N.D.	0.921761	0.811649	1.1566	0.379383	| Symbols: ATCLPC, ATHSP93-III, HSP93-III | Clp ATPase | chr3:18122363-18126008 REVERSE LENGTH=952
AT3G20370	1.34403	0.0265128	1.1006	0.468441	1.11974	0.389021	1.13791	0.77825	1.22988	0.167393	| Symbols: | TRAF-like family protein | chr3:7105481-7107079 FORWARD LENGTH=379
AT5G27430	1.6652	0.00616523	---	---	---	---	N.D.	N.D.	---	---	| Symbols: | Signal peptidase subunit | chr5:9687470-9689185 FORWARD LENGTH=167
AT5G53350	1.74415	0.0318683	0.967627	0.875912	0.855262	0.343232	0.954084	0.905049	1.31536	0.114436	| Symbols: CLPX | CLP protease regulatory subunit X | chr5:21644060-21647503 FORWARD LENGTH=579
AT3G09270	1.66708	0.000468916	0.939919	0.994073	1.4201	0.160731	1.46122	0.0681982	1.1041	0.454494	| Symbols: ATGSTU8, GSTU8 | glutathione S-transferase TAU 8 | chr3:2848407-2849226 REVERSE LENGTH=224
AT3G17760	1.36119	0.0157579	1.00021	0.667801	N.D.	N.D.	0.983877	0.998498	N.D.	N.D.	| Symbols: GAD5 | glutamate decarboxylase 5 | chr3:6078893-6080838 REVERSE LENGTH=494
AT2G34840	1.49069	0.00624822	N.D.	N.D.	N.D.	N.D.	N.D.	N.D.	N.D.	N.D.	| Symbols: | Coatomer epsilon subunit | chr2:14702603-14704165 FORWARD LENGTH=293
AT2G29450	1.45886	0.0104104	1.14599	0.443059	N.D.	N.D.	N.D.	N.D.	N.D.	N.D.	| Symbols: ATGSTU5, ATGSTU1, AT103-1A, GSTU5 | glutathione S-transferase tau 5 | chr2:12624774-12625566 REVERSE LENGTH=224
AT4G24550	1.38548	0.0251801	N.D.	N.D.	N.D.	N.D.	N.D.	N.D.	N.D.	N.D.	| Symbols: | Clathrin adaptor complexes medium subunit family protein | chr4:12675873-12678903 FORWARD LENGTH=451
AT5G59120	1.38234	0.0325763	---	---	N.D.	N.D.	---	---	N.D.	N.D.	| Symbols: ATSBT4.13, SBT4.13 | subtilase 4.13 | chr5:23864897-23868020 REVERSE LENGTH=732
AT1G58280	1.79992	0.0072606	N.D.	N.D.	N.D.	N.D.	N.D.	N.D.	N.D.	N.D.	| Symbols: | Phosphoglycerate mutase family protein | chr1:21620497-21622468 REVERSE LENGTH=318
AT1G62130	1.58728	0.0436244	0.993404	0.834428	N.D.	N.D.	---	---	N.D.	N.D.	| Symbols: | AAA-type ATPase family protein | chr1:22962365-22968920 REVERSE LENGTH=1043
AT5G25230	1.40131	0.0227338	N.D.	N.D.	N.D.	N.D.	0.878189	0.428632	N.D.	N.D.	| Symbols: | Ribosomal protein S5/Elongation factor G/III/V family protein | chr5:8739709-8743594 FORWARD LENGTH=973
AT3G10380	1.71656	0.00594585	N.D.	N.D.	N.D.	N.D.	N.D.	N.D.	1.06269	0.707781	| Symbols: SEC8, ATSEC8 | subunit of exocyst complex 8 | chr3:3219922-3228356 REVERSE LENGTH=1053
AT1G13440	1.40544	0.0308946	N.D.	N.D.	N.D.	N.D.	1.01631	0.894406	1.04338	0.51679	| Symbols: GAPC-2, GAPC2 | glyceraldehyde-3-phosphate dehydrogenase C2 | chr1:4608465-4610494 REVERSE LENGTH=338
AT1G33590	1.73315	0.0144814	N.D.	N.D.	1.2232	0.515413	N.D.	N.D.	N.D.	N.D.	| Symbols: | Leucine-rich repeat (LRR) family protein | chr1:12177788-12179221 FORWARD LENGTH=477
AT3G53620	1.3963	0.0125262	N.D.	N.D.	N.D.	N.D.	1.06685	0.839094	N.D.	N.D.	| Symbols: AtPPa4, PPa4 | pyrophosphorylase 4 | chr3:19881491-19883308 FORWARD LENGTH=216
AT5G46180	1.4809	0.03119	N.D.	N.D.	N.D.	N.D.	N.D.	N.D.	N.D.	N.D.	| Symbols: DELTA-OAT | ornithine-delta-aminotransferase | chr5:18718766-18721271 REVERSE LENGTH=475
AT3G24530	1.36699	0.0070045	N.D.	N.D.	1.15317	0.576208	N.D.	N.D.	N.D.	N.D.	| Symbols: | AAA-type ATPase family protein / ankyrin repeat family protein | chr3:8945678-8947786 REVERSE LENGTH=481
AT3G04500	1.70594	0.0212227	N.D.	N.D.	1.45304	0.0871963	N.D.	N.D.	N.D.	N.D.	| Symbols: | RNA-binding (RRM/RBD/RNP motifs) family protein | chr3:1212065-1213795 REVERSE LENGTH=245
AT5G26280	1.65604	5.26873e-08	1.25869	0.063463	N.D.	N.D.	N.D.	N.D.	N.D.	N.D.	| Symbols: | TRAF-like family protein | chr5:9208724-9210403 FORWARD LENGTH=350
AT5G15340	1.44975	0.0443928	N.D.	N.D.	N.D.	N.D.	N.D.	N.D.	N.D.	N.D.	| Symbols: | Pentatricopeptide repeat (PPR) superfamily protein | chr5:4982273-4984144 REVERSE LENGTH=623
AT4G36380	1.46232	0.0323257	N.D.	N.D.	N.D.	N.D.	N.D.	N.D.	N.D.	N.D.	| Symbols: ROT3 | Cytochrome P450 superfamily protein | chr4:17187973-17192202 REVERSE LENGTH=524
AT5G22060	0.834478	0.0261434	1.11441	0.36455	1.40265	0.0430633	0.703452	0.00961816	0.733512	0.00301676	| Symbols: ATJ2, J2 | DNAJ homologue 2 | chr5:7303798-7305668 REVERSE LENGTH=419
AT1G53500	0.80638	0.049269	1.05997	0.7326	0.469158	0.00349685	0.598786	0.000886688	---	---	| Symbols: MUM4, RHM2, ATRHM2, ATMUM4 | NAD-dependent epimerase/dehydratase family protein | chr1:19967157-19969239 REVERSE LENGTH=667
AT3G18000	0.775051	0.0190064	N.D.	N.D.	0.631368	0.0387135	0.183631	4.30012e-08	---	---	| Symbols: NMT1, XPL1, PEAMT | S-adenosyl-L-methionine-dependent methyltransferases superfamily protein | chr3:6154578-6157331 FORWARD LENGTH=491
AT3G09890	0.772046	0.0211898	0.969875	0.847021	1.76675	0.000730307	N.D.	N.D.	N.D.	N.D.	| Symbols: | Ankyrin repeat family protein | chr3:3032678-3034158 FORWARD LENGTH=206
AT3G01290	0.817049	0.038837	---	---	1.4523	0.034461	N.D.	N.D.	N.D.	N.D.	| Symbols: | SPFH/Band 7/PHB domain-containing membrane-associated protein family | chr3:88252-89356 REVERSE LENGTH=285
AT1G02090	0.848507	0.0304599	N.D.	N.D.	0.567452	0.0113047	N.D.	N.D.	N.D.	N.D.	| Symbols: FUS5, CSN7, COP15, ATCSN7 | Proteasome component (PCI) domain protein | chr1:387479-389568 REVERSE LENGTH=260
AT5G19550	1.23142	0.00955031	1.05421	0.667929	1.11282	0.17882	1.40626	0.000419295	1.04248	0.411626	| Symbols: ASP2, AAT2 | aspartate aminotransferase 2 | chr5:6598201-6601597 FORWARD LENGTH=405
AT5G36230	1.24098	0.0355462	N.D.	N.D.	0.919364	0.601674	1.32891	0.0460251	0.964679	0.57697	| Symbols: | ARM repeat superfamily protein | chr5:14273519-14276773 FORWARD LENGTH=411
ATCG00480	1.23415	0.0257933	---	---	1.11429	0.21229	1.31275	0.0125371	0.8597	0.268205	| Symbols: ATPB, PB | ATP synthase subunit beta | chrC:52660-54156 REVERSE LENGTH=498
AT3G16640	0.810712	0.0247535	N.D.	N.D.	N.D.	N.D.	0.714736	0.000574105	0.810345	0.0307425	| Symbols: TCTP | translationally controlled tumor protein | chr3:5669709-5670729 REVERSE LENGTH=168
AT5G06460	0.615742	0.0091304	0.962702	0.75908	0.553059	0.00520706	1.12441	0.409331	0.629528	0.00502089	| Symbols: ATUBA2, UBA 2 | ubiquitin activating enzyme 2 | chr5:1970239-1974382 FORWARD LENGTH=1077
AT5G10170	0.374061	0.00186738	1.00578	0.94417	0.729136	0.0092179	1.2168	0.0694327	1.72362	0.0187159	| Symbols: ATMIPS3, MIPS3 | myo-inositol-1-phosphate synthase 3 | chr5:3187538-3190161 REVERSE LENGTH=510
AT1G80750	0.749115	0.00482653	0.935428	0.446367	1.41846	0.0279831	0.94479	0.429648	0.993963	0.812457	| Symbols: | Ribosomal protein L30/L7 family protein | chr1:30349052-30350434 FORWARD LENGTH=247
AT4G39860	0.675239	0.0453554	1.05505	0.780026	1.51378	0.00267509	0.875656	0.255487	N.D.	N.D.	| Symbols: | unknown protein; BEST Arabidopsis thaliana protein match is: unknown protein (TAIR:AT2G22270.1); Has 152 Blast hits to 146 proteins in 19 species: Archae - 0; Bacteria - 0; Metazoa - 0; Fungi - 2; Plants - 146; Viruses - 0; Other Eukar
AT3G07720	0.687971	6.63624e-05	0.846359	0.204152	0.725088	0.0344367	0.995361	0.744864	0.91771	0.249779	| Symbols: | Galactose oxidase/kelch repeat superfamily protein | chr3:2465439-2467033 FORWARD LENGTH=329
AT2G30930	0.726168	0.0225475	1.03543	0.688351	1.15117	0.291818	0.693056	0.0302135	0.911941	0.511339	| Symbols: | unknown protein; FUNCTIONS IN: molecular_function unknown; INVOLVED IN: biological_process unknown; LOCATED IN: chloroplast, plasma membrane, membrane; EXPRESSED IN: 24 plant structures; EXPRESSED DURING: 14 growth stages; BEST Arabido
AT1G07960	0.75034	0.00802289	1.27029	0.114925	1.09893	0.321012	0.633595	0.0234684	0.94178	0.657655	| Symbols: ATPDIL5-1, PDIL5-1 | PDI-like 5-1 | chr1:2467681-2468831 FORWARD LENGTH=146
AT3G48340	0.710427	0.0136416	1.23988	0.0540374	1.18664	0.102534	0.606458	0.00402405	1.04805	0.687994	| Symbols: | Cysteine proteinases superfamily protein | chr3:17897739-17899074 FORWARD LENGTH=361
AT3G63130	0.75337	0.0482856	N.D.	N.D.	N.D.	N.D.	0.369728	0.000233779	N.D.	N.D.	| Symbols: RANGAP1, ATRANGAP1 | RAN GTPase activating protein 1 | chr3:23325108-23326715 FORWARD LENGTH=535
AT2G30110	0.640744	0.0053118	1.08274	0.471719	0.942546	0.651493	1.18956	0.124626	0.652138	0.00241898	| Symbols: ATUBA1, MOS5, UBA1 | ubiquitin-activating enzyme 1 | chr2:12852632-12857369 REVERSE LENGTH=1080
AT1G22360	0.682944	0.0459409	N.D.	N.D.	---	---	N.D.	N.D.	0.728931	0.0500927	| Symbols: AtUGT85A2, UGT85A2 | UDP-glucosyl transferase 85A2 | chr1:7895068-7897527 REVERSE LENGTH=481
AT2G01470	0.550709	0.0403624	0.854893	0.374675	1.205	0.305329	N.D.	N.D.	0.544427	0.00245388	| Symbols: STL2P, ATSEC12 | SEC12P-like 2 protein | chr2:212215-214435 REVERSE LENGTH=393
ATMG00160	0.657693	0.0104245	---	---	1.30532	0.13545	1.20403	0.598262	0.391659	0.000138834	| Symbols: COX2 | cytochrome oxidase 2 | chrM:40502-42628 REVERSE LENGTH=260
AT5G64460	0.762606	0.0208058	---	---	1.38663	0.0727648	---	---	0.904701	0.564635	| Symbols: | Phosphoglycerate mutase family protein | chr5:25773009-25775104 REVERSE LENGTH=282
AT2G19730	0.668928	0.0436875	0.909819	0.422363	0.989516	0.758438	0.792383	0.432892	1.10765	0.340857	| Symbols: | Ribosomal L28e protein family | chr2:8511752-8512995 FORWARD LENGTH=143
AT1G02780	0.684395	0.0121273	0.815741	0.180516	1.02001	0.606153	N.D.	N.D.	0.796385	0.109025	| Symbols: emb2386 | Ribosomal protein L19e family protein | chr1:608120-609391 REVERSE LENGTH=214
AT2G43100	0.655078	0.042405	0.892032	0.865652	0.96881	0.825476	N.D.	N.D.	0.88135	0.546642	| Symbols: IPMI2, ATLEUD1 | isopropylmalate isomerase 2 | chr2:17920685-17921455 FORWARD LENGTH=256
AT1G56070	0.76402	0.000523678	1.01785	0.903681	0.901835	0.363265	1.01705	0.995361	N.D.	N.D.	| Symbols: LOS1 | Ribosomal protein S5/Elongation factor G/III/V family protein | chr1:20968245-20971077 REVERSE LENGTH=843
AT1G49300	0.631228	0.00722399	N.D.	N.D.	N.D.	N.D.	1.10553	0.835027	N.D.	N.D.	| Symbols: ATRAB7, ATRABG3E, RABG3E | RAB GTPase homolog G3E | chr1:18234842-18236968 FORWARD LENGTH=206
AT5G66410	0.765603	0.0165186	1.13753	0.289141	1.2096	0.12335	N.D.	N.D.	0.971757	0.696362	| Symbols: PLP3b | phosducin-like protein 3 homolog | chr5:26519909-26521459 FORWARD LENGTH=230
AT1G43170	0.759194	0.0352824	N.D.	N.D.	N.D.	N.D.	N.D.	N.D.	N.D.	N.D.	| Symbols: ARP1, emb2207, RPL3A, RP1 | ribosomal protein 1 | chr1:16266992-16268631 FORWARD LENGTH=389
AT5G24650	0.716658	0.0218363	N.D.	N.D.	1.01932	0.956348	0.854314	0.184465	0.938548	0.532285	| Symbols: | Mitochondrial import inner membrane translocase subunit Tim17/Tim22/Tim23 family protein | chr5:8437123-8438859 FORWARD LENGTH=259
AT1G31970	0.708084	0.0224453	N.D.	N.D.	1.13142	0.281701	1.14822	0.264137	1.0094	0.801126	| Symbols: STRS1 | DEA(D/H)-box RNA helicase family protein | chr1:11479921-11482707 FORWARD LENGTH=537
AT2G25430	0.752595	0.0189544	0.909334	0.73416	N.D.	N.D.	0.957882	0.784211	N.D.	N.D.	| Symbols: | epsin N-terminal homology (ENTH) domain-containing protein / clathrin assembly protein-related | chr2:10822716-10824677 FORWARD LENGTH=653
AT1G04480	0.639081	0.00352413	0.965011	0.607892	1.17067	0.186663	0.829834	0.217186	N.D.	N.D.	| Symbols: | Ribosomal protein L14p/L23e family protein | chr1:1216110-1217257 FORWARD LENGTH=140
AT5G67630	0.495374	0.0111599	N.D.	N.D.	---	---	N.D.	N.D.	N.D.	N.D.	| Symbols: | P-loop containing nucleoside triphosphate hydrolases superfamily protein | chr5:26967535-26969306 REVERSE LENGTH=469
AT2G18740	0.767066	0.0378476	N.D.	N.D.	N.D.	N.D.	N.D.	N.D.	N.D.	N.D.	| Symbols: | Small nuclear ribonucleoprotein family protein | chr2:8123334-8124710 FORWARD LENGTH=88
AT4G39800	0.701668	0.00685914	0.914785	0.390014	1.012	0.905118	0.98633	0.875553	N.D.	N.D.	| Symbols: MI-1-P SYNTHASE, MIPS1, ATMIPS1, ATIPS1 | myo-inositol-1-phosphate synthase 1 | chr4:18469659-18471893 REVERSE LENGTH=511
AT5G28020	0.720946	0.0233539	N.D.	N.D.	N.D.	N.D.	0.838195	0.0796838	0.76645	0.0929914	| Symbols: CYSD2, ATCYSD2 | cysteine synthase D2 | chr5:10026395-10028166 REVERSE LENGTH=323
AT1G28200	0.72461	0.0130299	---	---	1.09524	0.339323	0.78888	0.115978	1.07085	0.881311	| Symbols: FIP1 | FH interacting protein 1 | chr1:9850395-9852300 REVERSE LENGTH=259
AT1G62800	0.746433	0.00623946	1.11914	0.470401	1.05688	0.602433	0.850304	0.114015	---	---	| Symbols: ASP4 | aspartate aminotransferase 4 | chr1:23253934-23257416 REVERSE LENGTH=403
AT3G44990	0.533855	0.0323407	N.D.	N.D.	N.D.	N.D.	N.D.	N.D.	0.766741	0.418596	| Symbols: XTR8, ATXTR8, XTH31 | xyloglucan endo-transglycosylase-related 8 | chr3:16447280-16448678 REVERSE LENGTH=293
AT1G55500	0.622826	0.0132071	N.D.	N.D.	N.D.	N.D.	N.D.	N.D.	N.D.	N.D.	| Symbols: ECT4 | evolutionarily conserved C-terminal region 4 | chr1:20719747-20722416 FORWARD LENGTH=599
AT1G79920	0.733498	0.0180892	1.08645	0.603436	1.03595	0.849751	1.29905	0.505522	1.30956	0.205498	| Symbols: | Heat shock protein 70 (Hsp 70) family protein | chr1:30058935-30062224 REVERSE LENGTH=831
AT1G18640	0.523311	0.0177784	N.D.	N.D.	---	---	N.D.	N.D.	1.13402	0.466674	| Symbols: PSP | 3-phosphoserine phosphatase | chr1:6416524-6418245 REVERSE LENGTH=295
AT3G58660	0.674606	0.044281	N.D.	N.D.	N.D.	N.D.	N.D.	N.D.	1.10916	0.552947	| Symbols: | Ribosomal protein L1p/L10e family | chr3:21701574-21702914 FORWARD LENGTH=446
AT4G36400	0.66747	0.0408541	N.D.	N.D.	1.10816	0.887462	N.D.	N.D.	0.764907	0.363647	| Symbols: | FAD-linked oxidases family protein | chr4:17197265-17200472 FORWARD LENGTH=559
AT4G14360	0.721607	0.00077683	N.D.	N.D.	1.5186	0.0550169	N.D.	N.D.	N.D.	N.D.	| Symbols: | S-adenosyl-L-methionine-dependent methyltransferases superfamily protein | chr4:8267869-8270191 REVERSE LENGTH=608
AT1G11545	0.49132	0.00413644	N.D.	N.D.	N.D.	N.D.	N.D.	N.D.	N.D.	N.D.	| Symbols: XTH8 | xyloglucan endotransglucosylase/hydrolase 8 | chr1:3878689-3880286 REVERSE LENGTH=305
AT5G45500	0.540068	0.01131	N.D.	N.D.	N.D.	N.D.	N.D.	N.D.	N.D.	N.D.	| Symbols: | RNI-like superfamily protein | chr5:18432636-18434951 REVERSE LENGTH=771
AT4G11820	0.735484	0.0292978	N.D.	N.D.	0.736292	0.0245561	1.23137	0.023239	N.D.	N.D.	| Symbols: MVA1, HMGS, EMB2778, FKP1 | hydroxymethylglutaryl-CoA synthase / HMG-CoA synthase / 3-hydroxy-3-methylglutaryl coenzyme A synthase | chr4:7109124-7111213 REVERSE LENGTH=406
AT3G03920	0.717745	0.00690157	0.989797	0.822031	1.17288	0.0506998	0.780348	0.0233065	N.D.	N.D.	| Symbols: | H/ACA ribonucleoprotein complex, subunit Gar1/Naf1 protein | chr3:1009123-1010379 REVERSE LENGTH=202
AT4G00860	0.970954	0.747923	1.13699	0.286258	1.46958	0.0301966	0.55355	7.45937e-05	0.583431	0.0054137	| Symbols: ATOZI1, AT0ZI1 | Protein of unknown function (DUF1138) | chr4:359548-359868 REVERSE LENGTH=80
AT3G57010	0.865481	0.509854	N.D.	N.D.	1.50605	0.00324567	0.75668	0.0330125	0.629613	0.00012652	| Symbols: | Calcium-dependent phosphotriesterase superfamily protein | chr3:21095854-21097316 REVERSE LENGTH=376
AT2G22480	1.04969	0.600411	0.94172	0.597437	0.728621	0.0499177	1.34334	0.0443823	0.583382	0.0101585	| Symbols: PFK5 | phosphofructokinase 5 | chr2:9545670-9548414 FORWARD LENGTH=537
AT1G22440	1.01436	0.99701	0.750977	0.234975	0.645334	0.0209707	1.49492	0.0363051	0.657091	0.00462128	| Symbols: | Zinc-binding alcohol dehydrogenase family protein | chr1:7922560-7924759 FORWARD LENGTH=386
AT5G64100	1.13354	0.0829375	0.958548	0.741598	1.4677	0.0158157	0.476082	3.87143e-07	0.936012	0.447853	| Symbols: | Peroxidase superfamily protein | chr5:25650824-25652062 REVERSE LENGTH=331
AT3G01190	1.09355	0.107783	N.D.	N.D.	1.38138	0.00187709	0.745691	3.00159e-05	N.D.	N.D.	| Symbols: | Peroxidase superfamily protein | chr3:67236-68477 REVERSE LENGTH=321
AT2G25110	1.01745	0.810552	1.32831	0.0868475	1.50495	0.00712532	0.621105	0.00469554	0.915505	0.655586	| Symbols: SDF2, ATSDL, AtSDF2 | stromal cell-derived factor 2-like protein precursor | chr2:10684428-10685838 FORWARD LENGTH=218
AT3G62710	0.972186	0.765527	1.22123	0.288945	1.67216	0.00287759	0.501185	0.00094379	N.D.	N.D.	| Symbols: | Glycosyl hydrolase family protein | chr3:23197739-23200559 REVERSE LENGTH=650
AT3G61860	N.D.	N.D.	1.04976	0.642532	1.40554	0.0211854	0.72841	0.0168628	0.730988	0.0506997	| Symbols: ATRSP31, RSP31, At-RS31, RS31 | RNA-binding (RRM/RBD/RNP motifs) family protein | chr3:22900311-22902159 REVERSE LENGTH=264
AT1G20110	N.D.	N.D.	N.D.	N.D.	1.47521	0.0451715	0.715842	0.000105384	N.D.	N.D.	| Symbols: | RING/FYVE/PHD zinc finger superfamily protein | chr1:6971554-6974578 FORWARD LENGTH=601
AT2G30410	0.865279	0.343977	N.D.	N.D.	1.33629	0.0382028	0.62847	0.00117327	---	---	| Symbols: KIS, TFCA | tubulin folding cofactor A (KIESEL) | chr2:12959812-12960552 FORWARD LENGTH=113
AT1G80230	0.780652	0.0566666	1.17635	0.149253	1.4901	0.00424247	0.688094	0.0211343	N.D.	N.D.	| Symbols: | Rubredoxin-like superfamily protein | chr1:30169784-30170999 REVERSE LENGTH=171
AT3G26060	N.D.	N.D.	N.D.	N.D.	1.31857	0.0229098	0.487448	0.00147274	0.97775	0.905339	| Symbols: ATPRX Q | Thioredoxin superfamily protein | chr3:9524807-9526123 FORWARD LENGTH=216
AT5G11880	0.998811	0.860478	0.960315	0.555532	1.67222	0.00412428	1.37215	0.0146599	N.D.	N.D.	| Symbols: | Pyridoxal-dependent decarboxylase family protein | chr5:3827806-3829942 REVERSE LENGTH=489
AT5G48930	1.21176	0.23774	1.14283	0.674925	1.41815	0.0322489	1.38924	0.0125909	0.870943	0.248692	| Symbols: HCT | hydroxycinnamoyl-CoA shikimate/quinate hydroxycinnamoyl transferase | chr5:19836654-19838092 REVERSE LENGTH=433
AT4G13350	0.774721	0.0728838	N.D.	N.D.	2.07802	4.52867e-06	N.D.	N.D.	0.619781	0.0275603	| Symbols: NIG | NSP (nuclear shuttle protein)-interacting GTPase | chr4:7770170-7773321 REVERSE LENGTH=602
AT1G06000	1.32163	0.206835	0.933071	0.428037	1.40455	0.00276637	1.20714	0.392983	0.745214	0.0305294	| Symbols: | UDP-Glycosyltransferase superfamily protein | chr1:1820495-1821802 REVERSE LENGTH=435
AT5G08160	N.D.	N.D.	---	---	1.76059	0.0110469	N.D.	N.D.	0.660686	0.0148245	| Symbols: ATPK3, PK3 | serine/threonine protein kinase 3 | chr5:2625903-2627942 REVERSE LENGTH=347
AT5G15910	0.877689	0.39262	1.12703	0.472249	1.64137	0.00734376	0.902861	0.505369	0.64422	0.00785709	| Symbols: | NAD(P)-binding Rossmann-fold superfamily protein | chr5:5193207-5195202 FORWARD LENGTH=269
AT1G09620	0.987642	0.881079	---	---	1.38289	0.0115805	1.10546	0.626807	0.407135	6.86652e-06	| Symbols: | ATP binding;leucine-tRNA ligases;aminoacyl-tRNA ligases;nucleotide binding;ATP binding;aminoacyl-tRNA ligases | chr1:3113077-3116455 REVERSE LENGTH=1091
AT4G38710	0.910818	0.338615	1.08957	0.372873	1.49662	0.0257493	0.764831	0.0632564	0.718722	0.0296954	| Symbols: | glycine-rich protein | chr4:18078141-18080002 REVERSE LENGTH=452
AT3G23325	---	---	---	---	1.57561	0.00559502	N.D.	N.D.	0.618572	0.00941382	| Symbols: | Splicing factor 3B subunit 5/RDS3 complex subunit 10 | chr3:8345808-8346856 FORWARD LENGTH=87
AT2G34260	0.798164	0.273377	0.886497	0.662903	1.42	0.0477421	0.818685	0.248458	0.569497	0.0120821	| Symbols: | transducin family protein / WD-40 repeat family protein | chr2:14465899-14468416 FORWARD LENGTH=353
AT5G60790	0.995973	0.814727	0.708539	0.0617591	1.67422	0.0127227	1.03177	0.903103	0.560682	0.000177693	| Symbols: ATGCN1, GCN1 | ABC transporter family protein | chr5:24453760-24455767 REVERSE LENGTH=595
AT4G24330	---	---	N.D.	N.D.	1.84917	0.00641447	0.947261	0.555999	0.664	0.00927201	| Symbols: | Protein of unknown function (DUF1682) | chr4:12603848-12606229 REVERSE LENGTH=478
AT5G14040	N.D.	N.D.	N.D.	N.D.	1.44002	0.000355094	N.D.	N.D.	0.595612	0.000673575	| Symbols: PHT3;1 | phosphate transporter 3;1 | chr5:4531059-4532965 REVERSE LENGTH=375
AT5G40810	0.949672	0.729378	N.D.	N.D.	1.34295	0.0349002	N.D.	N.D.	0.682106	0.0131384	| Symbols: | Cytochrome C1 family | chr5:16340200-16342327 FORWARD LENGTH=307
AT4G25630	0.910755	0.638578	---	---	1.51644	0.0112728	N.D.	N.D.	0.649016	0.0207821	| Symbols: FIB2, ATFIB2 | fibrillarin 2 | chr4:13074239-13076205 FORWARD LENGTH=320
AT1G28120	1.38791	0.144228	N.D.	N.D.	2.18459	0.000297272	N.D.	N.D.	0.440452	0.000378973	| Symbols: | CONTAINS InterPro DOMAIN/s: Ovarian tumour, otubain (InterPro:IPR003323), Ubiquitin thioesterase Otubain (InterPro:IPR016615), Peptidase C65, otubain (InterPro:IPR019400); Has 413 Blast hits to 411 proteins in 139 species: Archae - 0;
AT5G13500	1.17377	0.533033	N.D.	N.D.	2.12567	0.00476282	N.D.	N.D.	0.593689	0.0154036	| Symbols: | unknown protein; FUNCTIONS IN: molecular_function unknown; INVOLVED IN: biological_process unknown; LOCATED IN: endomembrane system; EXPRESSED IN: 22 plant structures; EXPRESSED DURING: 13 growth stages; BEST Arabidopsis thaliana prote
AT5G19690	N.D.	N.D.	0.72706	0.0648278	1.90334	0.000910547	1.33697	0.0711518	0.291498	6.47623e-07	| Symbols: STT3A | staurosporin and temperature sensitive 3-like A | chr5:6652649-6658214 FORWARD LENGTH=779
AT1G64790	N.D.	N.D.	N.D.	N.D.	1.56602	0.0123603	1.14859	0.295514	0.618988	0.0285122	| Symbols: ILA | ILITYHIA | chr1:24065232-24081908 REVERSE LENGTH=2610
AT5G20960	N.D.	N.D.	N.D.	N.D.	0.750038	0.0205499	N.D.	N.D.	0.482971	0.00291181	| Symbols: AAO1, AO1, ATAO, AT-AO1, AOalpha, AtAO1 | aldehyde oxidase 1 | chr5:7116783-7122338 FORWARD LENGTH=1368
AT1G66240	N.D.	N.D.	N.D.	N.D.	0.61151	0.00112713	N.D.	N.D.	1.54586	0.0131132	| Symbols: ATX1, ATATX1 | homolog of anti-oxidant 1 | chr1:24686445-24686832 REVERSE LENGTH=66
AT1G05240	1.17561	0.306615	N.D.	N.D.	2.44901	3.92604e-05	N.D.	N.D.	0.893955	0.402263	| Symbols: | Peroxidase superfamily protein | chr1:1521202-1522447 FORWARD LENGTH=325
AT4G01100	N.D.	N.D.	0.783229	0.2946	1.9351	0.00323648	1.31078	0.1231	0.674986	0.3435	| Symbols: ADNT1 | adenine nucleotide transporter 1 | chr4:477411-479590 FORWARD LENGTH=352
AT5G61130	N.D.	N.D.	N.D.	N.D.	1.86275	0.00977975	N.D.	N.D.	0.969136	0.777259	| Symbols: PDCB1 | plasmodesmata callose-binding protein 1 | chr5:24587438-24589369 REVERSE LENGTH=201
AT3G62940	---	---	N.D.	N.D.	1.35334	0.0134871	N.D.	N.D.	0.931121	0.751055	| Symbols: | Cysteine proteinases superfamily protein | chr3:23263106-23264197 REVERSE LENGTH=316
AT1G13730	1.07969	0.548842	1.10759	0.662256	1.51889	0.00168971	0.982279	0.80215	1.00817	0.499784	| Symbols: | Nuclear transport factor 2 (NTF2) family protein with RNA binding (RRM-RBD-RNP motifs) domain | chr1:4710519-4712332 FORWARD LENGTH=428
AT2G20490	---	---	1.17074	0.186032	1.37193	0.013277	---	---	N.D.	N.D.	| Symbols: NOP10, EDA27 | nucleolar RNA-binding Nop10p family protein | chr2:8831897-8832723 FORWARD LENGTH=64
AT2G35605	0.739693	0.100531	N.D.	N.D.	1.42709	0.00150348	0.789715	0.110477	1.0424	0.683854	| Symbols: | SWIB/MDM2 domain superfamily protein | chr2:14946161-14947027 FORWARD LENGTH=109
AT1G47490	N.D.	N.D.	N.D.	N.D.	1.35803	0.0276608	N.D.	N.D.	N.D.	N.D.	| Symbols: ATRBP47C, RBP47C | RNA-binding protein 47C | chr1:17424801-17427182 FORWARD LENGTH=432
AT3G52580	0.804795	0.106605	0.885029	0.347796	1.33158	0.0372727	0.787863	0.132254	0.790749	0.145202	| Symbols: | Ribosomal protein S11 family protein | chr3:19503324-19504701 FORWARD LENGTH=150
AT1G28290	0.948164	0.780452	0.993026	0.870279	1.39175	0.00672053	0.961118	0.811251	0.9268	0.546776	| Symbols: AGP31 | arabinogalactan protein 31 | chr1:9889331-9890843 REVERSE LENGTH=359
AT5G25540	0.681055	0.0871607	N.D.	N.D.	1.55785	0.000188918	N.D.	N.D.	N.D.	N.D.	| Symbols: CID6 | CTC-interacting domain 6 | chr5:8891770-8892362 REVERSE LENGTH=175
AT5G04600	0.87857	0.587274	---	---	1.7741	0.0053374	---	---	0.885619	0.625331	| Symbols: | RNA-binding (RRM/RBD/RNP motifs) family protein | chr5:1323700-1325486 FORWARD LENGTH=222
AT4G10450	1.06695	0.580725	1.10523	0.351758	1.47723	0.00605388	1.02104	0.924785	1.16799	0.165471	| Symbols: | Ribosomal protein L6 family | chr4:6463201-6464458 REVERSE LENGTH=194
AT2G21045	---	---	1.29192	0.10122	1.52583	0.0041322	N.D.	N.D.	1.01626	0.583662	| Symbols: | Rhodanese/Cell cycle control phosphatase superfamily protein | chr2:9027858-9028805 FORWARD LENGTH=169
AT2G27600	0.782284	0.24383	1.18626	0.211644	1.37411	0.00265571	0.69662	0.0557104	0.839763	0.159822	| Symbols: SKD1, VPS4, ATSKD1 | AAA-type ATPase family protein | chr2:11781226-11783730 FORWARD LENGTH=435
AT2G37410	---	---	1.39116	0.168581	1.6742	0.0180609	N.D.	N.D.	0.898422	0.646104	| Symbols: ATTIM17-2, TIM17, TIM17-2 | translocase inner membrane subunit 17-2 | chr2:15698119-15698850 REVERSE LENGTH=243
AT5G38720	0.898159	0.70357	N.D.	N.D.	2.68222	0.000309219	N.D.	N.D.	N.D.	N.D.	| Symbols: | unknown protein; Has 13419 Blast hits to 9093 proteins in 698 species: Archae - 38; Bacteria - 1038; Metazoa - 4949; Fungi - 1086; Plants - 485; Viruses - 44; Other Eukaryotes - 5779 (source: NCBI BLink). | chr5:15508417-15510472 REVER
AT3G26400	N.D.	N.D.	N.D.	N.D.	1.72044	0.00901421	N.D.	N.D.	N.D.	N.D.	| Symbols: EIF4B1 | eukaryotic translation initiation factor 4B1 | chr3:9666616-9669081 FORWARD LENGTH=532
AT2G37970	---	---	0.996019	0.975401	1.55288	0.0356489	---	---	1.08387	0.281432	| Symbols: SOUL-1 | SOUL heme-binding family protein | chr2:15891027-15891704 FORWARD LENGTH=225
AT3G17840	0.972565	0.849317	1.39039	0.102734	1.9895	0.00519085	0.976426	0.955729	0.745257	0.292648	| Symbols: RLK902 | receptor-like kinase 902 | chr3:6106092-6108430 FORWARD LENGTH=647
AT1G64550	0.981515	0.778637	N.D.	N.D.	1.47929	0.0185883	0.9449	0.581131	0.88938	0.693247	| Symbols: ATGCN3, GCN3 | general control non-repressible 3 | chr1:23968850-23973369 FORWARD LENGTH=715
AT4G12590	0.86904	0.355999	N.D.	N.D.	1.5842	0.0158327	N.D.	N.D.	0.809651	0.123474	| Symbols: | Protein of unknown function DUF106, transmembrane | chr4:7451291-7452976 REVERSE LENGTH=246
AT5G03610	1.13962	0.170166	N.D.	N.D.	1.31414	0.0125948	N.D.	N.D.	1.02135	0.794468	| Symbols: | GDSL-like Lipase/Acylhydrolase superfamily protein | chr5:915650-918326 FORWARD LENGTH=359
AT1G76010	1.02164	0.717551	1.02694	0.826725	1.39838	0.02323	0.885424	0.28818	1.15917	0.486876	| Symbols: | Alba DNA/RNA-binding protein | chr1:28528505-28530488 REVERSE LENGTH=350
AT2G47580	N.D.	N.D.	N.D.	N.D.	1.72099	0.000823185	N.D.	N.D.	N.D.	N.D.	| Symbols: U1A | spliceosomal protein U1A | chr2:19517229-19518686 FORWARD LENGTH=250
AT2G19385	0.748989	0.173371	N.D.	N.D.	1.65785	0.00509581	N.D.	N.D.	N.D.	N.D.	| Symbols: | zinc ion binding | chr2:8387149-8388581 FORWARD LENGTH=275
AT3G61440	---	---	N.D.	N.D.	1.63251	0.00111567	N.D.	N.D.	N.D.	N.D.	| Symbols: CYSC1 | cysteine synthase C1 | chr3:22736550-22737792 FORWARD LENGTH=247
AT1G06530	N.D.	N.D.	---	---	1.34578	0.0204858	---	---	N.D.	N.D.	| Symbols: | Tropomyosin-related | chr1:2001625-2002596 FORWARD LENGTH=323
AT1G31817	1.46796	0.161259	0.905194	0.452162	1.41528	0.00274077	N.D.	N.D.	N.D.	N.D.	| Symbols: NFD3 | Ribosomal L18p/L5e family protein | chr1:11414932-11416356 REVERSE LENGTH=314
AT4G26650	N.D.	N.D.	---	---	1.6642	0.0205895	N.D.	N.D.	1.05777	0.715762	| Symbols: | RNA-binding (RRM/RBD/RNP motifs) family protein | chr4:13445552-13447592 FORWARD LENGTH=455
AT4G29510	N.D.	N.D.	N.D.	N.D.	1.35672	0.048156	1.14414	0.589437	0.807518	0.264799	| Symbols: ATPRMT11, PRMT11, ATPRMT1B, PRMT1B | arginine methyltransferase 11 | chr4:14491739-14493752 FORWARD LENGTH=390
AT1G18450	0.866505	0.645775	1.13174	0.478422	2.09664	0.00429636	1.00242	0.92671	1.0534	0.737122	| Symbols: ATARP4, ARP4 | actin-related protein 4 | chr1:6348199-6351766 FORWARD LENGTH=441
AT3G13870	N.D.	N.D.	N.D.	N.D.	1.30791	0.000332194	N.D.	N.D.	N.D.	N.D.	| Symbols: RHD3 | Root hair defective 3 GTP-binding protein (RHD3) | chr3:4565762-4571109 REVERSE LENGTH=802
AT3G08580	0.974671	0.529786	0.839018	0.743067	1.45906	0.00162251	1.03131	0.730165	N.D.	N.D.	| Symbols: AAC1 | ADP/ATP carrier 1 | chr3:2605706-2607030 REVERSE LENGTH=381
AT1G65310	N.D.	N.D.	1.14913	0.197798	1.48104	0.0275193	0.979622	0.892254	N.D.	N.D.	| Symbols: ATXTH17, XTH17 | xyloglucan endotransglucosylase/hydrolase 17 | chr1:24257262-24258319 FORWARD LENGTH=282
AT4G04830	N.D.	N.D.	N.D.	N.D.	1.33171	0.0103179	N.D.	N.D.	N.D.	N.D.	| Symbols: ATMSRB5, MSRB5 | methionine sulfoxide reductase B5 | chr4:2445902-2446872 FORWARD LENGTH=139
AT4G31500	N.D.	N.D.	0.967804	0.86771	1.73365	0.00609437	1.04352	0.849903	N.D.	N.D.	| Symbols: CYP83B1, SUR2, RNT1, RED1, ATR4 | cytochrome P450, family 83, subfamily B, polypeptide 1 | chr4:15273677-15275271 REVERSE LENGTH=499
AT5G16260	0.656665	0.116008	N.D.	N.D.	1.63122	0.00843148	N.D.	N.D.	N.D.	N.D.	| Symbols: ELF9 | RNA binding (RRM/RBD/RNP motifs) family protein | chr5:5311363-5315496 FORWARD LENGTH=519
AT5G26300	---	---	---	---	1.42525	0.047997	---	---	N.D.	N.D.	| Symbols: | TRAF-like family protein | chr5:9229326-9231033 FORWARD LENGTH=349
AT5G42220	1.13109	0.347834	1.21112	0.312676	1.37585	0.000259836	N.D.	N.D.	0.930698	0.747032	| Symbols: | Ubiquitin-like superfamily protein | chr5:16872962-16877455 FORWARD LENGTH=879
AT3G11250	---	---	1.23385	0.389025	1.65644	0.0166494	N.D.	N.D.	1.27466	0.362242	| Symbols: | Ribosomal protein L10 family protein | chr3:3521453-3522826 FORWARD LENGTH=323
AT2G35240	N.D.	N.D.	N.D.	N.D.	1.43733	0.0119033	N.D.	N.D.	0.901586	0.268066	| Symbols: | plastid developmental protein DAG, putative | chr2:14845099-14846262 REVERSE LENGTH=232
AT4G27870	N.D.	N.D.	N.D.	N.D.	1.74235	0.0134827	N.D.	N.D.	N.D.	N.D.	| Symbols: | Vacuolar iron transporter (VIT) family protein | chr4:13878983-13882679 FORWARD LENGTH=761
AT3G16310	N.D.	N.D.	N.D.	N.D.	1.40585	0.0266683	N.D.	N.D.	N.D.	N.D.	| Symbols: | mitotic phosphoprotein N' end (MPPN) family protein | chr3:5526593-5528106 REVERSE LENGTH=329
AT1G03900	1.07333	0.544026	1.12678	0.512239	1.38608	0.0131957	0.923827	0.882579	1.13155	0.259035	| Symbols: ATNAP4, NAP4 | non-intrinsic ABC protein 4 | chr1:991252-992852 FORWARD LENGTH=272
AT4G17100	N.D.	N.D.	N.D.	N.D.	2.11706	0.00110042	N.D.	N.D.	1.13799	0.549451	| Symbols: | EXPRESSED IN: 23 plant structures; EXPRESSED DURING: 13 growth stages; CONTAINS InterPro DOMAIN/s: Endoribonuclease XendoU (InterPro:IPR018998). | chr4:9610164-9612513 REVERSE LENGTH=437
AT4G35780	---	---	---	---	1.49466	0.0150022	N.D.	N.D.	N.D.	N.D.	| Symbols: | ACT-like protein tyrosine kinase family protein | chr4:16946729-16950405 REVERSE LENGTH=570
AT5G22650	N.D.	N.D.	1.05255	0.836873	2.22239	0.0493658	N.D.	N.D.	N.D.	N.D.	| Symbols: HD2B, HDT02, HDT2, ATHD2B, HDA4, HD2, ATHD2 | histone deacetylase 2B | chr5:7534120-7536054 FORWARD LENGTH=306
AT3G26420	N.D.	N.D.	1.53494	0.0651016	1.3075	0.0168453	N.D.	N.D.	0.888216	0.560887	| Symbols: ATRZ-1A | RNA-binding (RRM/RBD/RNP motifs) family protein with retrovirus zinc finger-like domain | chr3:9671953-9673055 FORWARD LENGTH=245
AT3G16640	N.D.	N.D.	1.17211	0.0800929	1.32891	0.00319653	N.D.	N.D.	N.D.	N.D.	| Symbols: TCTP | translationally controlled tumor protein | chr3:5669709-5670729 REVERSE LENGTH=168
AT5G02740	N.D.	N.D.	1.0062	0.990732	1.46106	0.00269263	N.D.	N.D.	0.964288	0.665215	| Symbols: | Ribosomal protein S24e family protein | chr5:616517-618267 FORWARD LENGTH=228
AT3G44110	0.810806	0.554849	0.969616	0.706834	1.56715	0.00384669	0.789451	0.151256	0.784982	0.123452	| Symbols: ATJ3, ATJ | DNAJ homologue 3 | chr3:15869115-15871059 REVERSE LENGTH=420
AT4G25130	N.D.	N.D.	1.17927	0.0925547	2.28073	0.00178794	---	---	N.D.	N.D.	| Symbols: PMSR4 | peptide met sulfoxide reductase 4 | chr4:12898802-12899998 REVERSE LENGTH=258
AT4G26270	N.D.	N.D.	---	---	1.40122	0.0251866	1.24792	0.494855	N.D.	N.D.	| Symbols: PFK3 | phosphofructokinase 3 | chr4:13301094-13304030 REVERSE LENGTH=489
AT5G15200	N.D.	N.D.	N.D.	N.D.	1.50639	0.00263055	N.D.	N.D.	N.D.	N.D.	| Symbols: | Ribosomal protein S4 | chr5:4935124-4936334 REVERSE LENGTH=198
AT4G34670	0.965925	0.790755	0.914293	0.673046	1.45654	0.0310718	1.09184	0.781199	0.944065	0.345004	| Symbols: | Ribosomal protein S3Ae | chr4:16548724-16550222 FORWARD LENGTH=262
AT2G31060	N.D.	N.D.	0.973981	0.480679	1.48306	0.000619082	0.956767	0.50263	0.879152	0.179231	| Symbols: | elongation factor family protein | chr2:13213496-13218544 REVERSE LENGTH=667
AT3G58180	1.4613	0.187394	1.3146	0.128564	1.31519	0.0377332	N.D.	N.D.	1.18273	0.331648	| Symbols: | ARM repeat superfamily protein | chr3:21544189-21545981 FORWARD LENGTH=314
AT2G43640	0.864773	0.0539144	N.D.	N.D.	1.43392	0.00908394	0.832432	0.234725	1.1357	0.393319	| Symbols: | Signal recognition particle, SRP9/SRP14 subunit | chr2:18097614-18098619 REVERSE LENGTH=121
AT5G54100	N.D.	N.D.	1.23139	0.175466	1.53909	0.00354337	---	---	N.D.	N.D.	| Symbols: | SPFH/Band 7/PHB domain-containing membrane-associated protein family | chr5:21954035-21956500 REVERSE LENGTH=401
AT4G01480	N.D.	N.D.	N.D.	N.D.	1.89744	0.0122125	N.D.	N.D.	N.D.	N.D.	| Symbols: AtPPa5, PPa5 | pyrophosphorylase 5 | chr4:626539-627758 FORWARD LENGTH=216
AT1G09020	N.D.	N.D.	N.D.	N.D.	1.66095	0.00948102	N.D.	N.D.	N.D.	N.D.	| Symbols: SNF4, ATSNF4 | homolog of yeast sucrose nonfermenting 4 | chr1:2900149-2904212 REVERSE LENGTH=487
AT1G78370	---	---	1.09169	0.465932	1.7374	0.0149619	1.04726	0.609382	N.D.	N.D.	| Symbols: ATGSTU20, GSTU20 | glutathione S-transferase TAU 20 | chr1:29484428-29485204 REVERSE LENGTH=217
AT1G50250	---	---	N.D.	N.D.	1.67048	0.00557597	N.D.	N.D.	N.D.	N.D.	| Symbols: FTSH1 | FTSH protease 1 | chr1:18614398-18616930 REVERSE LENGTH=716
AT5G63120	1.19957	0.230022	N.D.	N.D.	1.60547	0.0490836	N.D.	N.D.	N.D.	N.D.	| Symbols: | P-loop containing nucleoside triphosphate hydrolases superfamily protein | chr5:25319798-25322071 REVERSE LENGTH=484
AT3G44750	0.846995	0.624614	0.937364	0.546685	1.65776	0.0125777	---	---	0.877564	0.337719	| Symbols: HD2A, ATHD2A, HDA3, HDT1 | histone deacetylase 3 | chr3:16298045-16299585 FORWARD LENGTH=245
AT4G21110	1.07646	0.687464	---	---	1.51963	0.0184577	---	---	0.898251	0.23869	| Symbols: | G10 family protein | chr4:11267673-11268774 FORWARD LENGTH=145
AT3G54760	N.D.	N.D.	N.D.	N.D.	1.65478	0.00762692	N.D.	N.D.	N.D.	N.D.	| Symbols: | dentin sialophosphoprotein-related | chr3:20269659-20272037 REVERSE LENGTH=792
AT3G11270	1.0405	0.473658	1.02342	0.664986	1.58335	0.00297807	N.D.	N.D.	N.D.	N.D.	| Symbols: MEE34 | Mov34/MPN/PAD-1 family protein | chr3:3528989-3531317 FORWARD LENGTH=310
AT4G38680	N.D.	N.D.	---	---	1.47077	0.0450407	N.D.	N.D.	N.D.	N.D.	| Symbols: GRP2, CSDP2, CSP2, ATCSP2 | glycine rich protein 2 | chr4:18072240-18072851 REVERSE LENGTH=203
AT2G23610	---	---	N.D.	N.D.	2.30142	0.000250194	---	---	N.D.	N.D.	| Symbols: ATMES3, MES3 | methyl esterase 3 | chr2:10044410-10046403 REVERSE LENGTH=263
AT5G35620	N.D.	N.D.	N.D.	N.D.	1.61036	0.000887753	0.94122	0.857464	0.819917	0.144255	| Symbols: LSP1, EIF(ISO)4E, LSP, EIF4E2, eIFiso4E | Eukaryotic initiation factor 4E protein | chr5:13824946-13826331 REVERSE LENGTH=198
AT1G54630	N.D.	N.D.	N.D.	N.D.	1.63929	0.0430954	N.D.	N.D.	N.D.	N.D.	| Symbols: ACP3 | acyl carrier protein 3 | chr1:20401642-20402919 REVERSE LENGTH=136
AT1G27435	1.0198	0.666617	N.D.	N.D.	1.32396	0.031223	N.D.	N.D.	0.853901	0.774694	| Symbols: | unknown protein; Has 16 Blast hits to 16 proteins in 8 species: Archae - 0; Bacteria - 0; Metazoa - 0; Fungi - 0; Plants - 16; Viruses - 0; Other Eukaryotes - 0 (source: NCBI BLink). | chr1:9527956-9528814 REVERSE LENGTH=81
AT3G02630	1.27176	0.267317	N.D.	N.D.	2.16335	0.00366395	1.37295	0.116552	N.D.	N.D.	| Symbols: | Plant stearoyl-acyl-carrier-protein desaturase family protein | chr3:562164-564524 FORWARD LENGTH=396
AT1G23860	N.D.	N.D.	N.D.	N.D.	1.84338	0.00312533	N.D.	N.D.	0.739978	0.0671642	| Symbols: SRZ-21, SRZ21, RSZP21, RSZ21, At-RSZ21 | RS-containing zinc finger protein 21 | chr1:8428091-8429164 REVERSE LENGTH=187
AT1G65700	N.D.	N.D.	N.D.	N.D.	1.50978	0.0196679	N.D.	N.D.	0.765516	0.0571761	| Symbols: | Small nuclear ribonucleoprotein family protein | chr1:24434463-24435870 REVERSE LENGTH=98
AT5G27120	1.02609	0.955874	N.D.	N.D.	1.46058	0.043652	0.920971	0.676914	0.81047	0.189533	| Symbols: | NOP56-like pre RNA processing ribonucleoprotein | chr5:9541287-9543684 FORWARD LENGTH=533
AT1G15200	0.846043	0.368061	N.D.	N.D.	1.68314	0.0158064	N.D.	N.D.	N.D.	N.D.	| Symbols: | protein-protein interaction regulator family protein | chr1:5228477-5231017 REVERSE LENGTH=423
AT2G38410	N.D.	N.D.	N.D.	N.D.	1.80061	0.0253921	N.D.	N.D.	N.D.	N.D.	| Symbols: | ENTH/VHS/GAT family protein | chr2:16086912-16090047 REVERSE LENGTH=671
AT4G34270	N.D.	N.D.	N.D.	N.D.	1.62779	0.0157922	N.D.	N.D.	N.D.	N.D.	| Symbols: | TIP41-like family protein | chr4:16404138-16406153 REVERSE LENGTH=290
AT4G35890	N.D.	N.D.	N.D.	N.D.	1.50703	0.000906482	N.D.	N.D.	N.D.	N.D.	| Symbols: | winged-helix DNA-binding transcription factor family protein | chr4:16997433-17000410 FORWARD LENGTH=523
AT5G52040	N.D.	N.D.	N.D.	N.D.	1.52596	0.0117113	1.02509	0.941301	N.D.	N.D.	| Symbols: ATRSP41, RS41, At-RS41 | RNA-binding (RRM/RBD/RNP motifs) family protein | chr5:21131081-21133318 FORWARD LENGTH=356
AT4G22010	0.899728	0.44363	N.D.	N.D.	1.69516	0.00501941	N.D.	N.D.	N.D.	N.D.	| Symbols: sks4 | SKU5 similar 4 | chr4:11663429-11666463 FORWARD LENGTH=541
AT4G20440	N.D.	N.D.	N.D.	N.D.	1.32926	0.00711851	N.D.	N.D.	N.D.	N.D.	| Symbols: smB | small nuclear ribonucleoprotein associated protein B | chr4:11022843-11023616 REVERSE LENGTH=257
AT4G14800	N.D.	N.D.	1.13986	0.39189	1.65633	0.012743	0.783949	0.0555089	N.D.	N.D.	| Symbols: PBD2 | 20S proteasome beta subunit D2 | chr4:8500398-8502058 FORWARD LENGTH=199
AT1G56330	---	---	N.D.	N.D.	1.48352	0.01331	N.D.	N.D.	N.D.	N.D.	| Symbols: SAR1, ATSAR1, ATSARA1B, ATSAR1B, SAR1B | secretion-associated RAS 1B | chr1:21086845-21088478 REVERSE LENGTH=193
AT1G24310	N.D.	N.D.	N.D.	N.D.	1.34315	0.0324209	N.D.	N.D.	N.D.	N.D.	| Symbols: | unknown protein; FUNCTIONS IN: molecular_function unknown; INVOLVED IN: biological_process unknown; LOCATED IN: nucleolus; EXPRESSED IN: 20 plant structures; EXPRESSED DURING: 13 growth stages; Has 2922 Blast hits to 2454 proteins in 2
AT1G43700	N.D.	N.D.	N.D.	N.D.	1.34776	0.0107009	N.D.	N.D.	N.D.	N.D.	| Symbols: VIP1, SUE3 | VIRE2-interacting protein 1 | chr1:16484352-16486017 FORWARD LENGTH=341
AT1G64160	N.D.	N.D.	N.D.	N.D.	1.35973	0.0120736	N.D.	N.D.	N.D.	N.D.	| Symbols: | Disease resistance-responsive (dirigent-like protein) family protein | chr1:23814063-23814611 FORWARD LENGTH=182
AT1G15120	N.D.	N.D.	N.D.	N.D.	1.3624	0.0330499	N.D.	N.D.	N.D.	N.D.	| Symbols: | Ubiquinol-cytochrome C reductase hinge protein | chr1:5202648-5203950 FORWARD LENGTH=166
AT5G48600	N.D.	N.D.	N.D.	N.D.	1.3793	0.0136313	N.D.	N.D.	N.D.	N.D.	| Symbols: SMC3 | structural maintenance of chromosome 3 | chr5:19701908-19709091 FORWARD LENGTH=1244
AT4G27960	N.D.	N.D.	N.D.	N.D.	1.38322	0.0273388	N.D.	N.D.	N.D.	N.D.	| Symbols: UBC9 | ubiquitin conjugating enzyme 9 | chr4:13916065-13917293 REVERSE LENGTH=178
AT3G22425	N.D.	N.D.	N.D.	N.D.	1.40264	0.0128291	N.D.	N.D.	N.D.	N.D.	| Symbols: IGPD | imidazoleglycerol-phosphate dehydratase | chr3:7951110-7952853 FORWARD LENGTH=270
AT1G76860	N.D.	N.D.	N.D.	N.D.	1.41165	0.00159351	N.D.	N.D.	N.D.	N.D.	| Symbols: | Small nuclear ribonucleoprotein family protein | chr1:28854594-28855637 REVERSE LENGTH=98
AT1G29850	N.D.	N.D.	N.D.	N.D.	1.41309	0.0154305	N.D.	N.D.	N.D.	N.D.	| Symbols: | double-stranded DNA-binding family protein | chr1:10447866-10449691 FORWARD LENGTH=151
AT3G11500	N.D.	N.D.	N.D.	N.D.	1.42468	0.00203762	N.D.	N.D.	N.D.	N.D.	| Symbols: | Small nuclear ribonucleoprotein family protein | chr3:3621626-3622474 REVERSE LENGTH=79
AT3G23820	N.D.	N.D.	N.D.	N.D.	1.48255	0.0407664	N.D.	N.D.	N.D.	N.D.	| Symbols: GAE6 | UDP-D-glucuronate 4-epimerase 6 | chr3:8603645-8605027 FORWARD LENGTH=460
AT2G27430	N.D.	N.D.	N.D.	N.D.	1.49072	0.0461198	N.D.	N.D.	N.D.	N.D.	| Symbols: | ARM repeat superfamily protein | chr2:11729914-11733170 REVERSE LENGTH=438
AT1G35260	N.D.	N.D.	N.D.	N.D.	1.54738	0.0244636	N.D.	N.D.	N.D.	N.D.	| Symbols: MLP165 | MLP-like protein 165 | chr1:12937059-12937689 REVERSE LENGTH=152
AT3G21250	N.D.	N.D.	N.D.	N.D.	1.58359	0.0428527	N.D.	N.D.	N.D.	N.D.	| Symbols: ATMRP6, MRP6, ABCC8 | multidrug resistance-associated protein 6 | chr3:7457668-7463261 REVERSE LENGTH=1453
AT5G52230	N.D.	N.D.	N.D.	N.D.	1.59737	0.0319992	N.D.	N.D.	N.D.	N.D.	| Symbols: MBD13 | methyl-CPG-binding domain protein 13 | chr5:21208097-21211634 REVERSE LENGTH=746
AT1G54580	N.D.	N.D.	N.D.	N.D.	1.60745	0.0319604	N.D.	N.D.	N.D.	N.D.	| Symbols: ACP2 | acyl carrier protein 2 | chr1:20389572-20390770 FORWARD LENGTH=136
AT2G35580	N.D.	N.D.	N.D.	N.D.	1.62165	0.0120397	N.D.	N.D.	N.D.	N.D.	| Symbols: | Serine protease inhibitor (SERPIN) family protein | chr2:14933828-14935482 REVERSE LENGTH=374
AT1G63770	N.D.	N.D.	N.D.	N.D.	1.64216	0.0180314	N.D.	N.D.	N.D.	N.D.	| Symbols: | Peptidase M1 family protein | chr1:23657791-23664243 REVERSE LENGTH=1013
AT1G57660	N.D.	N.D.	N.D.	N.D.	1.66303	0.0080154	N.D.	N.D.	N.D.	N.D.	| Symbols: | Translation protein SH3-like family protein | chr1:21355567-21356364 FORWARD LENGTH=164
AT1G17580	N.D.	N.D.	N.D.	N.D.	1.68529	0.0212166	N.D.	N.D.	N.D.	N.D.	| Symbols: MYA1, ATMYA1, XI-1 | myosin 1 | chr1:6039453-6049309 FORWARD LENGTH=1520
AT4G01690	1.20007	0.0922121	N.D.	N.D.	1.69151	0.0191347	N.D.	N.D.	N.D.	N.D.	| Symbols: PPOX, HEMG1, PPO1 | Flavin containing amine oxidoreductase family | chr4:729929-732309 FORWARD LENGTH=537
AT3G59650	1.23478	0.252964	0.671761	0.0545566	1.6999	0.0114701	1.31505	0.516798	N.D.	N.D.	| Symbols: | mitochondrial ribosomal protein L51/S25/CI-B8 family protein | chr3:22033216-22033928 FORWARD LENGTH=119
AT2G26870	N.D.	N.D.	N.D.	N.D.	1.72281	0.00961103	N.D.	N.D.	N.D.	N.D.	| Symbols: NPC2 | non-specific phospholipase C2 | chr2:11457117-11459355 REVERSE LENGTH=514
AT5G03540	N.D.	N.D.	N.D.	N.D.	1.74869	0.00434274	N.D.	N.D.	N.D.	N.D.	| Symbols: EXO70A1 | exocyst subunit exo70 family protein A1 | chr5:889606-893916 FORWARD LENGTH=664
AT1G33680	N.D.	N.D.	N.D.	N.D.	1.79713	0.00930691	N.D.	N.D.	N.D.	N.D.	| Symbols: | KH domain-containing protein | chr1:12204056-12208282 FORWARD LENGTH=763
AT4G35380	N.D.	N.D.	N.D.	N.D.	1.8444	0.00548271	N.D.	N.D.	N.D.	N.D.	| Symbols: | SEC7-like guanine nucleotide exchange family protein | chr4:16819883-16825960 FORWARD LENGTH=1706
AT2G18030	N.D.	N.D.	N.D.	N.D.	1.86849	0.00956519	N.D.	N.D.	N.D.	N.D.	| Symbols: | Peptide methionine sulfoxide reductase family protein | chr2:7840207-7841496 FORWARD LENGTH=254
AT3G63150	N.D.	N.D.	N.D.	N.D.	1.88801	0.00590137	N.D.	N.D.	N.D.	N.D.	| Symbols: MIRO2, ATCBG | MIRO-related GTP-ase 2 | chr3:23329200-23332692 REVERSE LENGTH=643
AT1G10370	---	---	N.D.	N.D.	1.90883	0.0298273	N.D.	N.D.	N.D.	N.D.	| Symbols: GST30, ATGSTU17, GST30B, ERD9 | Glutathione S-transferase family protein | chr1:3397274-3398273 REVERSE LENGTH=227
AT1G29930	N.D.	N.D.	N.D.	N.D.	1.94194	0.0025021	N.D.	N.D.	N.D.	N.D.	| Symbols: CAB1, AB140, CAB140, LHCB1.3 | chlorophyll A/B binding protein 1 | chr1:10478071-10478874 FORWARD LENGTH=267
AT5G63640	N.D.	N.D.	N.D.	N.D.	2.03308	0.00321041	N.D.	N.D.	N.D.	N.D.	| Symbols: | ENTH/VHS/GAT family protein | chr5:25478935-25481221 FORWARD LENGTH=447
AT5G09850	N.D.	N.D.	N.D.	N.D.	2.09162	0.00388982	N.D.	N.D.	N.D.	N.D.	| Symbols: | Transcription elongation factor (TFIIS) family protein | chr5:3063488-3065221 REVERSE LENGTH=353
AT1G73280	N.D.	N.D.	N.D.	N.D.	2.10715	0.00204328	N.D.	N.D.	N.D.	N.D.	| Symbols: scpl3 | serine carboxypeptidase-like 3 | chr1:27552970-27555322 REVERSE LENGTH=441
AT3G57230	N.D.	N.D.	N.D.	N.D.	2.21871	0.00110319	N.D.	N.D.	N.D.	N.D.	| Symbols: AGL16 | AGAMOUS-like 16 | chr3:21177710-21180671 FORWARD LENGTH=240
AT1G08370	N.D.	N.D.	N.D.	N.D.	2.88427	0.000341044	N.D.	N.D.	N.D.	N.D.	| Symbols: DCP1, ATDCP1 | decapping 1 | chr1:2638355-2640367 FORWARD LENGTH=367
AT1G74960	0.983001	0.912301	1.02968	0.871415	0.768141	0.0310534	0.965534	0.934679	1.11254	0.341388	| Symbols: FAB1, KAS2, ATKAS2 | fatty acid biosynthesis 1 | chr1:28152564-28155948 REVERSE LENGTH=541
AT1G20010	1.00008	0.957075	---	---	0.669833	0.0201826	---	---	0.988349	0.880179	| Symbols: TUB5 | tubulin beta-5 chain | chr1:6938033-6940481 REVERSE LENGTH=449
AT1G78850	1.24185	0.18754	1.04935	0.494444	0.400223	2.52265e-07	N.D.	N.D.	N.D.	N.D.	| Symbols: | D-mannose binding lectin protein with Apple-like carbohydrate-binding domain | chr1:29642072-29643397 REVERSE LENGTH=441
AT4G36760	0.96833	0.87557	1.08318	0.483027	0.670359	0.00124672	1.10039	0.551664	1.15456	0.146899	| Symbols: ATAPP1, APP1 | aminopeptidase P1 | chr4:17326688-17329979 FORWARD LENGTH=645
AT5G43940	0.946176	0.760817	1.11509	0.318482	0.698179	0.0193896	1.19547	0.064846	0.968938	0.84166	| Symbols: HOT5, ADH2, GSNOR, ATGSNOR1, PAR2 | GroES-like zinc-binding dehydrogenase family protein | chr5:17684265-17686379 FORWARD LENGTH=379
AT1G09560	N.D.	N.D.	N.D.	N.D.	0.738763	0.00930818	N.D.	N.D.	N.D.	N.D.	| Symbols: GLP5 | germin-like protein 5 | chr1:3093896-3094639 FORWARD LENGTH=219
AT5G40200	N.D.	N.D.	N.D.	N.D.	0.605201	0.0249516	N.D.	N.D.	N.D.	N.D.	| Symbols: DegP9 | DegP protease 9 | chr5:16070402-16073101 FORWARD LENGTH=592
AT1G64190	0.964216	0.676804	0.85776	0.117066	0.734843	0.000460414	1.13674	0.10909	1.00056	0.871077	| Symbols: | 6-phosphogluconate dehydrogenase family protein | chr1:23825549-23827012 REVERSE LENGTH=487
AT5G18180	N.D.	N.D.	---	---	0.638746	0.0465402	N.D.	N.D.	N.D.	N.D.	| Symbols: | H/ACA ribonucleoprotein complex, subunit Gar1/Naf1 protein | chr5:6008561-6009605 REVERSE LENGTH=189
AT2G25280	1.02501	0.691862	1.16308	0.397304	0.656995	0.0320961	---	---	1.05071	0.62968	| Symbols: | CONTAINS InterPro DOMAIN/s: UPF0103/Mediator of ErbB2-driven cell motility (Memo), related (InterPro:IPR002737); Has 1074 Blast hits to 1072 proteins in 474 species: Archae - 213; Bacteria - 366; Metazoa - 159; Fungi - 135; Plants - 54
AT1G77940	---	---	N.D.	N.D.	0.715264	0.0496991	1.01725	0.702486	0.848027	0.605407	| Symbols: | Ribosomal protein L7Ae/L30e/S12e/Gadd45 family protein | chr1:29304116-29305288 REVERSE LENGTH=112
AT5G61510	0.979387	0.909974	1.27292	0.124351	0.732615	0.00510803	0.893083	0.622682	1.0838	0.506904	| Symbols: | GroES-like zinc-binding alcohol dehydrogenase family protein | chr5:24737084-24738975 REVERSE LENGTH=406
AT5G30510	N.D.	N.D.	N.D.	N.D.	0.598815	0.017608	N.D.	N.D.	N.D.	N.D.	| Symbols: RPS1, ARRPS1 | ribosomal protein S1 | chr5:11619262-11621223 REVERSE LENGTH=416
AT1G15210	0.924101	0.522877	N.D.	N.D.	0.746478	0.0164883	N.D.	N.D.	0.69087	0.0985137	| Symbols: PDR7, ATPDR7 | pleiotropic drug resistance 7 | chr1:5231552-5236573 REVERSE LENGTH=1442
AT5G51970	0.945193	0.519842	1.23862	0.0879893	0.721815	0.0419967	0.741144	0.0727305	1.08075	0.689548	| Symbols: | GroES-like zinc-binding alcohol dehydrogenase family protein | chr5:21111820-21113284 FORWARD LENGTH=364
AT3G23600	N.D.	N.D.	1.10355	0.402168	0.649967	0.00594146	0.836785	0.214183	0.972642	0.630282	| Symbols: | alpha/beta-Hydrolases superfamily protein | chr3:8473833-8475655 FORWARD LENGTH=239
AT3G29360	0.837552	0.140989	1.06349	0.741822	0.746891	0.0180077	1.12537	0.238017	0.916155	0.432418	| Symbols: | UDP-glucose 6-dehydrogenase family protein | chr3:11267375-11268817 REVERSE LENGTH=480
AT1G14640	0.888659	0.540866	N.D.	N.D.	0.648195	0.0132798	N.D.	N.D.	N.D.	N.D.	| Symbols: | SWAP (Suppressor-of-White-APricot)/surp domain-containing protein | chr1:5023656-5025955 FORWARD LENGTH=735
AT1G21440	0.880456	0.504747	0.939446	0.624581	0.721231	0.0128887	N.D.	N.D.	1.00393	0.68709	| Symbols: | Phosphoenolpyruvate carboxylase family protein | chr1:7502325-7504103 REVERSE LENGTH=336
AT5G57350	N.D.	N.D.	---	---	0.643656	0.0366638	0.922286	0.539046	N.D.	N.D.	| Symbols: AHA3, ATAHA3, HA3 | H(+)-ATPase 3 | chr5:23231208-23236381 REVERSE LENGTH=949
AT3G26340	1.34005	0.102438	1.13648	0.569186	0.679743	0.00291823	1.07361	0.670689	N.D.	N.D.	| Symbols: | N-terminal nucleophile aminohydrolases (Ntn hydrolases) superfamily protein | chr3:9650600-9652572 REVERSE LENGTH=273
AT4G26300	N.D.	N.D.	---	---	0.7117	0.0238391	1.43027	0.0845001	N.D.	N.D.	| Symbols: emb1027 | Arginyl-tRNA synthetase, class Ic | chr4:13308400-13313109 REVERSE LENGTH=642
AT4G01900	1.07476	0.657146	---	---	0.608801	0.0203142	N.D.	N.D.	N.D.	N.D.	| Symbols: PII, GLB1 | GLNB1 homolog | chr4:821736-823294 FORWARD LENGTH=196
AT4G25500	N.D.	N.D.	N.D.	N.D.	0.688491	0.0386045	N.D.	N.D.	N.D.	N.D.	| Symbols: ATRSP35, ATRSP40, AT-SRP40, RSP35, RS40, At-RS40 | arginine/serine-rich splicing factor 35 | chr4:13025168-13027243 FORWARD LENGTH=350
AT1G06150	0.88649	0.300023	1.43796	0.405594	0.694642	0.00570748	N.D.	N.D.	N.D.	N.D.	| Symbols: EMB1444 | basic helix-loop-helix (bHLH) DNA-binding superfamily protein | chr1:1867129-1873194 REVERSE LENGTH=1322
AT1G18500	N.D.	N.D.	N.D.	N.D.	0.565022	0.0228016	N.D.	N.D.	N.D.	N.D.	| Symbols: MAML-4, IPMS1 | methylthioalkylmalate synthase-like 4 | chr1:6369347-6372861 FORWARD LENGTH=631
AT4G39090	0.977052	0.906982	N.D.	N.D.	0.602785	0.00942646	0.908578	0.370565	0.883907	0.488948	| Symbols: RD19, RD19A | Papain family cysteine protease | chr4:18215826-18217326 REVERSE LENGTH=368
AT2G43970	0.872676	0.591752	N.D.	N.D.	0.629227	0.0245412	N.D.	N.D.	N.D.	N.D.	| Symbols: | RNA-binding protein | chr2:18205535-18208031 REVERSE LENGTH=545
AT5G41780	N.D.	N.D.	N.D.	N.D.	0.721095	0.0309281	N.D.	N.D.	0.781723	0.342927	| Symbols: | myosin heavy chain-related | chr5:16723075-16724833 FORWARD LENGTH=537
AT2G33830	N.D.	N.D.	N.D.	N.D.	0.449787	0.00159315	N.D.	N.D.	N.D.	N.D.	| Symbols: | Dormancy/auxin associated family protein | chr2:14309768-14310286 REVERSE LENGTH=106
AT5G46220	N.D.	N.D.	N.D.	N.D.	0.555185	0.00919194	N.D.	N.D.	N.D.	N.D.	| Symbols: | Protein of unknown function (DUF616) | chr5:18738827-18741964 FORWARD LENGTH=462
AT1G30720	N.D.	N.D.	N.D.	N.D.	0.591959	0.0140933	N.D.	N.D.	N.D.	N.D.	| Symbols: | FAD-binding Berberine family protein | chr1:10898197-10899780 FORWARD LENGTH=527
AT3G27640	N.D.	N.D.	N.D.	N.D.	0.61769	0.00350357	N.D.	N.D.	N.D.	N.D.	| Symbols: | Transducin/WD40 repeat-like superfamily protein | chr3:10232307-10235467 FORWARD LENGTH=535
AT2G47410	N.D.	N.D.	N.D.	N.D.	0.632551	0.0389996	N.D.	N.D.	N.D.	N.D.	| Symbols: | WD40/YVTN repeat-like-containing domain;Bromodomain | chr2:19449133-19456991 FORWARD LENGTH=1520
AT1G75660	N.D.	N.D.	N.D.	N.D.	0.64807	0.016388	N.D.	N.D.	N.D.	N.D.	| Symbols: XRN3, AtXRN3 | 5'-3' exoribonuclease 3 | chr1:28408289-28414825 FORWARD LENGTH=1020
AT5G54760	N.D.	N.D.	N.D.	N.D.	0.739498	0.0223107	N.D.	N.D.	N.D.	N.D.	| Symbols: | Translation initiation factor SUI1 family protein | chr5:22244732-22245517 FORWARD LENGTH=113
AT3G23750	N.D.	N.D.	N.D.	N.D.	0.744567	0.0195435	N.D.	N.D.	N.D.	N.D.	| Symbols: | Leucine-rich repeat protein kinase family protein | chr3:8558332-8561263 FORWARD LENGTH=928
AT5G38840	N.D.	N.D.	N.D.	N.D.	0.751518	0.0213134	N.D.	N.D.	N.D.	N.D.	| Symbols: | SMAD/FHA domain-containing protein | chr5:15551329-15554846 FORWARD LENGTH=735
AT3G52390	N.D.	N.D.	N.D.	N.D.	0.753836	0.0174283	N.D.	N.D.	N.D.	N.D.	| Symbols: | TatD related DNase | chr3:19423105-19425183 REVERSE LENGTH=323
AT3G24550	N.D.	N.D.	N.D.	N.D.	0.765359	0.00506283	N.D.	N.D.	N.D.	N.D.	| Symbols: ATPERK1, PERK1 | proline extensin-like receptor kinase 1 | chr3:8960411-8963303 FORWARD LENGTH=652
AT1G03870	0.823009	0.336693	N.D.	N.D.	1.12952	0.453101	0.683936	0.0281263	0.461557	4.11351e-06	| Symbols: FLA9 | FASCICLIN-like arabinoogalactan 9 | chr1:982625-983368 REVERSE LENGTH=247
AT4G23850	N.D.	N.D.	0.869406	0.123281	N.D.	N.D.	0.713192	0.011826	0.565209	0.00313504	| Symbols: LACS4 | AMP-dependent synthetase and ligase family protein | chr4:12403720-12408263 REVERSE LENGTH=666
AT5G40450	0.937666	0.540922	1.16761	0.0572551	1.04703	0.521038	0.734309	0.0295127	0.516039	0.00224512	| Symbols: | unknown protein; FUNCTIONS IN: molecular_function unknown; INVOLVED IN: biological_process unknown; LOCATED IN: chloroplast, plasma membrane; EXPRESSED IN: 24 plant structures; EXPRESSED DURING: 13 growth stages; Has 30201 Blast hits t
AT1G75950	0.848742	0.273161	1.31491	0.134202	---	---	0.710085	0.00019486	0.692898	0.0307787	| Symbols: SKP1, ASK1, ATSKP1, SKP1A, UIP1 | S phase kinase-associated protein 1 | chr1:28516715-28517454 FORWARD LENGTH=160
AT3G49430	0.867374	0.236374	---	---	1.15813	0.228115	0.521205	0.000112103	0.610088	0.00109293	| Symbols: SRp34a, SR34a, At-SR34a | SER/ARG-rich protein 34A | chr3:18332668-18334829 FORWARD LENGTH=300
AT4G33090	0.882694	0.23208	---	---	1.02865	0.806614	1.44052	0.00146467	0.446843	0.00115936	| Symbols: APM1, ATAPM1 | aminopeptidase M1 | chr4:15965915-15970418 REVERSE LENGTH=879
AT2G25450	1.03773	0.747868	0.937506	0.42355	0.942329	0.646519	1.49283	0.0016821	0.747601	0.0183839	| Symbols: | 2-oxoglutarate (2OG) and Fe(II)-dependent oxygenase superfamily protein | chr2:10830286-10831563 REVERSE LENGTH=359
AT3G44330	0.986857	0.917435	0.974788	0.726332	1.21427	0.166421	1.36914	0.00269848	0.692198	0.0219803	| Symbols: | INVOLVED IN: protein processing; LOCATED IN: mitochondrion, endoplasmic reticulum, plasma membrane, vacuole; EXPRESSED IN: 25 plant structures; EXPRESSED DURING: 13 growth stages; CONTAINS InterPro DOMAIN/s: Nicalin (InterPro:IPR016574
AT5G53480	0.992798	0.8678	0.588408	0.203968	1.14878	0.821948	1.60167	0.0294789	0.47487	8.18097e-06	| Symbols: | ARM repeat superfamily protein | chr5:21714016-21716709 FORWARD LENGTH=870
AT1G15500	N.D.	N.D.	N.D.	N.D.	1.26626	0.101093	1.47248	0.00293745	0.416116	0.000185803	| Symbols: ATNTT2 | TLC ATP/ADP transporter | chr1:5326426-5328688 FORWARD LENGTH=618
AT2G18330	1.31536	0.197012	N.D.	N.D.	---	---	3.3355	8.3911e-06	1.52519	0.00977814	| Symbols: | AAA-type ATPase family protein | chr2:7965829-7968915 FORWARD LENGTH=636
AT4G29120	1.56369	0.0731617	N.D.	N.D.	N.D.	N.D.	1.64207	0.0321829	1.63855	0.000607502	| Symbols: | 6-phosphogluconate dehydrogenase family protein | chr4:14350861-14351865 FORWARD LENGTH=334
AT3G21770	0.914107	0.232255	1.1005	0.295284	0.930129	0.482959	0.352334	1.43102e-09	0.975718	0.986979	| Symbols: | Peroxidase superfamily protein | chr3:7673345-7674661 FORWARD LENGTH=329
AT5G42180	0.84215	0.260127	1.16603	0.290025	0.957577	0.563899	0.530939	0.00148674	1.00332	0.958076	| Symbols: | Peroxidase superfamily protein | chr5:16852702-16854021 FORWARD LENGTH=317
AT5G17820	0.947891	0.8565	0.994535	0.925883	1.11556	0.261358	0.573482	0.000386914	0.996164	0.828171	| Symbols: | Peroxidase superfamily protein | chr5:5888195-5890101 REVERSE LENGTH=313
AT3G49120	0.899334	0.228294	1.20582	0.131151	1.07576	0.603636	0.397784	1.77627e-06	0.84297	0.139012	| Symbols: ATPERX34, PERX34, PRXCB, ATPCB, PRX34 | peroxidase CB | chr3:18207819-18210041 FORWARD LENGTH=353
AT2G38380	0.998811	0.943489	0.902459	0.373764	0.776922	0.392324	0.338615	3.21043e-05	N.D.	N.D.	| Symbols: | Peroxidase superfamily protein | chr2:16076443-16078314 FORWARD LENGTH=349
AT5G66390	0.91683	0.365483	1.09465	0.487153	1.01744	0.774745	0.556101	0.000130468	1.06268	0.718856	| Symbols: | Peroxidase superfamily protein | chr5:26516063-26517329 REVERSE LENGTH=336
AT4G08770	N.D.	N.D.	N.D.	N.D.	N.D.	N.D.	0.226917	2.54664e-06	0.842546	0.260739	| Symbols: Prx37 | Peroxidase superfamily protein | chr4:5598259-5600262 REVERSE LENGTH=346
AT3G32980	N.D.	N.D.	N.D.	N.D.	N.D.	N.D.	0.260164	4.42874e-09	0.996846	0.701056	| Symbols: | Peroxidase superfamily protein | chr3:13526404-13529949 REVERSE LENGTH=352
AT5G62690	0.83675	0.151317	0.868621	0.279735	0.941106	0.344696	0.599507	0.00145085	N.D.	N.D.	| Symbols: TUB2 | tubulin beta chain 2 | chr5:25181560-25183501 FORWARD LENGTH=450
AT2G36070	0.924514	0.537416	1.01985	0.634208	0.918184	0.382367	0.752962	0.0380605	N.D.	N.D.	| Symbols: ATTIM44-2, TIM44-2 | translocase inner membrane subunit 44-2 | chr2:15145119-15147895 REVERSE LENGTH=469
AT1G48920	0.825716	0.119806	1.08846	0.28034	0.988942	0.789924	0.556118	1.22484e-05	0.882725	0.344658	| Symbols: ATNUC-L1, PARL1, NUC-L1 | nucleolin like 1 | chr1:18098186-18101422 FORWARD LENGTH=557
AT1G72150	0.961644	0.529212	0.958918	0.839432	0.985309	0.822573	0.651533	5.40244e-05	1.05437	0.452169	| Symbols: PATL1 | PATELLIN 1 | chr1:27148558-27150652 FORWARD LENGTH=573
AT5G43060	1.0023	0.941611	1.07289	0.79425	1.01009	0.968027	0.64339	0.00388657	1.03054	0.609575	| Symbols: | Granulin repeat cysteine protease family protein | chr5:17269784-17272117 REVERSE LENGTH=463
AT3G07480	1.224	0.213058	1.35214	0.289003	0.903516	0.601417	0.737679	0.0338247	1.25992	0.260324	| Symbols: | 2Fe-2S ferredoxin-like superfamily protein | chr3:2389026-2389505 FORWARD LENGTH=159
AT5G02530	1.02965	0.844199	N.D.	N.D.	1.07026	0.632978	0.630349	0.000166881	N.D.	N.D.	| Symbols: | RNA-binding (RRM/RBD/RNP motifs) family protein | chr5:564332-565776 REVERSE LENGTH=292
AT1G20440	1.12016	0.212667	1.16656	0.268144	1.12427	0.582099	0.661935	0.000116588	0.963596	0.832191	| Symbols: COR47, RD17, AtCOR47 | cold-regulated 47 | chr1:7084722-7085664 REVERSE LENGTH=265
AT1G76180	1.03273	0.787659	1.15491	0.0823633	0.890309	0.244373	0.511639	3.56789e-06	0.982994	0.995835	| Symbols: ERD14 | Dehydrin family protein | chr1:28587013-28587657 REVERSE LENGTH=185
AT1G79280	N.D.	N.D.	N.D.	N.D.	N.D.	N.D.	0.368199	8.77557e-05	N.D.	N.D.	| Symbols: NUA, AtTPR | nuclear pore anchor | chr1:29819176-29832809 REVERSE LENGTH=2093
AT3G57410	0.931308	0.426219	1.31996	0.0612454	0.878128	0.415638	0.648677	0.000747746	---	---	| Symbols: VLN3, ATVLN3 | villin 3 | chr3:21243615-21249809 REVERSE LENGTH=965
AT1G20970	0.809245	0.302032	N.D.	N.D.	1.08293	0.77692	0.440792	0.000257826	0.764075	0.120485	| Symbols: | FUNCTIONS IN: molecular_function unknown; INVOLVED IN: biological_process unknown; LOCATED IN: plasma membrane, vacuole; EXPRESSED IN: guard cell, cultured cell; BEST Arabidopsis thaliana protein match is: proton pump interactor 1 (TAI
AT2G29550	0.963627	0.520634	1.16352	0.123536	0.812647	0.17751	0.534521	6.95852e-06	0.829427	0.20611	| Symbols: TUB7 | tubulin beta-7 chain | chr2:12644258-12645932 REVERSE LENGTH=449
AT1G79870	0.964478	0.867999	N.D.	N.D.	N.D.	N.D.	0.127301	7.48219e-11	N.D.	N.D.	| Symbols: | D-isomer specific 2-hydroxyacid dehydrogenase family protein | chr1:30044794-30045851 FORWARD LENGTH=313
AT4G26780	1.19766	0.108303	1.13282	0.193331	0.937582	0.738186	0.525637	0.00325669	0.999192	0.726947	| Symbols: AR192 | Co-chaperone GrpE family protein | chr4:13485066-13486560 REVERSE LENGTH=327
AT4G27500	0.893359	0.31701	1.09498	0.392041	1.13545	0.300778	0.74852	0.0319911	1.00933	0.826749	| Symbols: PPI1 | proton pump interactor 1 | chr4:13743614-13745900 FORWARD LENGTH=612
AT5G42950	0.96756	0.602424	0.97676	0.68552	1.19426	0.14115	0.720874	0.0238157	1.09427	0.32103	| Symbols: | GYF domain-containing protein | chr5:17224436-17231044 FORWARD LENGTH=1714
AT2G37250	0.877049	0.287278	1.15595	0.0631521	1.21235	0.147038	0.71272	0.0219013	0.989964	0.919498	| Symbols: ADK, ATPADK1 | adenosine kinase | chr2:15641991-15643318 FORWARD LENGTH=284
AT1G68560	0.809536	0.141819	1.07885	0.775585	1.11911	0.286644	0.641344	0.000511932	1.26525	0.0872588	| Symbols: ATXYL1, XYL1, TRG1 | alpha-xylosidase 1 | chr1:25734435-25737897 REVERSE LENGTH=915
AT1G17880	0.863023	0.527199	1.28326	0.0857689	1.28317	0.111192	0.540002	0.00400146	0.912498	0.813799	| Symbols: BTF3, ATBTF3 | basic transcription factor 3 | chr1:6152572-6153425 REVERSE LENGTH=165
AT4G32605	0.948148	0.958625	1.12439	0.380589	1.12231	0.167293	0.683271	0.0397547	1.04294	0.462085	| Symbols: | Mitochondrial glycoprotein family protein | chr4:15726429-15727864 REVERSE LENGTH=227
AT1G20220	1.05069	0.829382	---	---	---	---	0.725998	0.024457	0.94831	0.692491	| Symbols: | Alba DNA/RNA-binding protein | chr1:7005090-7007285 REVERSE LENGTH=315
AT5G57290	0.838476	0.0854442	1.02891	0.709816	1.09875	0.778759	0.746919	0.042756	0.800233	0.0756778	| Symbols: | 60S acidic ribosomal protein family | chr5:23207049-23207835 REVERSE LENGTH=120
AT1G26110	N.D.	N.D.	1.23246	0.0875913	1.27222	0.0646575	0.661776	0.0105879	N.D.	N.D.	| Symbols: DCP5 | decapping 5 | chr1:9024616-9027556 REVERSE LENGTH=611
AT4G27000	N.D.	N.D.	1.29572	0.0854931	1.04093	0.914896	0.716162	0.015067	N.D.	N.D.	| Symbols: ATRBP45C | RNA-binding (RRM/RBD/RNP motifs) family protein | chr4:13554983-13557763 REVERSE LENGTH=415
AT1G76810	0.92912	0.710849	0.935627	0.820115	1.06747	0.462053	0.680628	0.0279616	1.15888	0.376677	| Symbols: | eukaryotic translation initiation factor 2 (eIF-2) family protein | chr1:28831366-28836310 REVERSE LENGTH=1294
AT1G29850	N.D.	N.D.	1.16126	0.0795952	N.D.	N.D.	0.736878	0.0308614	N.D.	N.D.	| Symbols: | double-stranded DNA-binding family protein | chr1:10447866-10449630 FORWARD LENGTH=130
AT1G29250	N.D.	N.D.	N.D.	N.D.	N.D.	N.D.	0.679326	0.00443386	1.0149	0.794855	| Symbols: | Alba DNA/RNA-binding protein | chr1:10223461-10224592 REVERSE LENGTH=130
AT3G11820	0.995762	0.95474	0.868965	0.290668	N.D.	N.D.	0.710098	0.0130465	N.D.	N.D.	| Symbols: SYP121, AT-SYR1, ATSYP121, SYR1, ATSYR1, PEN1 | syntaxin of plants 121 | chr3:3729540-3730868 REVERSE LENGTH=346
AT5G08280	0.924577	0.413352	N.D.	N.D.	1.4893	0.0995597	0.624908	0.0157937	N.D.	N.D.	| Symbols: HEMC | hydroxymethylbilane synthase | chr5:2663763-2665596 REVERSE LENGTH=382
AT1G30630	0.98121	0.845266	1.1425	0.268642	1.0736	0.53457	0.682521	0.00153426	1.05651	0.668118	| Symbols: | Coatomer epsilon subunit | chr1:10858546-10860173 REVERSE LENGTH=292
AT3G09740	0.680254	0.079127	1.05431	0.576557	---	---	0.674785	0.0334437	1.02567	0.819032	| Symbols: SYP71, ATSYP71 | syntaxin of plants 71 | chr3:2989615-2991354 FORWARD LENGTH=266
AT5G50920	0.8539	0.122595	1.42413	0.0572785	0.823259	0.0743267	0.726434	0.0139793	N.D.	N.D.	| Symbols: CLPC, ATHSP93-V, HSP93-V, DCA1, CLPC1 | CLPC homologue 1 | chr5:20715710-20719800 REVERSE LENGTH=929
AT3G06040	0.77958	0.15672	---	---	1.00863	0.833891	0.578883	0.0115451	0.956207	0.86375	| Symbols: | Ribosomal protein L12/ ATP-dependent Clp protease adaptor protein ClpS family protein | chr3:1824516-1825076 REVERSE LENGTH=186
AT5G26667	0.938485	0.80737	N.D.	N.D.	0.815834	0.092377	0.499071	0.000150418	N.D.	N.D.	| Symbols: PYR6 | P-loop containing nucleoside triphosphate hydrolases superfamily protein | chr5:9276659-9278091 FORWARD LENGTH=202
AT5G53620	0.926967	0.523147	1.25234	0.215217	0.902235	0.337662	0.61817	0.00250276	0.875099	0.227921	| Symbols: | unknown protein; INVOLVED IN: biological_process unknown; EXPRESSED IN: 23 plant structures; EXPRESSED DURING: 13 growth stages; Has 28929 Blast hits to 19542 proteins in 1425 species: Archae - 211; Bacteria - 3079; Metazoa - 14558; Fu
AT3G27310	1.02336	0.892021	1.22726	0.302436	1.13915	0.082311	0.620441	0.00195383	0.951124	0.715485	| Symbols: PUX1 | plant UBX domain-containing protein 1 | chr3:10087360-10089077 REVERSE LENGTH=251
AT2G21870	0.860651	0.329115	N.D.	N.D.	N.D.	N.D.	0.578192	0.00463069	0.883551	0.323889	| Symbols: MGP1 | copper ion binding;cobalt ion binding;zinc ion binding | chr2:9320456-9322618 REVERSE LENGTH=240
AT3G07660	1.0806	0.622755	N.D.	N.D.	1.23069	0.0799728	0.410911	0.0147266	0.923595	0.870701	| Symbols: | Kinase-related protein of unknown function (DUF1296) | chr3:2445275-2450372 REVERSE LENGTH=841
AT1G14980	0.812149	0.155367	1.35191	0.0508717	1.16465	0.0667078	0.671441	0.0201149	0.961066	0.953559	| Symbols: CPN10 | chaperonin 10 | chr1:5165930-5166654 REVERSE LENGTH=98
AT2G19750	0.820351	0.0953725	1.08857	0.667971	1.07517	0.718306	0.69101	0.00272961	0.943317	0.625819	| Symbols: | Ribosomal protein S30 family protein | chr2:8515037-8515806 FORWARD LENGTH=62
AT1G80670	1.04449	0.531257	1.27596	0.156393	1.08912	0.478697	0.478692	0.00137467	1.32472	0.1268	| Symbols: | Transducin/WD40 repeat-like superfamily protein | chr1:30320809-30323543 REVERSE LENGTH=349
AT3G16440	0.991645	0.83669	1.25113	0.142816	1.18421	0.126221	0.669475	0.00232047	0.923752	0.303689	| Symbols: ATMLP-300B, MEE36, MLP-300B | myrosinase-binding protein-like protein-300B | chr3:5586087-5587541 FORWARD LENGTH=300
AT1G48610	1.06419	0.642353	1.21419	0.401178	1.04373	0.781859	0.704664	0.0374435	N.D.	N.D.	| Symbols: | AT hook motif-containing protein | chr1:17971027-17972798 REVERSE LENGTH=212
AT1G70190	0.917345	0.677693	N.D.	N.D.	1.0341	0.674354	0.665671	0.0276337	1.04123	0.736732	| Symbols: | Ribosomal protein L7/L12, oligomerisation;Ribosomal protein L7/L12, C-terminal/adaptor protein ClpS-like | chr1:26430616-26431242 FORWARD LENGTH=208
AT1G14650	N.D.	N.D.	1.31789	0.197918	0.904057	0.496292	0.603906	0.00502027	N.D.	N.D.	| Symbols: | SWAP (Suppressor-of-White-APricot)/surp domain-containing protein / ubiquitin family protein | chr1:5028077-5030520 FORWARD LENGTH=785
AT5G20500	1.09797	0.527028	1.18063	0.208272	0.834164	0.277646	0.648929	0.00495392	0.944501	0.703498	| Symbols: | Glutaredoxin family protein | chr5:6938652-6939665 FORWARD LENGTH=135
AT5G12140	0.955024	0.539169	1.26936	0.0872846	---	---	0.399951	3.27207e-06	0.859231	0.305162	| Symbols: ATCYS1, CYS1 | cystatin-1 | chr5:3923295-3923936 REVERSE LENGTH=101
AT5G11260	0.983594	0.916528	1.14792	0.0901989	---	---	0.676521	0.00753497	0.89033	0.503209	| Symbols: HY5, TED 5 | Basic-leucine zipper (bZIP) transcription factor family protein | chr5:3593583-3594800 REVERSE LENGTH=168
AT5G43780	1.05922	0.586289	---	---	1.17364	0.328669	0.624202	0.0185159	N.D.	N.D.	| Symbols: APS4 | Pseudouridine synthase/archaeosine transglycosylase-like family protein | chr5:17589631-17591480 REVERSE LENGTH=469
AT5G23210	0.998706	0.96664	1.53991	0.0554751	N.D.	N.D.	0.53898	0.000125679	0.943489	0.643539	| Symbols: SCPL34 | serine carboxypeptidase-like 34 | chr5:7810892-7814837 FORWARD LENGTH=499
AT1G44835	0.926845	0.377248	1.18906	0.259895	N.D.	N.D.	0.716288	0.000430824	N.D.	N.D.	| Symbols: | YbaK/aminoacyl-tRNA synthetase-associated domain | chr1:16939909-16942337 FORWARD LENGTH=307
AT5G09650	0.96196	0.471749	1.01539	0.870558	1.10031	0.29631	0.668751	0.00337022	0.989522	0.740596	| Symbols: AtPPa6, PPa6 | pyrophosphorylase 6 | chr5:2991331-2993117 REVERSE LENGTH=300
AT5G46790	0.945972	0.842438	1.3474	0.0833989	1.06887	0.517802	0.603108	0.00837593	N.D.	N.D.	| Symbols: PYL1, RCAR12 | PYR1-like 1 | chr5:18984063-18984728 REVERSE LENGTH=221
AT5G62270	1.16856	0.243019	N.D.	N.D.	1.44901	0.122725	0.444698	0.00933754	1.02541	0.836233	| Symbols: | BEST Arabidopsis thaliana protein match is: mucin-related (TAIR:AT2G02880.1); Has 35333 Blast hits to 34131 proteins in 2444 species: Archae - 798; Bacteria - 22429; Metazoa - 974; Fungi - 991; Plants - 531; Viruses - 0; Other Eukaryot
AT3G60100	N.D.	N.D.	1.04915	0.972449	1.39326	0.0649669	0.632942	0.0348832	N.D.	N.D.	| Symbols: CSY5 | citrate synthase 5 | chr3:22192888-22196246 FORWARD LENGTH=464
AT3G58750	1.08053	0.549482	---	---	N.D.	N.D.	0.615928	0.000489204	N.D.	N.D.	| Symbols: CSY2 | citrate synthase 2 | chr3:21724564-21727458 REVERSE LENGTH=514
AT1G43190	N.D.	N.D.	N.D.	N.D.	N.D.	N.D.	0.52237	0.00764247	0.761494	0.140904	| Symbols: PTB3 | polypyrimidine tract-binding protein 3 | chr1:16275432-16278185 REVERSE LENGTH=432
AT3G63250	0.919169	0.516815	0.921561	0.50103	0.949653	0.666482	0.629405	0.00807251	1.21762	0.186429	| Symbols: HMT-2, ATHMT-2, HMT2 | homocysteine methyltransferase 2 | chr3:23370575-23372587 REVERSE LENGTH=333
AT3G02900	1.07529	0.644389	0.999784	0.682967	---	---	0.674273	0.0498713	1.13018	0.452071	| Symbols: | unknown protein; FUNCTIONS IN: molecular_function unknown; INVOLVED IN: biological_process unknown; LOCATED IN: chloroplast; EXPRESSED IN: 22 plant structures; EXPRESSED DURING: 13 growth stages; BEST Arabidopsis thaliana protein match
AT2G37190	0.833115	0.100375	N.D.	N.D.	1.21378	0.0923426	0.757064	0.0281621	N.D.	N.D.	| Symbols: | Ribosomal protein L11 family protein | chr2:15619559-15620059 REVERSE LENGTH=166
AT3G60820	0.964227	0.769632	1.42836	0.06057	0.991389	0.834503	0.701869	0.00402064	0.972362	0.897165	| Symbols: PBF1 | N-terminal nucleophile aminohydrolases (Ntn hydrolases) superfamily protein | chr3:22472038-22473809 REVERSE LENGTH=223
AT4G35060	0.845257	0.13858	1.21614	0.0802251	0.837035	0.196283	0.661443	0.000345515	1.00394	0.837357	| Symbols: HIPP25 | Heavy metal transport/detoxification superfamily protein | chr4:16685874-16686419 REVERSE LENGTH=153
AT3G10620	N.D.	N.D.	N.D.	N.D.	N.D.	N.D.	0.665857	0.00702596	N.D.	N.D.	| Symbols: ATNUDX26, NUDX26 | nudix hydrolase homolog 26 | chr3:3320263-3321565 FORWARD LENGTH=216
AT5G58070	0.962139	0.890502	1.12667	0.205792	0.911959	0.0863989	0.666747	0.01419	0.88444	0.465714	| Symbols: ATTIL, TIL | temperature-induced lipocalin | chr5:23500512-23501156 REVERSE LENGTH=186
AT3G61260	0.861726	0.329124	1.20266	0.211705	0.994903	0.79701	0.327196	9.17966e-06	0.967111	0.851561	| Symbols: | Remorin family protein | chr3:22675403-22676701 REVERSE LENGTH=212
AT5G16840	1.0254	0.907831	1.01798	0.663401	0.79657	0.255404	0.562528	0.0352217	1.13482	0.373088	| Symbols: BPA1 | binding partner of acd11 1 | chr5:5536042-5538026 FORWARD LENGTH=259
AT3G51010	0.798618	0.0729954	N.D.	N.D.	1.06268	0.761418	0.51933	5.24021e-05	N.D.	N.D.	| Symbols: | unknown protein; FUNCTIONS IN: molecular_function unknown; INVOLVED IN: biological_process unknown; LOCATED IN: mitochondrion, plastid; EXPRESSED IN: 22 plant structures; EXPRESSED DURING: 13 growth stages; Has 24 Blast hits to 24 prot
AT4G35450	0.95508	0.844308	N.D.	N.D.	1.41906	0.101714	0.543743	0.00139013	0.925099	0.723371	| Symbols: AKR2, AFT, AKR2A | ankyrin repeat-containing protein 2 | chr4:16839862-16841759 FORWARD LENGTH=342
AT1G10590	N.D.	N.D.	1.17498	0.135398	N.D.	N.D.	0.456634	1.22828e-05	N.D.	N.D.	| Symbols: | Nucleic acid-binding, OB-fold-like protein | chr1:3502324-3502991 REVERSE LENGTH=139
AT5G58090	N.D.	N.D.	N.D.	N.D.	1.2329	0.392246	0.654305	0.0211863	N.D.	N.D.	| Symbols: | O-Glycosyl hydrolases family 17 protein | chr5:23505556-23507193 REVERSE LENGTH=477
AT4G02450	0.809037	0.226574	1.29073	0.0794843	1.09954	0.40763	0.643742	0.0132034	0.776755	0.13377	| Symbols: | HSP20-like chaperones superfamily protein | chr4:1073987-1075765 REVERSE LENGTH=241
AT2G40660	0.975945	0.821471	1.17637	0.0575599	1.07501	0.419895	0.747332	0.00425953	0.948216	0.502217	| Symbols: | Nucleic acid-binding, OB-fold-like protein | chr2:16966011-16968866 FORWARD LENGTH=389
AT3G61430	N.D.	N.D.	0.591362	0.0643204	N.D.	N.D.	0.608756	0.0208697	N.D.	N.D.	| Symbols: PIP1A, ATPIP1, PIP1, PIP1;1 | plasma membrane intrinsic protein 1A | chr3:22733657-22735113 FORWARD LENGTH=286
AT2G40765	---	---	N.D.	N.D.	---	---	0.545296	0.00723276	0.919014	0.779421	| Symbols: | unknown protein; FUNCTIONS IN: molecular_function unknown; INVOLVED IN: biological_process unknown; LOCATED IN: mitochondrion, mitochondrial respiratory chain complex III; EXPRESSED IN: 24 plant structures; EXPRESSED DURING: 15 growth
AT3G12490	0.854212	0.211454	1.26789	0.0783282	1.08086	0.404645	0.67908	0.0122224	0.910842	0.460852	| Symbols: ATCYSB, ATCYS6, CYSB | cystatin B | chr3:3960523-3961777 REVERSE LENGTH=201
AT3G27430	N.D.	N.D.	N.D.	N.D.	N.D.	N.D.	0.724301	0.0217406	N.D.	N.D.	| Symbols: PBB1 | N-terminal nucleophile aminohydrolases (Ntn hydrolases) superfamily protein | chr3:10152910-10155036 FORWARD LENGTH=267
AT4G31200	N.D.	N.D.	1.32466	0.0838394	0.908203	0.721857	0.641104	0.0181257	N.D.	N.D.	| Symbols: | SWAP (Suppressor-of-White-APricot)/surp RNA-binding domain-containing protein | chr4:15162323-15164568 REVERSE LENGTH=650
AT5G22140	N.D.	N.D.	1.08677	0.356353	0.915771	0.220805	0.666806	0.00191353	0.920114	0.715869	| Symbols: | FAD/NAD(P)-binding oxidoreductase family protein | chr5:7340284-7341657 REVERSE LENGTH=365
AT3G12610	0.94023	0.890985	N.D.	N.D.	1.1009	0.677093	0.424562	0.000879191	1.08093	0.852368	| Symbols: DRT100 | Leucine-rich repeat (LRR) family protein | chr3:4006661-4007779 REVERSE LENGTH=372
AT3G44590	---	---	---	---	1.07637	0.588582	0.551325	6.19668e-05	1.02708	0.867386	| Symbols: | 60S acidic ribosomal protein family | chr3:16163983-16164658 FORWARD LENGTH=111
AT3G55650	N.D.	N.D.	0.965353	0.844711	N.D.	N.D.	0.706477	0.00908187	N.D.	N.D.	| Symbols: | Pyruvate kinase family protein | chr3:20647085-20648617 FORWARD LENGTH=510
AT3G53580	1.05895	0.36681	1.33663	0.0812887	1.01139	0.934833	0.733381	0.000208727	0.969658	0.611996	| Symbols: | diaminopimelate epimerase family protein | chr3:19864784-19866907 FORWARD LENGTH=362
AT4G32720	1.09191	0.328175	1.08125	0.414357	1.01314	0.933722	0.677612	0.00118721	0.971804	0.81276	| Symbols: AtLa1, La1 | La protein 1 | chr4:15787313-15789683 FORWARD LENGTH=433
AT1G78300	1.06932	0.474223	1.05229	0.609218	1.00715	0.872273	0.610316	0.00756333	1.084	0.606777	| Symbols: GRF2, 14-3-3OMEGA, GF14 OMEGA | general regulatory factor 2 | chr1:29461883-29463052 FORWARD LENGTH=259
AT4G34490	1.01958	0.756209	0.896502	0.375911	0.845055	0.116272	0.706348	0.000843422	1.09948	0.308577	| Symbols: ATCAP1, CAP 1, CAP1 | cyclase associated protein 1 | chr4:16484896-16487355 REVERSE LENGTH=476
AT4G21460	N.D.	N.D.	1.34646	0.200914	N.D.	N.D.	0.501917	0.000494762	N.D.	N.D.	| Symbols: | Ribosomal protein S24/S35, mitochondrial | chr4:11428530-11430390 FORWARD LENGTH=415
AT4G09000	1.00011	0.987424	1.17313	0.108289	0.975297	0.896102	0.767173	0.0117349	0.917937	0.275883	| Symbols: GRF1, GF14 CHI | general regulatory factor 1 | chr4:5775387-5777157 FORWARD LENGTH=267
AT5G65760	0.929887	0.531208	N.D.	N.D.	N.D.	N.D.	0.603457	0.00325582	1.21182	0.139144	| Symbols: | Serine carboxypeptidase S28 family protein | chr5:26308289-26310891 FORWARD LENGTH=515
AT3G22110	0.969682	0.67559	N.D.	N.D.	1.09087	0.12554	0.72904	0.0139554	1.07238	0.208124	| Symbols: PAC1 | 20S proteasome alpha subunit C1 | chr3:7792819-7793571 REVERSE LENGTH=250
AT2G47380	0.985134	0.934202	1.11466	0.154029	1.08093	0.406422	0.75838	0.0176427	0.914708	0.461878	| Symbols: | Cytochrome c oxidase subunit Vc family protein | chr2:19441694-19441888 FORWARD LENGTH=64
AT4G24130	1.06298	0.622249	N.D.	N.D.	0.931137	0.310472	0.740715	0.00854901	1.00394	0.922079	| Symbols: | Protein of unknown function, DUF538 | chr4:12527861-12528423 FORWARD LENGTH=157
AT4G28300	0.98327	0.865928	N.D.	N.D.	1.02543	0.789273	0.62645	0.0204492	N.D.	N.D.	| Symbols: | Protein of unknown function (DUF1421) | chr4:14014860-14016823 FORWARD LENGTH=496
AT1G67230	0.831431	0.16096	0.986537	0.794723	0.89525	0.528495	0.553954	0.000602162	N.D.	N.D.	| Symbols: LINC1 | little nuclei1 | chr1:25151561-25156032 REVERSE LENGTH=1132
AT2G01530	0.885233	0.366812	1.24306	0.130053	1.04059	0.830941	0.578993	0.000107052	N.D.	N.D.	| Symbols: MLP329 | MLP-like protein 329 | chr2:239815-240349 FORWARD LENGTH=151
AT3G62030	N.D.	N.D.	---	---	N.D.	N.D.	0.737882	0.0143185	N.D.	N.D.	| Symbols: ROC4 | rotamase CYP 4 | chr3:22973708-22975139 FORWARD LENGTH=260
AT1G64200	0.814924	0.085909	1.31446	0.0827209	---	---	0.769271	0.0245152	0.967345	0.72211	| Symbols: VHA-E3 | vacuolar H+-ATPase subunit E isoform 3 | chr1:23828537-23830002 REVERSE LENGTH=237
AT3G51890	1.20607	0.231017	---	---	0.89544	0.432147	0.552395	0.0050496	N.D.	N.D.	| Symbols: | Clathrin light chain protein | chr3:19249686-19250890 REVERSE LENGTH=258
AT4G13890	---	---	---	---	N.D.	N.D.	0.688999	0.00759532	N.D.	N.D.	| Symbols: SHM5, EDA36, EDA37 | Pyridoxal phosphate (PLP)-dependent transferases superfamily protein | chr4:8032146-8033718 REVERSE LENGTH=470
AT2G24590	0.787774	0.236953	1.15436	0.300965	1.25427	0.099406	0.764066	0.0307987	0.807989	0.29827	| Symbols: RSZ22a, At-RSZ22a | RNA recognition motif and CCHC-type zinc finger domains containing protein | chr2:10449837-10450860 FORWARD LENGTH=196
AT5G43070	N.D.	N.D.	N.D.	N.D.	N.D.	N.D.	0.591591	0.00668412	N.D.	N.D.	| Symbols: WPP1 | WPP domain protein 1 | chr5:17289259-17289726 REVERSE LENGTH=155
AT5G14800	N.D.	N.D.	1.10185	0.0748836	1.16988	0.1929	0.741174	0.0135154	1.03143	0.975299	| Symbols: P5CR, AT-P5R, AT-P5C1, EMB2772 | pyrroline-5- carboxylate (P5C) reductase | chr5:4786190-4787618 REVERSE LENGTH=276
AT2G27210	N.D.	N.D.	N.D.	N.D.	N.D.	N.D.	0.766867	0.0186418	N.D.	N.D.	| Symbols: BSL3 | BRI1 suppressor 1 (BSU1)-like 3 | chr2:11630188-11636182 FORWARD LENGTH=1006
AT1G07830	0.964424	0.918008	1.5473	0.0529148	N.D.	N.D.	0.755968	0.011133	0.908992	0.648608	| Symbols: | ribosomal protein L29 family protein | chr1:2422549-2423392 FORWARD LENGTH=144
AT5G27700	N.D.	N.D.	1.25369	0.10131	0.979695	0.961054	0.606377	0.0156756	N.D.	N.D.	| Symbols: | Ribosomal protein S21e | chr5:9807541-9808048 REVERSE LENGTH=82
AT5G26030	N.D.	N.D.	N.D.	N.D.	N.D.	N.D.	0.732141	0.0460729	N.D.	N.D.	| Symbols: FC1, FC-I, ATFC-I | ferrochelatase 1 | chr5:9096675-9098752 FORWARD LENGTH=466
AT1G47490	N.D.	N.D.	N.D.	N.D.	N.D.	N.D.	0.677995	0.00746358	0.842196	0.178114	| Symbols: ATRBP47C, RBP47C | RNA-binding protein 47C | chr1:17424801-17427182 FORWARD LENGTH=432
AT1G06960	N.D.	N.D.	---	---	N.D.	N.D.	0.703402	0.0220133	N.D.	N.D.	| Symbols: | RNA-binding (RRM/RBD/RNP motifs) family protein | chr1:2135930-2137533 FORWARD LENGTH=229
AT3G13570	N.D.	N.D.	1.45952	0.0618749	1.52642	0.0709525	0.654987	0.0421987	1.07674	0.434575	| Symbols: SCL30A, At-SCL30A | SC35-like splicing factor 30A | chr3:4429564-4431602 REVERSE LENGTH=262
AT1G09400	---	---	---	---	---	---	0.643172	0.00234279	N.D.	N.D.	| Symbols: | FMN-linked oxidoreductases superfamily protein | chr1:3033676-3034993 REVERSE LENGTH=324
AT3G09890	N.D.	N.D.	N.D.	N.D.	N.D.	N.D.	0.60334	0.0321188	N.D.	N.D.	| Symbols: | Ankyrin repeat family protein | chr3:3032678-3034158 FORWARD LENGTH=206
AT5G11340	1.28182	0.117327	N.D.	N.D.	1.65899	0.107379	0.723418	0.0102045	0.872516	0.821513	| Symbols: | Acyl-CoA N-acyltransferases (NAT) superfamily protein | chr5:3619226-3621068 FORWARD LENGTH=164
AT2G18450	---	---	1.26044	0.267592	1.13694	0.388606	0.389502	0.000456761	N.D.	N.D.	| Symbols: SDH1-2 | succinate dehydrogenase 1-2 | chr2:7997510-8000801 REVERSE LENGTH=632
AT1G66410	N.D.	N.D.	---	---	N.D.	N.D.	0.435051	7.63159e-05	N.D.	N.D.	| Symbols: CAM4, ACAM-4 | calmodulin 4 | chr1:24774431-24775785 REVERSE LENGTH=149
AT3G19950	0.903415	0.318899	N.D.	N.D.	1.1091	0.542524	0.767943	0.0298312	0.866805	0.22676	| Symbols: | RING/U-box superfamily protein | chr3:6942853-6943839 FORWARD LENGTH=328
AT1G03475	1.01917	0.971416	N.D.	N.D.	0.877301	0.37524	0.755588	0.0348126	0.811057	0.123322	| Symbols: LIN2, HEMF1, ATCPO-I | Coproporphyrinogen III oxidase | chr1:869302-871175 REVERSE LENGTH=386
AT4G34412	0.900917	0.55579	N.D.	N.D.	N.D.	N.D.	0.61398	0.0232623	N.D.	N.D.	| Symbols: | CONTAINS InterPro DOMAIN/s: Kinase binding protein CGI-121 (InterPro:IPR013926); Has 275 Blast hits to 275 proteins in 139 species: Archae - 0; Bacteria - 5; Metazoa - 98; Fungi - 109; Plants - 42; Viruses - 0; Other Eukaryotes - 21 (s
AT5G35910	0.779454	0.0724172	N.D.	N.D.	1.34895	0.151785	0.509217	0.000897751	0.865154	0.197044	| Symbols: | Polynucleotidyl transferase, ribonuclease H fold protein with HRDC domain | chr5:14029871-14035405 REVERSE LENGTH=870
AT4G11210	0.92111	0.764985	N.D.	N.D.	---	---	0.672917	0.0022876	0.901176	0.144572	| Symbols: | Disease resistance-responsive (dirigent-like protein) family protein | chr4:6832691-6833245 FORWARD LENGTH=184
AT5G13850	---	---	N.D.	N.D.	---	---	0.505102	0.000499312	0.809672	0.195534	| Symbols: NACA3 | nascent polypeptide-associated complex subunit alpha-like protein 3 | chr5:4471361-4472676 FORWARD LENGTH=204
AT3G53460	---	---	N.D.	N.D.	---	---	0.697695	0.00107189	N.D.	N.D.	| Symbols: CP29 | chloroplast RNA-binding protein 29 | chr3:19819738-19821423 REVERSE LENGTH=342
AT4G09160	N.D.	N.D.	N.D.	N.D.	N.D.	N.D.	0.144027	1.0286e-10	N.D.	N.D.	| Symbols: | SEC14 cytosolic factor family protein / phosphoglyceride transfer family protein | chr4:5839761-5842158 FORWARD LENGTH=668
AT3G60880	N.D.	N.D.	1.04393	0.944374	0.867834	0.121413	0.63279	0.00368335	1.089	0.424765	| Symbols: DHDPS, DHDPS1 | dihydrodipicolinate synthase 1 | chr3:22495086-22496542 FORWARD LENGTH=364
AT5G65720	N.D.	N.D.	1.15346	0.0619375	1.17396	0.107818	0.653969	0.00122505	N.D.	N.D.	| Symbols: ATNIFS1, NIFS1, NFS1, ATNFS1 | nitrogen fixation S (NIFS)-like 1 | chr5:26296349-26297710 FORWARD LENGTH=453
AT3G58510	N.D.	N.D.	N.D.	N.D.	N.D.	N.D.	0.740928	0.0106299	N.D.	N.D.	| Symbols: | DEA(D/H)-box RNA helicase family protein | chr3:21640608-21643464 FORWARD LENGTH=612
AT2G47850	0.698362	0.0544533	N.D.	N.D.	N.D.	N.D.	0.549129	0.0088942	N.D.	N.D.	| Symbols: | Zinc finger C-x8-C-x5-C-x3-H type family protein | chr2:19595953-19598119 FORWARD LENGTH=468
AT5G04800	N.D.	N.D.	N.D.	N.D.	N.D.	N.D.	0.639949	0.00202441	N.D.	N.D.	| Symbols: | Ribosomal S17 family protein | chr5:1389217-1389642 FORWARD LENGTH=141
AT1G27970	0.938294	0.994277	1.21396	0.293545	N.D.	N.D.	0.636837	0.00998285	0.928733	0.501773	| Symbols: NTF2B | nuclear transport factor 2B | chr1:9746921-9747787 FORWARD LENGTH=126
AT5G55070	N.D.	N.D.	N.D.	N.D.	N.D.	N.D.	0.665711	0.00674879	0.978447	0.839242	| Symbols: | Dihydrolipoamide succinyltransferase | chr5:22347637-22350409 FORWARD LENGTH=464
AT1G49970	1.21014	0.0678678	N.D.	N.D.	N.D.	N.D.	0.438101	5.04987e-05	1.36413	0.198482	| Symbols: CLPR1, NCLPP5, SVR2 | CLP protease proteolytic subunit 1 | chr1:18501936-18504462 REVERSE LENGTH=387
AT5G39600	N.D.	N.D.	N.D.	N.D.	0.916246	0.303404	0.554393	0.013748	N.D.	N.D.	| Symbols: | CONTAINS InterPro DOMAIN/s: Ribosomal protein L53, mitochondrial (InterPro:IPR019716); Has 50 Blast hits to 50 proteins in 19 species: Archae - 0; Bacteria - 0; Metazoa - 6; Fungi - 0; Plants - 42; Viruses - 0; Other Eukaryotes - 2 (so
AT3G10640	N.D.	N.D.	N.D.	N.D.	1.23014	0.140756	0.385066	2.73848e-05	N.D.	N.D.	| Symbols: VPS60.1 | SNF7 family protein | chr3:3323501-3324905 REVERSE LENGTH=235
AT3G07230	N.D.	N.D.	N.D.	N.D.	1.53264	0.0571646	0.552776	0.00468418	N.D.	N.D.	| Symbols: | wound-responsive protein-related | chr3:2299920-2300183 FORWARD LENGTH=46
AT5G44140	N.D.	N.D.	---	---	N.D.	N.D.	0.71094	0.0150398	N.D.	N.D.	| Symbols: ATPHB7, PHB7 | prohibitin 7 | chr5:17762491-17763629 FORWARD LENGTH=278
AT2G47110	0.939367	0.589621	N.D.	N.D.	N.D.	N.D.	0.690389	8.01978e-05	N.D.	N.D.	| Symbols: UBQ6 | ubiquitin 6 | chr2:19344701-19345174 FORWARD LENGTH=157
AT4G39260	1.10868	0.48701	N.D.	N.D.	N.D.	N.D.	0.651063	0.0301263	N.D.	N.D.	| Symbols: CCR1, ATGRP8, GR-RBP8, GRP8 | cold, circadian rhythm, and RNA binding 1 | chr4:18274166-18274958 REVERSE LENGTH=105
AT3G15970	1.46231	0.105806	N.D.	N.D.	N.D.	N.D.	0.70747	0.0435877	N.D.	N.D.	| Symbols: | NUP50 (Nucleoporin 50 kDa) protein | chr3:5408982-5410379 REVERSE LENGTH=465
AT5G48960	N.D.	N.D.	N.D.	N.D.	N.D.	N.D.	0.282514	3.14819e-06	N.D.	N.D.	| Symbols: | HAD-superfamily hydrolase, subfamily IG, 5'-nucleotidase | chr5:19849645-19853382 FORWARD LENGTH=642
AT2G37600	N.D.	N.D.	N.D.	N.D.	N.D.	N.D.	0.570767	0.00148943	N.D.	N.D.	| Symbols: | Ribosomal protein L36e family protein | chr2:15774410-15775203 REVERSE LENGTH=113
AT1G02840	N.D.	N.D.	N.D.	N.D.	N.D.	N.D.	0.6038	0.0149106	N.D.	N.D.	| Symbols: SR1, ATSRP34, SRP34, SR34, At-SR34 | RNA-binding (RRM/RBD/RNP motifs) family protein | chr1:626918-628995 FORWARD LENGTH=285
AT4G02230	N.D.	N.D.	N.D.	N.D.	N.D.	N.D.	0.616274	0.0213668	N.D.	N.D.	| Symbols: | Ribosomal protein L19e family protein | chr4:979391-980640 REVERSE LENGTH=208
AT1G12310	N.D.	N.D.	N.D.	N.D.	N.D.	N.D.	0.620853	0.00111691	N.D.	N.D.	| Symbols: | Calcium-binding EF-hand family protein | chr1:4187500-4187946 REVERSE LENGTH=148
AT3G14290	N.D.	N.D.	N.D.	N.D.	N.D.	N.D.	0.621435	0.000772738	N.D.	N.D.	| Symbols: PAE2 | 20S proteasome alpha subunit E2 | chr3:4764364-4766381 FORWARD LENGTH=237
AT3G09200	N.D.	N.D.	N.D.	N.D.	N.D.	N.D.	0.6234	1.00389e-05	N.D.	N.D.	| Symbols: | Ribosomal protein L10 family protein | chr3:2823364-2825020 REVERSE LENGTH=320
AT2G22290	N.D.	N.D.	N.D.	N.D.	N.D.	N.D.	0.662137	0.000505119	N.D.	N.D.	| Symbols: ATRABH1D, ATRAB-H1D, RAB-H1D, ATRAB6, RABH1d | RAB GTPase homolog H1D | chr2:9466568-9467688 FORWARD LENGTH=207
AT2G43090	N.D.	N.D.	N.D.	N.D.	N.D.	N.D.	0.765109	0.00864252	N.D.	N.D.	| Symbols: | Aconitase/3-isopropylmalate dehydratase protein | chr2:17918957-17919712 FORWARD LENGTH=251
AT3G53180	0.804458	0.152745	1.0998	0.551463	1.13354	0.601664	1.39348	0.0168121	0.787571	0.154807	| Symbols: | glutamate-ammonia ligases;catalytics;glutamate-ammonia ligases | chr3:19707068-19711188 FORWARD LENGTH=852
AT1G66240	0.889483	0.468349	N.D.	N.D.	1.00169	0.898912	1.53716	0.0224432	1.04945	0.604048	| Symbols: ATX1, ATATX1 | homolog of anti-oxidant 1 | chr1:24686445-24687327 REVERSE LENGTH=106
AT5G44380	N.D.	N.D.	N.D.	N.D.	1.30246	0.177239	1.61774	0.000393965	1.03259	0.765168	| Symbols: | FAD-binding Berberine family protein | chr5:17878873-17881369 REVERSE LENGTH=541
AT5G10230	1.33223	0.161319	0.928323	0.499024	0.84567	0.179712	1.3233	0.0205008	1.07574	0.585511	| Symbols: ANNAT7, ANN7 | annexin 7 | chr5:3209738-3211396 REVERSE LENGTH=316
AT5G64440	N.D.	N.D.	1.03341	0.856308	N.D.	N.D.	1.35601	0.0252755	N.D.	N.D.	| Symbols: AtFAAH, FAAH | fatty acid amide hydrolase | chr5:25766229-25770260 FORWARD LENGTH=607
AT3G01120	1.04065	0.789327	0.805931	0.155288	1.00016	0.90199	1.54217	0.0140265	0.870597	0.348356	| Symbols: MTO1, CGS, ATCYS1, CGS1 | Pyridoxal phosphate (PLP)-dependent transferases superfamily protein | chr3:39234-41865 REVERSE LENGTH=563
AT3G51550	N.D.	N.D.	1.08993	0.509632	N.D.	N.D.	1.31719	0.030436	N.D.	N.D.	| Symbols: FER | Malectin/receptor-like protein kinase family protein | chr3:19117877-19120564 REVERSE LENGTH=895
AT5G11520	1.14853	0.117763	1.14169	0.457272	1.13336	0.547354	1.54387	0.00928574	1.04368	0.599135	| Symbols: ASP3, YLS4 | aspartate aminotransferase 3 | chr5:3685257-3687721 REVERSE LENGTH=449
AT5G60160	1.16334	0.242992	0.912035	0.281209	0.917817	0.64357	1.33889	0.0150271	0.819039	0.155296	| Symbols: | Zn-dependent exopeptidases superfamily protein | chr5:24223887-24226783 REVERSE LENGTH=477
AT3G22200	1.1312	0.356252	0.958101	0.648638	0.933737	0.612081	1.476	6.23917e-06	N.D.	N.D.	| Symbols: POP2, GABA-T, HER1 | Pyridoxal phosphate (PLP)-dependent transferases superfamily protein | chr3:7835286-7838863 FORWARD LENGTH=504
AT3G16400	1.22096	0.188294	0.842117	0.106241	---	---	1.86514	6.19622e-06	N.D.	N.D.	| Symbols: ATMLP-470, NSP1, ATNSP1 | nitrile specifier protein 1 | chr3:5566516-5568330 FORWARD LENGTH=470
AT1G74100	N.D.	N.D.	N.D.	N.D.	1.24094	0.422978	1.33574	0.000374999	N.D.	N.D.	| Symbols: SOT16, ATSOT16, CORI-7, ATST5A | sulfotransferase 16 | chr1:27864489-27865505 REVERSE LENGTH=338
AT5G62530	1.19081	0.337117	1.07776	0.651946	1.17077	0.402946	1.39274	0.00449477	0.962556	0.802749	| Symbols: ALDH12A1, ATP5CDH, P5CDH | aldehyde dehydrogenase 12A1 | chr5:25099768-25103159 REVERSE LENGTH=556
AT5G13710	0.931777	0.354757	1.00795	0.952603	0.888749	0.328397	1.41793	0.0210673	0.987259	0.973721	| Symbols: SMT1, CPH | sterol methyltransferase 1 | chr5:4424048-4426866 REVERSE LENGTH=336
AT5G15490	0.995949	0.882878	0.96044	0.594698	0.906336	0.373672	1.30697	0.0191424	0.884601	0.559164	| Symbols: | UDP-glucose 6-dehydrogenase family protein | chr5:5027872-5029314 REVERSE LENGTH=480
AT2G34630	N.D.	N.D.	---	---	---	---	1.97842	0.00507075	N.D.	N.D.	| Symbols: GPPS, GPS1 | geranyl diphosphate synthase 1 | chr2:14579726-14581632 FORWARD LENGTH=321
AT1G70320	---	---	N.D.	N.D.	1.46552	0.0508928	2.20932	0.000331879	---	---	| Symbols: UPL2 | ubiquitin-protein ligase 2 | chr1:26488745-26501281 REVERSE LENGTH=3658
AT2G38750	0.868158	0.258133	1.09774	0.545624	0.787143	0.0953504	1.40472	0.0231092	1.11747	0.351654	| Symbols: ANNAT4 | annexin 4 | chr2:16196582-16198431 REVERSE LENGTH=319
AT4G21580	1.20303	0.350599	N.D.	N.D.	N.D.	N.D.	1.42432	0.00771381	N.D.	N.D.	| Symbols: | oxidoreductase, zinc-binding dehydrogenase family protein | chr4:11475822-11477514 FORWARD LENGTH=325
AT3G08030	1.21004	0.24639	1.04292	0.648623	1.10812	0.412885	1.47008	0.0125301	0.828754	0.137091	| Symbols: | Protein of unknown function, DUF642 | chr3:2564191-2565819 FORWARD LENGTH=365
AT2G44350	N.D.	N.D.	0.965607	0.531452	N.D.	N.D.	1.32161	0.00186593	N.D.	N.D.	| Symbols: ATCS, CSY4 | Citrate synthase family protein | chr2:18316673-18320524 FORWARD LENGTH=473
AT3G19710	0.781715	0.433012	1.23682	0.224837	N.D.	N.D.	1.412	0.0106461	N.D.	N.D.	| Symbols: BCAT4 | branched-chain aminotransferase4 | chr3:6847202-6849429 REVERSE LENGTH=354
AT3G26618	---	---	0.93143	0.507916	---	---	1.69735	0.00437292	N.D.	N.D.	| Symbols: ERF1-3 | eukaryotic release factor 1-3 | chr3:9788854-9790161 FORWARD LENGTH=435
AT5G23020	1.10567	0.229583	1.2424	0.0599682	0.785388	0.110751	1.58845	9.17743e-06	N.D.	N.D.	| Symbols: MAM-L, MAM3, IMS2 | 2-isopropylmalate synthase 2 | chr5:7718203-7721634 FORWARD LENGTH=503
AT1G50380	N.D.	N.D.	N.D.	N.D.	N.D.	N.D.	1.32307	0.047799	0.986962	0.694491	| Symbols: | Prolyl oligopeptidase family protein | chr1:18662480-18666185 FORWARD LENGTH=710
AT3G18860	0.962308	0.643825	0.827303	0.201321	0.859213	0.192831	1.43266	0.022485	0.947941	0.657715	| Symbols: | transducin family protein / WD-40 repeat family protein | chr3:6501774-6508352 FORWARD LENGTH=760
AT1G06400	1.05704	0.932295	N.D.	N.D.	---	---	1.70925	0.000597883	0.828894	0.146617	| Symbols: ARA2, ATRABA1A, ATRAB11E, ARA-2 | Ras-related small GTP-binding family protein | chr1:1951089-1952686 REVERSE LENGTH=216
AT4G05160	1.08967	0.761754	0.69596	0.122423	N.D.	N.D.	1.39874	0.00439155	N.D.	N.D.	| Symbols: | AMP-dependent synthetase and ligase family protein | chr4:2664451-2666547 FORWARD LENGTH=544
AT4G31810	0.964468	0.741878	0.924722	0.471782	N.D.	N.D.	1.30383	0.049698	0.976072	0.84761	| Symbols: | ATP-dependent caseinolytic (Clp) protease/crotonase family protein | chr4:15387365-15390290 REVERSE LENGTH=409
AT5G56740	0.767811	0.145817	N.D.	N.D.	N.D.	N.D.	1.66142	0.00518171	N.D.	N.D.	| Symbols: HAG2, HAC7, HAG02, HAC07 | histone acetyltransferase of the GNAT family 2 | chr5:22953009-22955577 REVERSE LENGTH=467
AT2G20610	N.D.	N.D.	0.926425	0.639024	1.16846	0.0778999	1.36756	0.0471203	0.908155	0.411001	| Symbols: SUR1, HLS3, RTY, ALF1, RTY1 | Tyrosine transaminase family protein | chr2:8878150-8880298 REVERSE LENGTH=462
AT4G00560	N.D.	N.D.	N.D.	N.D.	N.D.	N.D.	1.77178	0.0120143	N.D.	N.D.	| Symbols: | NAD(P)-binding Rossmann-fold superfamily protein | chr4:240798-242267 REVERSE LENGTH=327
AT5G38020	N.D.	N.D.	N.D.	N.D.	N.D.	N.D.	1.86754	0.0319133	N.D.	N.D.	| Symbols: | S-adenosyl-L-methionine-dependent methyltransferases superfamily protein | chr5:15165953-15167612 REVERSE LENGTH=368
AT1G04690	1.18894	0.270812	1.09035	0.850288	0.978237	0.74928	1.3277	0.00826169	1.09353	0.502606	| Symbols: KAB1, KV-BETA1 | potassium channel beta subunit 1 | chr1:1313662-1315420 FORWARD LENGTH=328
AT4G23460	1.12789	0.477241	N.D.	N.D.	1.35783	0.184409	1.40529	0.044563	0.773881	0.190757	| Symbols: | Adaptin family protein | chr4:12243899-12248898 REVERSE LENGTH=893
AT3G30280	N.D.	N.D.	N.D.	N.D.	N.D.	N.D.	1.51541	0.00116337	N.D.	N.D.	| Symbols: | HXXXD-type acyl-transferase family protein | chr3:11914366-11915697 FORWARD LENGTH=443
AT1G73180	1.03376	0.612414	1.10094	0.182033	---	---	1.48055	0.0148112	1.21426	0.155921	| Symbols: | Eukaryotic translation initiation factor eIF2A family protein | chr1:27518335-27521432 FORWARD LENGTH=513
AT5G22440	1.01134	0.784905	0.784817	0.132195	0.981228	0.873285	1.30974	0.0168711	0.880815	0.448419	| Symbols: | Ribosomal protein L1p/L10e family | chr5:7435328-7436486 REVERSE LENGTH=217
AT1G74040	0.881145	0.341693	1.18187	0.298689	---	---	1.79259	0.00639302	N.D.	N.D.	| Symbols: IMS1, MAML-3, IPMS2 | 2-isopropylmalate synthase 1 | chr1:27842258-27845566 FORWARD LENGTH=631
AT1G31910	N.D.	N.D.	1.07917	0.561049	N.D.	N.D.	1.34595	0.0308991	1.41836	0.0639643	| Symbols: | GHMP kinase family protein | chr1:11459050-11461649 FORWARD LENGTH=505
AT2G43360	1.20318	0.136841	0.843326	0.472602	0.922151	0.54017	1.61767	0.024049	0.959628	0.818969	| Symbols: BIO2, BIOB | Radical SAM superfamily protein | chr2:18010918-18013129 REVERSE LENGTH=378
AT1G66280	1.1775	0.277288	1.03639	0.595678	0.930477	0.22957	1.30487	0.012029	1.02414	0.730022	| Symbols: BGLU22 | Glycosyl hydrolase superfamily protein | chr1:24706759-24709737 REVERSE LENGTH=524
AT3G01910	N.D.	N.D.	N.D.	N.D.	0.903066	0.282695	1.36183	0.00320981	N.D.	N.D.	| Symbols: SOX, AT-SO, AtSO | sulfite oxidase | chr3:314919-317274 REVERSE LENGTH=393
AT1G29310	N.D.	N.D.	N.D.	N.D.	N.D.	N.D.	2.09615	0.0019622	N.D.	N.D.	| Symbols: | SecY protein transport family protein | chr1:10252662-10254526 FORWARD LENGTH=475
AT5G16970	N.D.	N.D.	1.21093	0.323801	N.D.	N.D.	2.30125	0.00111353	N.D.	N.D.	| Symbols: AT-AER, AER | alkenal reductase | chr5:5576291-5578001 REVERSE LENGTH=345
AT5G46800	N.D.	N.D.	0.910112	0.320629	N.D.	N.D.	1.42844	0.0306707	1.16432	0.22052	| Symbols: BOU | Mitochondrial substrate carrier family protein | chr5:18988779-18989810 REVERSE LENGTH=300
AT2G17340	N.D.	N.D.	N.D.	N.D.	N.D.	N.D.	1.40929	0.0463919	0.995689	0.94823	| Symbols: | Uncharacterised conserved protein (UCP030210) | chr2:7541615-7544089 REVERSE LENGTH=367
AT3G12860	---	---	---	---	---	---	1.37831	0.0323006	N.D.	N.D.	| Symbols: | NOP56-like pre RNA processing ribonucleoprotein | chr3:4091678-4093921 FORWARD LENGTH=499
AT2G39310	0.93969	0.413649	N.D.	N.D.	N.D.	N.D.	1.78636	2.85234e-05	1.11478	0.45923	| Symbols: JAL22 | jacalin-related lectin 22 | chr2:16414262-16416323 REVERSE LENGTH=458
AT2G43820	1.0089	0.848434	N.D.	N.D.	0.902062	0.298587	1.32966	0.0352979	0.767036	0.0657483	| Symbols: GT, UGT74F2, ATSAGT1, SGT1, SAGT1 | UDP-glucosyltransferase 74F2 | chr2:18152279-18153715 FORWARD LENGTH=449
AT1G51060	N.D.	N.D.	N.D.	N.D.	0.789865	0.0650852	1.45894	0.00529144	N.D.	N.D.	| Symbols: HTA10 | histone H2A 10 | chr1:18926948-18927443 FORWARD LENGTH=132
AT1G02890	N.D.	N.D.	---	---	N.D.	N.D.	2.99727	2.23118e-06	N.D.	N.D.	| Symbols: | AAA-type ATPase family protein | chr1:645372-651797 REVERSE LENGTH=1218
AT4G15390	0.945396	0.583032	0.830728	0.13025	N.D.	N.D.	1.36319	0.0195105	0.805527	0.173953	| Symbols: | HXXXD-type acyl-transferase family protein | chr4:8792941-8794281 REVERSE LENGTH=446
AT1G23310	N.D.	N.D.	1.04701	0.843194	N.D.	N.D.	1.37643	0.0368338	1.11224	0.528102	| Symbols: GGT1, AOAT1, GGAT1 | glutamate:glyoxylate aminotransferase | chr1:8268720-8271329 REVERSE LENGTH=481
AT5G12940	N.D.	N.D.	0.943579	0.806757	N.D.	N.D.	1.54576	0.0142457	N.D.	N.D.	| Symbols: | Leucine-rich repeat (LRR) family protein | chr5:4087782-4088897 FORWARD LENGTH=371
AT5G17330	N.D.	N.D.	1.0013	0.982322	N.D.	N.D.	1.42004	0.000550387	N.D.	N.D.	| Symbols: GAD, GAD1 | glutamate decarboxylase | chr5:5711141-5714839 FORWARD LENGTH=502
AT5G66690	N.D.	N.D.	1.48973	0.0830934	N.D.	N.D.	1.88635	0.00151781	N.D.	N.D.	| Symbols: UGT72E2 | UDP-Glycosyltransferase superfamily protein | chr5:26625155-26626600 FORWARD LENGTH=481
AT5G06600	1.02109	0.93295	N.D.	N.D.	N.D.	N.D.	2.83671	1.57868e-05	N.D.	N.D.	| Symbols: UBP12 | ubiquitin-specific protease 12 | chr5:2019545-2027834 REVERSE LENGTH=1116
AT5G11670	N.D.	N.D.	N.D.	N.D.	N.D.	N.D.	1.32217	0.00150513	N.D.	N.D.	| Symbols: ATNADP-ME2, NADP-ME2 | NADP-malic enzyme 2 | chr5:3754456-3758040 FORWARD LENGTH=588
AT3G49720	N.D.	N.D.	N.D.	N.D.	N.D.	N.D.	1.34615	0.0332688	N.D.	N.D.	| Symbols: | unknown protein; FUNCTIONS IN: molecular_function unknown; INVOLVED IN: biological_process unknown; LOCATED IN: chloroplast thylakoid membrane, Golgi apparatus, plasma membrane, membrane; EXPRESSED IN: 25 plant structures; EXPRESSED DU
AT4G23630	N.D.	N.D.	N.D.	N.D.	N.D.	N.D.	1.37134	0.0202998	N.D.	N.D.	| Symbols: BTI1, RTNLB1 | VIRB2-interacting protein 1 | chr4:12318070-12319574 FORWARD LENGTH=275
AT1G07790	N.D.	N.D.	N.D.	N.D.	N.D.	N.D.	1.49542	0.034731	N.D.	N.D.	| Symbols: HTB1 | Histone superfamily protein | chr1:2413049-2413495 FORWARD LENGTH=148
AT2G45730	N.D.	N.D.	N.D.	N.D.	N.D.	N.D.	1.49578	0.0245569	N.D.	N.D.	| Symbols: | eukaryotic initiation factor 3 gamma subunit family protein | chr2:18836519-18839123 REVERSE LENGTH=446
AT5G26260	N.D.	N.D.	N.D.	N.D.	N.D.	N.D.	1.55127	0.000552722	N.D.	N.D.	| Symbols: | TRAF-like family protein | chr5:9200492-9202153 FORWARD LENGTH=351
AT5G56350	N.D.	N.D.	N.D.	N.D.	N.D.	N.D.	1.55598	0.00848267	N.D.	N.D.	| Symbols: | Pyruvate kinase family protein | chr5:22820254-22822529 REVERSE LENGTH=498
AT1G74910	N.D.	N.D.	N.D.	N.D.	N.D.	N.D.	1.59445	0.0148847	N.D.	N.D.	| Symbols: | ADP-glucose pyrophosphorylase family protein | chr1:28135770-28138456 REVERSE LENGTH=415
AT4G15530	N.D.	N.D.	N.D.	N.D.	N.D.	N.D.	1.61986	0.0171059	N.D.	N.D.	| Symbols: PPDK | pyruvate orthophosphate dikinase | chr4:8864828-8870748 REVERSE LENGTH=963
AT5G07720	N.D.	N.D.	N.D.	N.D.	N.D.	N.D.	1.77697	0.0151472	N.D.	N.D.	| Symbols: | Galactosyl transferase GMA12/MNN10 family protein | chr5:2455757-2457130 FORWARD LENGTH=457
AT1G14320	N.D.	N.D.	N.D.	N.D.	N.D.	N.D.	1.81156	0.00676284	N.D.	N.D.	| Symbols: SAC52, RPL10, RPL10A | Ribosomal protein L16p/L10e family protein | chr1:4888270-4889408 FORWARD LENGTH=220
AT3G49870	N.D.	N.D.	N.D.	N.D.	N.D.	N.D.	1.9127	0.0143867	N.D.	N.D.	| Symbols: ATARLA1C, ARLA1C | ADP-ribosylation factor-like A1C | chr3:18492674-18494021 REVERSE LENGTH=184
AT2G15290	N.D.	N.D.	N.D.	N.D.	N.D.	N.D.	2.21197	0.00168225	N.D.	N.D.	| Symbols: ATTIC21, TIC21, CIA5, PIC1 | translocon at inner membrane of chloroplasts 21 | chr2:6642512-6644011 REVERSE LENGTH=296
AT2G02560	N.D.	N.D.	N.D.	N.D.	N.D.	N.D.	2.7011	1.80863e-06	N.D.	N.D.	| Symbols: CAND1, ATCAND1, ETA2, TIP120, HVE | cullin-associated and neddylation dissociated | chr2:690345-697342 FORWARD LENGTH=1217
AT5G04950	N.D.	N.D.	N.D.	N.D.	N.D.	N.D.	2.76885	9.02411e-05	N.D.	N.D.	| Symbols: NAS1, ATNAS1 | nicotianamine synthase 1 | chr5:1457876-1458838 REVERSE LENGTH=320
AT3G01420	1.34261	0.213809	1.06081	0.585426	1.34957	0.0570581	1.08027	0.992328	0.456752	2.4724e-06	| Symbols: ALPHA-DOX1, DOX1, DIOX1, PADOX-1 | Peroxidase superfamily protein | chr3:159689-162726 REVERSE LENGTH=639
AT4G26010	N.D.	N.D.	N.D.	N.D.	N.D.	N.D.	N.D.	N.D.	0.612455	0.0151946	| Symbols: | Peroxidase superfamily protein | chr4:13200653-13201688 FORWARD LENGTH=310
AT4G37520	N.D.	N.D.	N.D.	N.D.	N.D.	N.D.	N.D.	N.D.	0.656959	0.0240232	| Symbols: | Peroxidase superfamily protein | chr4:17631704-17633060 FORWARD LENGTH=329
AT2G37170	0.791061	0.249706	0.724016	0.115113	N.D.	N.D.	0.715499	0.0601204	0.73377	0.0185569	| Symbols: PIP2B, PIP2;2 | plasma membrane intrinsic protein 2 | chr2:15613624-15614791 REVERSE LENGTH=285
AT2G22125	N.D.	N.D.	1.20572	0.513185	N.D.	N.D.	1.211	0.197287	0.612913	0.0161959	| Symbols: CSI1 | binding | chr2:9406793-9414223 FORWARD LENGTH=2150
AT3G60830	0.752996	0.442442	0.652353	0.636084	N.D.	N.D.	N.D.	N.D.	0.519457	0.00697686	| Symbols: ATARP7, ARP7 | actin-related protein 7 | chr3:22474298-22476000 FORWARD LENGTH=363
AT2G36290	---	---	0.778459	0.0809691	0.941752	0.434253	1.15809	0.733773	0.712396	0.0372477	| Symbols: | alpha/beta-Hydrolases superfamily protein | chr2:15208867-15210768 REVERSE LENGTH=364
AT1G76550	0.921569	0.164327	0.914993	0.191263	---	---	0.889309	0.251056	0.716911	5.66029e-05	| Symbols: | Phosphofructokinase family protein | chr1:28722900-28726929 REVERSE LENGTH=617
AT4G24190	1.0999	0.545542	1.09491	0.303523	1.24091	0.0526668	0.909982	0.405039	0.520887	0.000632088	| Symbols: SHD, HSP90.7, AtHsp90.7, AtHsp90-7 | Chaperone protein htpG family protein | chr4:12551902-12555851 REVERSE LENGTH=823
AT5G44340	0.927387	0.405646	0.844503	0.597041	0.970859	0.886547	N.D.	N.D.	0.67518	0.00758478	| Symbols: TUB4 | tubulin beta chain 4 | chr5:17859442-17860994 REVERSE LENGTH=444
AT1G29150	0.977319	0.764153	0.808392	0.253484	0.941793	0.567746	1.20023	0.0605901	0.518443	0.00964064	| Symbols: ATS9, RPN6 | non-ATPase subunit 9 | chr1:10181240-10182499 FORWARD LENGTH=419
AT1G31850	N.D.	N.D.	N.D.	N.D.	N.D.	N.D.	N.D.	N.D.	0.476658	0.00535221	| Symbols: | S-adenosyl-L-methionine-dependent methyltransferases superfamily protein | chr1:11431165-11433443 FORWARD LENGTH=603
AT5G19770	1.07096	0.847155	N.D.	N.D.	0.959734	0.575019	1.06108	0.917076	0.625036	0.000636854	| Symbols: TUA3 | tubulin alpha-3 | chr5:6682761-6684474 REVERSE LENGTH=450
AT5G41600	1.11682	0.52291	N.D.	N.D.	0.70063	0.100591	N.D.	N.D.	0.66565	0.00204044	| Symbols: BTI3, RTNLB4 | VIRB2-interacting protein 3 | chr5:16636230-16637472 FORWARD LENGTH=257
AT2G32920	0.974555	0.809076	1.01409	0.931543	1.18903	0.1972	1.1621	0.151048	0.690061	0.00401261	| Symbols: ATPDIL2-3, PDI9, ATPDI9, PDIL2-3 | PDI-like 2-3 | chr2:13962502-13965406 REVERSE LENGTH=440
AT3G19820	0.826082	0.160052	0.719921	0.165625	1.1058	0.10399	1.11382	0.566671	0.620828	1.29821e-05	| Symbols: DWF1, DIM, EVE1, DIM1, CBB1 | cell elongation protein / DWARF1 / DIMINUTO (DIM) | chr3:6879835-6881616 REVERSE LENGTH=561
AT3G58990	1.3155	0.13679	---	---	---	---	N.D.	N.D.	0.618751	0.0336106	| Symbols: IPMI1 | isopropylmalate isomerase 1 | chr3:21797524-21798285 REVERSE LENGTH=253
AT3G58610	0.897274	0.389921	0.848297	0.0620065	1.11516	0.304788	1.12185	0.259823	0.715458	0.00773318	| Symbols: | ketol-acid reductoisomerase | chr3:21671561-21674639 FORWARD LENGTH=591
AT4G21150	0.844777	0.0622439	0.969376	0.861713	1.18634	0.182788	1.14306	0.232713	0.630895	3.85052e-05	| Symbols: HAP6 | ribophorin II (RPN2) family protein | chr4:11278646-11283599 FORWARD LENGTH=691
AT2G21390	0.762838	0.0729102	0.990277	0.780721	1.15583	0.0996876	1.10673	0.768754	0.540479	1.08297e-07	| Symbols: | Coatomer, alpha subunit | chr2:9152428-9156577 FORWARD LENGTH=1218
AT5G42970	0.881964	0.406472	1.06722	0.666606	0.959047	0.560603	0.940511	0.296412	0.720599	0.0419598	| Symbols: COP8, FUS4, EMB134, COP14, CSN4, FUS8, ATS4 | Proteasome component (PCI) domain protein | chr5:17237470-17240649 REVERSE LENGTH=397
AT1G66580	N.D.	N.D.	0.704256	0.0742999	1.06663	0.969002	N.D.	N.D.	0.658469	0.0305947	| Symbols: SAG24, RPL10C | senescence associated gene 24 | chr1:24839208-24840439 FORWARD LENGTH=221
AT3G42050	0.855433	0.234699	0.885531	0.608281	0.92342	0.556414	1.42758	0.0735906	0.632781	0.000239128	| Symbols: | vacuolar ATP synthase subunit H family protein | chr3:14228846-14232228 REVERSE LENGTH=441
AT3G62120	0.944656	0.546807	0.984456	0.881378	0.993886	0.770044	1.24989	0.246438	0.703423	0.014294	| Symbols: | Class II aaRS and biotin synthetases superfamily protein | chr3:23001227-23003849 REVERSE LENGTH=530
AT2G41220	0.909413	0.696249	1.03409	0.663581	---	---	0.663667	0.141699	0.71315	0.00843474	| Symbols: GLU2 | glutamate synthase 2 | chr2:17177934-17188388 FORWARD LENGTH=1629
AT3G23810	1.4307	0.25924	---	---	N.D.	N.D.	1.44442	0.309915	0.647259	0.0033155	| Symbols: SAHH2, ATSAHH2 | S-adenosyl-l-homocysteine (SAH) hydrolase 2 | chr3:8588013-8589671 REVERSE LENGTH=485
AT5G14590	1.07757	0.456801	1.19861	0.0617497	1.21184	0.119049	0.844587	0.234671	0.706567	0.0164059	| Symbols: | Isocitrate/isopropylmalate dehydrogenase family protein | chr5:4703533-4706627 REVERSE LENGTH=485
AT5G39730	0.929941	0.623154	1.28393	0.126705	1.16185	0.177808	0.900482	0.406249	0.556539	0.000902838	| Symbols: | AIG2-like (avirulence induced gene) family protein | chr5:15901740-15902624 FORWARD LENGTH=172
AT1G65960	0.963521	0.979758	N.D.	N.D.	N.D.	N.D.	1.35221	0.344547	0.675136	0.0252652	| Symbols: GAD2 | glutamate decarboxylase 2 | chr1:24552094-24557253 FORWARD LENGTH=494
AT3G13870	0.912327	0.282699	0.851474	0.402998	N.D.	N.D.	1.06914	0.939568	0.596722	0.000622205	| Symbols: RHD3 | Root hair defective 3 GTP-binding protein (RHD3) | chr3:4565762-4571109 REVERSE LENGTH=802
AT1G49660	0.865754	0.325839	---	---	---	---	0.828134	0.204012	0.557422	0.0133974	| Symbols: AtCXE5, CXE5 | carboxyesterase 5 | chr1:18378777-18379736 REVERSE LENGTH=319
AT4G13940	0.828641	0.547669	0.801562	0.0599723	N.D.	N.D.	1.25275	0.133637	0.634625	0.0020775	| Symbols: HOG1, EMB1395, SAHH1, MEE58, ATSAHH1 | S-adenosyl-L-homocysteine hydrolase | chr4:8054931-8056676 FORWARD LENGTH=485
AT3G57020	N.D.	N.D.	N.D.	N.D.	N.D.	N.D.	N.D.	N.D.	0.620331	0.0269727	| Symbols: | Calcium-dependent phosphotriesterase superfamily protein | chr3:21098515-21100303 REVERSE LENGTH=370
AT5G25754	1.03127	0.950964	0.722219	0.134903	1.2201	0.100862	1.23725	0.618345	0.704522	0.00323722	| Symbols: | RNA polymerase I-associated factor PAF67 | chr5:8953564-8955511 FORWARD LENGTH=514
AT5G15650	0.972138	0.627138	0.97325	0.789494	1.18976	0.0901781	1.21202	0.248051	0.640211	0.00868625	| Symbols: RGP2, ATRGP2 | reversibly glycosylated polypeptide 2 | chr5:5092203-5094093 FORWARD LENGTH=360
AT3G52140	0.98335	0.958266	0.863022	0.47079	N.D.	N.D.	1.2209	0.264242	0.49693	0.00037941	| Symbols: | tetratricopeptide repeat (TPR)-containing protein | chr3:19333232-19341295 FORWARD LENGTH=1403
AT4G18030	0.840234	0.21649	0.694016	0.0560585	N.D.	N.D.	1.2476	0.214261	0.587445	0.000887141	| Symbols: | S-adenosyl-L-methionine-dependent methyltransferases superfamily protein | chr4:10012850-10015267 REVERSE LENGTH=621
AT3G25800	N.D.	N.D.	N.D.	N.D.	N.D.	N.D.	N.D.	N.D.	0.576777	0.000399638	| Symbols: PDF1, PR 65, PP2AA2 | protein phosphatase 2A subunit A2 | chr3:9422822-9425783 REVERSE LENGTH=587
AT3G08530	---	---	---	---	---	---	0.933908	0.602368	0.643086	0.000116891	| Symbols: | Clathrin, heavy chain | chr3:2587171-2595411 REVERSE LENGTH=1703
AT5G42740	1.17323	0.756299	N.D.	N.D.	0.932082	0.65339	N.D.	N.D.	0.647978	0.0445341	| Symbols: | Sugar isomerase (SIS) family protein | chr5:17136080-17140622 FORWARD LENGTH=560
AT1G67730	N.D.	N.D.	1.07436	0.632901	N.D.	N.D.	N.D.	N.D.	0.503694	0.00828532	| Symbols: YBR159, KCR1, ATKCR1 | beta-ketoacyl reductase 1 | chr1:25391676-25393365 FORWARD LENGTH=318
AT1G06290	N.D.	N.D.	N.D.	N.D.	N.D.	N.D.	---	---	0.55089	0.00071832	| Symbols: ACX3, ATACX3 | acyl-CoA oxidase 3 | chr1:1922423-1926002 FORWARD LENGTH=675
AT3G11710	0.897713	0.512022	1.05291	0.716646	1.03526	0.716134	0.990725	0.971683	0.698241	0.00313134	| Symbols: ATKRS-1 | lysyl-tRNA synthetase 1 | chr3:3702359-3705613 REVERSE LENGTH=626
AT3G15660	0.941369	0.854957	1.03527	0.742293	---	---	---	---	0.693178	0.00735893	| Symbols: ATGRX4, GRX4 | glutaredoxin 4 | chr3:5308134-5309383 REVERSE LENGTH=169
AT1G04040	0.891905	0.179398	0.901202	0.686803	1.10214	0.425625	0.774886	0.236304	0.700782	0.00511094	| Symbols: | HAD superfamily, subfamily IIIB acid phosphatase | chr1:1042564-1043819 REVERSE LENGTH=271
AT1G62640	0.949302	0.947577	1.12143	0.436454	1.03875	0.908359	1.11668	0.333888	0.690779	0.0344084	| Symbols: KAS III | 3-ketoacyl-acyl carrier protein synthase III | chr1:23192502-23194737 FORWARD LENGTH=404
AT5G15610	N.D.	N.D.	N.D.	N.D.	N.D.	N.D.	N.D.	N.D.	0.732509	0.00958609	| Symbols: | Proteasome component (PCI) domain protein | chr5:5079579-5081929 FORWARD LENGTH=413
AT1G04430	---	---	N.D.	N.D.	---	---	---	---	0.446827	8.0717e-05	| Symbols: | S-adenosyl-L-methionine-dependent methyltransferases superfamily protein | chr1:1198860-1201301 FORWARD LENGTH=623
AT3G06860	0.891934	0.356733	0.851968	0.127009	0.850859	0.423268	1.1345	0.362545	0.738243	0.0452077	| Symbols: MFP2, ATMFP2 | multifunctional protein 2 | chr3:2161926-2166009 FORWARD LENGTH=725
AT5G53460	0.915681	0.0662752	1.09763	0.133108	1.11263	0.0764563	1.11733	0.359135	0.651417	0.000370008	| Symbols: GLT1 | NADH-dependent glutamate synthase 1 | chr5:21700518-21709629 FORWARD LENGTH=2208
AT5G49460	1.15124	0.550643	0.79517	0.087922	0.971294	0.647423	1.28679	0.333504	0.527579	0.00727557	| Symbols: ACLB-2 | ATP citrate lyase subunit B 2 | chr5:20055048-20058195 FORWARD LENGTH=608
AT3G28940	0.830883	0.266413	1.34266	0.0686822	0.922901	0.349311	0.990581	0.891731	0.642455	0.0100652	| Symbols: | AIG2-like (avirulence induced gene) family protein | chr3:10968324-10969311 REVERSE LENGTH=169
AT1G14610	0.907619	0.5408	0.832263	0.272471	1.18461	0.195006	1.14247	0.806325	0.616421	0.0323939	| Symbols: TWN2, VALRS | valyl-tRNA synthetase / valine--tRNA ligase (VALRS) | chr1:5008502-5014486 REVERSE LENGTH=1108
AT1G62020	1.02538	0.997592	0.75301	0.237064	---	---	1.45093	0.257918	0.717045	0.0019877	| Symbols: | Coatomer, alpha subunit | chr1:22919814-22923728 FORWARD LENGTH=1216
AT5G26830	0.912999	0.765292	0.843757	0.363667	0.952848	0.602891	1.25728	0.306514	0.668668	0.00672337	| Symbols: | Threonyl-tRNA synthetase | chr5:9437351-9441568 FORWARD LENGTH=709
AT3G54110	0.998183	0.694532	1.01263	0.782562	1.19992	0.182904	1.26408	0.216844	0.662895	0.0376541	| Symbols: ATPUMP1, UCP, PUMP1, ATUCP1, UCP1 | plant uncoupling mitochondrial protein 1 | chr3:20038890-20040996 FORWARD LENGTH=306
ATMG00510	0.93669	0.983227	0.809241	0.359527	0.942153	0.390696	1.16282	0.512641	0.495833	0.000770815	| Symbols: NAD7 | NADH dehydrogenase subunit 7 | chrM:132071-138153 FORWARD LENGTH=394
AT5G27540	0.875128	0.485263	1.11643	0.435322	0.836345	0.208483	1.42955	0.100194	0.660616	0.00458528	| Symbols: MIRO1, emb2473 | MIRO-related GTP-ase 1 | chr5:9722816-9727112 FORWARD LENGTH=648
AT2G42910	N.D.	N.D.	0.745767	0.0522322	1.05907	0.566065	1.31469	0.0730954	0.58441	0.0185735	| Symbols: | Phosphoribosyltransferase family protein | chr2:17856396-17858394 FORWARD LENGTH=337
AT4G34450	0.903525	0.161129	0.947123	0.805294	N.D.	N.D.	1.08587	0.64698	0.738338	0.00318288	| Symbols: | coatomer gamma-2 subunit, putative / gamma-2 coat protein, putative / gamma-2 COP, putative | chr4:16471956-16476795 FORWARD LENGTH=886
AT3G03780	1.01324	0.762609	1.08243	0.543191	1.20136	0.18152	1.16961	0.285691	0.603261	0.00103433	| Symbols: ATMS2, MS2 | methionine synthase 2 | chr3:957602-960740 FORWARD LENGTH=765
AT5G47770	N.D.	N.D.	N.D.	N.D.	N.D.	N.D.	1.01493	0.83809	0.615315	5.17805e-05	| Symbols: FPS1 | farnesyl diphosphate synthase 1 | chr5:19345297-19347415 FORWARD LENGTH=384
AT2G38740	N.D.	N.D.	1.3978	0.0937011	---	---	N.D.	N.D.	0.493634	0.00447018	| Symbols: | Haloacid dehalogenase-like hydrolase (HAD) superfamily protein | chr2:16194639-16195995 REVERSE LENGTH=244
AT2G07707	1.0197	0.880618	N.D.	N.D.	---	---	---	---	0.506744	5.08385e-05	| Symbols: | Plant mitochondrial ATPase, F0 complex, subunit 8 protein | chr2:3386292-3386768 FORWARD LENGTH=158
AT3G49720	0.772981	0.0763168	0.767744	0.109212	1.03313	0.971062	N.D.	N.D.	0.589883	0.000804304	| Symbols: | unknown protein; FUNCTIONS IN: molecular_function unknown; INVOLVED IN: biological_process unknown; LOCATED IN: chloroplast thylakoid membrane, Golgi apparatus, plasma membrane, membrane; EXPRESSED IN: 25 plant structures; EXPRESSED DU
AT5G56680	---	---	1.06204	0.672136	0.99491	0.86803	1.03317	0.959531	0.673473	0.000108302	| Symbols: SYNC1, EMB2755, SYNC1 ARATH | Class II aminoacyl-tRNA and biotin synthetases superfamily protein | chr5:22936645-22938841 FORWARD LENGTH=572
AT1G17620	N.D.	N.D.	N.D.	N.D.	1.09571	0.69813	N.D.	N.D.	0.415983	0.000180031	| Symbols: | Late embryogenesis abundant (LEA) hydroxyproline-rich glycoprotein family | chr1:6062313-6063107 FORWARD LENGTH=264
AT1G72730	0.716985	0.291214	0.998237	0.854831	1.0826	0.577952	---	---	0.754031	0.0208653	| Symbols: | DEA(D/H)-box RNA helicase family protein | chr1:27378040-27379593 REVERSE LENGTH=414
AT3G25520	N.D.	N.D.	N.D.	N.D.	1.27715	0.353098	N.D.	N.D.	0.605479	2.70863e-05	| Symbols: ATL5, PGY3, OLI5, RPL5A | ribosomal protein L5 | chr3:9269573-9271327 REVERSE LENGTH=301
AT2G47610	0.763798	0.0664344	---	---	1.20372	0.175777	0.953783	0.66169	0.597178	0.000769462	| Symbols: | Ribosomal protein L7Ae/L30e/S12e/Gadd45 family protein | chr2:19529854-19531401 FORWARD LENGTH=257
AT5G06110	1.04024	0.651142	1.09211	0.500781	0.944649	0.593295	N.D.	N.D.	0.607834	0.00351509	| Symbols: | DnaJ domain ;Myb-like DNA-binding domain | chr5:1841009-1843000 REVERSE LENGTH=663
AT2G39800	1.00975	0.98013	N.D.	N.D.	---	---	N.D.	N.D.	0.622022	0.0440543	| Symbols: P5CS1, ATP5CS | delta1-pyrroline-5-carboxylate synthase 1 | chr2:16598516-16602939 REVERSE LENGTH=717
ATMG00640	0.780375	0.136983	---	---	N.D.	N.D.	1.14721	0.781826	0.54915	0.000455828	| Symbols: ORF25 | hydrogen ion transporting ATP synthases, rotational mechanism;zinc ion binding | chrM:188084-188662 REVERSE LENGTH=192
AT1G07370	0.915284	0.34239	---	---	N.D.	N.D.	N.D.	N.D.	0.661825	0.00641167	| Symbols: PCNA1, ATPCNA1 | proliferating cellular nuclear antigen 1 | chr1:2263204-2264382 FORWARD LENGTH=263
AT1G23290	---	---	1.10543	0.271541	---	---	---	---	0.661021	0.00823643	| Symbols: RPL27A, RPL27AB | Ribosomal protein L18e/L15 superfamily protein | chr1:8263007-8263447 FORWARD LENGTH=146
AT3G22960	1.00252	0.901332	1.05923	0.333118	1.0929	0.449612	1.12411	0.441554	0.767492	0.0434039	| Symbols: PKP1, PKP-ALPHA | Pyruvate kinase family protein | chr3:8139369-8141771 FORWARD LENGTH=596
AT5G26710	1.00702	0.821964	0.762101	0.424927	0.864568	0.164058	1.16361	0.58884	0.701341	0.000507792	| Symbols: | Glutamyl/glutaminyl-tRNA synthetase, class Ic | chr5:9305673-9308247 FORWARD LENGTH=719
AT4G27070	---	---	0.935014	0.354017	---	---	0.873479	0.15974	0.656025	0.0248826	| Symbols: TSB2 | tryptophan synthase beta-subunit 2 | chr4:13586564-13588619 FORWARD LENGTH=475
AT1G15690	N.D.	N.D.	0.959073	0.578812	N.D.	N.D.	1.42857	0.0970685	0.545187	1.36406e-05	| Symbols: AVP1, ATAVP3, AVP-3, AtVHP1;1 | Inorganic H pyrophosphatase family protein | chr1:5399115-5402185 FORWARD LENGTH=770
AT3G02880	0.92895	0.317882	0.877479	0.254453	0.959659	0.538743	1.05896	0.314012	0.730278	0.0115489	| Symbols: | Leucine-rich repeat protein kinase family protein | chr3:634819-636982 FORWARD LENGTH=627
AT1G76140	0.818035	0.071072	N.D.	N.D.	0.973243	0.846724	N.D.	N.D.	0.508327	6.03865e-06	| Symbols: | Prolyl oligopeptidase family protein | chr1:28571187-28574852 FORWARD LENGTH=795
AT4G13510	N.D.	N.D.	0.609311	0.106887	---	---	1.10334	0.958763	0.377268	5.95189e-05	| Symbols: AMT1;1, ATAMT1, ATAMT1;1 | ammonium transporter 1;1 | chr4:7858220-7859725 FORWARD LENGTH=501
AT3G17020	1.01158	0.934866	1.23431	0.100226	1.11026	0.304735	1.10087	0.199244	0.705637	0.00441092	| Symbols: | Adenine nucleotide alpha hydrolases-like superfamily protein | chr3:5802728-5804063 REVERSE LENGTH=163
AT1G43170	N.D.	N.D.	1.0259	0.766418	1.06048	0.512148	1.13932	0.613812	0.705479	0.0013581	| Symbols: ARP1, emb2207, RPL3A, RP1 | ribosomal protein 1 | chr1:16266992-16268631 FORWARD LENGTH=389
AT4G19640	N.D.	N.D.	1.0451	0.717577	N.D.	N.D.	N.D.	N.D.	0.659906	0.00280132	| Symbols: ARA7, ARA-7, ATRABF2B, ATRAB5B, RABF2B, ATRAB-F2B, RAB-F2B | Ras-related small GTP-binding family protein | chr4:10687441-10689449 REVERSE LENGTH=200
AT3G21865	1.27921	0.0596728	N.D.	N.D.	0.753468	0.176204	N.D.	N.D.	0.547951	0.015608	| Symbols: PEX22 | peroxin 22 | chr3:7701308-7703218 REVERSE LENGTH=283
AT3G06650	0.843762	0.170467	---	---	---	---	---	---	0.574352	0.00036013	| Symbols: ACLB-1 | ATP-citrate lyase B-1 | chr3:2079247-2082633 REVERSE LENGTH=608
AT1G25490	1.00105	0.871599	0.75049	0.125131	0.892289	0.660851	1.0984	0.302674	0.635755	8.19323e-06	| Symbols: RCN1, REGA, ATB BETA BETA, EER1 | ARM repeat superfamily protein | chr1:8951700-8954899 FORWARD LENGTH=588
AT3G17465	N.D.	N.D.	N.D.	N.D.	1.17181	0.133759	0.865441	0.314465	0.635752	0.00165575	| Symbols: RPL3P | ribosomal protein L3 plastid | chr3:5978059-5979572 REVERSE LENGTH=324
AT5G03340	1.1186	0.273238	---	---	1.31192	0.176981	---	---	0.661653	0.0158311	| Symbols: | ATPase, AAA-type, CDC48 protein | chr5:810091-813133 REVERSE LENGTH=810
AT5G13030	1.07376	0.590334	0.927887	0.510131	N.D.	N.D.	1.27283	0.271197	0.625279	0.00852803	| Symbols: | unknown protein; FUNCTIONS IN: molecular_function unknown; INVOLVED IN: biological_process unknown; LOCATED IN: chloroplast; EXPRESSED IN: 23 plant structures; EXPRESSED DURING: 13 growth stages; CONTAINS InterPro DOMAIN/s: Uncharacter
AT3G11340	---	---	0.747062	0.154476	---	---	1.03552	0.932348	0.641632	0.00989807	| Symbols: | UDP-Glycosyltransferase superfamily protein | chr3:3556728-3558149 FORWARD LENGTH=447
AT2G21250	N.D.	N.D.	1.02021	0.99773	---	---	N.D.	N.D.	0.588158	0.0216467	| Symbols: | NAD(P)-linked oxidoreductase superfamily protein | chr2:9103408-9105116 REVERSE LENGTH=309
AT5G64760	N.D.	N.D.	---	---	N.D.	N.D.	N.D.	N.D.	0.560309	0.00716957	| Symbols: RPN5B | regulatory particle non-ATPase subunit 5B | chr5:25894027-25896445 REVERSE LENGTH=442
AT5G35950	---	---	---	---	N.D.	N.D.	0.992316	0.992097	0.618614	0.00118101	| Symbols: | Mannose-binding lectin superfamily protein | chr5:14104943-14106764 FORWARD LENGTH=444
AT5G12250	---	---	0.976153	0.886363	---	---	---	---	0.530203	0.00218744	| Symbols: TUB6 | beta-6 tubulin | chr5:3961317-3962971 REVERSE LENGTH=449
AT2G09990	1.20122	0.538397	---	---	N.D.	N.D.	1.10987	0.496853	0.648981	0.0147722	| Symbols: | Ribosomal protein S5 domain 2-like superfamily protein | chr2:3781442-3781882 FORWARD LENGTH=146
AT4G11380	---	---	---	---	1.33166	0.0615448	1.19152	0.548211	0.659991	0.0278045	| Symbols: | Adaptin family protein | chr4:6920608-6925444 FORWARD LENGTH=894
AT5G15810	N.D.	N.D.	N.D.	N.D.	---	---	1.38831	0.179504	0.513493	0.00117733	| Symbols: | N2,N2-dimethylguanosine tRNA methyltransferase | chr5:5157798-5161121 FORWARD LENGTH=691
AT3G22230	---	---	---	---	---	---	---	---	0.580133	0.0152656	| Symbols: | Ribosomal L27e protein family | chr3:7844136-7844543 REVERSE LENGTH=135
AT1G65820	N.D.	N.D.	N.D.	N.D.	N.D.	N.D.	N.D.	N.D.	0.301054	1.57186e-05	| Symbols: | microsomal glutathione s-transferase, putative | chr1:24485213-24486682 FORWARD LENGTH=146
AT1G02930	N.D.	N.D.	0.911564	0.447728	N.D.	N.D.	N.D.	N.D.	0.363323	0.000107399	| Symbols: ATGSTF6, GST1, ERD11, ATGSTF3, GSTF6, ATGST1 | glutathione S-transferase 6 | chr1:661363-662191 REVERSE LENGTH=208
AT4G17170	N.D.	N.D.	---	---	N.D.	N.D.	N.D.	N.D.	0.62174	0.000665379	| Symbols: AT-RAB2, ATRABB1C, ATRAB2A, RAB2A, RABB1C, ATRAB-B1B, RAB-B1B | RAB GTPase homolog B1C | chr4:9644908-9646220 REVERSE LENGTH=211
AT1G15340	0.836281	0.411671	0.860374	0.101072	N.D.	N.D.	N.D.	N.D.	0.655634	0.0432252	| Symbols: MBD10 | methyl-CPG-binding domain 10 | chr1:5275895-5277474 REVERSE LENGTH=384
AT3G06310	N.D.	N.D.	---	---	N.D.	N.D.	---	---	0.613889	0.0195923	| Symbols: | Cox19-like CHCH family protein | chr3:1913260-1914174 REVERSE LENGTH=108
AT2G23070	N.D.	N.D.	1.38499	0.102367	N.D.	N.D.	N.D.	N.D.	0.384895	0.0111467	| Symbols: | Protein kinase superfamily protein | chr2:9824162-9826871 REVERSE LENGTH=432
AT1G30120	N.D.	N.D.	N.D.	N.D.	0.818472	0.129013	N.D.	N.D.	0.709604	0.0144609	| Symbols: PDH-E1 BETA | pyruvate dehydrogenase E1 beta | chr1:10584350-10586477 REVERSE LENGTH=406
AT2G03760	---	---	N.D.	N.D.	N.D.	N.D.	N.D.	N.D.	0.511385	0.00320991	| Symbols: ST, ATST1, RAR047, ST1, AtSOT1, AtSOT12, SOT12 | sulphotransferase 12 | chr2:1149475-1150455 REVERSE LENGTH=326
AT1G65220	0.843921	0.114726	N.D.	N.D.	---	---	1.23635	0.423439	0.482425	0.00044491	| Symbols: | ARM repeat superfamily protein | chr1:24226204-24228799 FORWARD LENGTH=411
AT2G16950	N.D.	N.D.	---	---	N.D.	N.D.	---	---	0.435257	9.83751e-05	| Symbols: TRN1, ATTRN1 | transportin 1 | chr2:7353939-7360637 FORWARD LENGTH=895
AT4G00330	0.785723	0.570854	N.D.	N.D.	---	---	N.D.	N.D.	0.623704	0.0227806	| Symbols: CRCK2 | calmodulin-binding receptor-like cytoplasmic kinase 2 | chr4:142787-144427 REVERSE LENGTH=411
AT4G24620	0.890131	0.277214	N.D.	N.D.	N.D.	N.D.	N.D.	N.D.	0.735361	0.019006	| Symbols: PGI1, PGI | phosphoglucose isomerase 1 | chr4:12708972-12712610 REVERSE LENGTH=613
AT4G10320	0.942322	0.740941	N.D.	N.D.	N.D.	N.D.	---	---	0.621358	0.00305136	| Symbols: | tRNA synthetase class I (I, L, M and V) family protein | chr4:6397526-6404509 REVERSE LENGTH=1190
AT2G24765	0.789582	0.248978	N.D.	N.D.	N.D.	N.D.	N.D.	N.D.	0.674582	0.0330409	| Symbols: ARF3, ARL1, ATARL1 | ADP-ribosylation factor 3 | chr2:10562822-10564961 FORWARD LENGTH=182
AT5G25780	N.D.	N.D.	0.891213	0.433651	N.D.	N.D.	N.D.	N.D.	0.430418	0.000654724	| Symbols: EIF3B-2, EIF3B, ATEIF3B-2 | eukaryotic translation initiation factor 3B-2 | chr5:8973420-8976758 REVERSE LENGTH=714
AT5G35160	N.D.	N.D.	N.D.	N.D.	N.D.	N.D.	N.D.	N.D.	0.228617	1.16239e-05	| Symbols: | Endomembrane protein 70 protein family | chr5:13414945-13416921 FORWARD LENGTH=630
AT2G22250	N.D.	N.D.	N.D.	N.D.	N.D.	N.D.	1.02767	0.955363	0.563292	0.0333751	| Symbols: ATAAT, AAT, MEE17 | aspartate aminotransferase | chr2:9458011-9460028 REVERSE LENGTH=428
AT1G59870	N.D.	N.D.	N.D.	N.D.	0.907513	0.37402	---	---	0.536208	0.00803402	| Symbols: PEN3, PDR8, ATPDR8, ABCG36, ATABCG36 | ABC-2 and Plant PDR ABC-type transporter family protein | chr1:22034661-22039844 FORWARD LENGTH=1469
AT1G14320	0.766179	0.0658218	N.D.	N.D.	0.895286	0.253588	N.D.	N.D.	0.706743	0.00369877	| Symbols: SAC52, RPL10, RPL10A | Ribosomal protein L16p/L10e family protein | chr1:4888270-4889408 FORWARD LENGTH=220
AT4G39280	1.06554	0.931045	0.947784	0.936563	1.13153	0.567719	1.15302	0.503877	0.730817	0.00828198	| Symbols: | phenylalanyl-tRNA synthetase, putative / phenylalanine--tRNA ligase, putative | chr4:18281641-18284831 REVERSE LENGTH=485
AT1G24300	0.838361	0.609161	N.D.	N.D.	1.13446	0.10772	N.D.	N.D.	0.629265	0.00200711	| Symbols: | GYF domain-containing protein | chr1:8614515-8620420 REVERSE LENGTH=1495
AT1G64090	0.817815	0.571937	N.D.	N.D.	0.919295	0.698315	N.D.	N.D.	0.618228	0.0195192	| Symbols: RTNLB3 | Reticulan like protein B3 | chr1:23789395-23790669 FORWARD LENGTH=255
AT5G61500	0.888684	0.509912	N.D.	N.D.	N.D.	N.D.	N.D.	N.D.	0.478852	0.0026156	| Symbols: ATATG3, ATG3 | autophagy 3 (APG3) | chr5:24734216-24736711 REVERSE LENGTH=313
AT1G01100	1.21519	0.370467	N.D.	N.D.	N.D.	N.D.	0.733206	0.224123	0.643709	0.00738752	| Symbols: | 60S acidic ribosomal protein family | chr1:50284-50954 REVERSE LENGTH=112
AT2G46170	N.D.	N.D.	N.D.	N.D.	N.D.	N.D.	N.D.	N.D.	0.331363	7.43972e-05	| Symbols: | Reticulon family protein | chr2:18965410-18966940 FORWARD LENGTH=255
AT5G60660	N.D.	N.D.	N.D.	N.D.	N.D.	N.D.	---	---	0.5586	0.033566	| Symbols: PIP2F, PIP2;4 | plasma membrane intrinsic protein 2;4 | chr5:24375673-24376939 REVERSE LENGTH=291
AT2G39795	---	---	N.D.	N.D.	N.D.	N.D.	N.D.	N.D.	0.636275	0.0461462	| Symbols: | Mitochondrial glycoprotein family protein | chr2:16597026-16598028 FORWARD LENGTH=250
AT5G65950	N.D.	N.D.	N.D.	N.D.	N.D.	N.D.	N.D.	N.D.	0.650908	0.00754113	| Symbols: | FUNCTIONS IN: molecular_function unknown; INVOLVED IN: biological_process unknown; LOCATED IN: cellular_component unknown; EXPRESSED IN: 25 plant structures; EXPRESSED DURING: 15 growth stages; CONTAINS InterPro DOMAIN/s: Protein of un
AT2G32730	N.D.	N.D.	N.D.	N.D.	N.D.	N.D.	N.D.	N.D.	0.705584	0.0021128	| Symbols: | 26S proteasome regulatory complex, non-ATPase subcomplex, Rpn2/Psmd1 subunit | chr2:13880189-13885464 FORWARD LENGTH=1004
AT1G62305	N.D.	N.D.	N.D.	N.D.	N.D.	N.D.	N.D.	N.D.	0.0267317	1.40343e-12	| Symbols: | Core-2/I-branching beta-1,6-N-acetylglucosaminyltransferase family protein | chr1:23026989-23029189 REVERSE LENGTH=378
AT1G01960	1.09418	0.502744	N.D.	N.D.	N.D.	N.D.	0.801636	0.338798	0.199412	0.0239636	| Symbols: EDA10 | SEC7-like guanine nucleotide exchange family protein | chr1:330830-337582 REVERSE LENGTH=1750
AT2G02560	N.D.	N.D.	N.D.	N.D.	N.D.	N.D.	N.D.	N.D.	0.244404	1.00644e-05	| Symbols: CAND1, ATCAND1, ETA2, TIP120, HVE | cullin-associated and neddylation dissociated | chr2:690345-697342 FORWARD LENGTH=1219
AT5G18520	N.D.	N.D.	N.D.	N.D.	N.D.	N.D.	N.D.	N.D.	0.296409	1.89355e-05	| Symbols: | Lung seven transmembrane receptor family protein | chr5:6145027-6146349 FORWARD LENGTH=440
AT3G57650	N.D.	N.D.	N.D.	N.D.	N.D.	N.D.	N.D.	N.D.	0.367225	0.000268439	| Symbols: LPAT2 | lysophosphatidyl acyltransferase 2 | chr3:21349751-21352839 FORWARD LENGTH=389
AT1G42480	---	---	N.D.	N.D.	N.D.	N.D.	N.D.	N.D.	0.407993	0.000986682	| Symbols: | unknown protein; FUNCTIONS IN: molecular_function unknown; INVOLVED IN: biological_process unknown; LOCATED IN: endomembrane system; EXPRESSED IN: 24 plant structures; EXPRESSED DURING: 13 growth stages; CONTAINS InterPro DOMAIN/s: Pro
AT1G27595	N.D.	N.D.	N.D.	N.D.	N.D.	N.D.	N.D.	N.D.	0.415695	0.000155518	| Symbols: | CONTAINS InterPro DOMAIN/s: Symplekin tight junction protein C-terminal (InterPro:IPR022075); BEST Arabidopsis thaliana protein match is: HEAT repeat-containing protein (TAIR:AT5G01400.1); Has 593 Blast hits to 297 proteins in 111 spec
AT1G29310	N.D.	N.D.	N.D.	N.D.	N.D.	N.D.	N.D.	N.D.	0.430582	2.87681e-09	| Symbols: | SecY protein transport family protein | chr1:10252662-10254526 FORWARD LENGTH=475
AT4G28470	1.0862	0.245654	N.D.	N.D.	1.07737	0.376751	N.D.	N.D.	0.434082	0.000323846	| Symbols: RPN1B, ATRPN1B | 26S proteasome regulatory subunit S2 1B | chr4:14067082-14072357 REVERSE LENGTH=891
AT1G71060	N.D.	N.D.	N.D.	N.D.	N.D.	N.D.	N.D.	N.D.	0.43456	0.00137818	| Symbols: | Tetratricopeptide repeat (TPR)-like superfamily protein | chr1:26805651-26807183 REVERSE LENGTH=510
AT1G36160	0.977949	0.525364	N.D.	N.D.	1.31106	0.111941	N.D.	N.D.	0.435429	4.05574e-05	| Symbols: ACC1, AT-ACC1, EMB22, GK, PAS3 | acetyl-CoA carboxylase 1 | chr1:13534196-13543773 FORWARD LENGTH=2254
AT2G03120	N.D.	N.D.	N.D.	N.D.	N.D.	N.D.	N.D.	N.D.	0.438455	0.000668879	| Symbols: ATSPP, SPP | signal peptide peptidase | chr2:937554-940083 FORWARD LENGTH=344
AT1G13110	N.D.	N.D.	N.D.	N.D.	N.D.	N.D.	N.D.	N.D.	0.449622	0.00135589	| Symbols: CYP71B7 | cytochrome P450, family 71 subfamily B, polypeptide 7 | chr1:4467272-4468857 FORWARD LENGTH=504
AT1G13220	N.D.	N.D.	N.D.	N.D.	N.D.	N.D.	N.D.	N.D.	0.45484	0.000227437	| Symbols: LINC2 | nuclear matrix constituent protein-related | chr1:4515699-4520071 FORWARD LENGTH=1128
AT4G03190	N.D.	N.D.	N.D.	N.D.	N.D.	N.D.	N.D.	N.D.	0.459657	1.16829e-05	| Symbols: GRH1, ATGRH1, AFB1 | GRR1-like protein 1 | chr4:1405108-1407057 REVERSE LENGTH=585
AT2G37500	N.D.	N.D.	N.D.	N.D.	N.D.	N.D.	N.D.	N.D.	0.460324	0.00164371	| Symbols: | arginine biosynthesis protein ArgJ family | chr2:15739904-15742689 REVERSE LENGTH=468
AT5G52480	N.D.	N.D.	N.D.	N.D.	N.D.	N.D.	N.D.	N.D.	0.473566	0.00290123	| Symbols: | RNI-like superfamily protein | chr5:21296918-21297762 REVERSE LENGTH=241
AT3G50380	N.D.	N.D.	N.D.	N.D.	N.D.	N.D.	N.D.	N.D.	0.474794	5.5332e-06	| Symbols: | Protein of unknown function (DUF1162) | chr3:18686527-18700533 REVERSE LENGTH=3072
AT3G16240	N.D.	N.D.	N.D.	N.D.	N.D.	N.D.	N.D.	N.D.	0.482871	0.000278853	| Symbols: DELTA-TIP, TIP2;1, DELTA-TIP1, AQP1, ATTIP2;1 | delta tonoplast integral protein | chr3:5505534-5506788 FORWARD LENGTH=250
AT5G25100	N.D.	N.D.	N.D.	N.D.	N.D.	N.D.	N.D.	N.D.	0.487157	3.17249e-07	| Symbols: | Endomembrane protein 70 protein family | chr5:8648374-8651015 REVERSE LENGTH=644
AT1G52360	N.D.	N.D.	N.D.	N.D.	N.D.	N.D.	N.D.	N.D.	0.487551	0.00543571	| Symbols: | Coatomer, beta' subunit | chr1:19499282-19505397 FORWARD LENGTH=926
AT1G31230	N.D.	N.D.	N.D.	N.D.	N.D.	N.D.	N.D.	N.D.	0.490801	0.0267781	| Symbols: AK-HSDH I, AK-HSDH | aspartate kinase-homoserine dehydrogenase i | chr1:11158744-11163055 REVERSE LENGTH=911
AT1G53030	N.D.	N.D.	N.D.	N.D.	N.D.	N.D.	N.D.	N.D.	0.49629	0.01199	| Symbols: | Cytochrome C oxidase copper chaperone (COX17) | chr1:19760224-19760442 REVERSE LENGTH=72
AT1G75990	N.D.	N.D.	N.D.	N.D.	N.D.	N.D.	N.D.	N.D.	0.497276	0.00123373	| Symbols: | PAM domain (PCI/PINT associated module) protein | chr1:28524623-28526718 REVERSE LENGTH=487
AT3G08943	N.D.	N.D.	N.D.	N.D.	N.D.	N.D.	N.D.	N.D.	0.497485	0.000425208	| Symbols: | ARM repeat superfamily protein | chr3:2719198-2721911 REVERSE LENGTH=871
AT5G25020	N.D.	N.D.	N.D.	N.D.	N.D.	N.D.	N.D.	N.D.	0.505453	0.00353045	| Symbols: | Protein of unknown function (DUF1336) | chr5:8618567-8619465 FORWARD LENGTH=269
AT5G08270	N.D.	N.D.	N.D.	N.D.	---	---	N.D.	N.D.	0.506209	7.24873e-05	| Symbols: | unknown protein; BEST Arabidopsis thaliana protein match is: unknown protein (TAIR:AT5G23200.1); Has 89 Blast hits to 86 proteins in 45 species: Archae - 0; Bacteria - 0; Metazoa - 27; Fungi - 0; Plants - 48; Viruses - 0; Other Eukaryo
AT2G46520	N.D.	N.D.	N.D.	N.D.	N.D.	N.D.	N.D.	N.D.	0.508272	0.00105478	| Symbols: | cellular apoptosis susceptibility protein, putative / importin-alpha re-exporter, putative | chr2:19096867-19099785 FORWARD LENGTH=972
AT3G51630	N.D.	N.D.	N.D.	N.D.	N.D.	N.D.	N.D.	N.D.	0.510806	0.00048401	| Symbols: WNK5, ZIK1, ATWNK5 | with no lysine (K) kinase 5 | chr3:19149487-19151924 FORWARD LENGTH=549
AT5G41580	N.D.	N.D.	N.D.	N.D.	N.D.	N.D.	N.D.	N.D.	0.518281	0.00511433	| Symbols: | RING/U-box superfamily protein | chr5:16626563-16630659 REVERSE LENGTH=760
AT5G28740	0.87062	0.457225	N.D.	N.D.	N.D.	N.D.	N.D.	N.D.	0.524608	0.00276329	| Symbols: | Tetratricopeptide repeat (TPR)-like superfamily protein | chr5:10780774-10783772 FORWARD LENGTH=917
AT4G23630	N.D.	N.D.	N.D.	N.D.	1.10774	0.684356	N.D.	N.D.	0.531546	0.000499159	| Symbols: BTI1, RTNLB1 | VIRB2-interacting protein 1 | chr4:12318070-12319574 FORWARD LENGTH=275
AT1G54090	0.930035	0.776639	N.D.	N.D.	N.D.	N.D.	N.D.	N.D.	0.534069	0.0128858	| Symbols: ATEXO70D2, EXO70D2 | exocyst subunit exo70 family protein D2 | chr1:20189737-20191605 FORWARD LENGTH=622
AT5G60530	N.D.	N.D.	N.D.	N.D.	N.D.	N.D.	N.D.	N.D.	0.534344	0.0129951	| Symbols: | late embryogenesis abundant protein-related / LEA protein-related | chr5:24334197-24335685 REVERSE LENGTH=439
AT4G25680	N.D.	N.D.	N.D.	N.D.	N.D.	N.D.	N.D.	N.D.	0.541529	0.0291327	| Symbols: | PPPDE putative thiol peptidase family protein | chr4:13088425-13089952 FORWARD LENGTH=252
AT1G53310	N.D.	N.D.	N.D.	N.D.	N.D.	N.D.	N.D.	N.D.	0.543996	5.12817e-06	| Symbols: ATPPC1, PEPC1, ATPEPC1, PPC1 | phosphoenolpyruvate carboxylase 1 | chr1:19884261-19888070 REVERSE LENGTH=967
AT3G28710	N.D.	N.D.	N.D.	N.D.	N.D.	N.D.	N.D.	N.D.	0.553977	5.76078e-05	| Symbols: | ATPase, V0/A0 complex, subunit C/D | chr3:10773144-10775594 REVERSE LENGTH=351
AT2G07696	N.D.	N.D.	N.D.	N.D.	N.D.	N.D.	N.D.	N.D.	0.555105	0.0031704	| Symbols: | Ribosomal protein S7p/S5e family protein | chr2:3351340-3351786 REVERSE LENGTH=148
AT3G09890	N.D.	N.D.	N.D.	N.D.	N.D.	N.D.	N.D.	N.D.	0.555481	0.0163526	| Symbols: | Ankyrin repeat family protein | chr3:3032678-3033849 FORWARD LENGTH=160
AT4G00710	0.898975	0.446078	N.D.	N.D.	N.D.	N.D.	N.D.	N.D.	0.555509	0.00136624	| Symbols: BSK3 | BR-signaling kinase 3 | chr4:290807-293096 FORWARD LENGTH=489
AT3G05480	N.D.	N.D.	N.D.	N.D.	N.D.	N.D.	N.D.	N.D.	0.558622	0.00162439	| Symbols: ATRAD9, RAD9 | cell cycle checkpoint control protein family | chr3:1585383-1588238 FORWARD LENGTH=439
AT4G30190	N.D.	N.D.	N.D.	N.D.	N.D.	N.D.	N.D.	N.D.	0.561217	1.62991e-05	| Symbols: AHA2, PMA2, HA2 | H(+)-ATPase 2 | chr4:14770820-14775920 REVERSE LENGTH=948
AT4G19660	N.D.	N.D.	N.D.	N.D.	N.D.	N.D.	N.D.	N.D.	0.561659	0.000905863	| Symbols: NPR4, ATNPR4 | NPR1-like protein 4 | chr4:10696266-10698243 REVERSE LENGTH=574
AT2G36380	N.D.	N.D.	N.D.	N.D.	N.D.	N.D.	N.D.	N.D.	0.564559	0.000564603	| Symbols: PDR6, ATPDR6 | pleiotropic drug resistance 6 | chr2:15257583-15263627 FORWARD LENGTH=1453
AT3G23300	N.D.	N.D.	N.D.	N.D.	N.D.	N.D.	1.23026	0.508498	0.565642	4.79376e-05	| Symbols: | S-adenosyl-L-methionine-dependent methyltransferases superfamily protein | chr3:8333521-8335902 FORWARD LENGTH=611
AT5G56250	N.D.	N.D.	N.D.	N.D.	N.D.	N.D.	N.D.	N.D.	0.56742	0.014972	| Symbols: HAP8 | hapless 8 | chr5:22768918-22771869 REVERSE LENGTH=811
AT3G15180	N.D.	N.D.	N.D.	N.D.	N.D.	N.D.	N.D.	N.D.	0.569441	0.0326511	| Symbols: | ARM repeat superfamily protein | chr3:5111952-5115803 FORWARD LENGTH=519
AT1G51590	N.D.	N.D.	N.D.	N.D.	N.D.	N.D.	N.D.	N.D.	0.57115	0.00195471	| Symbols: MNS1, MANIB | alpha-mannosidase 1 | chr1:19128315-19132132 REVERSE LENGTH=560
AT2G46370	N.D.	N.D.	N.D.	N.D.	N.D.	N.D.	N.D.	N.D.	0.5769	0.0187734	| Symbols: JAR1, FIN219 | Auxin-responsive GH3 family protein | chr2:19034342-19036369 FORWARD LENGTH=575
AT1G75680	N.D.	N.D.	N.D.	N.D.	N.D.	N.D.	N.D.	N.D.	0.590213	0.00255968	| Symbols: AtGH9B7, GH9B7 | glycosyl hydrolase 9B7 | chr1:28417215-28419231 REVERSE LENGTH=525
AT5G37310	N.D.	N.D.	N.D.	N.D.	N.D.	N.D.	N.D.	N.D.	0.595095	0.0022963	| Symbols: | Endomembrane protein 70 protein family | chr5:14772836-14776093 REVERSE LENGTH=593
AT1G22750	N.D.	N.D.	N.D.	N.D.	N.D.	N.D.	N.D.	N.D.	0.595444	0.00744777	| Symbols: | unknown protein; FUNCTIONS IN: molecular_function unknown; INVOLVED IN: biological_process unknown; LOCATED IN: vacuole; EXPRESSED IN: 23 plant structures; EXPRESSED DURING: 15 growth stages; CONTAINS InterPro DOMAIN/s: Protein of unkn
AT1G43690	0.78595	0.257804	N.D.	N.D.	N.D.	N.D.	N.D.	N.D.	0.597421	0.0246766	| Symbols: | ubiquitin interaction motif-containing protein | chr1:16478519-16482589 FORWARD LENGTH=599
AT1G01820	N.D.	N.D.	N.D.	N.D.	N.D.	N.D.	N.D.	N.D.	0.597776	0.000498072	| Symbols: PEX11C | peroxin 11c | chr1:296213-297723 REVERSE LENGTH=235
AT3G21540	N.D.	N.D.	N.D.	N.D.	---	---	N.D.	N.D.	0.601206	0.00564729	| Symbols: | transducin family protein / WD-40 repeat family protein | chr3:7586100-7590856 REVERSE LENGTH=955
AT1G66410	N.D.	N.D.	N.D.	N.D.	N.D.	N.D.	N.D.	N.D.	0.604206	0.0091616	| Symbols: CAM4, ACAM-4 | calmodulin 4 | chr1:24774431-24775785 REVERSE LENGTH=149
AT1G56330	N.D.	N.D.	0.779763	0.139266	N.D.	N.D.	N.D.	N.D.	0.605453	0.0135655	| Symbols: SAR1, ATSAR1, ATSARA1B, ATSAR1B, SAR1B | secretion-associated RAS 1B | chr1:21086845-21088478 REVERSE LENGTH=193
AT5G40840	N.D.	N.D.	N.D.	N.D.	N.D.	N.D.	N.D.	N.D.	0.612427	0.0242149	| Symbols: SYN2, AtRAD21.1 | Rad21/Rec8-like family protein | chr5:16359611-16363722 REVERSE LENGTH=809
AT1G35580	N.D.	N.D.	N.D.	N.D.	N.D.	N.D.	N.D.	N.D.	0.612629	0.00011373	| Symbols: CINV1 | cytosolic invertase 1 | chr1:13122460-13124808 REVERSE LENGTH=551
AT5G28540	N.D.	N.D.	N.D.	N.D.	N.D.	N.D.	N.D.	N.D.	0.615368	0.0298713	| Symbols: BIP1 | heat shock protein 70 (Hsp 70) family protein | chr5:10540665-10543274 REVERSE LENGTH=669
AT1G23410	N.D.	N.D.	N.D.	N.D.	N.D.	N.D.	N.D.	N.D.	0.617288	0.00260025	| Symbols: | Ribosomal protein S27a / Ubiquitin family protein | chr1:8314940-8315410 FORWARD LENGTH=156
AT1G75370	N.D.	N.D.	N.D.	N.D.	N.D.	N.D.	N.D.	N.D.	0.61806	0.00111026	| Symbols: | Sec14p-like phosphatidylinositol transfer family protein | chr1:28276657-28279798 REVERSE LENGTH=612
AT4G17340	0.945384	0.729421	N.D.	N.D.	N.D.	N.D.	N.D.	N.D.	0.623588	0.0289656	| Symbols: TIP2;2, DELTA-TIP2 | tonoplast intrinsic protein 2;2 | chr4:9699318-9700250 FORWARD LENGTH=250
AT1G49300	N.D.	N.D.	N.D.	N.D.	N.D.	N.D.	N.D.	N.D.	0.623854	5.00339e-05	| Symbols: ATRAB7, ATRABG3E, RABG3E | RAB GTPase homolog G3E | chr1:18234842-18236968 FORWARD LENGTH=206
AT1G71220	N.D.	N.D.	N.D.	N.D.	N.D.	N.D.	N.D.	N.D.	0.624353	0.00078081	| Symbols: EBS1, UGGT, PSL2 | UDP-glucose:glycoprotein glucosyltransferases;transferases, transferring hexosyl groups;transferases, transferring glycosyl groups | chr1:26841664-26851730 FORWARD LENGTH=1613
AT4G14960	N.D.	N.D.	N.D.	N.D.	N.D.	N.D.	N.D.	N.D.	0.62753	0.0111246	| Symbols: TUA6 | Tubulin/FtsZ family protein | chr4:8548769-8550319 REVERSE LENGTH=450
AT4G30530	N.D.	N.D.	N.D.	N.D.	N.D.	N.D.	N.D.	N.D.	0.629688	0.00971801	| Symbols: | Class I glutamine amidotransferase-like superfamily protein | chr4:14920605-14922286 FORWARD LENGTH=250
AT3G12000	N.D.	N.D.	N.D.	N.D.	N.D.	N.D.	N.D.	N.D.	0.630318	0.0120194	| Symbols: | S-locus related protein SLR1, putative (S1) | chr3:3818301-3819620 REVERSE LENGTH=439
AT3G14120	N.D.	N.D.	N.D.	N.D.	N.D.	N.D.	N.D.	N.D.	0.631003	0.0188918	| Symbols: | FUNCTIONS IN: molecular_function unknown; INVOLVED IN: transport; LOCATED IN: nuclear pore; EXPRESSED IN: 23 plant structures; EXPRESSED DURING: 13 growth stages; CONTAINS InterPro DOMAIN/s: Nuclear pore protein 84/107 (InterPro:IPR007
AT2G20990	N.D.	N.D.	N.D.	N.D.	N.D.	N.D.	N.D.	N.D.	0.632228	0.00117988	| Symbols: SYTA, NTMC2TYPE1.1, ATSYTA, NTMC2T1.1, SYT1 | synaptotagmin A | chr2:9014827-9017829 FORWARD LENGTH=541
AT1G49670	N.D.	N.D.	N.D.	N.D.	N.D.	N.D.	N.D.	N.D.	0.635008	0.0371135	| Symbols: NQR | ARP protein (REF) | chr1:18381591-18386021 REVERSE LENGTH=629
AT5G62690	N.D.	N.D.	N.D.	N.D.	N.D.	N.D.	N.D.	N.D.	0.636452	0.000470016	| Symbols: TUB2 | tubulin beta chain 2 | chr5:25181560-25183501 FORWARD LENGTH=450
AT1G70850	N.D.	N.D.	N.D.	N.D.	N.D.	N.D.	N.D.	N.D.	0.640938	0.000610696	| Symbols: MLP34 | MLP-like protein 34 | chr1:26715429-26716744 REVERSE LENGTH=316
AT1G19950	N.D.	N.D.	N.D.	N.D.	N.D.	N.D.	N.D.	N.D.	0.641023	0.0391955	| Symbols: HVA22H | HVA22-like protein H (ATHVA22H) | chr1:6925043-6926527 FORWARD LENGTH=315
AT5G10500	1.07191	0.689705	N.D.	N.D.	N.D.	N.D.	N.D.	N.D.	0.644037	0.0046801	| Symbols: | Kinase interacting (KIP1-like) family protein | chr5:3305418-3308039 FORWARD LENGTH=848
AT5G56220	N.D.	N.D.	N.D.	N.D.	N.D.	N.D.	N.D.	N.D.	0.646756	0.000764173	| Symbols: | P-loop containing nucleoside triphosphate hydrolases superfamily protein | chr5:22754871-22757792 FORWARD LENGTH=973
AT3G15730	N.D.	N.D.	N.D.	N.D.	N.D.	N.D.	1.28169	0.175016	0.647777	4.23355e-05	| Symbols: PLDALPHA1, PLD | phospholipase D alpha 1 | chr3:5330835-5333474 FORWARD LENGTH=810
AT3G16910	0.996913	0.820167	N.D.	N.D.	---	---	1.2522	0.121793	0.654789	0.0307552	| Symbols: AAE7, ACN1 | acyl-activating enzyme 7 | chr3:5773231-5775411 REVERSE LENGTH=569
AT2G42500	N.D.	N.D.	N.D.	N.D.	N.D.	N.D.	N.D.	N.D.	0.655132	0.00130278	| Symbols: PP2A-3 | protein phosphatase 2A-3 | chr2:17698099-17701226 REVERSE LENGTH=313
AT2G24683	N.D.	N.D.	N.D.	N.D.	N.D.	N.D.	N.D.	N.D.	0.659428	0.0357821	| Symbols: | unknown protein; LOCATED IN: endomembrane system; Has 30201 Blast hits to 17322 proteins in 780 species: Archae - 12; Bacteria - 1396; Metazoa - 17338; Fungi - 3422; Plants - 5037; Viruses - 0; Other Eukaryotes - 2996 (source: NCBI BLi
AT5G17330	N.D.	N.D.	N.D.	N.D.	N.D.	N.D.	N.D.	N.D.	0.660864	0.00293253	| Symbols: GAD, GAD1 | glutamate decarboxylase | chr5:5711141-5714839 FORWARD LENGTH=502
AT5G36880	N.D.	N.D.	N.D.	N.D.	1.2002	0.541013	N.D.	N.D.	0.662562	0.00232789	| Symbols: ACS | acetyl-CoA synthetase | chr5:14534961-14539084 REVERSE LENGTH=693
AT1G13370	N.D.	N.D.	N.D.	N.D.	N.D.	N.D.	N.D.	N.D.	0.66609	0.0460375	| Symbols: | Histone superfamily protein | chr1:4587926-4588522 REVERSE LENGTH=136
AT2G21930	N.D.	N.D.	N.D.	N.D.	1.34143	0.059538	N.D.	N.D.	0.66631	0.0084065	| Symbols: | F-box associated ubiquitination effector family protein | chr2:9347947-9348954 REVERSE LENGTH=335
AT2G45960	N.D.	N.D.	N.D.	N.D.	N.D.	N.D.	N.D.	N.D.	0.68499	0.0311579	| Symbols: PIP1B, TMP-A, ATHH2, PIP1;2 | plasma membrane intrinsic protein 1B | chr2:18910450-18911744 FORWARD LENGTH=301
AT3G02230	N.D.	N.D.	N.D.	N.D.	N.D.	N.D.	N.D.	N.D.	0.719138	0.00320729	| Symbols: RGP1, ATRGP1 | reversibly glycosylated polypeptide 1 | chr3:415463-417304 FORWARD LENGTH=357
AT3G16470	N.D.	N.D.	N.D.	N.D.	N.D.	N.D.	N.D.	N.D.	0.728703	0.0138213	| Symbols: JR1 | Mannose-binding lectin superfamily protein | chr3:5596096-5597709 REVERSE LENGTH=451
AT3G57890	N.D.	N.D.	N.D.	N.D.	1.05793	0.556419	N.D.	N.D.	0.730481	0.00156646	| Symbols: | Tubulin binding cofactor C domain-containing protein | chr3:21438271-21441695 FORWARD LENGTH=573
AT4G39080	N.D.	N.D.	N.D.	N.D.	N.D.	N.D.	N.D.	N.D.	0.743031	0.000365068	| Symbols: VHA-A3 | vacuolar proton ATPase A3 | chr4:18209513-18214752 FORWARD LENGTH=821
AT5G42020	0.961694	0.851141	N.D.	N.D.	N.D.	N.D.	N.D.	N.D.	0.765535	0.0167935	| Symbols: BIP, BIP2 | Heat shock protein 70 (Hsp 70) family protein | chr5:16807697-16810480 REVERSE LENGTH=668
AT5G61020	1.24501	0.181011	0.998052	0.956354	1.18806	0.199506	0.964541	0.650944	1.32909	0.00246517	| Symbols: ECT3 | evolutionarily conserved C-terminal region 3 | chr5:24557485-24559780 REVERSE LENGTH=495
AT5G18170	1.24878	0.0716048	N.D.	N.D.	1.12004	0.214005	1.01757	0.752387	1.45981	0.00725215	| Symbols: GDH1 | glutamate dehydrogenase 1 | chr5:6006172-6008248 FORWARD LENGTH=411
AT3G52880	1.16605	0.122661	1.12411	0.243753	0.951981	0.615788	1.14459	0.0558545	1.68755	0.00504133	| Symbols: ATMDAR1, MDAR1 | monodehydroascorbate reductase 1 | chr3:19601477-19604366 REVERSE LENGTH=434
AT2G47140	0.989793	0.766053	N.D.	N.D.	0.98627	0.896564	N.D.	N.D.	2.03946	0.00030107	| Symbols: | NAD(P)-binding Rossmann-fold superfamily protein | chr2:19350970-19352059 REVERSE LENGTH=257
AT1G52060	1.33138	0.106378	0.97084	0.937818	0.993624	0.732667	0.81396	0.129814	1.55646	0.00625175	| Symbols: | Mannose-binding lectin superfamily protein | chr1:19359039-19360651 REVERSE LENGTH=314
AT1G48620	N.D.	N.D.	N.D.	N.D.	0.795595	0.0952721	N.D.	N.D.	1.85935	0.0378537	| Symbols: HON5 | high mobility group A5 | chr1:17974148-17976301 REVERSE LENGTH=479
AT5G21160	0.997516	0.772267	0.89099	0.386477	0.762083	0.128579	N.D.	N.D.	1.44331	0.0383634	| Symbols: | LA RNA-binding protein | chr5:7199191-7203879 REVERSE LENGTH=826
AT5G05780	N.D.	N.D.	N.D.	N.D.	N.D.	N.D.	1.13826	0.176239	1.74179	0.000678406	| Symbols: RPN8A, AE3, ATHMOV34 | RP non-ATPase subunit 8A | chr5:1735862-1738176 FORWARD LENGTH=308
AT5G52520	N.D.	N.D.	N.D.	N.D.	N.D.	N.D.	N.D.	N.D.	2.09591	0.0032068	| Symbols: OVA6, PRORS1 | Class II aaRS and biotin synthetases superfamily protein | chr5:21311112-21313875 FORWARD LENGTH=543
AT5G21990	N.D.	N.D.	1.20441	0.604255	1.16972	0.276492	N.D.	N.D.	1.29997	0.0382933	| Symbols: TPR7 | Tetratricopeptide repeat (TPR)-like superfamily protein | chr5:7273395-7276318 FORWARD LENGTH=554
AT1G02360	0.865849	0.317211	N.D.	N.D.	N.D.	N.D.	N.D.	N.D.	1.54549	0.00541937	| Symbols: | Chitinase family protein | chr1:472138-473116 REVERSE LENGTH=272
AT3G48680	N.D.	N.D.	N.D.	N.D.	1.31196	0.138429	N.D.	N.D.	1.65049	0.000933522	| Symbols: GAMMA CAL2 | gamma carbonic anhydrase-like 2 | chr3:18035107-18036773 FORWARD LENGTH=256
AT5G15520	---	---	N.D.	N.D.	---	---	N.D.	N.D.	1.61665	0.00368058	| Symbols: | Ribosomal protein S19e family protein | chr5:5037242-5038136 REVERSE LENGTH=143
AT2G02740	N.D.	N.D.	N.D.	N.D.	N.D.	N.D.	1.21733	0.558681	2.26504	0.000678743	| Symbols: ATWHY3, PTAC11, WHY3 | ssDNA-binding transcriptional regulator | chr2:769389-770993 FORWARD LENGTH=268
AT1G28540	N.D.	N.D.	N.D.	N.D.	1.00232	0.839702	N.D.	N.D.	2.07881	0.00235632	| Symbols: | unknown protein; Has 25 Blast hits to 25 proteins in 10 species: Archae - 0; Bacteria - 0; Metazoa - 0; Fungi - 0; Plants - 25; Viruses - 0; Other Eukaryotes - 0 (source: NCBI BLink). | chr1:10035696-10036007 FORWARD LENGTH=103
AT5G26280	N.D.	N.D.	N.D.	N.D.	0.920072	0.268226	1.27694	0.0526361	1.63242	7.63023e-05	| Symbols: | TRAF-like family protein | chr5:9208724-9210403 FORWARD LENGTH=350
AT5G22880	N.D.	N.D.	N.D.	N.D.	N.D.	N.D.	N.D.	N.D.	1.64722	0.0428144	| Symbols: H2B, HTB2 | histone B2 | chr5:7652130-7652567 REVERSE LENGTH=145
AT4G33060	0.776381	0.495583	N.D.	N.D.	N.D.	N.D.	N.D.	N.D.	1.67182	0.0137464	| Symbols: | Cyclophilin-like peptidyl-prolyl cis-trans isomerase family protein | chr4:15948535-15951954 FORWARD LENGTH=504
AT1G54640	N.D.	N.D.	N.D.	N.D.	---	---	N.D.	N.D.	1.84315	0.00349823	| Symbols: | F-box family protein-related | chr1:20403892-20404807 REVERSE LENGTH=245
AT1G74050	N.D.	N.D.	N.D.	N.D.	N.D.	N.D.	N.D.	N.D.	1.33954	0.00230075	| Symbols: | Ribosomal protein L6 family protein | chr1:27847256-27848680 REVERSE LENGTH=233
AT5G53850	1.05401	0.566263	N.D.	N.D.	N.D.	N.D.	N.D.	N.D.	1.50121	0.0254425	| Symbols: | haloacid dehalogenase-like hydrolase family protein | chr5:21861155-21864817 REVERSE LENGTH=507
AT1G24510	N.D.	N.D.	N.D.	N.D.	N.D.	N.D.	N.D.	N.D.	1.52923	0.0374011	| Symbols: | TCP-1/cpn60 chaperonin family protein | chr1:8685504-8687660 REVERSE LENGTH=459
AT1G65560	N.D.	N.D.	N.D.	N.D.	N.D.	N.D.	N.D.	N.D.	1.532	0.00107901	| Symbols: | Zinc-binding dehydrogenase family protein | chr1:24371608-24373673 REVERSE LENGTH=350
AT3G59020	N.D.	N.D.	N.D.	N.D.	N.D.	N.D.	N.D.	N.D.	1.53769	0.0239177	| Symbols: | ARM repeat superfamily protein | chr3:21810973-21817418 REVERSE LENGTH=1029
AT1G08250	1.07328	0.52322	N.D.	N.D.	1.15199	0.593588	N.D.	N.D.	1.62022	0.00703455	| Symbols: ADT6 | arogenate dehydratase 6 | chr1:2588994-2590235 REVERSE LENGTH=413
AT3G48830	N.D.	N.D.	N.D.	N.D.	---	---	N.D.	N.D.	1.64847	0.0225193	| Symbols: | polynucleotide adenylyltransferase family protein / RNA recognition motif (RRM)-containing protein | chr3:18103272-18110216 FORWARD LENGTH=881
AT5G28237	N.D.	N.D.	N.D.	N.D.	N.D.	N.D.	N.D.	N.D.	1.64865	0.00592798	| Symbols: | Pyridoxal-5'-phosphate-dependent enzyme family protein | chr5:10207477-10213542 REVERSE LENGTH=465
AT4G24050	N.D.	N.D.	N.D.	N.D.	N.D.	N.D.	N.D.	N.D.	1.72543	0.023673	| Symbols: | NAD(P)-binding Rossmann-fold superfamily protein | chr4:12497287-12499661 FORWARD LENGTH=332
AT1G28000	N.D.	N.D.	N.D.	N.D.	N.D.	N.D.	N.D.	N.D.	1.7626	0.00395467	| Symbols: | Pentatricopeptide repeat (PPR) superfamily protein | chr1:9756674-9757947 REVERSE LENGTH=388
AT1G53390	N.D.	N.D.	N.D.	N.D.	N.D.	N.D.	N.D.	N.D.	1.76564	0.0111632	| Symbols: | P-loop containing nucleoside triphosphate hydrolases superfamily protein | chr1:19918197-19923579 FORWARD LENGTH=1109
AT1G12220	N.D.	N.D.	N.D.	N.D.	N.D.	N.D.	N.D.	N.D.	1.7812	0.00862791	| Symbols: RPS5 | Disease resistance protein (CC-NBS-LRR class) family | chr1:4145011-4147680 FORWARD LENGTH=889
AT1G48600	N.D.	N.D.	N.D.	N.D.	1.62669	0.00246729	1.22517	0.0165408	0.56089	0.000190186	| Symbols: PMEAMT, AtPMEAMT | S-adenosyl-L-methionine-dependent methyltransferases superfamily protein | chr1:17966448-17969077 FORWARD LENGTH=475
AT2G06050	1.00469	0.985067	1.14903	0.43405	1.32999	0.0136957	1.27396	0.032386	1.19566	0.323151	| Symbols: OPR3, DDE1 | oxophytodienoate-reductase 3 | chr2:2359240-2361971 REVERSE LENGTH=391
AT1G66680	0.96398	0.660991	1.20331	0.0680713	1.34705	0.0061705	0.815482	0.0286206	0.887603	0.37794	| Symbols: AR401 | S-adenosyl-L-methionine-dependent methyltransferases superfamily protein | chr1:24866352-24868888 REVERSE LENGTH=358
AT1G18270	N.D.	N.D.	1.15936	0.219132	0.686244	0.0383838	0.788241	0.000950587	N.D.	N.D.	| Symbols: | ketose-bisphosphate aldolase class-II family protein | chr1:6283634-6293772 REVERSE LENGTH=1373
AT3G57290	1.01287	0.888256	0.914171	0.55751	1.22102	0.06667	1.23691	0.0444269	0.727708	0.00580909	| Symbols: EIF3E, TIF3E1, ATEIF3E-1, INT-6, ATINT6, INT6 | eukaryotic translation initiation factor 3E | chr3:21196786-21199073 REVERSE LENGTH=441
AT1G63770	N.D.	N.D.	1.0448	0.599721	N.D.	N.D.	1.22724	0.0401693	0.585077	0.0143322	| Symbols: | Peptidase M1 family protein | chr1:23658250-23664243 REVERSE LENGTH=918
AT1G26850	N.D.	N.D.	N.D.	N.D.	N.D.	N.D.	1.2189	0.0296902	0.742188	0.0101159	| Symbols: | S-adenosyl-L-methionine-dependent methyltransferases superfamily protein | chr1:9301146-9303432 REVERSE LENGTH=616
AT1G71730	N.D.	N.D.	N.D.	N.D.	1.21919	0.0485948	0.589071	0.0224835	0.892649	0.750043	| Symbols: | unknown protein; Has 52 Blast hits to 52 proteins in 24 species: Archae - 0; Bacteria - 0; Metazoa - 4; Fungi - 0; Plants - 41; Viruses - 0; Other Eukaryotes - 7 (source: NCBI BLink). | chr1:26986298-26986831 REVERSE LENGTH=177
AT1G30690	0.895766	0.186898	1.09204	0.34494	1.24608	0.0334663	0.634091	0.000206946	0.968751	0.560513	| Symbols: | Sec14p-like phosphatidylinositol transfer family protein | chr1:10888284-10890085 FORWARD LENGTH=540
AT3G28710	N.D.	N.D.	1.03329	0.884706	0.838393	0.0438369	0.623639	8.81689e-05	N.D.	N.D.	| Symbols: | ATPase, V0/A0 complex, subunit C/D | chr3:10773144-10775594 REVERSE LENGTH=351
AT2G18040	0.947323	0.684646	1.20222	0.185552	1.21917	0.00108718	0.598308	0.00992585	1.00773	0.696981	| Symbols: PIN1AT | peptidylprolyl cis/trans isomerase, NIMA-interacting 1 | chr2:7842346-7843537 FORWARD LENGTH=119
AT2G25970	0.941684	0.616002	1.05517	0.539844	1.28206	0.000504337	0.633931	0.00195604	0.982908	0.978157	| Symbols: | KH domain-containing protein | chr2:11071844-11075604 REVERSE LENGTH=632
AT2G37990	0.766445	0.0542255	1.35741	0.142063	1.27848	0.0144565	0.63876	0.00600977	1.01392	0.892457	| Symbols: | ribosome biogenesis regulatory protein (RRS1) family protein | chr2:15900713-15903028 FORWARD LENGTH=318
AT4G37910	0.94467	0.569653	1.25894	0.0700747	1.19443	0.0138601	0.759442	0.0350997	1.01825	0.663862	| Symbols: mtHsc70-1 | mitochondrial heat shock protein 70-1 | chr4:17825368-17828099 REVERSE LENGTH=682
AT1G23100	0.82569	0.213109	1.28958	0.0706118	1.26731	0.0401079	0.665292	0.0216479	0.956084	0.691309	| Symbols: | GroES-like family protein | chr1:8195867-8196336 FORWARD LENGTH=97
AT4G25370	0.829992	0.151922	1.11452	0.221365	0.772834	0.0386292	0.710245	0.0357192	0.928548	0.869236	| Symbols: | Double Clp-N motif protein | chr4:12972747-12974580 FORWARD LENGTH=238
AT4G36690	0.859821	0.41251	1.26259	0.164736	1.26113	0.0403797	0.677855	0.0158077	N.D.	N.D.	| Symbols: ATU2AF65A | U2 snRNP auxilliary factor, large subunit, splicing factor | chr4:17294139-17297609 REVERSE LENGTH=573
AT2G29960	0.964069	0.824683	1.32147	0.0758838	1.25079	0.032738	0.60303	0.00807753	1.04198	0.618054	| Symbols: CYP5, ATCYP5, CYP19-4 | cyclophilin 5 | chr2:12769183-12770528 REVERSE LENGTH=201
AT5G17770	N.D.	N.D.	0.759841	0.102316	1.26307	0.0298681	1.29544	0.0709468	0.755355	0.0299413	| Symbols: ATCBR, CBR1, CBR | NADH:cytochrome B5 reductase 1 | chr5:5864543-5866495 REVERSE LENGTH=281
AT3G14940	1.08433	0.84382	0.971291	0.665712	1.25146	0.0062515	1.16518	0.286817	0.528039	0.00034761	| Symbols: ATPPC3, PPC3 | phosphoenolpyruvate carboxylase 3 | chr3:5025584-5029476 FORWARD LENGTH=968
AT3G11130	0.866514	0.206409	0.894358	0.438213	1.25067	0.00870829	1.42824	0.241876	0.329084	4.46619e-06	| Symbols: | Clathrin, heavy chain | chr3:3482575-3491667 REVERSE LENGTH=1705
AT1G07670	N.D.	N.D.	0.78867	0.0522108	1.23175	0.0280761	N.D.	N.D.	0.307632	3.33853e-05	| Symbols: ATECA4, ECA4 | endomembrane-type CA-ATPase 4 | chr1:2370305-2374196 REVERSE LENGTH=1061
AT1G64520	N.D.	N.D.	N.D.	N.D.	1.25972	0.00917731	1.13625	0.341783	0.624602	0.000322091	| Symbols: RPN12a | regulatory particle non-ATPase 12A | chr1:23956459-23958120 FORWARD LENGTH=267
AT5G53560	0.993126	0.839948	1.23461	0.168414	1.29921	0.0464862	0.933513	0.458027	0.746736	0.0184369	| Symbols: ATB5-A, B5 #2, ATCB5-E, CB5-E | cytochrome B5 isoform E | chr5:21759628-21760353 FORWARD LENGTH=134
