# Supplementary material for: Comparative expression profiling reveals a role of the root apoplast in local phosphate response
Source: BMC Plant Biol. 2016 Apr 28;16:106. doi: 10.1186/s12870-016-0790-8 (PMC4849097; doi:10.1186/s12870-016-0790-8)
Supplement: Additional file 10: Table S9. — Regulation of peroxidases. (A) Listed are 23 peroxidases that were either Pi-responsive in at least one genotype (wild-type, pdr2 and/or lpr1lpr2) or were already deregulated in one of the mutant lines grown on Pi-replete conditions (p ≤ 0.05, 0.769 ≥ FC ≥ 1.3). (B) Listed are 5 peroxidases that were regulated on transcript and protein level in at least one pairwise comparison. TC, transcript; PO, protein. Green and red boxes represent proteins which were significantly induced or repressed, respectively. (XLSX 60 kb) [file 12870_2016_790_MOESM10_ESM.xlsx]

## Sheet: Table S9
Table S9
Regulation of peroxidases
(A) Listed are 23 peroxidases that were either Pi-responsive in at least one genotype (wild-type, pdr2 and/or lpr1lpr2) or were already deregulated in one of the mutant lines grown on Pi-replete conditions (p≤0.05, 0.769≥FC≥1.3). (B) Listed are 5 peroxidases that were regulated on transcript and protein level in at least one pairwise comparison. TC, transcript; PO, protein. Green and red boxes re…
A		fold change		fold change		fold change		fold change		fold change
	Public ID	Col-/+	P value	pdr2-/+	P value 2	lpr1lpr2-/+	P value 3	pdr2/Col+	P value 4	lpr1lpr2/Col+	P value 5	Title
	AT1G05240	1.17561	0.306615	N.D.	N.D.	2.44901	3.92604e-05	N.D.	N.D.	0.893955	0.402263	PEROXIDASE 1
	AT2G37130	1.123	0.0296295	1.49945	0.00012932	N.D.	N.D.	0.426925	3.38408e-06	1.24494	0.188474	PEROXIDASE 21
	AT2G38380	0.998811	0.943489	0.902459	0.373764	0.776922	0.392324	0.338615	3.21043e-05	N.D.	N.D.	PEROXIDASE 22
	AT3G01190	1.09355	0.107783	N.D.	N.D.	1.38138	0.00187709	0.745691	3.00159e-05	N.D.	N.D.	PEROXIDASE 27
	AT1G05260	1.07836	0.147456	1.26526	0.0161402	1.0569	0.454715	0.387321	1.4598e-09	1.11652	0.308597	PEROXIDASE 3 (RCI3)
	AT3G21770	0.914107	0.232255	1.1005	0.295284	0.930129	0.482959	0.352334	1.43102e-09	0.975718	0.986979	PEROXIDASE 30
	AT3G32980	N.D.	N.D.	N.D.	N.D.	N.D.	N.D.	0.260164	4.42874e-09	0.996846	0.701056	PEROXIDASE 32
	AT3G49120	0.899334	0.228294	1.20582	0.131151	1.07576	0.603636	0.397784	1.77627e-06	0.84297	0.139012	PEROXIDASE 34
	AT4G08770	1.14042	0.278631	1.67957	0.0118251	1.31145	0.0770576	0.226917	2.54664e-06	0.842546	0.260739	PEROXIDASE 37
	AT4G11290	1.14707	0.137528	1.62155	0.00214353	1.21814	0.0198333	0.234106	3.44503e-08	0.984032	0.899132	PEROXIDASE 39
	AT4G26010	1.35593	0.244699	1.93048	0.000157861	1.48272	0.021016	0.37877	4.1416e-06	0.612455	N.D.	PEROXIDASE 44
	AT4G37520	N.D.	N.D.	N.D.	N.D.	N.D.	N.D.	N.D.	N.D.	0.656959	0.0240232	PEROXIDASE 50
	AT5G17820	0.947891	0.8565	0.994535	0.925883	1.11556	0.261358	0.573482	0.000386914	0.996164	0.828171	PEROXIDASE 57
	AT5G19880	N.D.	N.D.	1.53648	0.0324512	N.D.	N.D.	N.D.	N.D.	N.D.	N.D.	PEROXIDASE 58
	AT5G42180	0.84215	0.260127	1.16603	0.290025	0.957577	0.563899	0.530939	0.00148674	1.00332	0.958076	PEROXIDASE 64
	AT5G64100	1.13354	0.0829375	0.958548	0.741598	1.4677	0.0158157	0.476082	3.87143e-07	0.936012	0.447853	PEROXIDASE 69
	AT5G66390	0.91683	0.365483	1.09465	0.487153	1.01744	0.774745	0.556101	0.000130468	1.06268	0.718856	PEROXIDASE 72
	AT5G67400	2.36975	3.05543e-05	---	---	---	---	---	---	N.D.	N.D.	PEROXIDASE 73
	AT3G01420	1.34261	0.213809	1.06081	0.585426	1.34957	0.0570581	1.08027	0.992328	0.456752	2.4724e-06	ALPHA-DOX1 | Peroxidase superfamily protein
	AT1G07890	0.930473	0.441654	1.34615	0.017596	1.15084	0.114139	0.860778	0.14292	0.981067	0.941958	APX1 | ascorbate peroxidase 1
	AT4G11600	1.07417	0.537744	1.42242	0.00346099	1.08239	0.367101	0.928146	0.562895	1.07926	0.331516	ATGPX6 | glutathione peroxidase 6
	AT4G08390	1.06133	0.779589	1.3454	0.0127516	N.D.	N.D.	0.784747	0.0499205	N.D.	N.D.	SAPX | stromal ascorbate peroxidase
	AT1G65980	N.D.	N.D.	1.56653	0.00144602	1.03966	0.589965	0.727849	0.00153252	N.D.	N.D.	TPX1 | thioredoxin-dependent peroxidase 1
B		fold change		fold change		fold change		fold change		fold change
	Public ID	Col-/+	P value	pdr2-/+	P value 2	lpr1lpr2-/+	P value 3	pdr2/Col+	P value 4	lpr1lpr2/Col+	P value 5	Title
PO	AT2G37130	1.123	0.0296295	1.49945	0.00012932	N.D.	N.D.	0.426925	3.38408e-06	1.24494	0.188474	PEROXIDASE 21
TC		1.0131	0.936	1.4369	0.00501	0.837588	0.374	0.663599	0.000225	1.49925	0.000622
PO	AT5G19880	N.D.	N.D.	1.53648	0.0324512	N.D.	N.D.	N.D.	N.D.	N.D.	N.D.	PEROXIDASE 58
TC		1.0798	0.248	0.532922	0.0671	1.0106	0.939	2.11979	0.0174	0.99389	0.948
PO	AT3G01190	1.09355	0.107783	N.D.	N.D.	1.38138	0.00187709	0.745691	3.00159e-05	N.D.	N.D.	PEROXIDASE 27
TC		0.615549	0.0124	0.523166	0.0127	0.837483	0.185	0.659762	0.000318	1.17595	0.00651
PO	AT4G08770	1.14042	0.278631	1.67957	0.0118251	1.31145	0.0770576	0.226917	2.54664e-06	0.842546	0.260739	PEROXIDASE 37
TC		2.45175	0.00105	1.65692	0.000773	1.04492	0.633	1.4608	0.0114	1.14541	0.147
PO	AT5G67400	2.36975	3.05543e-05	---	---	---	---	---	---	N.D.	N.D.	PEROXIDASE 73
TC		1.60654	0.0231	0.981824	0.894	1.9402	0.0125	0.876745	0.308	0.97094	0.818
