# Supplementary material for: Comparative expression profiling reveals a role of the root apoplast in local phosphate response
Source: BMC Plant Biol. 2016 Apr 28;16:106. doi: 10.1186/s12870-016-0790-8 (PMC4849097; doi:10.1186/s12870-016-0790-8)
Supplement: Additional file 11: Table S10. — Regulation of mRNA/protein pairs. Listed are mRNA/protein pairs that showed correlative expression upon Pi-deficiency. Shown is a list of 26 pairs for wild-type, 211 pairs for pdr2 and 22 pairs for lpr1lpr2. Green and red boxes represent proteins that were significantly induced or repressed, respectively (p ≤ 0.05, 0.769 ≥ FC ≥ 1.3). Blue boxes represent proteins which were significantly regulated (p ≤ 0.05) but did not reach the preassigned cut-off fold change value. (XLSX 73 kb) [file 12870_2016_790_MOESM11_ESM.xlsx]

## Sheet: Table S10
Table S10, related to Figure 3.
Regulation of mRNA/protein pairs
Listed are mRNA/protein pairs that showed correlative expression upon Pi-deficiency. Shown is a list of 26 pairs for wild-type, 211 pairs for pdr2 and 22 pairs for lpr1lpr2. Green and red boxes represent proteins that were significantly induced or repressed, respectively (p≤0.05, 0.769≥FC≥1.3). Blue boxes represent proteins which were significantly regulated (p≤0.05) but did not reach the preassi…
regulated in Col-0 under low Pi conditions
	fold change		fold change
	protein	p-value	mRNA	p-value
AT2G23540	1.38657	0.0103226	1.46113	0.0302	| Symbols: | GDSL-like Lipase/Acylhydrolase superfamily protein | chr2:10024366-10026058 FORWARD LENGTH=387
AT2G41380	2.30287	9.16859e-05	2.17406	0.00985	| Symbols: | S-adenosyl-L-methionine-dependent methyltransferases superfamily protein | chr2:17251981-17252886 FORWARD LENGTH=269
AT3G10670	1.58322	0.0162769	1.10581	0.00718	| Symbols: ATNAP7, NAP7 | non-intrinsic ABC protein 7 | chr3:3335325-3337304 REVERSE LENGTH=338
AT3G52200	1.30022	0.0022679	1.1087	0.0314	| Symbols: LTA3 | Dihydrolipoamide acetyltransferase, long form protein | chr3:19360317-19366091 FORWARD LENGTH=637
AT3G53620	1.3963	0.0125262	1.51853	0.0192	| Symbols: AtPPa4, PPa4 | pyrophosphorylase 4 | chr3:19881491-19883308 FORWARD LENGTH=216
AT4G39150	1.49522	0.0132363	0.944396	0.0424	| Symbols: | DNAJ heat shock N-terminal domain-containing protein | chr4:18233651-18235740 REVERSE LENGTH=345
AT5G01600	1.80155	5.21176e-05	2.01115	0.00269	| Symbols: ATFER1, FER1 | ferretin 1 | chr5:228149-229594 REVERSE LENGTH=255
AT5G06860	2.72842	3.2948e-07	3.36646	0.000377	| Symbols: PGIP1, ATPGIP1 | polygalacturonase inhibiting protein 1 | chr5:2132373-2133434 FORWARD LENGTH=330
AT5G26260	1.38191	2.87926e-05	0.90392	0.0466	| Symbols: | TRAF-like family protein | chr5:9200492-9202153 FORWARD LENGTH=351
AT5G46180	1.4809	0.03119	1.17319	0.0164	| Symbols: DELTA-OAT | ornithine-delta-aminotransferase | chr5:18718766-18721271 REVERSE LENGTH=475
AT5G67400	2.36975	3.05543e-05	1.60654	0.0231	| Symbols: RHS19 | root hair specific 19 | chr5:26894896-26896300 FORWARD LENGTH=329
AT1G12230	1.19452	0.0199255	1.11491	0.0125	| Symbols: | Aldolase superfamily protein | chr1:4148050-4150708 FORWARD LENGTH=405
AT1G27140	0.803928	0.0474338	0.477699	0.00109	| Symbols: ATGSTU14, GST13, GSTU14 | glutathione S-transferase tau 14 | chr1:9427858-9428716 FORWARD LENGTH=243
AT3G01290	0.817049	0.038837	2.02531	0.0346	| Symbols: | SPFH/Band 7/PHB domain-containing membrane-associated protein family | chr3:88252-89356 REVERSE LENGTH=285
AT3G29250	0.846873	0.00453546	0.615723	0.0213	| Symbols: | NAD(P)-binding Rossmann-fold superfamily protein | chr3:11193767-11194840 REVERSE LENGTH=260
AT4G37870	1.25285	0.00022808	1.50574	0.000245	| Symbols: PCK1, PEPCK | phosphoenolpyruvate carboxykinase 1 | chr4:17802974-17806332 REVERSE LENGTH=671
AT5G05270	1.20413	0.0285101	1.34883	0.00535	| Symbols: | Chalcone-flavanone isomerase family protein | chr5:1563492-1564827 FORWARD LENGTH=209
AT5G07440	1.27401	0.0467998	1.86457	0.00141	| Symbols: GDH2 | glutamate dehydrogenase 2 | chr5:2356153-2358012 FORWARD LENGTH=411
AT5G48030	0.820939	0.0261156	0.848275	0.0141	| Symbols: GFA2 | gametophytic factor 2 | chr5:19466298-19469753 REVERSE LENGTH=456
AT5G57330	1.22258	0.0373012	1.08849	0.0426	| Symbols: | Galactose mutarotase-like superfamily protein | chr5:23218392-23220664 FORWARD LENGTH=312
AT1G11545	0.49132	0.00413644	0.580491	0.000598	| Symbols: XTH8 | xyloglucan endotransglucosylase/hydrolase 8 | chr1:3878689-3880286 REVERSE LENGTH=305
AT2G30930	0.726168	0.0225475	0.742624	0.0124	| Symbols: | unknown protein; FUNCTIONS IN: molecular_function unknown; INVOLVED IN: biological_process unknown; LOCATED IN: chloroplast, plasma membrane, membrane; EXPRESSED IN: 24 plant structures; EXPRESSED DURING: 14 growth stages; BEST Arabido
AT3G07720	0.687971	6.63624e-05	0.58527	0.00814	| Symbols: | Galactose oxidase/kelch repeat superfamily protein | chr3:2465439-2467033 FORWARD LENGTH=329
AT3G44990	0.533855	0.0323407	0.824035	0.0164	| Symbols: XTR8, ATXTR8, XTH31 | xyloglucan endo-transglycosylase-related 8 | chr3:16447280-16448678 REVERSE LENGTH=293
AT5G45500	0.540068	0.01131	0.742009	0.0377	| Symbols: | RNI-like superfamily protein | chr5:18432636-18434951 REVERSE LENGTH=771
AT5G63570	0.744915	0.00897074	0.93267	0.0385	| Symbols: GSA1 | glutamate-1-semialdehyde-2,1-aminomutase | chr5:25451957-25453620 FORWARD LENGTH=474
regulated in pdr2 under low Pi conditions
	fold change		fold change
	protein	p-value	mRNA	p-value
AT5G19140	2.54476	0.000421112	1.70383	0.00588	| Symbols: ATAILP1, AILP1 | Aluminium induced protein with YGL and LRDR motifs | chr5:6423398-6425785 FORWARD LENGTH=234
AT5G55180	2.53993	1.69278e-05	1.34794	0.00631	| Symbols: | O-Glycosyl hydrolases family 17 protein | chr5:22388834-22390550 FORWARD LENGTH=460
AT5G01600	2.43454	1.19017e-08	2.32279	0.000117	| Symbols: ATFER1, FER1 | ferretin 1 | chr5:228149-229594 REVERSE LENGTH=255
AT5G06860	2.28955	1.6886e-07	2.00866	0.000719	| Symbols: PGIP1, ATPGIP1 | polygalacturonase inhibiting protein 1 | chr5:2132373-2133434 FORWARD LENGTH=330
AT2G41630	2.0433	0.00305875	1.11037	0.0359	| Symbols: TFIIB | transcription factor IIB | chr2:17355555-17357400 REVERSE LENGTH=312
AT5G16620	2.03091	1.33136e-05	0.754682	0.0294	| Symbols: PDE120, TIC40, ATTIC40 | hydroxyproline-rich glycoprotein family protein | chr5:5450808-5454256 FORWARD LENGTH=447
AT5G25880	1.95039	0.0247154	1.25657	0.042	| Symbols: ATNADP-ME3, NADP-ME3 | NADP-malic enzyme 3 | chr5:9024549-9028260 FORWARD LENGTH=588
AT2G23120	1.87787	0.00050084	1.46574	0.00785	| Symbols: | Late embryogenesis abundant protein, group 6 | chr2:9842102-9842353 FORWARD LENGTH=83
AT4G13850	1.87728	0.0128555	0.871171	0.0172	| Symbols: ATGRP2, GR-RBP2, GRP2 | glycine-rich RNA-binding protein 2 | chr4:8021314-8022065 FORWARD LENGTH=158
AT4G18960	1.83539	0.00111895	0.923698	0.00796	| Symbols: AG | K-box region and MADS-box transcription factor family protein | chr4:10383917-10388272 FORWARD LENGTH=252
AT4G11790	1.81543	0.00161501	0.886581	0.0413	| Symbols: | Pleckstrin homology (PH) domain superfamily protein | chr4:7090456-7093208 FORWARD LENGTH=443
AT3G52570	1.81334	0.00482988	1.19404	0.0138	| Symbols: | alpha/beta-Hydrolases superfamily protein | chr3:19501145-19502795 FORWARD LENGTH=335
AT4G12730	1.81276	0.000610201	0.704998	0.000158	| Symbols: FLA2 | FASCICLIN-like arabinogalactan 2 | chr4:7491598-7492809 REVERSE LENGTH=403
AT5G13450	1.81159	0.0128235	1.11169	0.0159	| Symbols: ATP5 | delta subunit of Mt ATP synthase | chr5:4310558-4311941 REVERSE LENGTH=238
AT2G41380	1.80607	2.58016e-06	1.82778	0.00686	| Symbols: | S-adenosyl-L-methionine-dependent methyltransferases superfamily protein | chr2:17251981-17252886 FORWARD LENGTH=269
AT5G16880	1.79841	0.000661237	1.12145	0.0213	| Symbols: | Target of Myb protein 1 | chr5:5549658-5551274 FORWARD LENGTH=407
AT1G12520	1.78828	0.0228752	0.828615	0.00538	| Symbols: ATCCS, CCS | copper chaperone for SOD1 | chr1:4267277-4268900 REVERSE LENGTH=320
AT4G03240	1.76185	0.00156826	0.922545	0.0378	| Symbols: ATFH, FH | frataxin homolog | chr4:1423685-1424758 REVERSE LENGTH=187
AT5G42790	1.75442	0.000176637	0.930781	0.0253	| Symbols: PAF1, ATPSM30, ARS5 | proteasome alpha subunit F1 | chr5:17159270-17160975 REVERSE LENGTH=278
AT4G33540	1.74978	1.44626e-05	1.3301	0.000178	| Symbols: | metallo-beta-lactamase family protein | chr4:16130882-16133678 FORWARD LENGTH=355
AT5G43330	1.74658	0.0150137	1.22906	0.0343	| Symbols: | Lactate/malate dehydrogenase family protein | chr5:17390552-17392449 FORWARD LENGTH=332
AT4G39680	1.7317	1.05483e-05	0.874466	0.0297	| Symbols: | SAP domain-containing protein | chr4:18414604-18416938 REVERSE LENGTH=633
AT1G54290	1.7243	0.0173732	1.159	0.0434	| Symbols: | Translation initiation factor SUI1 family protein | chr1:20268710-20269390 REVERSE LENGTH=113
AT5G42890	1.71639	3.08154e-05	1.23292	0.00296	| Symbols: ATSCP2, SCP2 | sterol carrier protein 2 | chr5:17194458-17195910 REVERSE LENGTH=123
AT3G45300	1.71588	0.00600974	1.24356	0.00662	| Symbols: IVD, ATIVD, IVDH | isovaleryl-CoA-dehydrogenase | chr3:16621659-16624848 REVERSE LENGTH=409
AT5G04830	1.70739	0.000160757	1.13091	0.0197	| Symbols: | Nuclear transport factor 2 (NTF2) family protein | chr5:1402294-1403671 REVERSE LENGTH=178
AT5G15530	1.70333	0.00290133	0.898058	0.0124	| Symbols: BCCP2, CAC1-B | biotin carboxyl carrier protein 2 | chr5:5038955-5040437 FORWARD LENGTH=255
AT3G27280	1.69319	0.0032076	0.787381	0.0488	| Symbols: ATPHB4, PHB4 | prohibitin 4 | chr3:10076904-10078051 FORWARD LENGTH=279
AT2G18990	1.68835	0.0219385	0.787611	0.0441	| Symbols: TXND9 | thioredoxin domain-containing protein 9 homolog | chr2:8238851-8239932 REVERSE LENGTH=211
AT3G16950	1.68753	0.00229409	0.847817	0.0423	| Symbols: LPD1, ptlpd1 | lipoamide dehydrogenase 1 | chr3:5786761-5790383 REVERSE LENGTH=570
AT5G61820	1.68575	0.00353695	1.8346	0.00573	| Symbols: | FUNCTIONS IN: molecular_function unknown; INVOLVED IN: biological_process unknown; LOCATED IN: vacuole; EXPRESSED IN: 24 plant structures; EXPRESSED DURING: 15 growth stages; CONTAINS InterPro DOMAIN/s: Stress up-regulated Nod 19 (Inte
AT4G08770	1.67957	0.0118251	1.65692	0.000773	| Symbols: Prx37 | Peroxidase superfamily protein | chr4:5598259-5600262 REVERSE LENGTH=346
AT1G71260	1.67845	0.0126916	0.824796	0.00597	| Symbols: ATWHY2, WHY2 | WHIRLY 2 | chr1:26861849-26863391 REVERSE LENGTH=238
AT5G62810	1.67327	0.00503814	1.1273	0.00419	| Symbols: PEX14, ATPEX14, PED2 | peroxin 14 | chr5:25220323-25223571 FORWARD LENGTH=507
AT3G21140	1.65864	0.0247919	0.81429	0.00721	| Symbols: | Pyridoxamine 5'-phosphate oxidase family protein | chr3:7409696-7412086 REVERSE LENGTH=387
AT5G64250	1.64197	0.00416872	1.6545	0.00617	| Symbols: | Aldolase-type TIM barrel family protein | chr5:25697623-25698752 REVERSE LENGTH=293
AT3G23490	1.64092	0.0132396	1.24537	0.0119	| Symbols: CYN | cyanase | chr3:8423238-8424415 REVERSE LENGTH=168
AT5G10830	1.63017	7.31274e-05	1.21558	0.0363	| Symbols: | S-adenosyl-L-methionine-dependent methyltransferases superfamily protein | chr5:3423731-3424649 FORWARD LENGTH=261
AT1G69510	1.62514	0.00161827	1.16504	0.000228	| Symbols: | cAMP-regulated phosphoprotein 19-related protein | chr1:26126779-26127725 FORWARD LENGTH=137
AT4G01850	1.61209	0.00484558	1.0611	0.0185	| Symbols: SAM-2, MAT2, SAM2, AtSAM2 | S-adenosylmethionine synthetase 2 | chr4:796298-797479 REVERSE LENGTH=393
AT5G02790	1.60998	0.016391	1.37129	0.00355	| Symbols: GSTL3 | Glutathione S-transferase family protein | chr5:632877-634858 FORWARD LENGTH=235
AT3G22110	1.6074	0.000170932	0.922211	0.0276	| Symbols: PAC1 | 20S proteasome alpha subunit C1 | chr3:7792819-7793571 REVERSE LENGTH=250
AT1G15810	1.60571	0.00592535	0.828763	0.00168	| Symbols: | S15/NS1, RNA-binding protein | chr1:5444496-5446271 FORWARD LENGTH=419
AT4G28940	1.60061	0.0035669	1.35626	0.00169	| Symbols: | Phosphorylase superfamily protein | chr4:14274414-14276920 FORWARD LENGTH=348
AT3G46940	1.59357	0.0011237	0.79888	0.00241	| Symbols: DUT1 | DUTP-PYROPHOSPHATASE-LIKE 1 | chr3:17288367-17288867 REVERSE LENGTH=166
AT5G64350	1.59138	0.0443653	1.1077	0.00399	| Symbols: FKBP12, ATFKBP12 | FK506-binding protein 12 | chr5:25734810-25735990 REVERSE LENGTH=112
AT5G42850	1.57547	0.0301893	1.18028	0.0203	| Symbols: | Thioredoxin superfamily protein | chr5:17182072-17182568 REVERSE LENGTH=134
AT2G35770	1.57273	0.0128567	0.779115	0.026	| Symbols: scpl28 | serine carboxypeptidase-like 28 | chr2:15034179-15036497 REVERSE LENGTH=462
AT1G65980	1.56653	0.00144602	1.24034	0.00157	| Symbols: TPX1 | thioredoxin-dependent peroxidase 1 | chr1:24559524-24560753 REVERSE LENGTH=162
AT2G38730	1.56636	0.0185323	0.848	0.0159	| Symbols: | Cyclophilin-like peptidyl-prolyl cis-trans isomerase family protein | chr2:16192579-16194038 REVERSE LENGTH=199
AT3G49080	1.56452	0.00234402	0.742155	0.000116	| Symbols: | Ribosomal protein S5 domain 2-like superfamily protein | chr3:18194500-18196657 REVERSE LENGTH=430
AT1G61150	1.56288	0.0018439	1.07183	0.0051	| Symbols: | LisH and RanBPM domains containing protein | chr1:22542928-22544355 FORWARD LENGTH=243
AT2G29490	1.55928	0.0491085	1.44728	0.00565	| Symbols: ATGSTU1, GST19, GSTU1 | glutathione S-transferase TAU 1 | chr2:12631593-12632360 REVERSE LENGTH=224
AT5G58470	1.55924	0.0146562	0.851356	0.011	| Symbols: TAF15b | TBP-associated factor 15B | chr5:23638566-23640854 REVERSE LENGTH=422
AT3G56090	1.54048	1.74098e-05	1.16886	0.0346	| Symbols: ATFER3, FER3 | ferritin 3 | chr3:20814350-20815984 REVERSE LENGTH=259
AT5G23250	1.5369	0.0216024	0.871476	0.00863	| Symbols: | Succinyl-CoA ligase, alpha subunit | chr5:7830460-7832491 FORWARD LENGTH=341
AT2G28190	1.5291	0.0244748	0.768056	0.00157	| Symbols: CSD2, CZSOD2 | copper/zinc superoxide dismutase 2 | chr2:12014548-12016303 FORWARD LENGTH=216
AT4G35220	1.52611	0.00668909	1.20831	0.00591	| Symbols: | Cyclase family protein | chr4:16752636-16753966 FORWARD LENGTH=272
AT3G62040	1.52259	0.0208043	1.23175	0.0105	| Symbols: | Haloacid dehalogenase-like hydrolase (HAD) superfamily protein | chr3:22975328-22976518 REVERSE LENGTH=249
AT4G02620	1.52189	0.0175059	1.16354	0.0251	| Symbols: | vacuolar ATPase subunit F family protein | chr4:1149419-1151132 REVERSE LENGTH=128
AT5G61030	1.52148	0.000622066	0.686621	0.00333	| Symbols: GR-RBP3 | glycine-rich RNA-binding protein 3 | chr5:24560870-24562152 FORWARD LENGTH=309
AT4G25840	1.51864	0.0451632	0.879992	0.00551	| Symbols: GPP1 | glycerol-3-phosphatase 1 | chr4:13139026-13140719 FORWARD LENGTH=298
AT5G15270	1.51713	0.0301861	0.867085	0.0269	| Symbols: | RNA-binding KH domain-containing protein | chr5:4958738-4960947 FORWARD LENGTH=548
AT2G19940	1.51608	0.00279154	0.872987	0.00834	| Symbols: | oxidoreductases, acting on the aldehyde or oxo group of donors, NAD or NADP as acceptor;copper ion binding | chr2:8613168-8615649 FORWARD LENGTH=401
AT5G42980	1.51488	0.00340329	1.13637	0.00272	| Symbols: ATTRX3, ATH3, ATTRXH3, TRXH3, TRX3 | thioredoxin 3 | chr5:17242772-17243718 FORWARD LENGTH=118
AT5G18170	1.50993	0.0315118	1.64909	2.4e-05	| Symbols: GDH1 | glutamate dehydrogenase 1 | chr5:6006172-6008248 FORWARD LENGTH=411
AT5G09770	1.50928	0.0138237	0.863991	0.0179	| Symbols: | Ribosomal protein L17 family protein | chr5:3035267-3036518 REVERSE LENGTH=160
AT5G14580	1.50635	0.0474896	0.556961	0.000399	| Symbols: | polyribonucleotide nucleotidyltransferase, putative | chr5:4697612-4703013 REVERSE LENGTH=991
AT5G50370	1.50469	0.00407268	0.873191	0.0254	| Symbols: | Adenylate kinase family protein | chr5:20509382-20510631 REVERSE LENGTH=248
AT5G46290	1.50309	0.0290691	0.884419	0.00747	| Symbols: KASI, KAS1 | 3-ketoacyl-acyl carrier protein synthase I | chr5:18774439-18776629 REVERSE LENGTH=473
AT1G08110	1.49979	0.0361178	1.13849	0.0331	| Symbols: | lactoylglutathione lyase family protein / glyoxalase I family protein | chr1:2535702-2537630 FORWARD LENGTH=185
AT2G37130	1.49945	0.00012932	1.4369	0.00501	| Symbols: | Peroxidase superfamily protein | chr2:15598225-15600004 REVERSE LENGTH=327
AT3G52960	1.49797	0.00689009	0.881458	0.00859	| Symbols: | Thioredoxin superfamily protein | chr3:19639699-19640403 FORWARD LENGTH=234
AT2G21130	1.49271	0.0124179	1.32173	0.008	| Symbols: | Cyclophilin-like peptidyl-prolyl cis-trans isomerase family protein | chr2:9055619-9056143 REVERSE LENGTH=174
AT1G72230	1.4892	0.00202014	0.816297	0.0349	| Symbols: | Cupredoxin superfamily protein | chr1:27188287-27189093 FORWARD LENGTH=181
AT2G43535	1.48801	0.0111893	1.49156	0.0018	| Symbols: | Scorpion toxin-like knottin superfamily protein | chr2:18071130-18071560 FORWARD LENGTH=97
AT5G55850	1.48607	0.0406665	1.08792	0.0133	| Symbols: NOI | RPM1-interacting protein 4 (RIN4) family protein | chr5:22603617-22604951 FORWARD LENGTH=114
AT1G12270	1.48466	0.017536	0.820676	0.00991	| Symbols: Hop1 | stress-inducible protein, putative | chr1:4172105-4174575 FORWARD LENGTH=572
AT1G78040	1.48393	0.0242281	1.1573	0.00998	| Symbols: | Pollen Ole e 1 allergen and extensin family protein | chr1:29345993-29346840 FORWARD LENGTH=171
AT5G53070	1.48189	0.00577887	0.797282	0.00776	| Symbols: | Ribosomal protein L9/RNase H1 | chr5:21518837-21520167 FORWARD LENGTH=221
AT4G14880	1.48007	0.00254038	1.2962	0.00231	| Symbols: OASA1, OLD3, CYTACS1 | O-acetylserine (thiol) lyase (OAS-TL) isoform A1 | chr4:8518209-8520050 REVERSE LENGTH=322
AT3G12260	1.46885	0.0244885	1.08496	0.0439	| Symbols: | LYR family of Fe/S cluster biogenesis protein | chr3:3909252-3910337 REVERSE LENGTH=133
AT4G32760	1.46883	0.00912989	1.14757	0.0185	| Symbols: | ENTH/VHS/GAT family protein | chr4:15799376-15803832 FORWARD LENGTH=675
AT5G40770	1.46879	0.0282947	0.735792	0.00316	| Symbols: ATPHB3, PHB3 | prohibitin 3 | chr5:16315589-16316621 REVERSE LENGTH=277
AT4G27570	1.46386	0.0315504	1.27976	0.0431	| Symbols: | UDP-Glycosyltransferase superfamily protein | chr4:13763657-13765018 REVERSE LENGTH=453
AT3G46000	1.46384	0.0257562	1.10875	0.0254	| Symbols: ADF2 | actin depolymerizing factor 2 | chr3:16907743-16908822 REVERSE LENGTH=137
AT3G56240	1.46221	0.00431077	1.29903	0.00073	| Symbols: CCH | copper chaperone | chr3:20863460-20864402 REVERSE LENGTH=121
AT4G01870	1.46037	0.0307246	2.30158	0.00134	| Symbols: | tolB protein-related | chr4:808473-810431 REVERSE LENGTH=652
AT2G19760	1.45552	0.000742298	0.862422	0.00206	| Symbols: PFN1, PRF1 | profilin 1 | chr2:8517074-8518067 REVERSE LENGTH=131
AT3G20000	1.45448	0.000519078	0.759306	0.00097	| Symbols: TOM40 | translocase of the outer mitochondrial membrane 40 | chr3:6967685-6970247 FORWARD LENGTH=309
AT5G48880	1.45281	0.00388996	1.33168	0.0404	| Symbols: PKT1, KAT5 | peroxisomal 3-keto-acyl-CoA thiolase 2 | chr5:19814576-19816775 REVERSE LENGTH=414
AT3G53900	1.45189	0.0380178	0.829487	0.0341	| Symbols: UPP, PYRR | uracil phosphoribosyltransferase | chr3:19956914-19959006 REVERSE LENGTH=296
AT1G66070	1.45188	0.0328682	0.845222	0.027	| Symbols: | Translation initiation factor eIF3 subunit | chr1:24596194-24597520 REVERSE LENGTH=226
AT2G30060	1.44872	0.0302901	0.776565	0.00177	| Symbols: | Pleckstrin homology (PH) domain superfamily protein | chr2:12827035-12828551 FORWARD LENGTH=217
AT1G13930	1.44647	0.0401899	1.21716	0.000847	| Symbols: | Involved in response to salt stress. Knockout mutants are hypersensitive to salt stress. | chr1:4761091-4761558 FORWARD LENGTH=155
AT1G04850	1.44521	0.0086005	1.13422	0.0262	| Symbols: | ubiquitin-associated (UBA)/TS-N domain-containing protein | chr1:1365311-1368706 REVERSE LENGTH=413
AT3G10850	1.43547	0.0153407	1.14466	0.00133	| Symbols: GLX2-2, GLY2 | Metallo-hydrolase/oxidoreductase superfamily protein | chr3:3397756-3399522 REVERSE LENGTH=258
AT1G74020	1.4343	0.0100699	1.26281	0.0369	| Symbols: SS2 | strictosidine synthase 2 | chr1:27835289-27837277 REVERSE LENGTH=335
AT1G35720	1.43282	0.000747798	1.1534	0.0118	| Symbols: ANNAT1, OXY5, ATOXY5 | annexin 1 | chr1:13225304-13226939 FORWARD LENGTH=317
AT3G09440	1.43051	0.000403469	0.928709	0.034	| Symbols: | Heat shock protein 70 (Hsp 70) family protein | chr3:2903434-2905632 REVERSE LENGTH=649
AT1G17745	1.42892	0.0044528	1.21412	0.0168	| Symbols: PGDH | D-3-phosphoglycerate dehydrogenase | chr1:6101157-6104979 FORWARD LENGTH=624
AT1G48830	1.42658	0.0371239	0.871867	0.0269	| Symbols: | Ribosomal protein S7e family protein | chr1:18059854-18060935 REVERSE LENGTH=191
AT3G16270	1.42482	0.0159458	0.89747	0.0224	| Symbols: | ENTH/VHS family protein | chr3:5513701-5516540 FORWARD LENGTH=690
AT1G01800	1.42253	3.11795e-05	1.15755	0.0123	| Symbols: | NAD(P)-binding Rossmann-fold superfamily protein | chr1:293396-294888 FORWARD LENGTH=295
AT3G11400	1.42242	0.0171138	0.834132	0.0107	| Symbols: EIF3G1, ATEIF3G1 | eukaryotic translation initiation factor 3G1 | chr3:3578536-3580366 FORWARD LENGTH=294
AT4G11600	1.42242	0.00346099	1.20043	0.0274	| Symbols: ATGPX6, PHGPX, LSC803, GPX6 | glutathione peroxidase 6 | chr4:7010021-7011330 REVERSE LENGTH=232
AT2G24940	1.41915	0.00315297	1.22075	0.0154	| Symbols: AtMAPR2, MAPR2 | membrane-associated progesterone binding protein 2 | chr2:10609447-10609749 FORWARD LENGTH=100
AT5G43960	1.41043	0.0252627	0.831906	0.0118	| Symbols: | Nuclear transport factor 2 (NTF2) family protein with RNA binding (RRM-RBD-RNP motifs) domain | chr5:17689154-17691220 REVERSE LENGTH=391
AT2G42710	1.40885	0.000387405	0.739746	0.00314	| Symbols: | Ribosomal protein L1p/L10e family | chr2:17782352-17784830 FORWARD LENGTH=415
AT5G54500	1.40717	0.00194207	1.19528	0.0246	| Symbols: FQR1 | flavodoxin-like quinone reductase 1 | chr5:22124674-22126256 FORWARD LENGTH=204
AT1G56050	1.39712	0.0467997	0.803978	0.0333	| Symbols: | GTP-binding protein-related | chr1:20963793-20966181 FORWARD LENGTH=421
AT5G52470	1.38817	0.0317048	0.91558	0.0258	| Symbols: FIB1, FBR1, ATFIB1, ATFBR1, SKIP7 | fibrillarin 1 | chr5:21294290-21296509 FORWARD LENGTH=308
AT3G20330	1.38637	0.0269819	0.80991	0.0147	| Symbols: PYRB | PYRIMIDINE B | chr3:7090354-7091904 REVERSE LENGTH=390
AT1G12310	1.38411	0.000148652	0.90563	0.0451	| Symbols: | Calcium-binding EF-hand family protein | chr1:4187500-4187946 REVERSE LENGTH=148
AT2G37400	1.38038	0.0216629	0.646748	0.0234	| Symbols: | Tetratricopeptide repeat (TPR)-like superfamily protein | chr2:15696365-15697366 REVERSE LENGTH=333
AT5G60360	1.37917	0.0355217	1.29783	0.00953	| Symbols: SAG2, AALP, ALP | aleurain-like protease | chr5:24280044-24282152 FORWARD LENGTH=358
AT1G22270	1.37154	0.00720423	0.775986	0.00497	| Symbols: | Trm112p-like protein | chr1:7865548-7865922 FORWARD LENGTH=124
AT5G07440	1.37027	0.00145226	1.64031	2.89e-05	| Symbols: GDH2 | glutamate dehydrogenase 2 | chr5:2356153-2358012 FORWARD LENGTH=411
AT5G63600	1.36976	0.00437072	0.724431	0.0271	| Symbols: FLS5, ATFLS5 | flavonol synthase 5 | chr5:25461082-25462270 REVERSE LENGTH=325
AT3G17210	1.36935	0.0322593	1.11666	0.0298	| Symbols: ATHS1, HS1 | heat stable protein 1 | chr3:5882318-5882896 FORWARD LENGTH=109
AT5G40580	1.3604	0.025731	0.889817	0.0274	| Symbols: PBB2 | 20S proteasome beta subunit PBB2 | chr5:16248511-16250451 REVERSE LENGTH=274
AT5G19510	1.36022	0.015606	0.895359	0.0299	| Symbols: | Translation elongation factor EF1B/ribosomal protein S6 family protein | chr5:6581854-6583137 REVERSE LENGTH=224
AT2G23540	1.35884	0.000295945	1.6584	0.00392	| Symbols: | GDSL-like Lipase/Acylhydrolase superfamily protein | chr2:10024366-10026058 FORWARD LENGTH=387
AT5G66140	1.35181	0.0430096	0.81181	0.00903	| Symbols: PAD2 | proteasome alpha subunit D2 | chr5:26437445-26438677 REVERSE LENGTH=250
AT5G20920	1.34983	0.0135906	0.910838	0.00593	| Symbols: EIF2 BETA, EMB1401 | eukaryotic translation initiation factor 2 beta subunit | chr5:7094994-7096661 REVERSE LENGTH=268
AT1G19570	1.34647	0.00194486	1.25604	0.0121	| Symbols: DHAR1, ATDHAR1, DHAR5 | dehydroascorbate reductase | chr1:6773462-6774413 REVERSE LENGTH=213
AT3G55440	1.34234	2.81359e-05	1.09741	0.0281	| Symbols: ATCTIMC, TPI, CYTOTPI | triosephosphate isomerase | chr3:20553794-20556078 FORWARD LENGTH=254
AT5G16450	1.33534	0.0297174	1.29205	0.00157	| Symbols: | Ribonuclease E inhibitor RraA/Dimethylmenaquinone methyltransferase | chr5:5374357-5375342 FORWARD LENGTH=166
AT1G60710	1.33511	0.020013	1.26758	0.0354	| Symbols: ATB2 | NAD(P)-linked oxidoreductase superfamily protein | chr1:22355073-22356627 REVERSE LENGTH=345
AT1G76690	1.33393	0.00592436	1.38488	0.00823	| Symbols: OPR2, ATOPR2 | 12-oxophytodienoate reductase 2 | chr1:28778976-28780355 FORWARD LENGTH=374
AT3G52300	1.33158	0.0115032	1.09568	0.0317	| Symbols: ATPQ | ATP synthase D chain, mitochondrial | chr3:19396689-19398119 FORWARD LENGTH=168
AT2G47710	1.32942	0.0294094	1.36059	0.0013	| Symbols: | Adenine nucleotide alpha hydrolases-like superfamily protein | chr2:19555045-19555956 REVERSE LENGTH=162
AT5G20720	1.32696	0.00863937	0.899299	0.0411	| Symbols: CPN20, CPN10, CHCPN10, ATCPN21, CPN21 | chaperonin 20 | chr5:7015015-7016354 FORWARD LENGTH=253
AT4G13430	1.32213	0.0153569	1.28214	0.0183	| Symbols: IIL1, ATLEUC1 | isopropyl malate isomerase large subunit 1 | chr4:7804194-7807789 REVERSE LENGTH=509
AT2G28000	1.31991	0.000991729	0.75003	0.00109	| Symbols: CPN60A, CH-CPN60A, SLP | chaperonin-60alpha | chr2:11926603-11929184 FORWARD LENGTH=586
AT1G14810	1.31858	0.00764619	0.725069	0.00329	| Symbols: | semialdehyde dehydrogenase family protein | chr1:5102684-5104633 REVERSE LENGTH=375
AT2G44060	1.31839	0.00096932	1.13213	0.000826	| Symbols: | Late embryogenesis abundant protein, group 2 | chr2:18226922-18227988 FORWARD LENGTH=325
AT3G13610	1.31128	0.0449078	0.580416	0.00585	| Symbols: | 2-oxoglutarate (2OG) and Fe(II)-dependent oxygenase superfamily protein | chr3:4449448-4450616 FORWARD LENGTH=361
AT1G78380	1.31022	0.0116106	1.20286	0.0206	| Symbols: ATGSTU19, GST8, GSTU19 | glutathione S-transferase TAU 19 | chr1:29486659-29487819 REVERSE LENGTH=219
AT3G10520	1.31012	0.00625794	1.22336	0.014	| Symbols: AHB2, GLB2, ARATH GLB2, NSHB2, ATGLB2, HB2 | haemoglobin 2 | chr3:3276516-3277765 REVERSE LENGTH=158
AT4G02930	1.30609	0.00797177	0.772331	0.000487	| Symbols: | GTP binding Elongation factor Tu family protein | chr4:1295751-1298354 REVERSE LENGTH=454
AT2G33210	1.30545	0.0279155	0.755548	0.00177	| Symbols: HSP60-2 | heat shock protein 60-2 | chr2:14075093-14078568 REVERSE LENGTH=585
AT4G34110	1.29117	0.00286009	1.04746	0.0321	| Symbols: PAB2, PABP2, ATPAB2 | poly(A) binding protein 2 | chr4:16336732-16339892 FORWARD LENGTH=629
AT1G49760	1.28567	0.0105542	0.811601	0.00607	| Symbols: PAB8, PABP8 | poly(A) binding protein 8 | chr1:18416740-18419753 FORWARD LENGTH=671
AT3G19130	1.28459	0.023149	0.860288	0.0151	| Symbols: ATRBP47B, RBP47B | RNA-binding protein 47B | chr3:6611398-6613823 REVERSE LENGTH=435
AT3G25860	1.28239	0.00886499	0.927347	0.0225	| Symbols: LTA2, PLE2 | 2-oxoacid dehydrogenases acyltransferase family protein | chr3:9460632-9462585 FORWARD LENGTH=480
AT2G17130	1.28112	0.0141439	0.885693	0.0284	| Symbols: IDH2, IDH-II | isocitrate dehydrogenase subunit 2 | chr2:7461062-7462466 REVERSE LENGTH=367
AT2G32060	1.27378	0.0248316	0.813236	0.0397	| Symbols: | Ribosomal protein L7Ae/L30e/S12e/Gadd45 family protein | chr2:13639228-13640104 REVERSE LENGTH=144
AT1G17860	1.27221	0.0148939	1.21252	0.0351	| Symbols: | Kunitz family trypsin and protease inhibitor protein | chr1:6149343-6149933 FORWARD LENGTH=196
AT4G38220	1.27179	0.0124512	1.09114	0.0381	| Symbols: | Peptidase M20/M25/M40 family protein | chr4:17925251-17926919 FORWARD LENGTH=430
AT4G20260	1.27145	0.00690438	0.779899	0.0459	| Symbols: ATPCAP1, PCAP1 | plasma-membrane associated cation-binding protein 1 | chr4:10941593-10943227 FORWARD LENGTH=225
AT5G57490	1.26928	0.0200581	0.828462	0.00899	| Symbols: VDAC4, ATVDAC4 | voltage dependent anion channel 4 | chr5:23283895-23285335 REVERSE LENGTH=274
AT5G20890	1.26829	0.0496789	0.872465	0.0261	| Symbols: | TCP-1/cpn60 chaperonin family protein | chr5:7087020-7089906 REVERSE LENGTH=527
AT5G03630	1.25985	0.0128647	0.876735	0.0211	| Symbols: ATMDAR2 | Pyridine nucleotide-disulphide oxidoreductase family protein | chr5:922378-924616 REVERSE LENGTH=435
AT2G05840	1.25977	0.0036682	0.933457	0.0489	| Symbols: PAA2 | 20S proteasome subunit PAA2 | chr2:2234226-2236053 FORWARD LENGTH=246
AT3G46560	1.25948	0.0271654	0.894522	0.006	| Symbols: TIM9, emb2474 | Tim10/DDP family zinc finger protein | chr3:17138632-17139301 FORWARD LENGTH=93
AT5G62390	1.2572	0.0302848	1.11715	0.0196	| Symbols: ATBAG7, BAG7 | BCL-2-associated athanogene 7 | chr5:25052377-25054170 REVERSE LENGTH=446
AT3G23990	1.25702	0.0173213	0.746125	0.000313	| Symbols: HSP60, HSP60-3B | heat shock protein 60 | chr3:8669013-8672278 FORWARD LENGTH=577
AT3G15640	1.25421	0.0265956	0.933997	0.0216	| Symbols: | Rubredoxin-like superfamily protein | chr3:5299273-5301371 FORWARD LENGTH=176
AT5G04170	1.25137	0.00900569	0.81403	0.00992	| Symbols: | Calcium-binding EF-hand family protein | chr5:1145579-1147519 FORWARD LENGTH=354
AT5G51830	1.24473	0.0294177	1.1953	0.0149	| Symbols: | pfkB-like carbohydrate kinase family protein | chr5:21069709-21071450 FORWARD LENGTH=343
AT5G09590	1.24459	0.0167858	0.806753	0.0105	| Symbols: MTHSC70-2, HSC70-5 | mitochondrial HSO70 2 | chr5:2975721-2978508 FORWARD LENGTH=682
AT2G30050	1.24157	0.0331075	0.860355	0.0153	| Symbols: | transducin family protein / WD-40 repeat family protein | chr2:12825540-12826448 FORWARD LENGTH=302
AT1G09830	1.23774	0.0232698	0.747585	0.00977	| Symbols: | Glycinamide ribonucleotide (GAR) synthetase | chr1:3192783-3194936 REVERSE LENGTH=532
AT2G20270	1.23706	0.0449148	0.847036	0.0169	| Symbols: | Thioredoxin superfamily protein | chr2:8738001-8739617 REVERSE LENGTH=179
AT4G20440	1.23381	0.0333915	0.73754	0.00103	| Symbols: smB | small nuclear ribonucleoprotein associated protein B | chr4:11022843-11023616 REVERSE LENGTH=257
AT1G22530	1.2323	0.00154722	0.52797	0.000746	| Symbols: PATL2 | PATELLIN 2 | chr1:7955773-7958326 REVERSE LENGTH=683
AT3G58730	1.23212	0.00437568	1.12986	0.00441	| Symbols: | vacuolar ATP synthase subunit D (VATD) / V-ATPase D subunit / vacuolar proton pump D subunit (VATPD) | chr3:21718495-21719280 REVERSE LENGTH=261
AT1G50480	1.22832	0.00781902	1.20981	0.011	| Symbols: THFS | 10-formyltetrahydrofolate synthetase | chr1:18702064-18704687 FORWARD LENGTH=634
AT3G07770	1.2193	0.0057952	0.782574	0.00739	| Symbols: Hsp89.1, AtHsp90.6, AtHsp90-6 | HEAT SHOCK PROTEIN 89.1 | chr3:2479611-2483970 FORWARD LENGTH=799
AT2G27710	1.21819	0.0201874	0.8309	0.0231	| Symbols: | 60S acidic ribosomal protein family | chr2:11816929-11817670 FORWARD LENGTH=115
AT3G56070	1.21428	0.00549248	0.72893	0.000333	| Symbols: ROC2 | rotamase cyclophilin 2 | chr3:20806987-20807517 REVERSE LENGTH=176
AT1G65930	1.20377	0.00418241	1.12982	0.0214	| Symbols: cICDH | cytosolic NADP+-dependent isocitrate dehydrogenase | chr1:24539088-24541861 FORWARD LENGTH=410
AT5G10160	1.20335	0.0105884	0.851878	0.0178	| Symbols: | Thioesterase superfamily protein | chr5:3185819-3187159 FORWARD LENGTH=219
AT1G20450	1.20065	0.0452988	1.21176	0.0229	| Symbols: LTI29, LTI45, ERD10 | Dehydrin family protein | chr1:7088235-7089107 REVERSE LENGTH=260
AT3G02780	1.20052	0.0408998	1.16958	0.0111	| Symbols: IPP2, IPIAT1, IDI2 | isopentenyl pyrophosphate:dimethylallyl pyrophosphate isomerase 2 | chr3:602578-604648 REVERSE LENGTH=284
AT5G27470	1.19739	0.0214122	0.902207	0.00622	| Symbols: | seryl-tRNA synthetase / serine--tRNA ligase | chr5:9695087-9697154 FORWARD LENGTH=451
AT2G39990	1.19403	0.00618205	0.820029	0.00411	| Symbols: EIF2, AteIF3f, eIF3F | eukaryotic translation initiation factor 2 | chr2:16698332-16699929 REVERSE LENGTH=293
AT2G38700	1.19177	0.0160126	1.10739	0.0323	| Symbols: MVD1, ATMVD1 | mevalonate diphosphate decarboxylase 1 | chr2:16180918-16183785 REVERSE LENGTH=412
AT1G54030	1.19054	0.0465026	1.20423	0.0157	| Symbols: MVP1 | GDSL-like Lipase/Acylhydrolase superfamily protein | chr1:20167685-20169476 FORWARD LENGTH=417
AT4G13180	1.18641	0.0209008	1.13285	0.0391	| Symbols: | NAD(P)-binding Rossmann-fold superfamily protein | chr4:7657373-7658164 REVERSE LENGTH=263
AT3G54960	1.15877	0.0323198	0.853524	0.0311	| Symbols: ATPDIL1-3, PDI1, ATPDI1, PDIL1-3 | PDI-like 1-3 | chr3:20363514-20366822 REVERSE LENGTH=579
AT2G05710	1.15636	0.0189256	1.11682	0.0152	| Symbols: ACO3 | aconitase 3 | chr2:2141591-2146350 FORWARD LENGTH=990
AT3G44300	1.15234	0.0439564	1.28623	0.045	| Symbols: NIT2, AtNIT2 | nitrilase 2 | chr3:15983351-15985172 FORWARD LENGTH=339
AT4G24830	1.10984	0.0419191	0.79546	0.028	| Symbols: | arginosuccinate synthase family | chr4:12793085-12795857 REVERSE LENGTH=494
AT3G03960	0.895069	0.0282504	0.793415	0.00914	| Symbols: | TCP-1/cpn60 chaperonin family protein | chr3:1024432-1027604 FORWARD LENGTH=549
AT1G29880	0.86125	0.0488072	0.842168	0.00162	| Symbols: | glycyl-tRNA synthetase / glycine--tRNA ligase | chr1:10459662-10462781 REVERSE LENGTH=729
AT4G18040	0.85235	0.018328	0.873092	0.0368	| Symbols: EIF4E, CUM1, AT.EIF4E1, eIF4E1 | eukaryotic translation initiation factor 4E | chr4:10016724-10018151 REVERSE LENGTH=235
AT1G10840	0.842239	0.000125182	0.881347	0.000406	| Symbols: TIF3H1 | translation initiation factor 3 subunit H1 | chr1:3607885-3610299 REVERSE LENGTH=337
AT2G18960	0.820232	0.0495173	1.17241	0.0164	| Symbols: AHA1, PMA, OST2, HA1 | H(+)-ATPase 1 | chr2:8221858-8227268 FORWARD LENGTH=949
AT1G74260	0.798138	0.0234317	0.843323	0.00999	| Symbols: PUR4 | purine biosynthesis 4 | chr1:27923005-27927764 REVERSE LENGTH=1407
AT1G04190	0.789861	0.0406154	0.795048	0.0433	| Symbols: TPR3 | Tetratricopeptide repeat (TPR)-like superfamily protein | chr1:1106617-1108557 REVERSE LENGTH=328
AT1G09150	0.787946	0.0247069	0.900253	0.00193	| Symbols: | pseudouridine synthase and archaeosine transglycosylase (PUA) domain-containing protein | chr1:2946599-2948908 FORWARD LENGTH=181
AT2G34480	0.779268	0.0206487	0.829019	0.0194	| Symbols: | Ribosomal protein L18ae/LX family protein | chr2:14532916-14534161 REVERSE LENGTH=178
AT3G13580	0.773534	0.0428101	0.891109	0.0305	| Symbols: | Ribosomal protein L30/L7 family protein | chr3:4433809-4435109 FORWARD LENGTH=244
AT3G05060	0.765824	0.0177518	0.808672	0.00141	| Symbols: | NOP56-like pre RNA processing ribonucleoprotein | chr3:1413174-1415564 REVERSE LENGTH=533
AT5G60960	0.76458	0.0467402	0.796074	0.0167	| Symbols: | Pentatricopeptide repeat (PPR) superfamily protein | chr5:24528423-24529988 REVERSE LENGTH=521
AT1G80410	0.76252	0.0355612	0.78713	0.0333	| Symbols: EMB2753 | tetratricopeptide repeat (TPR)-containing protein | chr1:30227963-30234832 REVERSE LENGTH=897
AT4G39980	0.762293	0.018478	0.828752	0.0166	| Symbols: DHS1 | 3-deoxy-D-arabino-heptulosonate 7-phosphate synthase 1 | chr4:18539654-18541832 FORWARD LENGTH=525
AT1G20330	0.756888	0.0291824	0.878036	0.00697	| Symbols: SMT2, CVP1, FRL1 | sterol methyltransferase 2 | chr1:7038968-7040053 REVERSE LENGTH=361
AT4G15000	0.726447	0.0165744	0.829414	0.0123	| Symbols: | Ribosomal L27e protein family | chr4:8571896-8572303 FORWARD LENGTH=135
AT1G23800	0.722753	0.00128858	1.42001	0.00576	| Symbols: ALDH2B7, ALDH2B | aldehyde dehydrogenase 2B7 | chr1:8412238-8414804 REVERSE LENGTH=534
AT1G14320	0.703045	0.00838965	0.903088	0.0137	| Symbols: SAC52, RPL10, RPL10A | Ribosomal protein L16p/L10e family protein | chr1:4888270-4889408 FORWARD LENGTH=220
AT1G13420	0.658197	0.00134398	0.738843	0.014	| Symbols: ATST4B, ST4B | sulfotransferase 4B | chr1:4604871-4605866 FORWARD LENGTH=331
AT2G18020	0.650668	0.0114043	0.950817	0.0484	| Symbols: EMB2296 | Ribosomal protein L2 family | chr2:7837151-7838160 FORWARD LENGTH=258
AT1G04170	0.633716	0.0260028	0.796906	0.00228	| Symbols: EIF2 GAMMA | eukaryotic translation initiation factor 2 gamma subunit | chr1:1097423-1099702 FORWARD LENGTH=465
AT3G03600	0.613139	0.0113393	0.810939	0.0195	| Symbols: RPS2 | ribosomal protein S2 | chr3:867847-868506 REVERSE LENGTH=219
AT4G31790	0.605225	0.00724926	0.776797	0.00313	| Symbols: | Tetrapyrrole (Corrin/Porphyrin) Methylases | chr4:15377479-15378530 FORWARD LENGTH=277
AT3G13920	0.597901	0.00196935	0.903738	0.0123	| Symbols: EIF4A1, RH4, TIF4A1 | eukaryotic translation initiation factor 4A1 | chr3:4592635-4594128 REVERSE LENGTH=412
AT4G13780	0.533583	0.000349945	0.883748	0.0169	| Symbols: | methionine--tRNA ligase, putative / methionyl-tRNA synthetase, putative / MetRS, putative | chr4:7993366-7998433 REVERSE LENGTH=797
AT3G10270	0.421018	0.000145327	0.776752	0.0246	| Symbols: GYRB1 | DNA GYRASE B1 | chr3:3173805-3179756 REVERSE LENGTH=772
regulated in lpr1lpr2 under low Pi conditions
	fold change		fold change
	protein	p-value	mRNA	p-value
AT4G25130	2.28073	0.00178794	1.15298	0.0167	| Symbols: PMSR4 | peptide met sulfoxide reductase 4 | chr4:12898802-12899998 REVERSE LENGTH=258
AT1G10370	1.90883	0.0298273	1.38084	0.00578	| Symbols: GST30, ATGSTU17, GST30B, ERD9 | Glutathione S-transferase family protein | chr1:3397274-3398273 REVERSE LENGTH=227
AT2G41380	1.90807	5.13216e-07	2.42744	0.000815	| Symbols: | S-adenosyl-L-methionine-dependent methyltransferases superfamily protein | chr2:17251981-17252886 FORWARD LENGTH=269
AT5G06860	1.76618	2.52217e-06	2.24388	0.00525	| Symbols: PGIP1, ATPGIP1 | polygalacturonase inhibiting protein 1 | chr5:2132373-2133434 FORWARD LENGTH=330
AT5G03540	1.74869	0.00434274	1.19094	0.0354	| Symbols: EXO70A1 | exocyst subunit exo70 family protein A1 | chr5:889606-893916 FORWARD LENGTH=664
AT5G15910	1.64137	0.00734376	1.06604	0.00951	| Symbols: | NAD(P)-binding Rossmann-fold superfamily protein | chr5:5193207-5195202 FORWARD LENGTH=269
AT5G01600	1.60747	0.000839453	1.70386	0.00163	| Symbols: ATFER1, FER1 | ferretin 1 | chr5:228149-229594 REVERSE LENGTH=255
AT4G35780	1.49466	0.0150022	0.882253	0.0458	| Symbols: | ACT-like protein tyrosine kinase family protein | chr4:16946729-16950405 REVERSE LENGTH=570
AT1G67360	1.47708	0.0193541	1.23112	0.0229	| Symbols: | Rubber elongation factor protein (REF) | chr1:25237072-25237913 REVERSE LENGTH=240
AT1G29850	1.41309	0.0154305	1.05308	0.0192	| Symbols: | double-stranded DNA-binding family protein | chr1:10447866-10449691 FORWARD LENGTH=151
AT1G06000	1.40455	0.00276637	1.26299	0.0414	| Symbols: | UDP-Glycosyltransferase superfamily protein | chr1:1820495-1821802 REVERSE LENGTH=435
AT5G42220	1.37585	0.000259836	0.896921	0.0352	| Symbols: | Ubiquitin-like superfamily protein | chr5:16872962-16877455 FORWARD LENGTH=879
AT5G08640	1.32118	1.86627e-06	1.37356	0.0247	| Symbols: FLS, ATFLS1, FLS1 | flavonol synthase 1 | chr5:2804009-2805175 FORWARD LENGTH=336
AT5G54310	1.29271	0.00658394	0.931622	0.00802	| Symbols: NEV, AGD5 | ARF-GAP domain 5 | chr5:22057262-22061066 REVERSE LENGTH=483
AT5G59420	1.2898	0.0178798	0.895718	0.0259	| Symbols: ORP3C | OSBP(oxysterol binding protein)-related protein 3C | chr5:23961731-23964623 FORWARD LENGTH=457
AT1G06550	1.26472	0.0301119	1.18901	0.017	| Symbols: | ATP-dependent caseinolytic (Clp) protease/crotonase family protein | chr1:2003834-2006564 REVERSE LENGTH=387
AT2G43090	1.22657	0.0152801	0.976391	0.0151	| Symbols: | Aconitase/3-isopropylmalate dehydratase protein | chr2:17918957-17919712 FORWARD LENGTH=251
AT5G16880	1.07847	0.0386125	0.876327	0.0467	| Symbols: | Target of Myb protein 1 | chr5:5549658-5551274 FORWARD LENGTH=407
AT1G15210	0.746478	0.0164883	0.793427	0.0035	| Symbols: PDR7, ATPDR7 | pleiotropic drug resistance 7 | chr1:5231552-5236573 REVERSE LENGTH=1442
AT1G09560	0.738763	0.00930818	0.707575	0.0225	| Symbols: GLP5 | germin-like protein 5 | chr1:3093896-3094639 FORWARD LENGTH=219
AT2G22480	0.728621	0.0499177	0.942081	0.0395	| Symbols: PFK5 | phosphofructokinase 5 | chr2:9545670-9548414 FORWARD LENGTH=537
AT3G07720	0.725088	0.0344367	0.547741	0.00301	| Symbols: | Galactose oxidase/kelch repeat superfamily protein | chr3:2465439-2467033 FORWARD LENGTH=329
