# Supplementary material for: Comparative expression profiling reveals a role of the root apoplast in local phosphate response
Source: BMC Plant Biol. 2016 Apr 28;16:106. doi: 10.1186/s12870-016-0790-8 (PMC4849097; doi:10.1186/s12870-016-0790-8)
Supplement: Additional file 13: Table S11. — Protein/transcript list of spCCA analysis. Shown is the list of mRNAs/proteins that are highly relevant (high weight) within the three canonical variables found in the spCCA analysis. Values in tables illustrate the relative weight of each mRNA/protein. Negative values indicate that these mRNAs/proteins are anti-correlated to the pattern of the respective canonical variable as shown in Fig. 3 and Additional file 14: Figure S3. (XLSX 26 kb) [file 12870_2016_790_MOESM13_ESM.xlsx]

## Sheet: 1st canonical variable
Table S11, related to Figure 3.
Protein/transcript list of spCCA analysis
Shown is the list of mRNAs/proteins that are highly relevant (high weight) within the three canonical variables found in the spCCA analysis. Values in tables illustrate the relative weight of each mRNA/protein. Negative values indicate that these mRNAs/proteins are anti-correlated to the pattern of the respective canonical variable as shown in Figure 3 and Figure S3.
Results spCCA, lambdas: lambda.x: 0.6 lambda.y: 0.5 lambda.z: 1
1. Variable correlation: 0.965410240068549
Locus	weight	Name
At1g30380	-0.0592928	PSAK (photosystem I subunit K)
At3g43670	-0.059282	putative copper amine oxidase
At4g00910	0.0588965	aluminum activated malate transporter family protein
At5g35940	0.0576657	jacalin-like lectin family protein
At5g36150	0.0573499	ATPEN3 (putative pentacyclic triterpene synthase 3); catalytic/ lupeol synthase
At1g20340	-0.0570721	DRT112; copper ion binding / electron carrier
At3g60140	0.0569395	DIN2 (DARK INDUCIBLE 2); catalytic/ cation binding / hydrolase, hydrolyzing O-glycosyl compounds
At5g19110	0.0567271	Eukaryotic aspartyl protease family protein
At2g24850	0.0564806	TAT3 (TYROSINE AMINOTRANSFERASE 3); L-tyrosine:2-oxoglutarate aminotransferase/ transaminase
At5g64510	0.0564682	hypothetical protein
At2g35780	-0.0557873	scpl26 (serine carboxypeptidase-like 26); serine-type carboxypeptidase
At4g30670	-0.0555196	putative membrane lipoprotein
At5g42580	0.0553428	CYP705A12; electron carrier/ heme binding / iron ion binding / monooxygenase/ oxygen binding
At1g08380	-0.0553123	PSAO (photosystem I subunit O)
At5g48000	0.0552209	CYP708A2; oxygen binding / thalianol hydroxylase
At5g25460	-0.0551189	hypothetical protein
At3g61470	-0.0550158	LHCA2; chlorophyll binding
At3g62280	-0.0548271	GDSL esterase/lipase
At3g08970	0.0547901	ATERDJ3A; oxidoreductase
At3g57030	-0.0547294	strictosidine synthase family protein
At3g16140	-0.054677	PSAH-1 (photosystem I subunit H-1)
At1g62280	0.0546408	SLAH1 (SLAC1 HOMOLOGUE 1); transporter
At1g05250	-0.0544847	peroxidase, Peroxidase superfamily protein
At4g04840	-0.0544748	methionine sulfoxide reductase domain-containing protein / SeIR domain-containing protein
At1g56430	0.0544616	NAS4 (NICOTIANAMINE SYNTHASE 4); nicotianamine synthase
At5g43780	-0.0544465	APS4; sulfate adenylyltransferase (ATP)
At2g30570	-0.0544358	PSBW (PHOTOSYSTEM II REACTION CENTER W)
At3g21055	-0.0542633	PSBTN (photosystem II subunit T)
At5g45080	0.054221	AtPP2-A6 (Phloem protein 2-A6); carbohydrate binding
At5g42600	0.0541794	MRN1 (MARNERAL SYNTHASE); catalytic/ marneral synthase
At2g34430	-0.0539141	LHB1B1; chlorophyll binding
At1g31330	-0.053769	PSAF (photosystem I subunit F)
At4g02770	-0.0537305	PSAD-1 (photosystem I subunit D-1)
At1g01140	0.0536347	CIPK9 (CBL-INTERACTING PROTEIN KINASE 9); ATP binding / kinase/ protein kinase/ protein serine/threonine kinase
At3g06300	-0.0536113	AT-P4H-2 (A. THALIANA P4H ISOFORM 2); oxidoreductase, acting on paired donors, with incorporation or reduction of molecular oxygen, 2-oxoglutarate as one donor, and incorporation of one atom each of oxygen into both donors / procollagen-proline 4-dioxygen
At3g28550	-0.0535864	Proline-rich extensin-like family protein
At2g34810	-0.0535522	FAD-binding and BBE domain-containing protein
At5g05250	0.0534778	hypothetical protein
At4g27410	-0.0534411	RD26 (RESPONSIVE TO DESICCATION 26); transcription activator/ transcription factor
At4g16370	0.0534379	ATOPT3 (OLIGOPEPTIDE TRANSPORTER); oligopeptide transporter
At3g58000	-0.0532623	VQ motif-containing protein
At4g37760	-0.0531594	SQE3 (squalene epoxidase 3); squalene monooxygenase
At5g04340	-0.0531141	ZAT6 (ZINC FINGER OF ARABIDOPSIS THALIANA 6); nucleic acid binding / transcription factor/ zinc ion binding
At1g20070	0.0531139	hypothetical protein
At4g35770	0.0529407	SEN1 (SENESCENCE 1)
At3g01420	-0.0527567	DOX1; lipoxygenase
At5g48570	0.0525095	peptidyl-prolyl cis-trans isomerase, putative / FK506-binding protein, putative
At5g02170	0.0524659	transmembrane amino acid transporter family protein
At5g58090	-0.0523447	glucan endo-1,3-beta-glucosidase 6
At1g45145	-0.0522546	ATTRX5; oxidoreductase, acting on sulfur group of donors, disulfide as acceptor
At1g55670	-0.0522487	PSAG (PHOTOSYSTEM I SUBUNIT G)
At1g02340	-0.0522365	HFR1 (LONG HYPOCOTYL IN FAR-RED); DNA binding / protein binding / transcription factor
At4g23450	-0.0521159	C3H2C3-type RING E3 Ub ligase
At4g25050	-0.0520392	ACP4 (acyl carrier protein 4); acyl carrier
At5g04120	0.0520257	phosphoglycerate mutase-like protein
At1g58190	-0.0519908	AtRLP9 (Receptor Like Protein 9); protein binding
At4g37050	-0.0518981	PLP4 (PATATIN-LIKE PROTEIN 4); nutrient reservoir
At3g08940	-0.051836	LHCB4.2 (light harvesting complex PSII); chlorophyll binding
At4g12800	-0.0518218	PSAL (photosystem I subunit L)
At3g14770	-0.0518135	bidirectional sugar transporter SWEET2
At5g44610	-0.0517289	MAP18 (Microtubule-associated Protein 18); microtubule binding
At4g22080	-0.051569	putative pectate lyase 17, root hair specific 14
At3g27650	-0.0514917	LBD25 (LOB DOMAIN-CONTAINING PROTEIN 25)
At2g44110	-0.0512888	MLO15 (MILDEW RESISTANCE LOCUS O 15); calmodulin binding
At1g51860	-0.0512116	putative LRR receptor-like serine/threonine-protein kinase
At5g44130	-0.0511123	FLA13 (FASCICLIN-LIKE ARABINOGALACTAN PROTEIN 13 PRECURSOR)
At2g26500	-0.0509694	putative cytochrome b6f complex subunit
At2g17120	-0.0509607	LYM2 (LYSM DOMAIN GPI-ANCHORED PROTEIN 2 PRECURSOR)
At5g60950	-0.0508145	COBL5 (COBRA-LIKE PROTEIN 5 PRECURSOR)
At4g39675	-0.0507991	hypothetical protein
At5g10180	0.0507759	AST68; sulfate transmembrane transporter
At3g47070	-0.050685	hypothetical protein
At1g77760	-0.0506558	NIA1 (NITRATE REDUCTASE 1); nitrate reductase
At3g27950	-0.0506398	GDSL esterase/lipase
At5g38930	-0.0506271	germin-like protein subfamily 1 member 10, germin-like protein subfamily 1 member 11
At1g67090	-0.0505811	RBCS1A (RIBULOSE BISPHOSPHATE CARBOXYLASE SMALL CHAIN 1A); copper ion binding / ribulose-bisphosphate carboxylase
At2g25090	-0.0504596	CIPK16 (CBL-INTERACTING PROTEIN KINASE 16); ATP binding / kinase/ protein kinase/ protein serine/threonine kinase
At5g54790	-0.0503046	hypothetical protein
At5g05410	-0.0502391	DREB2A; DNA binding / transcription activator/ transcription factor
At3g16220	-0.0501398	putative eukaryotic LigT protein
At3g48020	-0.0499215	hypothetical protein
At5g54270	-0.0498459	LHCB3 (LIGHT-HARVESTING CHLOROPHYLL B-BINDING PROTEIN 3); structural molecule
At5g07680	-0.0498033	ANAC080 (ARABIDOPSIS NAC DOMAIN CONTAINING PROTEIN 80); transcription factor
At1g54780	-0.0497383	thylakoid lumen protein 18.3
At3g48350	-0.0497235	KDEL-tailed cysteine endopeptidase CEP3
At1g23020	0.04971	FRO3; ferric-chelate reductase
At4g20840	-0.049702	FAD-binding Berberine family protein, FAD-binding and BBE domain-containing protein
At1g49820	-0.0494763	ATMTK (ARABIDOPSIS THALIANA S-METHYL-5-THIORIBOSE KINASE); S-methyl-5-thioribose kinase
At5g46110	-0.0494618	APE2 (ACCLIMATION OF PHOTOSYNTHESIS TO ENVIRONMENT 2); antiporter/ triose-phosphate transmembrane transporter
At5g39110	0.0492445	germin-like protein subfamily 1 member 14, germin-like protein subfamily 1 member 15, germin-like protein subfamily 1 member 17, germin-like protein subfamily 1 member 19
At4g12490	0.0491917	Bifunctional inhibitor/lipid-transfer protein/seed storage 2S albumin superfamily protein
At2g33770	0.0491515	PHO2 (PHOSPHATE 2); ubiquitin-protein ligase
At4g20450	-0.04909	putative LRR receptor-like serine/threonine-protein kinase
At5g47990	0.0490374	CYP705A5; oxygen binding / thalian-diol desaturase
At2g32270	-0.0489045	ZIP3; zinc ion transmembrane transporter
At5g62860	-0.0488842	hypothetical protein
At5g66570	-0.0488193	PSBO1 (PS II OXYGEN-EVOLVING COMPLEX 1); oxygen evolving/ poly(U) binding
At3g12820	0.0487099	AtMYB10 (myb domain protein 10); DNA binding / transcription factor
At3g13710	-0.0486092	PRA1.F4 (PRENYLATED RAB ACCEPTOR 1.F4)
At3g51360	-0.0485039	aspartyl protease family protein

## Sheet: 2nd canonical variable
Table S11, related to Figure 3.
Protein/transcript list of spCCA analysis
Shown is the list of mRNAs/proteins that are highly relevant (high weight) within the three canonical variables found in the spCCA analysis. Values in tables illustrate the relative weight of each mRNA/protein. Negative values indicate that these mRNAs/proteins are anti-correlated to the pattern of the respective canonical variable as shown in Figure 3 and Figure S3.
Results spCCA, lambdas: lambda.x: 0.6 lambda.y: 0.5 lambda.z: 1
2. Variable correlation: 0.854411997682646
Locus	weight	Name
At5g56870	0.0447122	BGAL4 (beta-galactosidase 4); beta-galactosidase
At5g03570	0.0446779	ATIREG2 (IRON-REGULATED PROTEIN 2); nickel ion transmembrane transporter
At3g47420	-0.0443192	putative glycerol-3-phosphate transporter 1
At4g30110	-0.0441424	HMA2; cadmium-transporting ATPase
At4g33660	-0.0436851	hypothetical protein
At1g51700	-0.0436616	ADOF1; DNA binding / transcription factor
At5g60660	0.043561	PIP2;4 (PLASMA MEMBRANE INTRINSIC PROTEIN 2;4); water channel
At1g52200	0.0435167	PLAC8 family protein
At2g37750	0.0434636	hypothetical protein
At4g25810	-0.0434335	XTR6 (XYLOGLUCAN ENDOTRANSGLYCOSYLASE 6); hydrolase, acting on glycosyl bonds / hydrolase, hydrolyzing O-glycosyl compounds / xyloglucan:xyloglucosyl transferase
At3g47780	-0.0432957	ATATH6; ATPase, coupled to transmembrane movement of substances / transporter
At1g75390	-0.0429117	AtbZIP44 (Arabidopsis thaliana basic leucine-zipper 44); DNA binding / protein heterodimerization/ transcription factor
At1g43910	-0.0428341	P-loop containing nucleoside triphosphate hydrolases superfamily protein
At5g20790	-0.0427492	hypothetical protein
At5g24380	-0.0427288	YSL2 (YELLOW STRIPE LIKE 2); oligopeptide transporter
At1g61840	0.0427114	cysteine/histidine-rich C1 domain-containing protein
At5g24410	0.042604	6-phosphogluconolactonase 4
At1g80180	0.0424695	MAPK kinase substrate
At3g49530	-0.0423968	anac062 (Arabidopsis NAC domain containing protein 62); transcription factor
At2g15580	-0.0423195	RING/U-box domain-containing protein
At5g61250	0.0421846	AtGUS1 (Arabidopsis thaliana glucuronidase 1); beta-glucuronidase
At4g04840	-0.0421351	methionine sulfoxide reductase domain-containing protein / SeIR domain-containing protein
At5g44550	-0.0421012	hypothetical protein
At4g15120	-0.0420909	VQ motif-containing protein
At3g51860	-0.0420904	CAX3 (CATION EXCHANGER 3); calcium:cation antiporter/ calcium:hydrogen antiporter/ cation:cation antiporter
At1g73120	0.0420836	hypothetical protein
At1g80440	0.0419598	F-box/kelch-repeat protein
At5g65140	-0.0419317	probable trehalose-phosphate phosphatase J
At3g22930	-0.0419224	calmodulin-like protein 11
At5g48880	-0.0418306	PKT2 (PEROXISOMAL 3-KETO-ACYL-COA THIOLASE 2); acetyl-CoA C-acyltransferase/ catalytic
At4g36670	0.0418275	putative polyol transporter 6
At1g72150	0.0417932	PATL1 (PATELLIN 1); transporter
At4g01140	0.0417682	hypothetical protein
At4g09570	-0.0417571	CPK4; calmodulin-dependent protein kinase/ kinase/ protein kinase
At5g19970	0.0416362	hypothetical protein
At1g61340	-0.0416341	F-box protein
At2g02620	0.0416226	cysteine/histidine-rich C1 domain-containing protein
At1g10370	-0.0416148	ERD9 (EARLY-RESPONSIVE TO DEHYDRATION 9); glutathione transferase
At5g02490	-0.0416096	heat shock protein 70
At2g46650	-0.041549	CB5-C (CYTOCHROME B5 ISOFORM C); heme binding
At5g63600	0.0415254	FLS5 (FLAVONOL SYNTHASE 5); flavonol synthase
At3g48610	-0.0414703	non-specific phospholipase C6
At2g47550	-0.0413668	probable pectinesterase/pectinesterase inhibitor 20
At3g61260	0.0413607	remorin family protein
At1g21910	-0.0413555	ethylene-responsive transcription factor ERF012
At3g26470	-0.041345	RPW8 domain-containing powdery mildew resistance protein
At2g37970	-0.0413416	SOUL-1; binding
At1g22330	0.041329	RNA recognition motif-containing protein
At3g51660	0.0413149	Tautomerase/MIF superfamily protein
At2g27360	0.0413042	GDSL esterase/lipase
At3g17130	-0.0412729	plant invertase/pectin methylesterase inhibitor domain-containing protein
At5g20150	-0.0412639	SPX1 (SPX DOMAIN GENE 1)
At3g56880	-0.0412194	VQ motif-containing protein
At4g33790	0.0412162	CER4 (ECERIFERUM 4); fatty acyl-CoA reductase (alcohol-forming)/ oxidoreductase, acting on the CH-CH group of donors
At3g61930	0.0411625	hypothetical protein
At4g12030	-0.041157	probable sodium/metabolite cotransporter BASS5
At3g55980	-0.0410784	SZF1 (SALT-INDUCIBLE ZINC FINGER 1); transcription factor
At2g36870	-0.0410707	probable xyloglucan endotransglucosylase/hydrolase protein 32
At1g73010	-0.0410699	inorganic pyrophosphatase 1
At1g07690	0.0410518	hypothetical protein
At5g46040	0.0410365	peptide transporter PTR3-B
At2g40750	0.0410086	WRKY54; transcription factor
At3g51750	-0.0409996	hypothetical protein
At5g49520	-0.0409911	WRKY48; transcription factor
At1g60960	-0.0408727	IRT3; cation transmembrane transporter/ metal ion transmembrane transporter
At3g47070	-0.0408602	hypothetical protein
At1g66460	0.0408148	protein kinase-like protein
At1g11260	0.0408138	STP1 (SUGAR TRANSPORTER 1); carbohydrate transmembrane transporter/ sugar:hydrogen symporter
At2g38940	-0.0408094	ATPT2 (ARABIDOPSIS THALIANA PHOSPHATE TRANSPORTER 2); carbohydrate transmembrane transporter/ inorganic phosphate transmembrane transporter/ phosphate transmembrane transporter/ sugar:hydrogen symporter
At3g01190	0.0408079	peroxidase 27
At4g11350	-0.0408016	hypothetical protein
At4g24110	-0.0407845	hypothetical protein
At1g78990	-0.0407513	HXXXD-type acyl-transferase
At5g16590	0.0407492	LRR1; ATP binding / kinase/ protein serine/threonine kinase
At4g34710	-0.0407057	ADC2 (ARGININE DECARBOXYLASE 2); arginine decarboxylase
At4g13440	0.0406978	EF-hand, calcium binding motif-containing protein
At4g31000	-0.0406416	Calmodulin-binding protein
At5g62330	0.0406057	hypothetical protein
At4g23400	0.0405291	PIP1;5 (PLASMA MEMBRANE INTRINSIC PROTEIN 1;5); water channel
At5g62210	-0.0405006	Embryo-specific protein 3
At1g78370	-0.0404839	ATGSTU20 (GLUTATHIONE S-TRANSFERASE TAU 20); glutathione transferase
At5g53250	0.0404757	AGP22 (ARABINOGALACTAN PROTEIN 22)
At4g19690	0.04047	IRT1 (iron-regulated transporter 1); cadmium ion transmembrane transporter/ copper uptake transmembrane transporter/ iron ion transmembrane transporter/ manganese ion transmembrane transporter/ zinc ion transmembrane transporter
At3g24770	-0.0404056	CLE41 (CLAVATA3/ESR-RELATED 41); protein binding / receptor binding
At3g21420	-0.0403965	oxidoreductase, 2OG-Fe(II) oxygenase family protein
At5g46590	-0.0403503	anac096 (Arabidopsis NAC domain containing protein 96); transcription factor
At1g05000	-0.0402971	atypical dual-specificity phosphatase
At2g36220	-0.0402707	hypothetical protein
At1g30530	-0.0402645	UGT78D1 (UDP-GLUCOSYL TRANSFERASE 78D1); UDP-glycosyltransferase/ quercetin 3-O-glucosyltransferase/ transferase, transferring glycosyl groups
At3g23170	-0.0402415	hypothetical protein
At2g05620	-0.0402186	PGR5 (proton gradient regulation 5); electron carrier
At5g38820	0.0401383	putative amino acid transporter
At3g55120	-0.0401275	TT5 (TRANSPARENT TESTA 5); chalcone isomerase
At3g22231	0.0401103	PCC1 (PATHOGEN AND CIRCADIAN CONTROLLED 1)
At4g24960	-0.0400776	ATHVA22D
At4g24040	-0.040067	TRE1 (TREHALASE 1); alpha,alpha-trehalase/ trehalase
At3g47480	-0.0400653	putative calcium-binding protein CML47
At1g14280	0.0400072	PKS2 (PHYTOCHROME KINASE SUBSTRATE 2)
At1g28370	-0.0399591	ERF11 (ERF DOMAIN PROTEIN 11); DNA binding / transcription factor/ transcription repressor
At5g17760	-0.0399243	P-loop containing nucleoside triphosphate hydrolases superfamily protein

## Sheet: 3rd canonical variable
Table S11, related to Figure 3.
Protein/transcript list of spCCA analysis
Shown is the list of mRNAs/proteins that are highly relevant (high weight) within the three canonical variables found in the spCCA analysis. Values in tables illustrate the relative weight of each mRNA/protein. Negative values indicate that these mRNAs/proteins are anti-correlated to the pattern of the respective canonical variable as shown in Figure 3 and Figure S3.
Results spCCA, lambdas: lambda.x: 0.6 lambda.y: 0.5 lambda.z: 1
3. Variable correlation: 0.900792272240113
Locus	weight	Name
At2g46830	-0.051102	CCA1 (CIRCADIAN CLOCK ASSOCIATED 1); DNA binding / transcription activator/ transcription factor/ transcription repressor
At1g01060	-0.0509201	LHY (LATE ELONGATED HYPOCOTYL); DNA binding / transcription factor
At3g54500	-0.0505456	hypothetical protein
At1g24280	-0.0501266	G6PD3 (GLUCOSE-6-PHOSPHATE DEHYDROGENASE 3); glucose-6-phosphate dehydrogenase
At1g07500	-0.0499829	hypothetical protein
At5g08250	-0.0498633	cytochrome P450 superfamily protein
At3g59930	0.0498029	defensin-like protein 206, defensin-like protein
At5g15950	-0.0498023	CPuORF10 (Conserved peptide upstream open reading frame 10)
At4g25640	-0.0497638	detoxifying efflux carrier 35
At5g64940	-0.0496487	ATATH13; transporter
At5g54230	-0.0495226	MYB49 (myb domain protein 49); transcription factor
At3g47160	0.0491809	RING/U-box domain-containing protein
At2g33790	0.0490489	AGP30 (ARABINOGALACTAN PROTEIN30)
At4g14270	0.0490123	polyadenylate-binding protein-interacting protein 2
At2g30610	0.0488759	BTB/POZ domain-containing protein
At1g73220	0.0487953	AtOCT1 (Arabidopsis thaliana ORGANIC CATION/CARNITINE TRANSPORTER1); carbohydrate transmembrane transporter/ carnitine transporter/ transporter
At4g35750	0.0487019	SEC14 cytosolic factor family protein / phosphoglyceride transfer family protein
At5g49450	0.0486951	CPuORF4 (Conserved peptide upstream open reading frame 4)
At2g15890	0.0486658	MEE14 (maternal effect embryo arrest 14)
At2g43550	0.048634	defensin-like protein 197
At3g49160	0.0486167	pyruvate kinase-like protein
At1g64500	-0.0485054	glutaredoxin-like protein
At4g28110	-0.0484601	AtMYB41 (myb domain protein 41); DNA binding / transcription factor
At5g18170	0.0484403	GDH1 (GLUTAMATE DEHYDROGENASE 1); ATP binding / glutamate dehydrogenase [NAD(P)+]/ oxidoreductase
At4g40070	0.0482969	RING-H2 finger protein ATL32
At2g02710	0.0482102	PLPB (PAS/LOV PROTEIN B); signal transducer/ two-component sensor
At3g29120	0.0481447
At3g51310	0.0480838	VPS35C (VPS35 HOMOLOG C)
At1g04610	-0.04803	flavin-containing monooxygenase YUCCA3
At3g56290	-0.048003	hypothetical protein
At5g24490	0.0478881	putative 30S ribosomal protein
At3g02020	-0.0477912	AK3 (ASPARTATE KINASE 3); aspartate kinase
At1g73600	-0.0477657	CPuORF32 (Conserved peptide upstream open reading frame 32)
At5g01600	0.0477555	ATFER1; ferric iron binding / iron ion binding
At3g12320	-0.0477038	hypothetical protein
At4g04610	-0.0476614	APR1 (APS REDUCTASE 1); adenylyl-sulfate reductase
At1g70290	0.047592	ATTPS8; alpha,alpha-trehalose-phosphate synthase (UDP-forming)/ transferase, transferring glycosyl groups / trehalose-phosphatase
At1g49720	0.0475551	ABF1 (ABSCISIC ACID RESPONSIVE ELEMENT-BINDING FACTOR 1); DNA binding / protein binding / transcription activator/ transcription factor
At1g05300	0.0475087	ZIP5; cation transmembrane transporter/ metal ion transmembrane transporter
At5g10140	-0.0474817	FLC (FLOWERING LOCUS C); specific transcriptional repressor/ transcription factor
At4g33980	0.0474304	hypothetical protein
At5g16340	0.0472716	AAE5 (ACYL ACTIVATING ENZYME 5); catalytic
At3g15630	0.0471779	hypothetical protein
At1g56300	0.0471175	chaperone DnaJ-domain containing protein
At1g36160	-0.0470675	ACC1 (ACETYL-COENZYME A CARBOXYLASE 1); acetyl-CoA carboxylase
At3g45710	-0.0470347	Major facilitator superfamily protein
At4g09020	0.0470058	ISA3 (ISOAMYLASE 3); alpha-amylase/ isoamylase
At1g28330	0.0469818	DYL1 (DORMANCY-ASSOCIATED PROTEIN-LIKE 1)
At5g27920	0.0468407	F-box protein
At1g06000	-0.0467673	UDP-glycosyltransferase 89C1
At3g22600	-0.046734	protease inhibitor/seed storage/lipid transfer protein (LTP) family protein
At1g76590	0.0466902	PLATZ transcription factor family protein
At5g22920	0.0466687	ring finger and CHY zinc finger domain-containing protein 1
At5g07130	-0.0466657	LAC13 (laccase 13); laccase
At3g17790	0.0466003	PAP17; acid phosphatase/ phosphatase/ protein serine/threonine phosphatase
At3g22620	-0.0465771	bifunctional inhibitor/lipid-transfer protein/seed storage 2S albumin-like protein
At4g21990	-0.0465654	APR3 (APS REDUCTASE 3); adenylyl-sulfate reductase
At3g61060	0.0465069	AtPP2-A13 (Arabidopsis thaliana phloem protein 2-A13); carbohydrate binding
At5g28770	0.0464992	BZO2H3; DNA binding / protein heterodimerization/ transcription factor
At4g24130	-0.0464723	hypothetical protein
At3g51240	-0.0464534	F3H (FLAVANONE 3-HYDROXYLASE); naringenin 3-dioxygenase
At1g51700	-0.0464357	ADOF1; DNA binding / transcription factor
At1g04220	-0.046432	KCS2 (3-KETOACYL-COA SYNTHASE 2); fatty acid elongase
At5g45340	-0.0464293	CYP707A3; (+)-abscisic acid 8'-hydroxylase/ oxygen binding
At3g49760	-0.0463738	AtbZIP5 (Arabidopsis thaliana basic leucine-zipper 5); DNA binding / transcription factor
At5g18840	0.0463099	sugar transporter ERD6-like 16
At2g19800	0.0462772	MIOX2 (MYO-INOSITOL OXYGENASE 2); inositol oxygenase
At4g27450	0.0462083	aluminum induced protein with YGL and LRDR motifs
At4g14690	-0.0461985	ELIP2 (EARLY LIGHT-INDUCIBLE PROTEIN 2); chlorophyll binding
At1g78070	-0.0461884	transducin/WD40 repeat-like superfamily protein
At3g59940	0.0461604	F-box/kelch-repeat protein SKIP20
At3g10190	0.0460026	putative calcium-binding protein CML36
At5g61590	0.0459971	ethylene-responsive transcription factor ERF107
At1g23010	-0.0459533	LPR1 (Low Phosphate Root1); copper ion binding / oxidoreductase, acting on diphenols and related substances as donors, oxygen as acceptor
At5g03760	-0.0458644	ATCSLA09; mannan synthase/ transferase, transferring glycosyl groups
At5g17050	-0.0457598	UGT78D2 (UDP-GLUCOSYL TRANSFERASE 78D2); UDP-glycosyltransferase/ anthocyanidin 3-O-glucosyltransferase/ quercetin 3-O-glucosyltransferase/ transferase, transferring glycosyl groups
At1g33055	0.04567	hypothetical protein
At1g15045	0.0455343	putative glutamine amidotransferase
At3g25655	-0.0455176	IDL1 (INFLORESCENCE DEFICIENT IN ABSCISSION (IDA)-LIKE 1)
At5g07440	0.0454959	GDH2 (GLUTAMATE DEHYDROGENASE 2); ATP binding / glutamate dehydrogenase [NAD(P)+]/ glutamate dehydrogenase/ oxidoreductase
At5g02270	-0.0454651	ATNAP9; transporter
At5g41080	0.0454496	glycerophosphoryl diester phosphodiesterase family protein
At5g41040	-0.0454456	omega-hydroxypalmitate O-feruloyl transferase
At1g61740	0.0453689	Sulfite exporter TauE/SafE family protein
At4g19160	0.0452994	hypothetical protein
At1g80340	-0.0452872	GA3OX2 (GIBBERELLIN 3-OXIDASE 2); gibberellin 3-beta-dioxygenase
At1g11530	0.045264	ATCXXS1 (C-terminal cysteine residue is changed to a serine 1); protein disulfide isomerase
At1g74090	-0.0451878	SOT18 (DESULFO-GLUCOSINOLATE SULFOTRANSFERASE 18); 3-methylthiopropyl-desulfoglucosinolate sulfotransferase/ 4-methylthiobutyl-desulfoglucosinolate sulfotransferase/ 5-methylthiopentyl-desulfoglucosinolate sulfotransferase/ 7-methylthioheptyl-desulfogluco
At5g20250	0.0451086	DIN10 (DARK INDUCIBLE 10); hydrolase, hydrolyzing O-glycosyl compounds
At5g19120	0.0450951	aspartyl protease family protein
At4g30690	0.0450531	translation initiation factor IF-3
At4g26790	-0.0450356	GDSL esterase/lipase
At3g10020	0.0450337	hypothetical protein
At3g49790	0.0449938	Carbohydrate-binding protein
At1g26800	0.0449284	RING/U-box domain-containing protein
At4g27590	0.0448112	heavy metal associated domain-containing protein
At1g71040	-0.0448111	LPR2 (Low Phosphate Root2); copper ion binding / oxidoreductase
At3g22840	-0.0447853	ELIP1 (EARLY LIGHT-INDUCABLE PROTEIN); chlorophyll binding
At2g23030	0.0447631	SNRK2.9 (SNF1-RELATED PROTEIN KINASE 2.9); ATP binding / kinase/ protein kinase/ protein serine/threonine kinase
At5g62420	-0.0447488	aldo/keto reductase family protein
